# Supplementary material for: Quantitative trait loci and differential gene expression analyses reveal the genetic basis for negatively associated β-carotene and starch content in hexaploid sweetpotato [Ipomoea batatas (L.) Lam.]
Source: Theor Appl Genet. 2019 Oct 8;133(1):23–36. doi: 10.1007/s00122-019-03437-7 (PMC6952332; doi:10.1007/s00122-019-03437-7)
Supplement: Supplementary file 3 — Online Resource 3: Raw data and joint adjusted means of the Beauregard x Tanzania mapping population used in QTL mapping for dry matter (DM), starch, β-carotene (BC), flesh color in Peru (FC_P) and Uganda (FC_U) (XLSX 396 kb) [file 122_2019_3437_MOESM3_ESM.xlsx]

## Sheet: Data_Peru
Plot	Envt	Rep	Block	Geno	BCODE	DM	Starch	BC	FC_P
1	Ica16D	1	1	CIP113641.205	BT13.205	27.35	64.89	51.67	7
2	Ica16D	1	1	CIP113641.296	BT13.296	24.1	65.4	0	4
3	Ica16D	1	1	CIP113641.385	BT13.385	23.55	62.98	47.1	6
4	Ica16D	1	1	CIP113641.58	BT13.058	22.86	62.26	52.13	7
5	Ica16D	1	2	CIP105269.54	BT05.280	19.88	49.04	59.99	7
6	Ica16D	1	2	CIP113641.230	BT13.230	25.74	64.67	18.02	.
7	Ica16D	1	2	CIP113641.360	BT13.360	24.4	61.07	0	5.5
8	Ica16D	1	2	CIP113641.397	BT13.397	26.29	63.22	0	5.5
9	Ica16D	1	3	CIP105269.18	BT05.239	27.33	66.67	0	5.5
10	Ica16D	1	3	CIP105269.194	BT05.438	20.36	53.97	38.98	5
11	Ica16D	1	3	CIP113641.286	BT13.286	26.19	68.51	0	4
12	Ica16D	1	3	CIP113641.431	BT13.431	22.91	57.92	26.49	5
13	Ica16D	1	4	CIP105269.104	BT05.334	24.55	65.45	44.66	7
14	Ica16D	1	4	CIP105269.43	BT05.267	22.16	59.9	15.62	5
15	Ica16D	1	4	CIP113641.183	BT13.183	23.35	59.42	0	1
16	Ica16D	1	4	CIP113641.68	BT13.068	24.65	64.62	0	5
17	Ica16D	1	5	CIP105269.197	BT05.447	26.19	72.6	0	5.5
18	Ica16D	1	5	CIP105269.76	BT05.306	26.64	66.2	0	5.5
19	Ica16D	1	5	CIP105269.89	BT05.319	28.43	70.4	0	5
20	Ica16D	1	5	CIP113641.186	BT13.186	22.8	65.33	0	5
21	Ica16D	1	6	CIP105269.199	BT05.454	25.45	62.06	36.85	6
22	Ica16D	1	6	CIP113641.113	BT13.113	20.6	53.68	42.83	7
23	Ica16D	1	6	CIP113641.266	BT13.266	24.35	66.19	0	4
24	Ica16D	1	6	CIP113641.391	BT13.391	24.16	61.23	51.85	7
25	Ica16D	1	7	CIP105269.184	BT05.427	25.74	64.67	0
26	Ica16D	1	7	CIP113641.198	BT13.198	25.95	70.5	3.2	5.5
27	Ica16D	1	7	CIP113641.306	BT13.306	23.86	57.37	47.62	6
28	Ica16D	1	7	CIP113641.33	BT13.033	24.9	66.53	0	5.5
29	Ica16D	1	8	CIP105269.71	BT05.301	30.88	70.96	0	5
30	Ica16D	1	8	CIP113641.233	BT13.233	23.15	57.37	54.69	7
31	Ica16D	1	8	CIP113641.251	BT13.251	24	65.98	0	4
32	Ica16D	1	8	CIP113641.255	BT13.255	25.75	70.2	0	5
33	Ica16D	1	9	CIP105269.8	BT05.228	24.15	60.79	0	5
34	Ica16D	1	9	CIP113641.134	BT13.134	26.1	67.54	0	5.5
35	Ica16D	1	9	CIP113641.151	BT13.151	27.24	68.07	0	5
36	Ica16D	1	9	CIP113641.264	BT13.264	23.41	55.99	56.67	8
37	Ica16D	1	10	CIP113641.299	BT13.299	27.09	68.26	0	4
38	Ica16D	1	10	CIP113641.308	BT13.308	24.95	68.41	0	4
39	Ica16D	1	10	CIP113641.62	BT13.062	27.18	65.48	0	5
40	Ica16D	1	10	CIP113641.99	BT13.099	26.64	66.84	0	4
41	Ica16D	1	11	CIP105269.119	BT05.351	24.4	63.49	0	5
42	Ica16D	1	11	CIP105269.166	BT05.406	23.51	65.85	0	5.5
43	Ica16D	1	11	CIP105269.95	BT05.325	25.8	64.38	15.23	5
44	Ica16D	1	11	CIP113641.239	BT13.239	27.2	67.59	0	5
45	Ica16D	1	12	CIP105269.90	BT05.320	25.2	67.47	0	4
46	Ica16D	1	12	CIP113641.165	BT13.165	24.95	65.9	0	5.5
47	Ica16D	1	12	CIP113641.30	BT13.030	20.4	51.92	39.61	6
48	Ica16D	1	12	CIP113641.48	BT13.048	28.88	74.69	0	4
49	Ica16D	1	13	CIP113641.135	BT13.135	23.26	64.75	34.85	5.5
50	Ica16D	1	13	CIP113641.261	BT13.261	25.1	64.83	33.59	6
51	Ica16D	1	13	CIP113641.339	BT13.339	27.83	71.11	0	5
52	Ica16D	1	13	CIP113641.47	BT13.047	26.79	64.43	0	5
53	Ica16D	1	14	CIP105269.1	BT05.221	25.35	60.67	0	5.5
54	Ica16D	1	14	CIP105269.50	BT05.274	25.74	64.67	18.02
55	Ica16D	1	14	CIP105269.66	BT05.292	26	64.64	0	4
56	Ica16D	1	14	CIP113641.427	BT13.427	34.91	74.12	3.88	5
57	Ica16D	1	15	CIP105269.121	BT05.353	28.77	69.25	0	5
58	Ica16D	1	15	CIP113641.181	BT13.181	22.82	59.66	45.73	5.5
59	Ica16D	1	15	CIP113641.278	BT13.278	25.6	63.56	0	5.5
60	Ica16D	1	15	CIP4401661	Tanzania	25.74	64.67	0	.
61	Ica16D	1	16	CIP105269.7	BT05.227	29.22	68.51	0	5
62	Ica16D	1	16	CIP113641.307	BT13.307	29.08	66.62	60.99	7
63	Ica16D	1	16	CIP113641.369	BT13.369	23.15	57.42	50	7
64	Ica16D	1	16	CIP113641.83	BT13.083	27.24	67.18	0	4
65	Ica16D	1	17	CIP105269.108	BT05.338	22.57	59.35	40.56	7
66	Ica16D	1	17	CIP105269.9	BT05.229	22.27	62	16.12	4.5
67	Ica16D	1	17	CIP105269.99	BT05.329	23.86	62.28	35.93	5
68	Ica16D	1	17	CIP113641.252	BT13.252	27.63	67.64	0	5.5
69	Ica16D	1	18	CIP105269.143	BT05.377	22.87	55.51	46.71	6
70	Ica16D	1	18	CIP105269.59	BT05.285	21.23	49.13	63.09	7
71	Ica16D	1	18	CIP113641.376	BT13.376	25.15	65.15	0	5
72	Ica16D	1	18	CIP113641.429	BT13.429	23.8	68.36	0	5
73	Ica16D	1	19	CIP105269.124	BT05.357	25.1	61.65	24.69	6
74	Ica16D	1	19	CIP105269.198	BT05.449	23.81	56.74	62.49	8
75	Ica16D	1	19	CIP105269.86	BT05.316	27	66.67	1.83	5
76	Ica16D	1	19	CIP113641.383	BT13.383	26.28	63.84	6.83	5
77	Ica16D	1	20	CIP105269.127	BT05.360	25.8	67.32	0	5
78	Ica16D	1	20	CIP105269.155	BT05.395	27.89	66.82	0	5
79	Ica16D	1	20	CIP113641.197	BT13.197	23.66	65.46	44.05	7
80	Ica16D	1	20	CIP113641.396	BT13.396	27.44	69.35	0	5.5
81	Ica16D	1	21	CIP105269.10	BT05.230	25.4	61.88	43.93	7
82	Ica16D	1	21	CIP105269.115	BT05.345	25.9	66.52	0	5
83	Ica16D	1	21	CIP113641.387	BT13.387	24.65	66.02	15.99	5
84	Ica16D	1	21	CIP113641.57	BT13.057	27.2	67.9	0	4
85	Ica16D	1	22	CIP113641.225	BT13.225	25.74	64.67	18.02	.
86	Ica16D	1	22	CIP113641.228	BT13.228	28.34	67.43	0	5
87	Ica16D	1	22	CIP113641.328	BT13.328	26.4	62.64	45.7	6
88	Ica16D	1	22	CIP113641.38	BT13.038	26.98	66.79	17.53	5
89	Ica16D	1	23	CIP105269.70	BT05.300	26.44	59.12	58.1	7
90	Ica16D	1	23	CIP105269.82	BT05.312	23.76	67.16	0	4
91	Ica16D	1	23	CIP113641.245	BT13.245	25.2	68.58	16.62	5.5
92	Ica16D	1	23	CIP113641.316	BT13.316	30.36	71.23	0	5.5
93	Ica16D	1	24	CIP105269.39	BT05.263	25.74	64.67	0
94	Ica16D	1	24	CIP105269.42	BT05.266	20.4	51.44	50.49	6
95	Ica16D	1	24	CIP113641.349	BT13.349	26.69	67.05	43.72	6
96	Ica16D	1	24	CIP113641.9	BT13.009	23.21	56.4	26.72	7
97	Ica16D	1	25	CIP113641.303	BT13.303	26.19	62.86	46.13	6
98	Ica16D	1	25	CIP113641.333	BT13.333	25.84	63.11	0	5
99	Ica16D	1	25	CIP113641.407	BT13.407	29.03	67.7	0	5.5
100	Ica16D	1	25	CIP4401322	Beauregard	22.16	58.21	40.86	7
101	Ica16D	1	26	CIP105269.167	BT05.408	26.6	67.36	2.66	5.5
102	Ica16D	1	26	CIP113641.232	BT13.232	24.75	56.88	55.56	6
103	Ica16D	1	26	CIP113641.31	BT13.031	26.55	65.32	0	4
104	Ica16D	1	26	CIP113641.413	BT13.413	30.22	74.67	0	5.5
105	Ica16D	1	27	CIP113641.160	BT13.160	26.8	68.61	0	5
106	Ica16D	1	27	CIP113641.196	BT13.196	19.16	47.33	33.08	7
107	Ica16D	1	27	CIP113641.283	BT13.283	23.96	63.91	0	4
108	Ica16D	1	27	CIP113641.293	BT13.293	24.25	62.69	41.31	7
109	Ica16D	1	28	CIP113641.145	BT13.145	21.91	64.51	26.59	6
110	Ica16D	1	28	CIP113641.180	BT13.180	28.17	71.24	0	5.5
111	Ica16D	1	28	CIP113641.277	BT13.277	28.43	68.72	0	5
112	Ica16D	1	28	CIP113641.78	BT13.078	23.41	56.41	56.27	7
113	Ica16D	1	29	CIP113641.259	BT13.259	24.8	65.46	0	5
114	Ica16D	1	29	CIP113641.27	BT13.027	27.44	64.54	0	5.5
115	Ica16D	1	29	CIP113641.400	BT13.400	26.75	70.47	0	4
116	Ica16D	1	29	CIP113641.80	BT13.080	22.22	57.37	51.89	7
117	Ica16D	1	30	CIP105269.135	BT05.369	21.63	52.08	28.97	6
118	Ica16D	1	30	CIP105269.176	BT05.419	28.71	64.26	25.92	5
119	Ica16D	1	30	CIP105269.6	BT05.226	27.03	64.29	0	5
120	Ica16D	1	30	CIP105269.63	BT05.289	24.75	64.02	59.61	6
121	Ica16D	1	31	CIP105269.83	BT05.313	26.75	68.89	0	5
122	Ica16D	1	31	CIP113641.174	BT13.174	25.6	63.95	48.53	6
123	Ica16D	1	31	CIP113641.206	BT13.206	24.3	63.23	49.03	7
124	Ica16D	1	31	CIP113641.42	BT13.042	22.51	61.85	0	4
125	Ica16D	1	32	CIP105269.134	BT05.368	29.6	71.08	0	4
126	Ica16D	1	32	CIP113641.263	BT13.263	24.6	61.68	47.95	6
127	Ica16D	1	32	CIP113641.380	BT13.380	23.76	60.98	0	5
128	Ica16D	1	32	CIP113641.382	BT13.382	31.82	66.79	1.68	5.5
129	Ica16D	1	33	CIP105269.145	BT05.379	28.43	65.92	22.87	5.5
130	Ica16D	1	33	CIP105269.186	BT05.429	24.01	60.6	37.03	6
131	Ica16D	1	33	CIP113641.2	BT13.002	26.75	63.61	0	5.5
132	Ica16D	1	33	CIP113641.406	BT13.406	31.08	70.7	0	5
133	Ica16D	1	34	CIP105269.114	BT05.344	30.34	70.98	0	5.5
134	Ica16D	1	34	CIP105269.147	BT05.382	25.35	65.02	10.38	5
135	Ica16D	1	34	CIP105269.160	BT05.400	26.29	63.64	45.27	6
136	Ica16D	1	34	CIP113641.235	BT13.235	26.04	64.93	30.79	5
137	Ica16D	1	35	CIP113641.169	BT13.169	28.69	67.93	0	5.5
138	Ica16D	1	35	CIP113641.342	BT13.342	28.03	69.15	0	5.5
139	Ica16D	1	35	CIP113641.355	BT13.355	23.6	60.85	40.69	5
140	Ica16D	1	35	CIP4401321	Beauregard	21.27	57.01	41.29	7
141	Ica16D	1	36	CIP113641.101	BT13.101	26.95	70.09	0	4
142	Ica16D	1	36	CIP113641.231	BT13.231	26.55	71.49	0	3.5
143	Ica16D	1	36	CIP113641.290	BT13.290	24.15	58.78	54.04	7
144	Ica16D	1	36	CIP113641.76	BT13.076	29.68	69.9	8	5.5
145	Ica16D	1	37	CIP105269.68	BT05.296	25.79	67.58	0	4
146	Ica16D	1	37	CIP105269.92	BT05.322	27.58	67.17	0	3.5
147	Ica16D	1	37	CIP113641.140	BT13.140	25.2	63.33	0	5.5
148	Ica16D	1	37	CIP113641.200	BT13.200	26.29	64.16	0	5					3520
149	Ica16D	1	38	CIP105269.100	BT05.330	25.4	65	0	5.5
150	Ica16D	1	38	CIP105269.117	BT05.348	22.53	56.45	45.34	8
151	Ica16D	1	38	CIP105269.144	BT05.378	27.09	71.47	0	5
152	Ica16D	1	38	CIP113641.18	BT13.018	27.44	65.41	0	5.5
153	Ica16D	1	39	CIP113641.163	BT13.163	24.1	62.18	41.26	5.5
154	Ica16D	1	39	CIP113641.20	BT13.020	26.35	66.93	0	5.5
155	Ica16D	1	39	CIP113641.267	BT13.267	26.2	65.42	45.79	5
156	Ica16D	1	39	CIP113641.390	BT13.390	31.75	70.09	16.03	5.5
157	Ica16D	1	40	CIP105269.125	BT05.358	25.35	66.11	0	1
158	Ica16D	1	40	CIP113641.226	BT13.226	20.63	58.3	21.98	5
159	Ica16D	1	40	CIP113641.227	BT13.227	24.45	62.72	0	.
160	Ica16D	1	40	CIP113641.408	BT13.408	25.15	62.5	0	5.5
161	Ica16D	1	41	CIP105269.142	BT05.376	26.75	61.82	47.26	6
162	Ica16D	1	41	CIP113641.337	BT13.337	24.21	52.34	65.76	8
163	Ica16D	1	41	CIP113641.371	BT13.371	25.74	64.67	18.02	.
164	Ica16D	1	41	CIP113641.69	BT13.069	27.63	67.81	0	4
165	Ica16D	1	42	CIP105269.120	BT05.352	25	62.83	0	5.5
166	Ica16D	1	42	CIP105269.132	BT05.365	26.44	67.17	15.41	6
167	Ica16D	1	42	CIP105269.141	BT05.375	26.35	67.4	36.23	6
168	Ica16D	1	42	CIP105269.45	BT05.269	26.75	64.73	58.52	6
169	Ica16D	1	43	CIP105269.112	BT05.342	24.45	57.41	41.94	8
170	Ica16D	1	43	CIP113641.104	BT13.104	26.6	66.22	0	3
171	Ica16D	1	43	CIP113641.344	BT13.344	23.31	57.48	66.54	7
172	Ica16D	1	43	CIP113641.392	BT13.392	24.51	65.45	0	4
173	Ica16D	1	44	CIP105269.181	BT05.424	24.9	63.33	8.37	5
174	Ica16D	1	44	CIP105269.72	BT05.302	29.05	69.61	0	4
175	Ica16D	1	44	CIP113641.315	BT13.315	25.84	62.56	46.7	6
176	Ica16D	1	44	CIP113641.441	BT13.441	32.8	72.92	0	5
177	Ica16D	1	45	CIP105269.12	BT05.232	26.44	69.46	0	5
178	Ica16D	1	45	CIP105269.157	BT05.397	27.54	63.79	61.19	8
179	Ica16D	1	45	CIP105269.4	BT05.224	23.71	55.89	47.94	6
180	Ica16D	1	45	CIP113641.202	BT13.202	30.02	70.31	9.91	5
181	Ica16D	1	46	CIP105269.85	BT05.315	25.8	66.51	0	5
182	Ica16D	1	46	CIP113641.1	BT13.001	26.4	65.58	0	5
183	Ica16D	1	46	CIP113641.108	BT13.108	23.51	56.22	62.41	7
184	Ica16D	1	46	CIP113641.45	BT13.045	26.15	68.93	5.08	5
185	Ica16D	1	47	CIP105269.13	BT05.233	28.14	66.19	0	5.5
186	Ica16D	1	47	CIP105269.146	BT05.381	25.54	67.14	7.98	5.5
187	Ica16D	1	47	CIP105269.172	BT05.415	24.36	64.41	0	5
188	Ica16D	1	47	CIP105269.187	BT05.430	28.2	64.79	0	3
189	Ica16D	1	48	CIP105269.62	BT05.288	31.87	71.86	0	5
190	Ica16D	1	48	CIP113641.152	BT13.152	25.54	60.11	55.69	8
191	Ica16D	1	48	CIP113641.313	BT13.313	30.82	71.14	0	4
192	Ica16D	1	48	CIP113641.443	BT13.443	26.95	61.5	58.7	7
193	Ica16D	1	49	CIP105269.111	BT05.341	28.54	70.53	0	5
194	Ica16D	1	49	CIP105269.137	BT05.371	23.9	59.31	0	5.5
195	Ica16D	1	49	CIP113641.127	BT13.127	26	65.13	34.92	5
196	Ica16D	1	49	CIP113641.86	BT13.086	30.68	66.41	39.87	7
197	Ica16D	1	50	CIP105269.156	BT05.396	25.74	64.67	18.02
198	Ica16D	1	50	CIP113641.13	BT13.013	25.74	64.67	18.02	.
199	Ica16D	1	50	CIP113641.28	BT13.028	27.4	68.81	1.28	5
200	Ica16D	1	50	CIP113641.35	BT13.035	25.3	64.78	14.91	5
201	Ica16D	1	51	CIP105269.74	BT05.304	24.6	62.29	0	4
202	Ica16D	1	51	CIP113641.289	BT13.289	26.48	63.14	38.21	6
203	Ica16D	1	51	CIP113641.319	BT13.319	26.68	65.66	0	5
204	Ica16D	1	51	CIP113641.434	BT13.434	25.74	64.67	0	.
205	Ica16D	1	52	CIP113641.156	BT13.156	24.7	62.14	54.03	6
206	Ica16D	1	52	CIP113641.21	BT13.021	31.55	74.27	0	4
207	Ica16D	1	52	CIP113641.280	BT13.280	24.85	61.98	35	6
208	Ica16D	1	52	CIP113641.61	BT13.061	30.95	70.27	0	4
209	Ica16D	1	53	CIP105269.23	BT05.246	24.85	61.08	64.23	7
210	Ica16D	1	53	CIP113641.3	BT13.003	24.15	61.76	53.87	6
211	Ica16D	1	53	CIP113641.403	BT13.403	23.9	61.72	0	5
212	Ica16D	1	53	CIP113641.70	BT13.070	26.59	68.61	0	4
213	Ica16D	1	54	CIP105269.122	BT05.354	25	60.27	48.97	7
214	Ica16D	1	54	CIP105269.51	BT05.275	22.36	52.71	29.26	6
215	Ica16D	1	54	CIP113641.211	BT13.211	23.4	57.51	60.46	5.5
216	Ica16D	1	54	CIP113641.292	BT13.292	27.47	70.91	0	4
217	Ica16D	1	55	CIP105269.151	BT05.388	22.72	59.93	52.31	8
218	Ica16D	1	55	CIP113641.112	BT13.112	27.2	66.45	0	4
219	Ica16D	1	55	CIP113641.19	BT13.019	29.42	69.19	0	5
220	Ica16D	1	55	CIP113641.358	BT13.358	25.84	63.46	47.56	6
221	Ica16D	1	56	CIP105269.88	BT05.318	27.04	71.77	0	4
222	Ica16D	1	56	CIP113641.123	BT13.123	21.19	56.95	49.74	8
223	Ica16D	1	56	CIP113641.298	BT13.298	23.75	63.02	0	5
224	Ica16D	1	56	CIP113641.379	BT13.379	24.36	58.67	69.48	8
225	Ica16D	1	57	CIP105269.152	BT05.389	29.25	68.55	0	3
226	Ica16D	1	57	CIP113641.318	BT13.318	20.87	56.73	17.78	4.5
227	Ica16D	1	57	CIP113641.353	BT13.353	23.46	60.94	35.22	6
228	Ica16D	1	57	CIP113641.59	BT13.059	21.31	60.54	19.06	5
229	Ica16D	1	58	CIP113641.14	BT13.014	25.74	64.67	18.02	.
230	Ica16D	1	58	CIP113641.242	BT13.242	26.59	67.07	0.94	5
231	Ica16D	1	58	CIP113641.244	BT13.244	27.18	65.93	45.81	7
232	Ica16D	1	58	CIP113641.367	BT13.367	25.2	62.24	4.37	5
233	Ica16D	1	59	CIP105269.158	BT05.398	22.18	53.25	58.1	8
234	Ica16D	1	59	CIP105269.161	BT05.401	24.75	66.71	0	4
235	Ica16D	1	59	CIP113641.309	BT13.309	27.15	65.26	0	4
236	Ica16D	1	59	CIP113641.51	BT13.051	25.8	60.75	11.53	4.5
237	Ica16D	1	60	CIP105269.80	BT05.310	27.54	67.5	47.54	6
238	Ica16D	1	60	CIP113641.12	BT13.012	24.4	64.51	0	5.5
239	Ica16D	1	60	CIP113641.137	BT13.137	26.2	68.38	0	5.5
240	Ica16D	1	60	CIP113641.301	BT13.301	26.64	69.36	0	4
241	Ica16D	1	61	CIP113641.15	BT13.015	25.45	72.18	0	5
242	Ica16D	1	61	CIP113641.294	BT13.294	25.65	62.72	43.51	7
243	Ica16D	1	61	CIP113641.366	BT13.366	23.4	61.03	49.02	6
244	Ica16D	1	61	CIP113641.414	BT13.414	25.25	62.61	43.94	6
245	Ica16D	1	62	CIP105269.78	BT05.308	27.78	64.44	60.03	8
246	Ica16D	1	62	CIP113641.130	BT13.130	29.34	66.59	0	4
247	Ica16D	1	62	CIP113641.182	BT13.182	24.45	58.72	0	5.5
248	Ica16D	1	62	CIP113641.247	BT13.247	18.09	46.41	29	6
249	Ica16D	1	63	CIP105269.118	BT05.349	23.66	61.64	48.34	7
250	Ica16D	1	63	CIP105269.163	BT05.403	25.3	66.81	51.26	7
251	Ica16D	1	63	CIP105269.94	BT05.324	23.6	65.27	0	.
252	Ica16D	1	63	CIP113641.63	BT13.063	21.16	56.83	4.91	5
253	Ica16D	1	64	CIP105269.97	BT05.327	28.23	68.89	0	5
254	Ica16D	1	64	CIP113641.172	BT13.172	28.51	68.67	0	5
255	Ica16D	1	64	CIP113641.375	BT13.375	26	64.59	0	5
256	Ica16D	1	64	CIP113641.39	BT13.039	24.65	60.9	46.05	6
257	Ica16D	1	65	CIP105269.22	BT05.243	28.54	65.06	0	4
258	Ica16D	1	65	CIP113641.184	BT13.184	27.94	70.21	0	5
259	Ica16D	1	65	CIP113641.384	BT13.384	23.06	59.06	61.95	7
260	Ica16D	1	65	CIP113641.389	BT13.389	28.71	70.41	0	5.5
261	Ica16D	1	66	CIP113641.282	BT13.282	27.29	71.01	0	5
262	Ica16D	1	66	CIP113641.324	BT13.324	26.64	66.5	0	4
263	Ica16D	1	66	CIP113641.351	BT13.351	25.65	65.56	0	4
264	Ica16D	1	66	CIP113641.374	BT13.374	25.74	64.67	0	.
265	Ica16D	1	67	CIP105269.31	BT05.255	24.9	68.39	0	5.5
266	Ica16D	1	67	CIP105269.93	BT05.323	25.2	67.15	0	.
267	Ica16D	1	67	CIP113641.250	BT13.250	27.52	71.23	0	5
268	Ica16D	1	67	CIP113641.370	BT13.370	25.35	62.66	0	5.5
269	Ica16D	1	68	CIP113641.234	BT13.234	25.35	66.21	0	5
270	Ica16D	1	68	CIP113641.361	BT13.361	27.18	67.84	0	5
271	Ica16D	1	68	CIP113641.365	BT13.365	23.35	63.22	0	4
272	Ica16D	1	68	CIP113641.49	BT13.049	19.44	60.16	0	5
273	Ica16D	1	69	CIP105269.75	BT05.305	23.37	62.54	0	4
274	Ica16D	1	69	CIP113641.401	BT13.401	27.33	67.29	0	4
275	Ica16D	1	69	CIP113641.430	BT13.430	23.81	61.78	39.43	5.5
276	Ica16D	1	69	CIP113641.65	BT13.065	21.71	59.03	0	5
277	Ica16D	1	70	CIP105269.61	BT05.287	25.74	64.67	0
278	Ica16D	1	70	CIP113641.237	BT13.237	26.44	60.7	46.86	5
279	Ica16D	1	70	CIP113641.321	BT13.321	23.46	62.79	31.3	6
280	Ica16D	1	70	CIP113641.37	BT13.037	29.6	71.16	0	4
281	Ica16D	1	71	CIP105269.154	BT05.394	22.36	62.27	21.14	5
282	Ica16D	1	71	CIP105269.91	BT05.321	29.68	71.01	1.71	5
283	Ica16D	1	71	CIP113641.188	BT13.188	26.04	69.98	0	1
284	Ica16D	1	71	CIP113641.356	BT13.356	22.02	60.99	34.29	6
285	Ica16D	1	72	CIP105269.102	BT05.332	22.51	57.72	49.53	7
286	Ica16D	1	72	CIP113641.312	BT13.312	28.09	67.06	0	4
287	Ica16D	1	72	CIP113641.411	BT13.411	27.49	66.44	0	5
288	Ica16D	1	72	CIP113641.426	BT13.426	22.75	64.03	0	5.5
289	Ica16D	1	73	CIP105269.128	BT05.361	26.95	65.45	45.24	7
290	Ica16D	1	73	CIP113641.143	BT13.143	24.45	58.5	61.25	7
291	Ica16D	1	73	CIP113641.291	BT13.291	24.5	62.23	44.93	7
292	Ica16D	1	73	CIP113641.432	BT13.432	25.74	64.67	18.02	.
293	Ica16D	1	74	CIP105269.24	BT05.247	29.42	66.2	50.56	5
294	Ica16D	1	74	CIP113641.297	BT13.297	25.4	63.3	43.49	6
295	Ica16D	1	74	CIP113641.322	BT13.322	23.51	63.96	46.99	6
296	Ica16D	1	74	CIP113641.93	BT13.093	20.83	50.76	56.89	7
297	Ica16D	1	75	CIP105269.133	BT05.367	24.75	61.95	36.04	6
298	Ica16D	1	75	CIP105269.52	BT05.276	27.58	69.78	0	4
299	Ica16D	1	75	CIP113641.262	BT13.262	27.04	69.55	0	5
300	Ica16D	1	75	CIP113641.393	BT13.393	28.83	63.07	57.54	7
301	Ica16D	1	76	CIP105269.25	BT05.248	25.74	64.67	18.02
302	Ica16D	1	76	CIP105269.44	BT05.268	25.7	66.85	0	5
303	Ica16D	1	76	CIP113641.329	BT13.329	30	70.33	0	5.5
304	Ica16D	1	76	CIP4401662	Tanzania	28	66.93	0	4
305	Ica16D	1	77	CIP105269.168	BT05.409	24.75	68.14	0	5.5
306	Ica16D	1	77	CIP105269.37	BT05.261	25.55	62.73	0	5
307	Ica16D	1	77	CIP105269.98	BT05.328	25.2	66.03	0	5
308	Ica16D	1	77	CIP113641.284	BT13.284	21.43	57.18	48.82	7
309	Ica16D	1	78	CIP105269.107	BT05.337	27.29	70.15	13.2	5.5
310	Ica16D	1	78	CIP105269.129	BT05.362	27.29	70.3	19.55	5.5
311	Ica16D	1	78	CIP105269.38	BT05.262	24.5	60.71	54.63	7
312	Ica16D	1	78	CIP113641.279	BT13.279	23	53.8	58.92	7
313	Ica16D	1	79	CIP105269.101	BT05.331	26.35	70.73	0	5
314	Ica16D	1	79	CIP113641.153	BT13.153	25.15	60.75	62.77	8
315	Ica16D	1	79	CIP113641.359	BT13.359	27.74	68.04	0	5.5
316	Ica16D	1	79	CIP113641.410	BT13.410	27.38	70.67	0	5.5
317	Ica16D	1	80	CIP105269.177	BT05.420	25.74	64.67	0
318	Ica16D	1	80	CIP113641.185	BT13.185	27.63	67.7	0	5.5
319	Ica16D	1	80	CIP113641.7	BT13.007	25.3	60.93	57.03	7
320	Ica16D	1	80	CIP199062.1	Daga	22.66	62.06	6.64	5
321	Ica16D	2	1	CIP105269.70	BT05.300	26.29	58.77	56.55	7
322	Ica16D	2	1	CIP105269.90	BT05.320	28.29	67.89	0	4
323	Ica16D	2	1	CIP113641.200	BT13.200	27.04	63.3	0	5
324	Ica16D	2	1	CIP4401322	Beauregard	22.31	58.77	46.4	7
325	Ica16D	2	2	CIP105269.156	BT05.396	23.41	64.48	45.46	7
326	Ica16D	2	2	CIP105269.158	BT05.398	20.92	51.91	57.19	8
327	Ica16D	2	2	CIP113641.186	BT13.186	22.71	66.56	0	5
328	Ica16D	2	2	CIP113641.263	BT13.263	27.29	68.13	53.57	6
329	Ica16D	2	3	CIP105269.86	BT05.316	27.29	65.4	3.51	5
330	Ica16D	2	3	CIP105269.99	BT05.329	25.74	64.67	18.02	.
331	Ica16D	2	3	CIP113641.247	BT13.247	19.76	48.68	38.81	6
332	Ica16D	2	3	CIP113641.299	BT13.299	27.35	68.42	0	4
333	Ica16D	2	4	CIP105269.18	BT05.239	29.82	68.63	0	5.5
334	Ica16D	2	4	CIP113641.152	BT13.152	25.25	62.26	49.2	8
335	Ica16D	2	4	CIP113641.172	BT13.172	27.18	70.25	0	5.5
336	Ica16D	2	4	CIP113641.198	BT13.198	27.74	72.12	0.26	5.5
337	Ica16D	2	5	CIP105269.63	BT05.289	28.14	69.02	63.78	6
338	Ica16D	2	5	CIP113641.188	BT13.188	25.7	68.45	0	1
339	Ica16D	2	5	CIP113641.225	BT13.225	24.5	59.8	46.98	7
340	Ica16D	2	5	CIP113641.294	BT13.294	25.1	62.15	41.48	7
341	Ica16D	2	6	CIP105269.12	BT05.232	25.55	65.36	0	5
342	Ica16D	2	6	CIP105269.51	BT05.275	24.5	58.42	31.32	6
343	Ica16D	2	6	CIP113641.196	BT13.196	20.12	49.38	36.47	7
344	Ica16D	2	6	CIP113641.31	BT13.031	25.45	64.62	0	4
345	Ica16D	2	7	CIP105269.166	BT05.406	21.12	62.83	0.42	5.5
346	Ica16D	2	7	CIP113641.153	BT13.153	24.8	58.94	67.11	8
347	Ica16D	2	7	CIP113641.237	BT13.237	28.88	71.39	40.6	5
348	Ica16D	2	7	CIP113641.293	BT13.293	24.95	66.5	36.2	7
349	Ica16D	2	8	CIP105269.101	BT05.331	25.15	67.94	0	5
350	Ica16D	2	8	CIP113641.160	BT13.160	30.54	71.16	0	5
351	Ica16D	2	8	CIP113641.211	BT13.211	26.6	65.7	47.89	5.5
352	Ica16D	2	8	CIP113641.37	BT13.037	27.89	65.59	0	4
353	Ica16D	2	9	CIP105269.44	BT05.268	27.69	68.36	0	5
354	Ica16D	2	9	CIP113641.255	BT13.255	29.22	70.85	0	5
355	Ica16D	2	9	CIP113641.430	BT13.430	25.75	66.24	30.85	5
356	Ica16D	2	9	CIP4401661	Tanzania	25.74	64.67	0	.
357	Ica16D	2	10	CIP105269.114	BT05.344	29.56	70.92	3.93	5.5
358	Ica16D	2	10	CIP105269.134	BT05.368	28.88	71.62	0	4
359	Ica16D	2	10	CIP113641.227	BT13.227	26.14	64.07	0	.
360	Ica16D	2	10	CIP113641.406	BT13.406	27.09	69.17	0	5
361	Ica16D	2	11	CIP105269.135	BT05.369	25.74	64.67	18.02
362	Ica16D	2	11	CIP105269.154	BT05.394	22.71	59.56	27.35	5
363	Ica16D	2	11	CIP113641.182	BT13.182	24.1	60.6	0	5.5
364	Ica16D	2	11	CIP113641.228	BT13.228	29.08	69.74	0	5
365	Ica16D	2	12	CIP105269.167	BT05.408	26.55	67.87	0.23	5.5
366	Ica16D	2	12	CIP113641.145	BT13.145	22.47	63.31	29.81	6
367	Ica16D	2	12	CIP113641.202	BT13.202	29.03	70.65	13.43	5
368	Ica16D	2	12	CIP113641.411	BT13.411	25.2	65.26	0	5
369	Ica16D	2	13	CIP105269.89	BT05.319	29.6	71.49	0	5
370	Ica16D	2	13	CIP105269.95	BT05.325	27.2	66.3	23.26	5
371	Ica16D	2	13	CIP113641.321	BT13.321	23.26	62.29	32.94	6
372	Ica16D	2	13	CIP113641.359	BT13.359	27.35	65.41	0	5.5
373	Ica16D	2	14	CIP105269.107	BT05.337	27.52	70.4	15.67	5.5
374	Ica16D	2	14	CIP105269.98	BT05.328	26.44	65.57	0	5
375	Ica16D	2	14	CIP113641.134	BT13.134	25.99	66.9	0	5.5
376	Ica16D	2	14	CIP113641.303	BT13.303	25.15	63.92	50.21	6
377	Ica16D	2	15	CIP105269.132	BT05.365	25.54	62.92	21.11	6
378	Ica16D	2	15	CIP105269.94	BT05.324	26.64	67.88	0	.
379	Ica16D	2	15	CIP113641.20	BT13.020	26.4	67.4	0	5.5
380	Ica16D	2	15	CIP113641.376	BT13.376	25.8	65.54	0	5
381	Ica16D	2	16	CIP113641.197	BT13.197	24.5	66.88	42.29	7
382	Ica16D	2	16	CIP113641.261	BT13.261	26.69	65.48	34.08	6
383	Ica16D	2	16	CIP113641.351	BT13.351	25.55	64.65	0	4
384	Ica16D	2	16	CIP113641.49	BT13.049	20.68	63.97	0	5
385	Ica16D	2	17	CIP105269.50	BT05.274	23.46	57.36	44.91	6
386	Ica16D	2	17	CIP105269.7	BT05.227	30.88	69.16	0	5
387	Ica16D	2	17	CIP105269.80	BT05.310	25.74	64.67	18.02
388	Ica16D	2	17	CIP113641.432	BT13.432	28.32	66.77	31.73	5.5
389	Ica16D	2	18	CIP105269.39	BT05.263	25.74	64.67	0
390	Ica16D	2	18	CIP105269.97	BT05.327	28.6	68.89	0	5
391	Ica16D	2	18	CIP113641.313	BT13.313	29.74	74.59	0	4
392	Ica16D	2	18	CIP113641.319	BT13.319	25.94	64.43	0	5
393	Ica16D	2	19	CIP105269.184	BT05.427	25.74	64.67	0
394	Ica16D	2	19	CIP113641.185	BT13.185	27.69	66.97	0.22	5.5
395	Ica16D	2	19	CIP113641.59	BT13.059	20.87	55.87	29.4	5.5
396	Ica16D	2	19	CIP113641.86	BT13.086	26.95	63.34	38.46	7
397	Ica16D	2	20	CIP105269.78	BT05.308	30.36	70.76	56.22	8
398	Ica16D	2	20	CIP113641.356	BT13.356	21.12	57.49	50.28	6
399	Ica16D	2	20	CIP113641.38	BT13.038	27.18	65.69	21.7	5
400	Ica16D	2	20	CIP113641.62	BT13.062	25.9	67.32	0	5
401	Ica16D	2	21	CIP105269.152	BT05.389	28.74	71.68	0	3
402	Ica16D	2	21	CIP113641.33	BT13.033	26.1	68.17	3.87	5.5
403	Ica16D	2	21	CIP113641.431	BT13.431	24.01	60.55	50.82	7
404	Ica16D	2	21	CIP113641.443	BT13.443	26.19	63.62	47.31	7
405	Ica16D	2	22	CIP105269.118	BT05.349	24.01	60.57	62.86	7
406	Ica16D	2	22	CIP105269.141	BT05.375	26.04	67.76	36.16	6
407	Ica16D	2	22	CIP113641.429	BT13.429	22.71	65.99	0	5
408	Ica16D	2	22	CIP113641.45	BT13.045	28	69.11	0.62	5
409	Ica16D	2	23	CIP105269.117	BT05.348	22.55	58.43	40.46	8
410	Ica16D	2	23	CIP113641.266	BT13.266	26.49	69.26	0	4
411	Ica16D	2	23	CIP113641.329	BT13.329	28.74	68.95	0	5.5
412	Ica16D	2	23	CIP113641.379	BT13.379	23.56	61.51	57.02	8
413	Ica16D	2	24	CIP105269.147	BT05.382	25.75	67.56	16.28	5
414	Ica16D	2	24	CIP113641.101	BT13.101	26.19	71.57	0	4
415	Ica16D	2	24	CIP113641.360	BT13.360	27.94	64.78	0	5.5
416	Ica16D	2	24	CIP113641.408	BT13.408	23.61	61.98	0	5.5
417	Ica16D	2	25	CIP105269.83	BT05.313	27.18	69.19	0	5
418	Ica16D	2	25	CIP113641.180	BT13.180	28.88	71.83	0	5.5
419	Ica16D	2	25	CIP113641.312	BT13.312	25.74	64.67	0
420	Ica16D	2	25	CIP113641.400	BT13.400	25.5	68.66	0	4
421	Ica16D	2	26	CIP105269.181	BT05.424	23.61	60.67	0	5
422	Ica16D	2	26	CIP113641.14	BT13.014	23.15	62.32	27.06	6
423	Ica16D	2	26	CIP113641.355	BT13.355	24.15	62.82	48.19	5
424	Ica16D	2	26	CIP113641.58	BT13.058	23.55	62.59	57.43	7
425	Ica16D	2	27	CIP113641.250	BT13.250	28.03	70.71	0	5
426	Ica16D	2	27	CIP113641.349	BT13.349	25	64.63	51.77	6
427	Ica16D	2	27	CIP113641.434	BT13.434	26.1	67.47	0	5
428	Ica16D	2	27	CIP113641.93	BT13.093	23.11	53.8	57.97	7
429	Ica16D	2	28	CIP105269.108	BT05.338	20.75	53.47	40.41	7
430	Ica16D	2	28	CIP105269.112	BT05.342	22.91	60.64	43.42	8
431	Ica16D	2	28	CIP105269.124	BT05.357	24.75	62.87	34.68	6
432	Ica16D	2	28	CIP105269.187	BT05.430	27.94	68.35	6.63	3
433	Ica16D	2	29	CIP105269.10	BT05.230	25.05	62.64	39.56	7
434	Ica16D	2	29	CIP113641.140	BT13.140	21.47	58.46	0	5.5
435	Ica16D	2	29	CIP113641.42	BT13.042	21.12	60.47	0	4
436	Ica16D	2	29	CIP113641.48	BT13.048	25.74	64.67	0	.
437	Ica16D	2	30	CIP105269.125	BT05.358	24.4	62.39	0	1
438	Ica16D	2	30	CIP105269.186	BT05.429	23.2	58.58	48.02	6
439	Ica16D	2	30	CIP113641.380	BT13.380	25.44	65.83	0	5
440	Ica16D	2	30	CIP113641.51	BT13.051	23.55	60.55	4.99	5
441	Ica16D	2	31	CIP105269.160	BT05.400	26.6	64.92	37.19	6
442	Ica16D	2	31	CIP105269.54	BT05.280	20.72	49.88	61.86	7
443	Ica16D	2	31	CIP113641.231	BT13.231	27.35	72.59	0	3.5
444	Ica16D	2	31	CIP113641.233	BT13.233	25.55	62.13	56.88	7
445	Ica16D	2	32	CIP105269.31	BT05.255	29.76	73.67	0	5
446	Ica16D	2	32	CIP105269.72	BT05.302	26.73	69.39	0	4
447	Ica16D	2	32	CIP113641.297	BT13.297	23.81	62.54	41.01	6
448	Ica16D	2	32	CIP113641.367	BT13.367	24.65	62.36	1.37	5
449	Ica16D	2	33	CIP105269.102	BT05.332	23.71	60.2	35.41	7
450	Ica16D	2	33	CIP105269.115	BT05.345	28.03	69.98	2.83	5
451	Ica16D	2	33	CIP113641.174	BT13.174	24.65	63.39	25.88	6
452	Ica16D	2	33	CIP113641.27	BT13.027	26.79	65.87	1.36	5.5
453	Ica16D	2	34	CIP113641.286	BT13.286	26.34	69.64	0	4
454	Ica16D	2	34	CIP113641.306	BT13.306	26.64	61.3	49.9	6
455	Ica16D	2	34	CIP113641.353	BT13.353	24.7	61.65	40.67	6
456	Ica16D	2	34	CIP199062.1	Daga	25.74	64.67	18.02	.
457	Ica16D	2	35	CIP105269.199	BT05.454	29.88	65.07	15.32	6
458	Ica16D	2	35	CIP105269.25	BT05.248	25.74	64.67	18.02
459	Ica16D	2	35	CIP113641.123	BT13.123	25.74	64.67	18.02	.
460	Ica16D	2	35	CIP113641.278	BT13.278	27.35	63.96	0	5.5
461	Ica16D	2	36	CIP105269.111	BT05.341	28.63	70.5	0	5
462	Ica16D	2	36	CIP105269.127	BT05.360	28.63	66.19	7.75	5
463	Ica16D	2	36	CIP113641.135	BT13.135	24.75	65.43	43.68	5.5
464	Ica16D	2	36	CIP113641.7	BT13.007	25.74	64.67	18.02	.
465	Ica16D	2	37	CIP105269.24	BT05.247	27.09	64.44	53.3	5
466	Ica16D	2	37	CIP113641.244	BT13.244	26.53	65.29	44.36	7
467	Ica16D	2	37	CIP113641.385	BT13.385	23.95	61.66	49.72	6
468	Ica16D	2	37	CIP113641.441	BT13.441	34.26	72.67	0	5
469	Ica16D	2	38	CIP105269.1	BT05.221	27.35	64.35	0	5.5
470	Ica16D	2	38	CIP105269.128	BT05.361	25	64.1	46.86	7
471	Ica16D	2	38	CIP113641.12	BT13.012	23.8	63.31	0	5.5
472	Ica16D	2	38	CIP113641.337	BT13.337	25.74	64.67	18.02	.
473	Ica16D	2	39	CIP105269.176	BT05.419	25.74	64.67	18.02
474	Ica16D	2	39	CIP105269.45	BT05.269	26.59	65.96	53.86	6
475	Ica16D	2	39	CIP105269.85	BT05.315	26.35	68.98	0	5
476	Ica16D	2	39	CIP113641.414	BT13.414	25.95	64.27	34.32	6
477	Ica16D	2	40	CIP105269.143	BT05.377	25.74	64.67	18.02
478	Ica16D	2	40	CIP113641.267	BT13.267	25.74	64.67	18.02	.
479	Ica16D	2	40	CIP113641.361	BT13.361	25.7	67.43	0	5
480	Ica16D	2	40	CIP113641.63	BT13.063	20.36	56.86	0	5
481	Ica16D	2	41	CIP105269.37	BT05.261	25.5	62.8	0	5
482	Ica16D	2	41	CIP105269.8	BT05.228	23.17	63.44	0	5
483	Ica16D	2	41	CIP113641.316	BT13.316	25.74	64.67	0	.
484	Ica16D	2	41	CIP113641.333	BT13.333	28.74	66.31	0	5
485	Ica16D	2	42	CIP105269.133	BT05.367	26.8	67.12	19.26	5
486	Ica16D	2	42	CIP105269.38	BT05.262	25.7	62.9	44.13	7
487	Ica16D	2	42	CIP113641.264	BT13.264	25.4	62.19	60.67	8
488	Ica16D	2	42	CIP113641.284	BT13.284	23.17	61.6	50.48	7
489	Ica16D	2	43	CIP105269.145	BT05.379	29.08	69.85	45.43	6
490	Ica16D	2	43	CIP113641.226	BT13.226	25.74	64.67	18.02	.
491	Ica16D	2	43	CIP113641.235	BT13.235	24.45	64.76	46.77	5
492	Ica16D	2	43	CIP113641.76	BT13.076	28.63	67.54	9.17	5.5
493	Ica16D	2	44	CIP105269.6	BT05.226	24.85	63.74	0	5
494	Ica16D	2	44	CIP113641.108	BT13.108	22.71	54.18	57.56	7
495	Ica16D	2	44	CIP113641.15	BT13.015	26.75	71.6	0	5
496	Ica16D	2	44	CIP113641.328	BT13.328	25.65	57.62	55	6
497	Ica16D	2	45	CIP105269.168	BT05.409	27.54	66.89	0	5.5
498	Ica16D	2	45	CIP105269.22	BT05.243	26.1	62.81	0	4
499	Ica16D	2	45	CIP105269.52	BT05.276	27.94	68.99	0	4
500	Ica16D	2	45	CIP113641.279	BT13.279	22.8	55.23	54.66	7
501	Ica16D	2	46	CIP105269.100	BT05.330	25.35	65.7	0	5.5
502	Ica16D	2	46	CIP113641.369	BT13.369	22.6	53.39	54.66	7
503	Ica16D	2	46	CIP113641.391	BT13.391	24.35	60.28	62.53	7
504	Ica16D	2	46	CIP113641.403	BT13.403	25.25	63.3	0	5
505	Ica16D	2	47	CIP105269.74	BT05.304	25.74	64.67	0
506	Ica16D	2	47	CIP105269.93	BT05.323	26.4	68.12	0	.
507	Ica16D	2	47	CIP113641.315	BT13.315	25.94	62.53	44.39	6
508	Ica16D	2	47	CIP113641.322	BT13.322	23.15	62.23	41.04	6
509	Ica16D	2	48	CIP105269.121	BT05.353	25.74	64.67	0
510	Ica16D	2	48	CIP113641.298	BT13.298	23.11	62.71	0	5
511	Ica16D	2	48	CIP113641.401	BT13.401	27.13	63.47	0	4
512	Ica16D	2	48	CIP4401662	Tanzania	26.4	65.39	0	4
513	Ica16D	2	49	CIP105269.61	BT05.287	25.74	64.67	0
514	Ica16D	2	49	CIP113641.232	BT13.232	21.12	55.64	35.79	6
515	Ica16D	2	49	CIP113641.283	BT13.283	25.74	64.67	0	.
516	Ica16D	2	49	CIP113641.292	BT13.292	26.64	70.34	0	4
517	Ica16D	2	50	CIP105269.91	BT05.321	28.83	69.47	0	5
518	Ica16D	2	50	CIP113641.130	BT13.130	27.49	64.6	0	4
519	Ica16D	2	50	CIP113641.252	BT13.252	27.49	66.98	0	5.5
520	Ica16D	2	50	CIP113641.308	BT13.308	25.25	68.18	0	4
521	Ica16D	2	51	CIP105269.151	BT05.388	25.35	63.15	59.24	8
522	Ica16D	2	51	CIP113641.169	BT13.169	30.88	72.08	0	5.5
523	Ica16D	2	51	CIP113641.205	BT13.205	27.59	64.47	58.11	7
524	Ica16D	2	51	CIP113641.280	BT13.280	21.76	57.01	53.74	6
525	Ica16D	2	52	CIP105269.13	BT05.233	28.71	71.24	0	5.5
526	Ica16D	2	52	CIP105269.142	BT05.376	24.85	62.71	44.61	6
527	Ica16D	2	52	CIP105269.198	BT05.449	24.95	62.52	63.88	8
528	Ica16D	2	52	CIP113641.392	BT13.392	24.16	65.15	0	4
529	Ica16D	2	53	CIP113641.289	BT13.289	26.44	64.22	29.51	6
530	Ica16D	2	53	CIP113641.370	BT13.370	25.74	64.67	0	.
531	Ica16D	2	53	CIP113641.39	BT13.039	25.74	64.67	18.02	.
532	Ica16D	2	53	CIP113641.9	BT13.009	20.68	53.1	28.98	7
533	Ica16D	2	54	CIP105269.104	BT05.334	27.44	66.16	47.35	7
534	Ica16D	2	54	CIP105269.129	BT05.362	28.54	71.49	5.53	5.5
535	Ica16D	2	54	CIP113641.384	BT13.384	24.35	58.94	63.95	7
536	Ica16D	2	54	CIP113641.393	BT13.393	28.77	64.66	53.04	7
537	Ica16D	2	55	CIP105269.146	BT05.381	24.9	66.51	5.81	5.5
538	Ica16D	2	55	CIP113641.143	BT13.143	24.65	60.94	53.14	7
539	Ica16D	2	55	CIP113641.344	BT13.344	23.46	61.43	57.19	7
540	Ica16D	2	55	CIP113641.69	BT13.069	25.5	65.59	0	3
541	Ica16D	2	56	CIP105269.194	BT05.438	22.66	62.06	50.83	5
542	Ica16D	2	56	CIP105269.42	BT05.266	23.31	57.89	49.43	6
543	Ica16D	2	56	CIP105269.62	BT05.288	28.29	68.04	0	5
544	Ica16D	2	56	CIP113641.375	BT13.375	21.56	59.28	0	5
545	Ica16D	2	57	CIP113641.156	BT13.156	25.9	64.82	53.48	6
546	Ica16D	2	57	CIP113641.183	BT13.183	24.65	63.28	0	1
547	Ica16D	2	57	CIP113641.342	BT13.342	27.98	70.46	0	5.5
548	Ica16D	2	57	CIP113641.358	BT13.358	25.74	64.67	18.02	.
549	Ica16D	2	58	CIP105269.92	BT05.322	25.55	64.98	0	3.5
550	Ica16D	2	58	CIP113641.165	BT13.165	25.7	66.14	0.4	5.5
551	Ica16D	2	58	CIP113641.245	BT13.245	25.4	66.93	24.44	5.5
552	Ica16D	2	58	CIP113641.57	BT13.057	28.54	68.87	0	4
553	Ica16D	2	59	CIP105269.144	BT05.378	26.88	70.5	0	5
554	Ica16D	2	59	CIP113641.3	BT13.003	22.11	59.48	43.31	6
555	Ica16D	2	59	CIP113641.301	BT13.301	27.52	70.62	0	4
556	Ica16D	2	59	CIP113641.83	BT13.083	27.18	70.07	0	4
557	Ica16D	2	60	CIP113641.137	BT13.137	27.63	68.76	0	5.5
558	Ica16D	2	60	CIP113641.307	BT13.307	28.88	66.79	56.76	7
559	Ica16D	2	60	CIP113641.427	BT13.427	31.55	74.17	5.1	5
560	Ica16D	2	60	CIP113641.70	BT13.070	25.74	64.67	0	.
561	Ica16D	2	61	CIP113641.163	BT13.163	24.9	62.86	51.21	5.5
562	Ica16D	2	61	CIP113641.234	BT13.234	25.65	66.53	0	5
563	Ica16D	2	61	CIP113641.374	BT13.374	25.74	64.67	0	.
564	Ica16D	2	61	CIP113641.396	BT13.396	25.65	66.01	0	5.5
565	Ica16D	2	62	CIP105269.68	BT05.296	24.3	66.13	0	4
566	Ica16D	2	62	CIP113641.206	BT13.206	24.5	60.61	54.13	7
567	Ica16D	2	62	CIP113641.387	BT13.387	25.05	64	21.19	5.5
568	Ica16D	2	62	CIP113641.80	BT13.080	24.06	60.43	50.35	7
569	Ica16D	2	63	CIP105269.59	BT05.285	25.74	64.67	18.02
570	Ica16D	2	63	CIP113641.282	BT13.282	27.24	71.56	0	5
571	Ica16D	2	63	CIP113641.365	BT13.365	25.55	66.48	0	4
572	Ica16D	2	63	CIP113641.390	BT13.390	29.11	69.21	21.96	5.5
573	Ica16D	2	64	CIP105269.172	BT05.415	24.11	65.18	0	5
574	Ica16D	2	64	CIP105269.66	BT05.292	29.67	68.98	0	5
575	Ica16D	2	64	CIP113641.291	BT13.291	25.94	65.31	47.42	7
576	Ica16D	2	64	CIP113641.371	BT13.371	25.5	62.74	46.08	5
577	Ica16D	2	65	CIP105269.120	BT05.352	27.35	65.83	0	5.5
578	Ica16D	2	65	CIP105269.163	BT05.403	26.69	67.26	41.81	7
579	Ica16D	2	65	CIP113641.1	BT13.001	26.29	68.1	0	5
580	Ica16D	2	65	CIP113641.366	BT13.366	24.95	66.91	18.54	5
581	Ica16D	2	66	CIP105269.71	BT05.301	30.56	70.62	0	5
582	Ica16D	2	66	CIP105269.75	BT05.305	24.01	64.57	0	4
583	Ica16D	2	66	CIP113641.230	BT13.230	25.74	64.67	18.02	.
584	Ica16D	2	66	CIP113641.290	BT13.290	21.94	59.6	43.24	7
585	Ica16D	2	67	CIP113641.181	BT13.181	23.26	60.99	45.08	5.5
586	Ica16D	2	67	CIP113641.251	BT13.251	28.09	72.34	0	4
587	Ica16D	2	67	CIP113641.397	BT13.397	27.83	66.5	1.49	5.5
588	Ica16D	2	67	CIP113641.65	BT13.065	26.1	68.88	0	5
589	Ica16D	2	68	CIP105269.161	BT05.401	24.85	67.2	0	4
590	Ica16D	2	68	CIP113641.2	BT13.002	26.69	64.71	0	5.5
591	Ica16D	2	68	CIP113641.28	BT13.028	25.15	66.19	0.55	5
592	Ica16D	2	68	CIP113641.382	BT13.382	29.9	72.54	1.36	5
593	Ica16D	2	69	CIP105269.119	BT05.351	23.26	61.44	0	5
594	Ica16D	2	69	CIP105269.76	BT05.306	28.83	69.36	6.89	5.5
595	Ica16D	2	69	CIP113641.13	BT13.013	23.26	63.92	27.2	5
596	Ica16D	2	69	CIP113641.410	BT13.410	25.45	66.53	0	5
597	Ica16D	2	70	CIP105269.43	BT05.267	23.37	62.59	26.4	5
598	Ica16D	2	70	CIP113641.112	BT13.112	26.68	66.88	0	4
599	Ica16D	2	70	CIP113641.184	BT13.184	25.74	64.67	0	.
600	Ica16D	2	70	CIP113641.61	BT13.061	25.74	64.67	0	.
601	Ica16D	2	71	CIP105269.82	BT05.312	21.58	61.57	0	4
602	Ica16D	2	71	CIP113641.151	BT13.151	27.18	68.82	0	5
603	Ica16D	2	71	CIP113641.30	BT13.030	20.83	58.48	34.78	6
604	Ica16D	2	71	CIP113641.407	BT13.407	27.24	68.26	0	5.5
605	Ica16D	2	72	CIP105269.157	BT05.397	25.74	64.67	18.02
606	Ica16D	2	72	CIP113641.259	BT13.259	24.8	66.98	0	5
607	Ica16D	2	72	CIP113641.277	BT13.277	27.09	67.3	0	5
608	Ica16D	2	72	CIP113641.426	BT13.426	23.75	63.66	0	5
609	Ica16D	2	73	CIP105269.122	BT05.354	28.43	62.87	51.16	7
610	Ica16D	2	73	CIP105269.4	BT05.224	28.17	64.68	48.28	6
611	Ica16D	2	73	CIP113641.413	BT13.413	29.17	72.73	0	5.5
612	Ica16D	2	73	CIP113641.78	BT13.078	23.31	59.07	45.26	7
613	Ica16D	2	74	CIP113641.21	BT13.021	32.21	74.42	0	4
614	Ica16D	2	74	CIP113641.262	BT13.262	26.89	70.6	0	5
615	Ica16D	2	74	CIP113641.389	BT13.389	25.74	64.67	0	.
616	Ica16D	2	74	CIP113641.68	BT13.068	26.34	69.29	0	5
617	Ica16D	2	75	CIP105269.23	BT05.246	25.25	62.14	64.44	7
618	Ica16D	2	75	CIP105269.88	BT05.318	26.49	68.72	0	4
619	Ica16D	2	75	CIP113641.113	BT13.113	21.19	52.21	41.12	7
620	Ica16D	2	75	CIP113641.18	BT13.018	28.29	68.54	0	5.5
621	Ica16D	2	76	CIP105269.197	BT05.447	25.5	68.46	0	5.5
622	Ica16D	2	76	CIP113641.239	BT13.239	27.54	67.9	0	5
623	Ica16D	2	76	CIP113641.309	BT13.309	27.24	68.54	0	4
624	Ica16D	2	76	CIP113641.35	BT13.035	23.71	64.03	16.78	5
625	Ica16D	2	77	CIP105269.177	BT05.420	25.4	68.98	0	5.5
626	Ica16D	2	77	CIP113641.127	BT13.127	23.81	60.06	36.65	5
627	Ica16D	2	77	CIP113641.318	BT13.318	19.32	49	22.46	4.5
628	Ica16D	2	77	CIP113641.47	BT13.047	27.29	69.47	0	5
629	Ica16D	2	78	CIP113641.19	BT13.019	25.74	64.67	0	.
630	Ica16D	2	78	CIP113641.242	BT13.242	23.31	63.6	5.45	5
631	Ica16D	2	78	CIP113641.296	BT13.296	24.1	65.21	0	4
632	Ica16D	2	78	CIP4401321	Beauregard	25.74	64.67	18.02	.
633	Ica16D	2	79	CIP105269.9	BT05.229	23.06	65.51	15.39	4.5
634	Ica16D	2	79	CIP113641.104	BT13.104	26.15	66.25	0	3
635	Ica16D	2	79	CIP113641.383	BT13.383	25.84	64.39	18.97	5.5
636	Ica16D	2	79	CIP113641.99	BT13.099	27.92	68.89	0	4
637	Ica16D	2	80	CIP105269.137	BT05.371	29.74	66.59	0	5
638	Ica16D	2	80	CIP105269.155	BT05.395	31.15	71.2	0	5
639	Ica16D	2	80	CIP113641.324	BT13.324	26.4	65.24	0	4
640	Ica16D	2	80	CIP113641.339	BT13.339	28.74	71.08	0	5
643	Ica17D	1	1	CIP105269.89	BT05.319	31.21	68.51	0	5
641	Ica17D	1	1	CIP105269.97	BT05.327	28.91	63.17	0.66	5
642	Ica17D	1	1	CIP113641.247	BT13.247	21.94	46.89	27.82	6
644	Ica17D	1	1	CIP113641.432	BT13.432	29.25	60.72	27.99	7
646	Ica17D	1	2	CIP105269.99	BT05.329	25.84	57.63	32.99	7
645	Ica17D	1	2	CIP113641.235	BT13.235	31.03	65.92	46.15	7
647	Ica17D	1	2	CIP113641.309	BT13.309	34.19	72.33	0	5
648	Ica17D	1	2	CIP113641.7	BT13.007	26.35	56.79	47.77	7
649	Ica17D	1	3	CIP105269.181	BT05.424	28.43	64	23.83	6
650	Ica17D	1	3	CIP105269.198	BT05.449	28.91	60.65	44.12	7
652	Ica17D	1	3	CIP105269.38	BT05.262	24.65	56.6	40.06	6
651	Ica17D	1	3	CIP113641.99	BT13.099	29.76	70.29	0	4
654	Ica17D	1	4	CIP105269.37	BT05.261	30.63	60.88	0	.
655	Ica17D	1	4	CIP105269.78	BT05.308	25.74	60.41	39.89	7
653	Ica17D	1	4	CIP113641.250	BT13.250	31.6	67.26	0	5
656	Ica17D	1	4	CIP113641.393	BT13.393	27.61	57.52	41.85	.
658	Ica17D	1	5	CIP105269.61	BT05.287	35.6	71.15	0	.
657	Ica17D	1	5	CIP113641.356	BT13.356	23.02	58.92	36.05	7
660	Ica17D	1	5	CIP113641.403	BT13.403	28.17	62.75	0	4
659	Ica17D	1	5	CIP4401661	Tanzania	31.03	66.7	0	4
661	Ica17D	1	6	CIP105269.121	BT05.353
662	Ica17D	1	6	CIP105269.31	BT05.255	25.89	63.43	0	.
663	Ica17D	1	6	CIP105269.68	BT05.296	27.08	56.67	34.64	7
664	Ica17D	1	6	CIP113641.313	BT13.313	30.02	67.47	0	5
668	Ica17D	1	7	CIP105269.45	BT05.269	26.4	60.4	42.92	7
666	Ica17D	1	7	CIP113641.234	BT13.234	30.56	66.64	0	.
667	Ica17D	1	7	CIP113641.308	BT13.308	23.15	60.14	0	.
665	Ica17D	1	7	CIP113641.390	BT13.390	32.41	67.93	0	5
669	Ica17D	1	8	CIP105269.197	BT05.447	28.71	68.58	0	.
671	Ica17D	1	8	CIP105269.91	BT05.321	26.8	61.93	0	5
672	Ica17D	1	8	CIP113641.12	BT13.012	26.93	63.31	0	4
670	Ica17D	1	8	CIP113641.351	BT13.351	27.38	63.58	0	4
675	Ica17D	1	9	CIP105269.119	BT05.351	25.84	56.48	0.72	5
676	Ica17D	1	9	CIP113641.232	BT13.232	27.98	55.44	38.33	7
674	Ica17D	1	9	CIP113641.33	BT13.033	27.33	59.35	21.97	4
673	Ica17D	1	9	CIP113641.61	BT13.061	33	67.42	0	.
680	Ica17D	1	10	CIP105269.143	BT05.377	26.6	56	36.99	7
677	Ica17D	1	10	CIP113641.165	BT13.165	27.18	59.98	27.01	4
679	Ica17D	1	10	CIP113641.382	BT13.382	29.42	68.47	0	5
678	Ica17D	1	10	CIP113641.57	BT13.057	34.58	69.17	0	.
682	Ica17D	1	11	CIP105269.118	BT05.349	25.54	57	45.57	7
681	Ica17D	1	11	CIP105269.71	BT05.301	30.69	69.37	0	5.5
683	Ica17D	1	11	CIP113641.211	BT13.211	27.6	59.91	42.24	7
684	Ica17D	1	11	CIP113641.31	BT13.031	28.26	62.04	0	4
686	Ica17D	1	12	CIP105269.177	BT05.420	28.74	65.8	0	5
687	Ica17D	1	12	CIP105269.187	BT05.430	31.03	67.19	0	4
685	Ica17D	1	12	CIP113641.151	BT13.151	29.39	66.15	0	.
688	Ica17D	1	12	CIP113641.200	BT13.200	27.67	59.88	0	5.5
692	Ica17D	1	13	CIP105269.167	BT05.408	29.59	67.44	7.74	5
691	Ica17D	1	13	CIP105269.85	BT05.315	32.67	66.34	0.49	5
689	Ica17D	1	13	CIP113641.280	BT13.280	23.67	55.16	36.79	7
690	Ica17D	1	13	CIP113641.359	BT13.359	34.92	68.29	0	.
693	Ica17D	1	14	CIP105269.51	BT05.275	25.1	58.24	8.71	6
695	Ica17D	1	14	CIP113641.342	BT13.342	29.22	66.72	0	5.5
696	Ica17D	1	14	CIP113641.434	BT13.434	29.34	64.4	0	.
694	Ica17D	1	14	CIP113641.45	BT13.045	27.35	65.68	0	5
698	Ica17D	1	15	CIP105269.102	BT05.332	24.95	57.07	33.95	8
700	Ica17D	1	15	CIP113641.156	BT13.156	24.6	60.06	33.62	4.5
699	Ica17D	1	15	CIP113641.231	BT13.231	29.28	67.03	0	4
697	Ica17D	1	15	CIP113641.62	BT13.062	27.38	59.68	0	5
701	Ica17D	1	16	CIP105269.100	BT05.330	26.29	61.87	4.93	5
702	Ica17D	1	16	CIP105269.135	BT05.369	25.79	60.15	24.47	6
703	Ica17D	1	16	CIP113641.367	BT13.367	27.83	64.89	0	5
704	Ica17D	1	16	CIP113641.65	BT13.065	26.24	63.5	0	4\2\6
706	Ica17D	1	17	CIP105269.42	BT05.266	24.1	53.21	41.32	7
705	Ica17D	1	17	CIP113641.182	BT13.182	29.56	61.67	0	5
708	Ica17D	1	17	CIP113641.2	BT13.002	28.97	64.73	0	.
707	Ica17D	1	17	CIP113641.371	BT13.371	26.75	55.2	41.88	7
710	Ica17D	1	18	CIP105269.50	BT05.274	23.12	54.56	31.9	7
712	Ica17D	1	18	CIP113641.160	BT13.160	30.04	65.7	0	.
709	Ica17D	1	18	CIP113641.180	BT13.180	30.69	69.28	0	6
711	Ica17D	1	18	CIP113641.358	BT13.358	21.85	56.78	29.57	7
716	Ica17D	1	19	CIP105269.1	BT05.221	29.7	65.38	0	5
715	Ica17D	1	19	CIP105269.145	BT05.379	29.64	63.88	18.25	7
714	Ica17D	1	19	CIP105269.70	BT05.300	31.34	63.66	0	.
713	Ica17D	1	19	CIP113641.286	BT13.286	31.87	67.72	0	4
718	Ica17D	1	20	CIP105269.108	BT05.338	22.68	49.62	32.36	7
719	Ica17D	1	20	CIP105269.22	BT05.243	27.69	59.44	0	5
717	Ica17D	1	20	CIP113641.172	BT13.172	27.2	65.9	0	5
720	Ica17D	1	20	CIP113641.294	BT13.294	26.95	61.66	32.84	7
724	Ica17D	1	21	CIP105269.124	BT05.357	28.57	62.03	22.18	.
722	Ica17D	1	21	CIP105269.129	BT05.362	33.07	68.79	2.66	5.5
721	Ica17D	1	21	CIP113641.255	BT13.255	29.7	69.19	0	5
723	Ica17D	1	21	CIP113641.267	BT13.267	24.95	59.55	22.93	7
725	Ica17D	1	22	CIP105269.76	BT05.306	29.96	66.3	28.94	7
726	Ica17D	1	22	CIP113641.135	BT13.135	27.27	65.75	26.01	7
727	Ica17D	1	22	CIP113641.35	BT13.035	25.44	60.81	5.59	.
728	Ica17D	1	22	CIP113641.441	BT13.441	34	70.32	0	5
732	Ica17D	1	23	CIP105269.107	BT05.337	28.97	66.13	0	5
729	Ica17D	1	23	CIP113641.322	BT13.322	22.75	56.49	29.27	7
731	Ica17D	1	23	CIP113641.383	BT13.383	29.17	64.94	0	5
730	Ica17D	1	23	CIP113641.429	BT13.429	23.35	59.72	0	5
733	Ica17D	1	24	CIP105269.142	BT05.376	23.35	59.44	32.42	7
734	Ica17D	1	24	CIP113641.319	BT13.319	24.5	57.05	0	4
735	Ica17D	1	24	CIP113641.339	BT13.339	28.71	67.23	0	5.5
736	Ica17D	1	24	CIP113641.406	BT13.406	32.21	69.25	0	5
738	Ica17D	1	25	CIP105269.90	BT05.320	30.8	63.83	6.56	6
740	Ica17D	1	25	CIP113641.298	BT13.298	23.72	55.67	0	6
739	Ica17D	1	25	CIP113641.385	BT13.385	24.36	57.82	33.65	6
737	Ica17D	1	25	CIP113641.410	BT13.410	29.33	67.56	0	5
745	Ica17D	1	26	CIP105269.62	BT05.288	32.61	68.14	0	.
741	Ica17D	1	26	CIP113641.259	BT13.259	25.49	61.12	0	5.5
743	Ica17D	1	26	CIP113641.284	BT13.284	23.31	54.54	36.54	7
748	Ica17D	1	26	CIP113641.289	BT13.289	25.8	54.08	25.63	7
749	Ica17D	1	27	CIP105269.44	BT05.268	31.41	69.67	0	5
756	Ica17D	1	27	CIP113641.266	BT13.266	27.58	63.02	0	4
753	Ica17D	1	27	CIP113641.47	BT13.047	28.63	65.44	0	5
752	Ica17D	1	27	CIP113641.80	BT13.080	27.09	59.29	42.61	7
759	Ica17D	1	28	CIP105269.101	BT05.331	29.15	69.25	0	5.5
758	Ica17D	1	28	CIP105269.23	BT05.246	26.23	57.56	42.39	7
762	Ica17D	1	28	CIP105269.94	BT05.324	31.56	66.63	31.13	7
764	Ica17D	1	28	CIP113641.307	BT13.307	26.29	60.14	47.83	7
771	Ica17D	1	29	CIP105269.83	BT05.313	27.69	64.23	0	5.5
767	Ica17D	1	29	CIP113641.227	BT13.227	26.95	57.89	0	5
770	Ica17D	1	29	CIP113641.303	BT13.303	26.19	60.29	40.33	7
766	Ica17D	1	29	CIP113641.391	BT13.391	25.49	59.71	28.88	6
777	Ica17D	1	30	CIP113641.27	BT13.027	27.33	60.57	0	5
780	Ica17D	1	30	CIP113641.290	BT13.290	24.85	55.94	29.02	4.5
773	Ica17D	1	30	CIP113641.296	BT13.296	28.34	66.21	0	.
775	Ica17D	1	30	CIP113641.411	BT13.411	25.94	60.63	0	5
788	Ica17D	1	31	CIP105269.18	BT05.239	32.35	65.95	0	.
783	Ica17D	1	31	CIP105269.92	BT05.322	30.4	67.48	0	3
782	Ica17D	1	31	CIP113641.301	BT13.301	28.4	61.74	0	.
786	Ica17D	1	31	CIP113641.349	BT13.349	27.38	61.16	22.09	6
794	Ica17D	1	32	CIP113641.237	BT13.237	29.82	63.44	33.8	7
795	Ica17D	1	32	CIP113641.329	BT13.329	29.33	66.3	0	5
791	Ica17D	1	32	CIP113641.369	BT13.369	24.65	55.67	24.08	6
789	Ica17D	1	32	CIP113641.38	BT13.038	26.93	57.16	14.77	5
799	Ica17D	1	33	CIP105269.117	BT05.348	25.6	57.84	33.86	7
801	Ica17D	1	33	CIP113641.244	BT13.244	25.79	57.39	34.46	7
797	Ica17D	1	33	CIP113641.427	BT13.427
802	Ica17D	1	33	CIP113641.83	BT13.083	28.23	66.09	0	5
805	Ica17D	1	34	CIP105269.128	BT05.361	25.15	54.35	13.36	.
806	Ica17D	1	34	CIP113641.251	BT13.251	28.14	63.49	0	.
809	Ica17D	1	34	CIP113641.3	BT13.003	25.2	55.67	43.75	7
811	Ica17D	1	34	CIP113641.63	BT13.063	20.36	47.03	11.12	6
817	Ica17D	1	35	CIP105269.120	BT05.352
812	Ica17D	1	35	CIP105269.134	BT05.368	28.32	65.97	0	5
818	Ica17D	1	35	CIP105269.6	BT05.226	26.8	62.1	0	5
814	Ica17D	1	35	CIP105269.93	BT05.323	28.15	62.2	0	4
824	Ica17D	1	36	CIP113641.226	BT13.226	27.29	61.39	0	5
823	Ica17D	1	36	CIP113641.277	BT13.277	28.23	61.92	0	.
821	Ica17D	1	36	CIP113641.312	BT13.312	28.03	61.94	0	.
1424	Ica17D	1	36	CIP199062.1	Daga				5
826	Ica17D	1	37	CIP105269.141	BT05.375	25.5	57.49	22.72	6
829	Ica17D	1	37	CIP113641.108	BT13.108	26.82	52.54	48.1	7
830	Ica17D	1	37	CIP113641.316	BT13.316	29.5	64.52	0	.
833	Ica17D	1	37	CIP4401322	Beauregard	25.5	58.46	26.3	7
838	Ica17D	1	38	CIP105269.166	BT05.406	26.77	63.79	0	5
835	Ica17D	1	38	CIP113641.353	BT13.353	24.46	51.34	24.71	7
841	Ica17D	1	38	CIP113641.370	BT13.370	26.55	61.91	0	5.5
837	Ica17D	1	38	CIP113641.379	BT13.379	24	53.13	40.39	.
845	Ica17D	1	39	CIP105269.132	BT05.365	26.04	60.51	18.35	7
848	Ica17D	1	39	CIP105269.199	BT05.454	32.01	66.02	13.21	.
847	Ica17D	1	39	CIP105269.24	BT05.247	28.43	61.57	33.93	7
842	Ica17D	1	39	CIP105269.63	BT05.289	26.84	62.61	40.82	8
850	Ica17D	1	40	CIP113641.137	BT13.137	28.09	66.89	0	5
854	Ica17D	1	40	CIP113641.186	BT13.186	26.79	62.4	0	4
857	Ica17D	1	40	CIP113641.245	BT13.245	24.95	59.36	30.25	6
853	Ica17D	1	40	CIP113641.361	BT13.361	27.98	62.16	0	5.5
862	Ica17D	1	41	CIP105269.4	BT05.224	23.87	55.32	26.13	7
865	Ica17D	1	41	CIP113641.21	BT13.021	34.4	69.44	0	.
858	Ica17D	1	41	CIP113641.228	BT13.228	29.84	65.72	0	.
860	Ica17D	1	41	CIP113641.283	BT13.283	27.2	58.27	0	4
872	Ica17D	1	42	CIP105269.161	BT05.401	27	65.01	0	.
868	Ica17D	1	42	CIP113641.15	BT13.015	32.41	72.14	0	4
871	Ica17D	1	42	CIP113641.392	BT13.392
867	Ica17D	1	42	CIP113641.86	BT13.086	27.52	59.36	40.81	7
880	Ica17D	1	43	CIP113641.225	BT13.225	26.68	60.36	38.06	7
879	Ica17D	1	43	CIP113641.263	BT13.263	30.46	62.39	48.02	7
875	Ica17D	1	43	CIP113641.366	BT13.366	23.35	56.32	28.48	7
876	Ica17D	1	43	CIP113641.389	BT13.389	27.89	62.61	0	5
884	Ica17D	1	44	CIP105269.152	BT05.389	28.57	66.22	0	.
888	Ica17D	1	44	CIP113641.134	BT13.134	28.23	60.71	0	.
887	Ica17D	1	44	CIP113641.14	BT13.014	24.21	57.16	28.18	6
883	Ica17D	1	44	CIP113641.315	BT13.315	26.98	58.1	38.9	7
890	Ica17D	1	45	CIP105269.155	BT05.395	32.48	68.91	0	4
894	Ica17D	1	45	CIP105269.7	BT05.227	30.95	67.92	0	5.5
893	Ica17D	1	45	CIP113641.328	BT13.328	26.09	51.74	35	7
897	Ica17D	1	45	CIP113641.443	BT13.443	25.44	60.51	35.5	7
899	Ica17D	1	46	CIP105269.158	BT05.398	22.77	48.81	43.53	7
900	Ica17D	1	46	CIP105269.98	BT05.328	22.6	57.73	0	5
903	Ica17D	1	46	CIP113641.153	BT13.153	26.19	53.07	62.67	8
905	Ica17D	1	46	CIP113641.297	BT13.297	25.3	57.73	32.21	8
907	Ica17D	1	47	CIP113641.181	BT13.181	23.06	55.05	23.55	7
913	Ica17D	1	47	CIP113641.242	BT13.242	26.04	62.39	12.66	5
909	Ica17D	1	47	CIP113641.39	BT13.039	24.5	58.17	40.8	7
911	Ica17D	1	47	CIP113641.408	BT13.408	29.42	61.43	0	5
918	Ica17D	1	48	CIP105269.25	BT05.248	20.32	44.7	14.19	6
915	Ica17D	1	48	CIP105269.75	BT05.305
916	Ica17D	1	48	CIP113641.42	BT13.042	23.62	57.72	0	4
921	Ica17D	1	48	CIP113641.430	BT13.430	25.99	62.5	21.43	.
925	Ica17D	1	49	CIP105269.154	BT05.394	27.2	59.1	40.34	7
923	Ica17D	1	49	CIP105269.59	BT05.285	21.36	39.69	42.58	7
926	Ica17D	1	49	CIP113641.360	BT13.360	25.84	58.55	0	5.5
929	Ica17D	1	49	CIP113641.59	BT13.059	21.54	56.9	38.62	6
933	Ica17D	1	50	CIP105269.104	BT05.334	28.94	65.12	43.02	7
937	Ica17D	1	50	CIP105269.54	BT05.280	20.36	44.86	41.09	7
935	Ica17D	1	50	CIP113641.196	BT13.196	19.28	46.43	20.37	7
931	Ica17D	1	50	CIP113641.233	BT13.233	26.44	61.13	41.34	8
942	Ica17D	1	51	CIP105269.114	BT05.344	29.31	64.85	0	5
938	Ica17D	1	51	CIP105269.88	BT05.318	30.31	68.71	0	5
944	Ica17D	1	51	CIP105269.95	BT05.325	31.16	66.09	0	5.5
941	Ica17D	1	51	CIP113641.49	BT13.049	20.63	53.84	0	5.5
949	Ica17D	1	52	CIP105269.10	BT05.230	24.9	60.74	27.39	7
946	Ica17D	1	52	CIP105269.12	BT05.232	29.5	66.5	0	5
953	Ica17D	1	52	CIP113641.28	BT13.028	26.4	62.12	17.7	5
950	Ica17D	1	52	CIP113641.396	BT13.396	27.27	61.94	0	.
958	Ica17D	1	53	CIP105269.13	BT05.233	30.63	65.1	0	.
956	Ica17D	1	53	CIP105269.74	BT05.304	23.56	58.93	0	5
960	Ica17D	1	53	CIP105269.86	BT05.316	29.37	68.23	0	.
955	Ica17D	1	53	CIP113641.293	BT13.293	27.98	58.03	14.67	.
967	Ica17D	1	54	CIP113641.13	BT13.013	33.07	70.36	0	4
965	Ica17D	1	54	CIP113641.321	BT13.321	24.15	61.22	0	5.5
1495	Ica17D	1	54	CIP113641.337	BT13.337
963	Ica17D	1	54	CIP4401662	Tanzania	34.52	69.06	0	.
976	Ica17D	1	55	CIP105269.112	BT05.342	25.59	56.14	33.08	8
969	Ica17D	1	55	CIP105269.168	BT05.409	29.39	66.37	0	5.5
973	Ica17D	1	55	CIP113641.324	BT13.324	29.62	66.66	0	5
971	Ica17D	1	55	CIP113641.365	BT13.365	26.79	63.73	0	.
984	Ica17D	1	56	CIP105269.9	BT05.229	24.95	61.57	20.58	6
981	Ica17D	1	56	CIP113641.104	BT13.104	30.36	65.76	0	.
978	Ica17D	1	56	CIP113641.174	BT13.174	25.49	62.56	21.49	5
980	Ica17D	1	56	CIP113641.279	BT13.279	24.8	52.83	22.99	7
991	Ica17D	1	57	CIP105269.82	BT05.312	29.19	65.14	0	5
986	Ica17D	1	57	CIP113641.20	BT13.020	28.91	60.85	0	5
987	Ica17D	1	57	CIP113641.299	BT13.299	30.4	61.43	0	5
990	Ica17D	1	57	CIP113641.78	BT13.078	23.6	53.56	44.37	7
995	Ica17D	1	58	CIP105269.144	BT05.378	35.9	73.61	0	4
999	Ica17D	1	58	CIP105269.72	BT05.302	26.8	60.87	0	5
994	Ica17D	1	58	CIP113641.197	BT13.197	27.17	65.05	36.16	5.5
997	Ica17D	1	58	CIP113641.68	BT13.068	25.7	63.07	0	5
1002	Ica17D	1	59	CIP105269.127	BT05.360	26.93	61.39	6.07	5
1006	Ica17D	1	59	CIP105269.157	BT05.397	27.35	59.7	54.69	7
1007	Ica17D	1	59	CIP113641.185	BT13.185	32.47	69.99	0	5
1003	Ica17D	1	59	CIP113641.431	BT13.431	26.44	59.81	25.03	4.5
1009	Ica17D	1	60	CIP105269.125	BT05.358	28.46	63.21	0	.
1016	Ica17D	1	60	CIP105269.156	BT05.396	23.31	53.59	41.08	6
1011	Ica17D	1	60	CIP113641.184	BT13.184	29.13	64.34	0	5
1014	Ica17D	1	60	CIP113641.400	BT13.400	32.87	71.71	0	.
1022	Ica17D	1	61	CIP105269.133	BT05.367	21.54	48.97	21.29	3.5
1017	Ica17D	1	61	CIP113641.30	BT13.030	19.01	42.71	27.39	7
1024	Ica17D	1	61	CIP113641.374	BT13.374	27.2	63.58	31.51	6
1019	Ica17D	1	61	CIP113641.401	BT13.401	29.11	66.23	0	4
1032	Ica17D	1	62	CIP113641.188	BT13.188	26.98	66.07	0	1
1026	Ica17D	1	62	CIP113641.262	BT13.262	29.59	67.79	0	4
1028	Ica17D	1	62	CIP113641.380	BT13.380	28.06	65.14	0	5.5
1029	Ica17D	1	62	CIP113641.51	BT13.051	25.65	61.42	0	5
1037	Ica17D	1	63	CIP105269.115	BT05.345	32.34	65.09	0	5
1033	Ica17D	1	63	CIP113641.19	BT13.019	33.53	65.69	0	.
1040	Ica17D	1	63	CIP113641.239	BT13.239	33.2	61.38	0	5
1036	Ica17D	1	63	CIP113641.306	BT13.306	25.35	55.64	39.69	.
1533	Ica17D	1	64	CIP105269.137	BT05.371
1046	Ica17D	1	64	CIP105269.146	BT05.381	28.8	59.94	0.51	6
1042	Ica17D	1	64	CIP113641.375	BT13.375	26.73	64.06	0	5.5
1043	Ica17D	1	64	CIP113641.70	BT13.070	30.74	63.66	0	4
1051	Ica17D	1	65	CIP105269.160	BT05.400	28.6	58.58	32.63	7
1053	Ica17D	1	65	CIP113641.291	BT13.291	27.38	62.83	39.31	7
1055	Ica17D	1	65	CIP113641.76	BT13.076	29.33	65.9	16.4	6
1049	Ica17D	1	65	CIP113641.9	BT13.009	21.31	44.07	30.36	6
1059	Ica17D	1	66	CIP105269.163	BT05.403	24.55	62.43	33.41	7
1057	Ica17D	1	66	CIP113641.152	BT13.152	24.06	60.04	39.62	7
1063	Ica17D	1	66	CIP113641.344	BT13.344	25.2	58.71	48.72	7
1061	Ica17D	1	66	CIP113641.93	BT13.093	19.72	45.36	38.28	8
1065	Ica17D	1	67	CIP105269.186	BT05.429	21.54	55.06	37.03	7
1067	Ica17D	1	67	CIP105269.194	BT05.438	26.93	61.41	44.62	7
1068	Ica17D	1	67	CIP113641.37	BT13.037	30.43	68.03	0	3
1070	Ica17D	1	67	CIP113641.69	BT13.069	29.33	65.59	0	4
1076	Ica17D	1	68	CIP105269.43	BT05.267	22.36	56.02	29.68	7
1074	Ica17D	1	68	CIP113641.18	BT13.018	30.24	67.75	0	5
1079	Ica17D	1	68	CIP113641.198	BT13.198	27.81	67.18	21.19	5
1073	Ica17D	1	68	CIP113641.48	BT13.048	29.45	68.2	0	4
1087	Ica17D	1	69	CIP105269.151	BT05.388	26.2	59.19	34.25	.
1081	Ica17D	1	69	CIP105269.176	BT05.419	30.3	66.3	26.1	6.5
1082	Ica17D	1	69	CIP113641.123	BT13.123	24.95	58.99	40.84	7
1085	Ica17D	1	69	CIP113641.252	BT13.252	24.85	60.05	0	5
1094	Ica17D	1	70	CIP105269.111	BT05.341	28.03	64.94	0	5
1091	Ica17D	1	70	CIP113641.1	BT13.001	27.47	63.14	7.65	5
1088	Ica17D	1	70	CIP113641.278	BT13.278	27.51	58.05	0	.
1092	Ica17D	1	70	CIP113641.333	BT13.333	28.26	63.01	0	5.5
1102	Ica17D	1	71	CIP105269.52	BT05.276	31.81	67.15	0	4
1101	Ica17D	1	71	CIP113641.127	BT13.127	24.95	62.79	29.97	6
1096	Ica17D	1	71	CIP113641.282	BT13.282	27.09	65.53	0	4
1099	Ica17D	1	71	CIP113641.355	BT13.355	24.9	59.47	23.74	5.5
1110	Ica17D	1	72	CIP105269.147	BT05.382	27.81	63.58	6.12	5.5
1104	Ica17D	1	72	CIP105269.172	BT05.415	26.18	61.7	0	5
1106	Ica17D	1	72	CIP105269.66	BT05.292	32.27	65.5	0	.
1108	Ica17D	1	72	CIP105269.8	BT05.228	26.18	62.62	0	5.5
1116	Ica17D	1	73	CIP105269.80	BT05.310	25.2	65.4	0	4
1113	Ica17D	1	73	CIP113641.143	BT13.143	25.84	55.72	50.03	7
1115	Ica17D	1	73	CIP113641.384	BT13.384	25.84	59.44	41.71	6
1119	Ica17D	1	73	CIP113641.397	BT13.397	28.77	64.83	0	5
1120	Ica17D	1	74	CIP113641.112	BT13.112	28.85	64.96	0	5.5
1127	Ica17D	1	74	CIP113641.261	BT13.261	25.7	56.89	43.54	7
1123	Ica17D	1	74	CIP113641.264	BT13.264	25.84	57.19	41.85	7
1124	Ica17D	1	74	CIP113641.426	BT13.426	24.75	61.42	0	5
1128	Ica17D	1	75	CIP113641.130	BT13.130	29.5	65.92	0	.
1130	Ica17D	1	75	CIP113641.292	BT13.292	29.82	69.19	0	4
1132	Ica17D	1	75	CIP113641.318	BT13.318	22.49	49.03	8.53	6
1134	Ica17D	1	75	CIP113641.376	BT13.376	29.7	66.49	0	5.5
1141	Ica17D	1	76	CIP105269.184	BT05.427	27.83	63.43	21.99	4
1142	Ica17D	1	76	CIP113641.140	BT13.140	26.39	62.2	0	5
1139	Ica17D	1	76	CIP113641.163	BT13.163	27.69	61.32	46.84	7
1137	Ica17D	1	76	CIP113641.205	BT13.205	29.31	63.33	50.49	8
1150	Ica17D	1	77	CIP105269.39	BT05.263	30.68	67.5	0	5
1144	Ica17D	1	77	CIP113641.145	BT13.145	21.65	59.03	19.82	6
1148	Ica17D	1	77	CIP113641.202	BT13.202	31.67	69.64	7.07	5
1147	Ica17D	1	77	CIP113641.230	BT13.230	27.33	63.17	14.05	5
1158	Ica17D	1	78	CIP113641.169	BT13.169	29.5	67.87	0	5
1156	Ica17D	1	78	CIP113641.407	BT13.407	29.78	67.67	0	5.5
1154	Ica17D	1	78	CIP113641.413	BT13.413	31.56	69.99	0	5
1152	Ica17D	1	78	CIP4401321	Beauregard	23.41	59.46	32.65	7
1165	Ica17D	1	79	CIP113641.101	BT13.101	27.47	67.6	0	4
1161	Ica17D	1	79	CIP113641.206	BT13.206	24.75	59.4	37.25	7
1163	Ica17D	1	79	CIP113641.387	BT13.387	31.88	66.74	6.49	5.5
1167	Ica17D	1	79	CIP113641.58	BT13.058	22.27	54.63	49.46	8
1173	Ica17D	1	80	CIP105269.122	BT05.354	27.78	59.98	43.51	8
1175	Ica17D	1	80	CIP113641.113	BT13.113	24.8	56.05	38.82	7
1171	Ica17D	1	80	CIP113641.183	BT13.183	25.7	60.25	0	1
1169	Ica17D	1	80	CIP113641.414	BT13.414	24.36	59.92	24.25	7
744	Ica17D	2	1	CIP105269.23	BT05.246	26.6	58	40.02	7
742	Ica17D	2	1	CIP105269.39	BT05.263	32.28	67.66	2.35	5
746	Ica17D	2	1	CIP105269.88	BT05.318	29.8	68.99	1.62	5
747	Ica17D	2	1	CIP113641.312	BT13.312	35.53	75.09	0	3
751	Ica17D	2	2	CIP105269.61	BT05.287	35.93	72.29	0	.
755	Ica17D	2	2	CIP113641.228	BT13.228	30.1	69.18	0	4
754	Ica17D	2	2	CIP113641.244	BT13.244	27.36	62.73	40.84	7
750	Ica17D	2	2	CIP113641.78	BT13.078	24.06	51.51	45.81	7
757	Ica17D	2	3	CIP105269.52	BT05.276	32.02	70.47	0	4
760	Ica17D	2	3	CIP113641.183	BT13.183	28.01	65.28	0	1
761	Ica17D	2	3	CIP113641.429	BT13.429	26.97	67.88	0	5
763	Ica17D	2	3	CIP113641.99	BT13.099	29.76	67.44	0	4
772	Ica17D	2	4	CIP105269.108	BT05.338	21.96	48.43	29.42	7
765	Ica17D	2	4	CIP105269.86	BT05.316	30.88	71.71	0	.
768	Ica17D	2	4	CIP113641.135	BT13.135	25.99	63.4	43.16	7
769	Ica17D	2	4	CIP113641.182	BT13.182	28.46	65.42	0	5
778	Ica17D	2	5	CIP105269.112	BT05.342	26.68	58.89	35.22	8
774	Ica17D	2	5	CIP105269.142	BT05.376	26.2	58.33	27.74	7
779	Ica17D	2	5	CIP113641.355	BT13.355	25.35	59.37	25.1	5.5
776	Ica17D	2	5	CIP113641.443	BT13.443	25.75	58.87	41.82	7
785	Ica17D	2	6	CIP105269.168	BT05.409	27.78	65.68	0	5
787	Ica17D	2	6	CIP105269.7	BT05.227	33.14	68.45	0	5.5
781	Ica17D	2	6	CIP113641.104	BT13.104	27.92	68.18	0	.
784	Ica17D	2	6	CIP113641.406	BT13.406	32.21	70.73	0	5
1625	Ica17D	2	7	CIP105269.137	BT05.371
793	Ica17D	2	7	CIP105269.147	BT05.382	31.1	62.66	0	5.5
792	Ica17D	2	7	CIP113641.19	BT13.019
790	Ica17D	2	7	CIP113641.232	BT13.232	25	55.92	41.38	7
798	Ica17D	2	8	CIP105269.160	BT05.400	32.87	63.03	20.62	5.5
796	Ica17D	2	8	CIP105269.194	BT05.438	25.2	54.92	1.51	5.5
800	Ica17D	2	8	CIP105269.25	BT05.248	19.88	37.88	25.5	6
803	Ica17D	2	8	CIP113641.7	BT13.007	26.63	59.87	41.79	7
804	Ica17D	2	9	CIP105269.144	BT05.378	33.93	71.63	0	4
808	Ica17D	2	9	CIP105269.197	BT05.447	28.29	63.76	0	.
807	Ica17D	2	9	CIP113641.266	BT13.266	28.2	66.39	0	4
810	Ica17D	2	9	CIP113641.57	BT13.057	32.94	70.87	0	.
819	Ica17D	2	10	CIP105269.176	BT05.419	30.18	66.46	24.02	6.5
815	Ica17D	2	10	CIP113641.397	BT13.397	31.42	65.87	0	5
816	Ica17D	2	10	CIP113641.432	BT13.432	25.95	58.98	30.01	7
813	Ica17D	2	10	CIP113641.86	BT13.086	28.85	63.06	40.75	7
822	Ica17D	2	11	CIP105269.94	BT05.324	30.31	66.18	29.86	7
820	Ica17D	2	11	CIP105269.95	BT05.325	30.5	66.74	0	5.5
825	Ica17D	2	11	CIP113641.211	BT13.211	26.8	56.48	46.41	7
1644	Ica17D	2	11	CIP199062.1	Daga				5
828	Ica17D	2	12	CIP105269.89	BT05.319	30.2	69.47	0	5
827	Ica17D	2	12	CIP113641.143	BT13.143	24.6	54.89	48.72	7
831	Ica17D	2	12	CIP113641.27	BT13.027	28.91	63.87	6.6	5
832	Ica17D	2	12	CIP113641.65	BT13.065	27.61	64.92	0	5
836	Ica17D	2	13	CIP113641.2	BT13.002	26.88	61.32	0	.
839	Ica17D	2	13	CIP113641.278	BT13.278	28.73	62.44	0	.
834	Ica17D	2	13	CIP113641.35	BT13.035	27.08	61.44	17.39	.
840	Ica17D	2	13	CIP113641.359	BT13.359	28.15	64.56	0	5
844	Ica17D	2	14	CIP105269.152	BT05.389	28.4	66.73	0	.
849	Ica17D	2	14	CIP105269.24	BT05.247	28.51	63.12	27.63	.
843	Ica17D	2	14	CIP113641.108	BT13.108	25.05	54.48	41.72	7
846	Ica17D	2	14	CIP113641.59	BT13.059	20.99	55.36	27.83	6
852	Ica17D	2	15	CIP105269.8	BT05.228	27.89	66.59	0	5.5
856	Ica17D	2	15	CIP113641.181	BT13.181	25.7	56.04	26.24	7
855	Ica17D	2	15	CIP113641.239	BT13.239	32.09	65.22	0	5
851	Ica17D	2	15	CIP113641.264	BT13.264	26.04	60.06	44.54	7
864	Ica17D	2	16	CIP105269.12	BT05.232	29.78	66.86	0	.
861	Ica17D	2	16	CIP105269.38	BT05.262	24.7	52.78	38.66	7
859	Ica17D	2	16	CIP113641.383	BT13.383	30.75	61.61	0	5
863	Ica17D	2	16	CIP113641.414	BT13.414	27.27	60.44	32.06	7
873	Ica17D	2	17	CIP105269.76	BT05.306	27.35	62.5	38.04	7
869	Ica17D	2	17	CIP113641.280	BT13.280	23.67	54.64	39.91	7
866	Ica17D	2	17	CIP113641.333	BT13.333	29.28	64.72	0	5.5
870	Ica17D	2	17	CIP113641.376	BT13.376	27.24	60.61	8.86	5.5
877	Ica17D	2	18	CIP105269.156	BT05.396	24.85	57.99	33.01	6
878	Ica17D	2	18	CIP113641.237	BT13.237	29.78	61.52	28.93	7
881	Ica17D	2	18	CIP113641.297	BT13.297	24.95	57.29	39.84	8
874	Ica17D	2	18	CIP113641.313	BT13.313	33.66	70.76	0	4
886	Ica17D	2	19	CIP105269.121	BT05.353	29.08	66.93	0	5
889	Ica17D	2	19	CIP113641.267	BT13.267	25.4	60.51	23.36	7
885	Ica17D	2	19	CIP113641.308	BT13.308	29.9	68.36	0	4
882	Ica17D	2	19	CIP4401322	Beauregard	22.22	60.25	27.8	7
892	Ica17D	2	20	CIP113641.113	BT13.113	21.96	50.68	28.86	.
896	Ica17D	2	20	CIP113641.282	BT13.282	30.43	65.53	0	.
891	Ica17D	2	20	CIP113641.319	BT13.319	25.25	60.22	0	4
895	Ica17D	2	20	CIP113641.322	BT13.322	23.08	56.07	33.04	7
901	Ica17D	2	21	CIP105269.119	BT05.351	25.39	61.53	0	5
898	Ica17D	2	21	CIP105269.120	BT05.352	26.15	58.95	0	5
904	Ica17D	2	21	CIP113641.30	BT13.030	20.32	49.93	28.95	7
902	Ica17D	2	21	CIP113641.375	BT13.375	26.39	65.5	0	5.5
912	Ica17D	2	22	CIP105269.184	BT05.427	25.15	58.91	0	5
906	Ica17D	2	22	CIP113641.259	BT13.259	25.59	61.93	0	6
908	Ica17D	2	22	CIP113641.301	BT13.301	29.98	67.54	0	.
910	Ica17D	2	22	CIP113641.329	BT13.329	27.69	63.39	0	5
914	Ica17D	2	23	CIP113641.152	BT13.152	24.55	60.98	34.76	7
917	Ica17D	2	23	CIP113641.231	BT13.231	26.48	64.01	0	4
920	Ica17D	2	23	CIP113641.321	BT13.321	22.96	56.47	0	5.5
919	Ica17D	2	23	CIP113641.391	BT13.391	28.21	61.16	25.42	7
927	Ica17D	2	24	CIP105269.141	BT05.375	27.8	60.19	18.74	5
924	Ica17D	2	24	CIP105269.59	BT05.285	28.54	67.5	0	5.5
922	Ica17D	2	24	CIP113641.14	BT13.014	26.68	60.27	17.21	6
928	Ica17D	2	24	CIP113641.234	BT13.234	29.17	65.39	0	.
936	Ica17D	2	25	CIP105269.80	BT05.310	26.97	68.69	0	4
930	Ica17D	2	25	CIP105269.97	BT05.327	27.76	63.83	0	5
932	Ica17D	2	25	CIP113641.392	BT13.392	26.2	65.95	0	4
934	Ica17D	2	25	CIP113641.411	BT13.411	26.18	63.97	0	5
939	Ica17D	2	26	CIP105269.54	BT05.280	23.72	51.78	42.08	7
940	Ica17D	2	26	CIP113641.1	BT13.001	28.23	63.81	0	5
945	Ica17D	2	26	CIP113641.20	BT13.020	27.78	59.4	0	5
943	Ica17D	2	26	CIP113641.318	BT13.318	22	50.17	0	6
947	Ica17D	2	27	CIP113641.160	BT13.160	31.01	71.85	0	.
948	Ica17D	2	27	CIP113641.250	BT13.250	32.48	71.88	0	5
951	Ica17D	2	27	CIP113641.366	BT13.366	23.54	59.74	28.61	7
952	Ica17D	2	27	CIP113641.407	BT13.407	31.08	68.3	0	5.5
954	Ica17D	2	28	CIP105269.13	BT05.233	27.4	64.3	0	5
957	Ica17D	2	28	CIP105269.167	BT05.408	30.22	68	9.13	5
959	Ica17D	2	28	CIP105269.42	BT05.266	22.42	50.35	42.2	7
961	Ica17D	2	28	CIP113641.441	BT13.441	35.98	69.17	0	.
968	Ica17D	2	29	CIP105269.151	BT05.388	24.65	57.54	32.25	.
962	Ica17D	2	29	CIP105269.161	BT05.401	25.3	61.57	0	.
964	Ica17D	2	29	CIP113641.188	BT13.188	29.96	68.64	6.45	1
966	Ica17D	2	29	CIP113641.235	BT13.235	26.04	58.4	41.64	7
975	Ica17D	2	30	CIP105269.82	BT05.312	29.08	65.1	0	5
974	Ica17D	2	30	CIP113641.233	BT13.233	26.79	60.86	42.95	8
970	Ica17D	2	30	CIP113641.292	BT13.292	28.09	66.44	0	4
972	Ica17D	2	30	CIP113641.427	BT13.427	32.94	72.21	0	5
983	Ica17D	2	31	CIP105269.72	BT05.302	28.46	59.46	0	4
979	Ica17D	2	31	CIP105269.91	BT05.321	25	63.56	0	5
982	Ica17D	2	31	CIP113641.379	BT13.379	20.92	47.92	45.88	7
977	Ica17D	2	31	CIP113641.382	BT13.382	30.6	68.92	0	4
988	Ica17D	2	32	CIP105269.104	BT05.334	27.15	53.81	41.17	5.5
985	Ica17D	2	32	CIP105269.111	BT05.341	33.07	65.04	0	5
992	Ica17D	2	32	CIP105269.85	BT05.315	31.67	64.4	0	5
989	Ica17D	2	32	CIP113641.130	BT13.130	31.35	61.59	0	5.5
998	Ica17D	2	33	CIP113641.169	BT13.169	28.66	66.29	0	5
1000	Ica17D	2	33	CIP113641.351	BT13.351	25.99	62.04	0	4
993	Ica17D	2	33	CIP113641.358	BT13.358	25.05	57.95	25.45	7
996	Ica17D	2	33	CIP113641.47	BT13.047	31.1	68.59	0	4
1001	Ica17D	2	34	CIP105269.125	BT05.358	28.4	63.99	0	.
1004	Ica17D	2	34	CIP113641.205	BT13.205	28	61.37	38.87	8
1005	Ica17D	2	34	CIP113641.289	BT13.289	24.26	56.28	29.66	7
1008	Ica17D	2	34	CIP113641.369	BT13.369	25.25	55.61	33.96	6
1010	Ica17D	2	35	CIP105269.118	BT05.349	24.1	57.61	48.15	7
1012	Ica17D	2	35	CIP105269.51	BT05.275	25.2	57.32	4.75	5
1013	Ica17D	2	35	CIP113641.69	BT13.069	25.95	63.85	0	4
1015	Ica17D	2	35	CIP113641.76	BT13.076	29.08	65.94	10.21	6
1021	Ica17D	2	36	CIP105269.70	BT05.300	33.66	64.16	0	.
1023	Ica17D	2	36	CIP105269.92	BT05.322	28.09	63.78	0	3
1018	Ica17D	2	36	CIP113641.163	BT13.163	26.09	58.55	45.79	7
1020	Ica17D	2	36	CIP113641.431	BT13.431	26.04	58.71	31.37	7
1031	Ica17D	2	37	CIP105269.44	BT05.268	28.91	67.88	0	4
1025	Ica17D	2	37	CIP113641.12	BT13.012	23.6	59.04	0	4
1027	Ica17D	2	37	CIP113641.180	BT13.180	27.4	67.04	0	6
1030	Ica17D	2	37	CIP113641.197	BT13.197	24.55	57.21	37.05	7
1039	Ica17D	2	38	CIP105269.115	BT05.345	27.36	59.7	0	5
1038	Ica17D	2	38	CIP113641.242	BT13.242	27.25	62.64	8.78	5
1034	Ica17D	2	38	CIP113641.261	BT13.261	23.95	55.98	37.78	7
1035	Ica17D	2	38	CIP113641.410	BT13.410	27.8	66.95	0	5
1041	Ica17D	2	39	CIP105269.98	BT05.328	22.71	60.96	0	5.5
1044	Ica17D	2	39	CIP113641.284	BT13.284	22.51	57.06	26.96	7
1047	Ica17D	2	39	CIP113641.38	BT13.038	26.34	55.41	16.16	5
1045	Ica17D	2	39	CIP113641.400	BT13.400	29.92	68.37	0	.
1054	Ica17D	2	40	CIP105269.146	BT05.381	31.23	62.18	0	6
1048	Ica17D	2	40	CIP105269.66	BT05.292	30.48	62.01	0	.
1052	Ica17D	2	40	CIP113641.33	BT13.033	27.58	62	0	5
1050	Ica17D	2	40	CIP113641.401	BT13.401	31.42	62.81	0	5
1058	Ica17D	2	41	CIP105269.132	BT05.365	26.68	61.12	22.78	7
1060	Ica17D	2	41	CIP105269.93	BT05.323	28.37	66.47	0	4
1062	Ica17D	2	41	CIP113641.134	BT13.134	26.19	58.62	0	.
1056	Ica17D	2	41	CIP113641.360	BT13.360	27.87	65.31	0	5.5
1066	Ica17D	2	42	CIP105269.100	BT05.330	30.95	68.15	0	5
1064	Ica17D	2	42	CIP113641.186	BT13.186	28.8	66.31	0	4
1069	Ica17D	2	42	CIP113641.290	BT13.290	25.15	58.01	44.05	7
1071	Ica17D	2	42	CIP113641.384	BT13.384	23.76	56.17	36.63	6
1077	Ica17D	2	43	CIP105269.133	BT05.367	26.2	58.5	32.85	3.5
1072	Ica17D	2	43	CIP105269.134	BT05.368	29.19	69.6	0	5
1078	Ica17D	2	43	CIP105269.199	BT05.454	26.79	61.36	12.54	.
1075	Ica17D	2	43	CIP113641.61	BT13.061	30.91	67.44	0	.
1084	Ica17D	2	44	CIP105269.101	BT05.331	26.43	68.76	0	5.5
1083	Ica17D	2	44	CIP105269.71	BT05.301
1086	Ica17D	2	44	CIP113641.226	BT13.226	25.65	57.9	0	5
1080	Ica17D	2	44	CIP113641.434	BT13.434	30.37	69.07	0	5.5
1090	Ica17D	2	45	CIP113641.151	BT13.151	29.45	67.6	0	.
1095	Ica17D	2	45	CIP113641.298	BT13.298	26.04	64.17	25.82	6
1093	Ica17D	2	45	CIP113641.3	BT13.003	22.77	54.51	40.02	7
1089	Ica17D	2	45	CIP113641.58	BT13.058	22.53	53.31	43.64	8
1097	Ica17D	2	46	CIP105269.163	BT05.403	23.66	60.4	29.43	7
1098	Ica17D	2	46	CIP105269.83	BT05.313	28.32	63.66	0	5.5
1103	Ica17D	2	46	CIP113641.13	BT13.013	31.14	70.18	0	4
1100	Ica17D	2	46	CIP113641.389	BT13.389	29.8	66.24	0	4
1111	Ica17D	2	47	CIP105269.186	BT05.429	23.6	59.33	28.05	7
1109	Ica17D	2	47	CIP105269.99	BT05.329	23.31	56.05	42.39	7
1107	Ica17D	2	47	CIP113641.42	BT13.042	24.06	60.28	0	4
1105	Ica17D	2	47	CIP113641.51	BT13.051	24.21	58.94	0	5
1118	Ica17D	2	48	CIP113641.277	BT13.277	31.34	66.35	0	.
1117	Ica17D	2	48	CIP113641.31	BT13.031	29.56	61.95	0	4
1114	Ica17D	2	48	CIP113641.45	BT13.045	29.62	65.16	0	5
1112	Ica17D	2	48	CIP113641.9	BT13.009	23.81	52.32	21.37	5
1122	Ica17D	2	49	CIP105269.31	BT05.255	27.98	69.14	0	5
1121	Ica17D	2	49	CIP105269.45	BT05.269	29.13	62.35	44.17	7
1125	Ica17D	2	49	CIP113641.153	BT13.153	29.03	60.73	56.97	8
1126	Ica17D	2	49	CIP113641.255	BT13.255	28.94	68.21	0	5
1135	Ica17D	2	50	CIP105269.127	BT05.360	26.95	61.68	4.18	5
1133	Ica17D	2	50	CIP105269.145	BT05.379	30.17	65.93	14.65	7
1129	Ica17D	2	50	CIP113641.174	BT13.174	28.8	62.35	32.51	6
1131	Ica17D	2	50	CIP113641.324	BT13.324	30.02	69.3	0	5.5
1143	Ica17D	2	51	CIP105269.154	BT05.394	22.22	53.62	13.07	5
1140	Ica17D	2	51	CIP105269.6	BT05.226	28.34	66.86	0	5
1136	Ica17D	2	51	CIP105269.63	BT05.289	29.5	63.1	45.77	8
1138	Ica17D	2	51	CIP113641.374	BT13.374	25.15	61.41	0	5
1149	Ica17D	2	52	CIP105269.78	BT05.308	26.4	60.28	35.13	7
1146	Ica17D	2	52	CIP113641.227	BT13.227	24.1	58.74	0	5
1145	Ica17D	2	52	CIP113641.263	BT13.263	29.14	62.78	40.7	7
1151	Ica17D	2	52	CIP4401321	Beauregard	21.83	57.55	33.64	7
1157	Ica17D	2	53	CIP105269.157	BT05.397	27.44	62	46.77	7
1153	Ica17D	2	53	CIP113641.279	BT13.279	22.8	51.59	39.19	7
1159	Ica17D	2	53	CIP113641.286	BT13.286	28.94	65.66	0	4
1155	Ica17D	2	53	CIP113641.349	BT13.349	27.89	61.46	28.52	6
1160	Ica17D	2	54	CIP105269.1	BT05.221	29.3	62.49	0	.
1166	Ica17D	2	54	CIP105269.18	BT05.239	25.94	59.86	0	5
1164	Ica17D	2	54	CIP105269.62	BT05.288	31.67	67.82	0	.
1162	Ica17D	2	54	CIP113641.140	BT13.140	26.15	61.1	0	5
1174	Ica17D	2	55	CIP113641.202	BT13.202	33.13	69.13	0	5
1168	Ica17D	2	55	CIP113641.283	BT13.283	26.34	61.27	0	4
1170	Ica17D	2	55	CIP113641.49	BT13.049	21.7	61.73	0	5.5
1172	Ica17D	2	55	CIP4401661	Tanzania	32.67	66.87	0	4
1176	Ica17D	2	56	CIP105269.9	BT05.229	24.9	59.97	20.45	5
1177	Ica17D	2	56	CIP113641.185	BT13.185	31.21	69.2	0	5
1179	Ica17D	2	56	CIP113641.328	BT13.328	27.98	55.66	37.81	7
1178	Ica17D	2	56	CIP113641.365	BT13.365	27.76	60.86	0	.
1183	Ica17D	2	57	CIP105269.198	BT05.449	27.36	61.23	44.77	7
1182	Ica17D	2	57	CIP105269.74	BT05.304	26.04	64.34	0	.
1181	Ica17D	2	57	CIP113641.172	BT13.172	29.34	68.71	0	5
1180	Ica17D	2	57	CIP113641.28	BT13.028	30.97	67.28	3.57	5
1185	Ica17D	2	58	CIP105269.10	BT05.230	25.9	61.17	27.98	7
1187	Ica17D	2	58	CIP105269.22	BT05.243	28.77	63.95	0	4
1186	Ica17D	2	58	CIP113641.293	BT13.293	27.52	62.41	18.81	5
1184	Ica17D	2	58	CIP113641.371	BT13.371	26.84	58.26	42.94	7
1188	Ica17D	2	59	CIP105269.172	BT05.415	26.35	64.54	0	5
1191	Ica17D	2	59	CIP113641.306	BT13.306	25.99	56.86	38.38	7
1190	Ica17D	2	59	CIP113641.408	BT13.408	27.89	66.13	0	5
1189	Ica17D	2	59	CIP113641.70	BT13.070	27.98	66.66	0	4
1192	Ica17D	2	60	CIP113641.156	BT13.156	22.11	55.88	36.14	4.5
1195	Ica17D	2	60	CIP113641.200	BT13.200	29.74	64.88	0	5.5
1193	Ica17D	2	60	CIP113641.251	BT13.251	27.67	64.37	0	.
1194	Ica17D	2	60	CIP4401662	Tanzania	34.79	69.95	0	.
1198	Ica17D	2	61	CIP105269.177	BT05.420	25.4	64.22	0	4
1196	Ica17D	2	61	CIP105269.90	BT05.320	29.28	67.31	0	5.5
1197	Ica17D	2	61	CIP113641.101	BT13.101	29.64	71.67	0	4
1199	Ica17D	2	61	CIP113641.112	BT13.112	27.35	64.56	0	5.5
1200	Ica17D	2	62	CIP105269.135	BT05.369	24.16	54.83	29.89	6
1202	Ica17D	2	62	CIP105269.166	BT05.406	28.74	65.98	0	5
1203	Ica17D	2	62	CIP113641.18	BT13.018	27.56	62.28	0	5
1201	Ica17D	2	62	CIP113641.361	BT13.361	28.09	66.21	0	5.5
1204	Ica17D	2	63	CIP105269.75	BT05.305	26.04	63.96	13.69	5
1207	Ica17D	2	63	CIP113641.123	BT13.123	26.75	61.77	40.61	7
1206	Ica17D	2	63	CIP113641.309	BT13.309	30.88	68.87	0	5
1205	Ica17D	2	63	CIP113641.380	BT13.380	29.82	66.53	0	5
1210	Ica17D	2	64	CIP113641.15	BT13.015	31.1	69.43	0	4
1208	Ica17D	2	64	CIP113641.247	BT13.247	21.94	51.5	30.91	6
1209	Ica17D	2	64	CIP113641.252	BT13.252	26.24	62.26	0	5
1211	Ica17D	2	64	CIP113641.262	BT13.262	28.88	66.85	0	4
1213	Ica17D	2	65	CIP113641.385	BT13.385	24.75	58.81	28.78	6
1212	Ica17D	2	65	CIP113641.387	BT13.387	30.88	67.02	0	5.5
1214	Ica17D	2	65	CIP113641.39	BT13.039	28.8	64.57	0	.
1215	Ica17D	2	65	CIP113641.426	BT13.426	24.85	62.67	0	5
1216	Ica17D	2	66	CIP105269.43	BT05.267	22.49	57.15	24.54	5.5
1217	Ica17D	2	66	CIP113641.245	BT13.245	24.55	63.24	25.33	6
1219	Ica17D	2	66	CIP113641.296	BT13.296	25.3	64.05	0	4
1218	Ica17D	2	66	CIP113641.367	BT13.367	27.83	66.56	0	5
1220	Ica17D	2	67	CIP105269.124	BT05.357	25.84	62.32	27.45	6
1221	Ica17D	2	67	CIP113641.315	BT13.315	26.04	58.78	47.56	7
1223	Ica17D	2	67	CIP113641.316	BT13.316	31.62	70.34	0	.
1222	Ica17D	2	67	CIP113641.390	BT13.390	33.13	70.41	0	5
1225	Ica17D	2	68	CIP105269.102	BT05.332	23.55	56.5	32.45	8
1224	Ica17D	2	68	CIP105269.128	BT05.361	26.39	62.46	25.87	7
1226	Ica17D	2	68	CIP105269.187	BT05.430	30.08	66.05	0	4
1227	Ica17D	2	68	CIP113641.206	BT13.206	23.32	56.12	35.23	7
1230	Ica17D	2	69	CIP105269.4	BT05.224	22.91	52.13	20.93	7
1228	Ica17D	2	69	CIP113641.196	BT13.196	20.4	48.57	30.28	7
1231	Ica17D	2	69	CIP113641.299	BT13.299	28.74	68.25	0	5
1229	Ica17D	2	69	CIP113641.83	BT13.083	26.95	67.66	0	5
1232	Ica17D	2	70	CIP105269.143	BT05.377	25.39	58.09	41.19	7
1234	Ica17D	2	70	CIP113641.370	BT13.370	27.83	64.21	0	5
1235	Ica17D	2	70	CIP113641.48	BT13.048	30.88	71.47	0	4
1233	Ica17D	2	70	CIP113641.68	BT13.068	26.43	66.53	0	5
1238	Ica17D	2	71	CIP105269.114	BT05.344	28.43	61.6	0	5
1239	Ica17D	2	71	CIP113641.230	BT13.230	25.3	60.11	0	5
1237	Ica17D	2	71	CIP113641.307	BT13.307	27.42	61.93	42.86	7
1236	Ica17D	2	71	CIP113641.403	BT13.403	28.32	64.36	0	4
1240	Ica17D	2	72	CIP105269.107	BT05.337	29.7	66.2	0	5
1242	Ica17D	2	72	CIP105269.155	BT05.395	32.01	66.29	0	4
1243	Ica17D	2	72	CIP113641.127	BT13.127	25.79	60.78	41.21	6
1241	Ica17D	2	72	CIP113641.339	BT13.339	28.88	66.13	0	5.5
1244	Ica17D	2	73	CIP105269.37	BT05.261	29.42	60.89	0	5.5
1245	Ica17D	2	73	CIP105269.50	BT05.274	22.53	50.16	33.12	7
1247	Ica17D	2	73	CIP113641.413	BT13.413	33.73	69.8	5.35	5
1246	Ica17D	2	73	CIP113641.80	BT13.080	28.34	59.68	27.04	6
1251	Ica17D	2	74	CIP113641.225	BT13.225	21.63	50.2	0	7.5
1250	Ica17D	2	74	CIP113641.303	BT13.303	26.09	61.09	27.43	7
1248	Ica17D	2	74	CIP113641.344	BT13.344	27.78	66.46	17.12	6
1249	Ica17D	2	74	CIP113641.393	BT13.393	26.14	57.46	35.35	7
1254	Ica17D	2	75	CIP113641.291	BT13.291	26.29	60.24	41.62	7
1252	Ica17D	2	75	CIP113641.342	BT13.342	27.72	65.79	0	5.5
1255	Ica17D	2	75	CIP113641.37	BT13.037	31.2	67.53	0	3
1253	Ica17D	2	75	CIP113641.430	BT13.430	26.04	62.56	15.66	5.5
1258	Ica17D	2	76	CIP105269.129	BT05.362	28.83	66.7	0	5.5
1256	Ica17D	2	76	CIP105269.158	BT05.398	22.86	49.55	43.55	7
1257	Ica17D	2	76	CIP105269.68	BT05.296	25.9	55.07	38.74	7
1259	Ica17D	2	76	CIP113641.184	BT13.184	29.76	68.18	0	5
1263	Ica17D	2	77	CIP105269.122	BT05.354	27.18	59.35	36.79	8
1261	Ica17D	2	77	CIP105269.181	BT05.424	27	61.94	15.51	5
1260	Ica17D	2	77	CIP113641.294	BT13.294	27.27	61.81	28.6	7
1262	Ica17D	2	77	CIP113641.396	BT13.396	25.9	66.18	0	5
1267	Ica17D	2	78	CIP113641.137	BT13.137	27.52	67.21	0	5
1264	Ica17D	2	78	CIP113641.165	BT13.165	25.9	61.28	24.36	4
1266	Ica17D	2	78	CIP113641.198	BT13.198	30.37	71.1	13.68	5
1265	Ica17D	2	78	CIP113641.353	BT13.353	24.85	59.75	34.13	7
1916	Ica17D	2	79	CIP113641.337	BT13.337
1269	Ica17D	2	79	CIP113641.62	BT13.062	28.37	65.22	0	5
1270	Ica17D	2	79	CIP113641.63	BT13.063	24.95	55.11	44.44	7
1268	Ica17D	2	79	CIP113641.93	BT13.093	22.24	52.79	41.99	8
1272	Ica17D	2	80	CIP105269.117	BT05.348	22.88	52.22	39.46	8
1273	Ica17D	2	80	CIP113641.145	BT13.145	22.05	60.21	11.79	5
1271	Ica17D	2	80	CIP113641.21	BT13.021	34.4	71.08	0	.
1274	Ica17D	2	80	CIP113641.356	BT13.356	23.23	60.5	24.12	7
1275	Ica16C	1	1	CIP105269.23	BT05.246	25.55	61.88	59.85	8
1276	Ica16C	1	1	CIP113641.301	BT13.301	26.44	68.56	0	5
1277	Ica16C	1	1	CIP113641.349	BT13.349	26.4	65.74	47.68	7
1278	Ica16C	1	1	CIP113641.78	BT13.078	26.86	62.56	23.31
1279	Ica16C	1	2	CIP105269.72	BT05.302	30	72.23	0	5.5
1280	Ica16C	1	2	CIP113641.188	BT13.188	26.84	69.66	0	1
1281	Ica16C	1	2	CIP113641.356	BT13.356	26.86	62.56	23.31
1282	Ica16C	1	2	CIP113641.431	BT13.431	24.4	59.59	48.68	7
1283	Ica16C	1	3	CIP105269.76	BT05.306	26.95	66.92	6.87	5.5
1284	Ica16C	1	3	CIP113641.151	BT13.151	29.28	67.2	0	5
1285	Ica16C	1	3	CIP113641.289	BT13.289	26.1	61.41	29.21	6
1286	Ica16C	1	3	CIP113641.38	BT13.038	28.6	65.26	37.24	6
1287	Ica16C	1	4	CIP105269.51	BT05.275	24.95	59.89	31	5.5
1288	Ica16C	1	4	CIP105269.94	BT05.324	24.4	64.88	0	4
1289	Ica16C	1	4	CIP105269.97	BT05.327	26.89	67.34	0	5.5
1290	Ica16C	1	4	CIP113641.247	BT13.247	18.92	46.44	32.18	7
1291	Ica16C	1	5	CIP105269.163	BT05.403	26.39	65.39	55.68	7
1292	Ica16C	1	5	CIP113641.123	BT13.123	26.86	62.56	23.31
1293	Ica16C	1	5	CIP113641.49	BT13.049	21.31	61.54	0	5
1294	Ica16C	1	5	CIP113641.62	BT13.062	28.69	69.92	0	5
1295	Ica16C	1	6	CIP105269.18	BT05.239	29.56	64.84	0	5
1296	Ica16C	1	6	CIP113641.145	BT13.145	22.16	62.02	23.18	5
1297	Ica16C	1	6	CIP113641.312	BT13.312	32.47	74.35	0	5
1298	Ica16C	1	6	CIP113641.316	BT13.316	27.69	66.59	0	5.5
1299	Ica16C	1	7	CIP105269.124	BT05.357	24.9	62.3	38.78	5
1300	Ica16C	1	7	CIP105269.95	BT05.325	27.74	65.35	38.76	8
1301	Ica16C	1	7	CIP113641.277	BT13.277	28.43	64.97	0	5
1302	Ica16C	1	7	CIP113641.293	BT13.293	25.15	61.75	40.56	7
1303	Ica16C	1	8	CIP105269.144	BT05.378	30.1	70.52	0	4
1304	Ica16C	1	8	CIP113641.19	BT13.019	29.88	69.5	0	5.5
1305	Ica16C	1	8	CIP113641.226	BT13.226	24.5	61.2	55.29	8
1306	Ica16C	1	8	CIP113641.292	BT13.292	28.29	69.38	0	5
1307	Ica16C	1	9	CIP105269.114	BT05.344	27.15	67.99	2.89	5
1308	Ica16C	1	9	CIP105269.39	BT05.263	31.67	74.84	3.86	5
1309	Ica16C	1	9	CIP113641.227	BT13.227	28.8	66.74	0	5
1310	Ica16C	1	9	CIP113641.342	BT13.342	27.49	67.26	0	5
1311	Ica16C	1	10	CIP105269.197	BT05.447	28.14	69.43	0	4
1312	Ica16C	1	10	CIP105269.71	BT05.301	31.4	70.55	0	5
1313	Ica16C	1	10	CIP113641.250	BT13.250	30.48	72.07	0	5
1314	Ica16C	1	10	CIP113641.296	BT13.296	23.95	61.89	0	5
1315	Ica16C	1	11	CIP105269.25	BT05.248	19.68	42.04	28.81	6
1316	Ica16C	1	11	CIP105269.78	BT05.308	28.14	64.24	55.31	8
1317	Ica16C	1	11	CIP113641.358	BT13.358	23.9	58.86	51.06	7
1318	Ica16C	1	11	CIP113641.376	BT13.376	26	64.51	12.82	6.5
1319	Ica16C	1	12	CIP105269.132	BT05.365	28.03	65.07	43.04	7
1320	Ica16C	1	12	CIP105269.50	BT05.274	21.76	54.66	46.83	8
1321	Ica16C	1	12	CIP105269.83	BT05.313	27.29	66.36	0	5
1322	Ica16C	1	12	CIP113641.181	BT13.181	25.05	60.76	42.72	7
1323	Ica16C	1	13	CIP105269.12	BT05.232	28.49	67.22	0	5
1324	Ica16C	1	13	CIP105269.122	BT05.354	27.67	61.31	58.13	8
1325	Ica16C	1	13	CIP105269.75	BT05.305	25.15	62	0	5
1326	Ica16C	1	13	CIP113641.414	BT13.414	27.09	60.68	39.96	7
1327	Ica16C	1	14	CIP105269.134	BT05.368	29.88	70.06	1.08	4
1328	Ica16C	1	14	CIP105269.168	BT05.409	28.77	64.35	0	5
1329	Ica16C	1	14	CIP105269.63	BT05.289	25.5	63.25	57.53	8
1330	Ica16C	1	14	CIP113641.15	BT13.015	29.28	71.02	0	5
1331	Ica16C	1	15	CIP105269.44	BT05.268	27.87	69.11	0	5
1332	Ica16C	1	15	CIP113641.18	BT13.018	28.97	68.85	0	5
1333	Ica16C	1	15	CIP113641.278	BT13.278	27.72	66.76	7.1	5.5
1334	Ica16C	1	15	CIP113641.369	BT13.369	23.26	53.68	45.05	7
1335	Ica16C	1	16	CIP113641.137	BT13.137	26.75	66.49	0	5
1336	Ica16C	1	16	CIP113641.182	BT13.182	25.9	61.27	0	5
1337	Ica16C	1	16	CIP113641.379	BT13.379	22.4	52.69	53.68	8.5
1338	Ica16C	1	16	CIP113641.383	BT13.383	26.86	62.56	23.31
1339	Ica16C	1	17	CIP105269.129	BT05.362	27.87	67.91	28.18	5
1340	Ica16C	1	17	CIP105269.181	BT05.424	25.15	62.27	22.81	5
1341	Ica16C	1	17	CIP105269.4	BT05.224	27.35	59.9	46.63	8
1342	Ica16C	1	17	CIP199062.1	Daga	25.05	60.46	34.45	6
1343	Ica16C	1	18	CIP105269.199	BT05.454	28.74	62.09	44.54	7
1344	Ica16C	1	18	CIP105269.24	BT05.247	27.63	63.71	61.89	8
1345	Ica16C	1	18	CIP113641.200	BT13.200	28.97	66.81	0	5.5
1346	Ica16C	1	18	CIP113641.370	BT13.370	27.8	63.33	0	5.5
1347	Ica16C	1	19	CIP105269.43	BT05.267	23.66	60.49	30.21	5.5
1348	Ica16C	1	19	CIP113641.30	BT13.030	20.32	48.11	32.34	7
1349	Ica16C	1	19	CIP113641.407	BT13.407	30.22	67.6	0	5.5
1350	Ica16C	1	19	CIP4401321	Beauregard	24.2	60.24	46.18	7
1351	Ica16C	1	20	CIP113641.152	BT13.152	26.1	62.69	59.18	8
1352	Ica16C	1	20	CIP113641.174	BT13.174	26.33	57.93	49.25	7
1353	Ica16C	1	20	CIP113641.355	BT13.355	25.99	59.14	49.29	7
1354	Ica16C	1	20	CIP113641.69	BT13.069	26.89	63.97	0	5
1355	Ica16C	1	21	CIP105269.147	BT05.382	26.64	57.13	29.98	5.5
1356	Ica16C	1	21	CIP105269.54	BT05.280	20.48	43.66	63.87	8
1357	Ica16C	1	21	CIP113641.185	BT13.185	27.13	65.69	0.25	5.5
1358	Ica16C	1	21	CIP113641.351	BT13.351	25.3	61.25	0	5
1359	Ica16C	1	22	CIP105269.121	BT05.353	31.34	70.66	0	4
1360	Ica16C	1	22	CIP105269.176	BT05.419	27.35	63.72	48.98	7
1361	Ica16C	1	22	CIP113641.393	BT13.393	26.79	55.9	57.12	7
1362	Ica16C	1	22	CIP113641.397	BT13.397	26.35	61.82	4.52	5.5
1363	Ica16C	1	23	CIP105269.135	BT05.369	23.15	55.46	48.71	8
1364	Ica16C	1	23	CIP113641.108	BT13.108	24.1	52.68	66.5	8
1365	Ica16C	1	23	CIP113641.202	BT13.202	31.09	69.44	18.81	5.5
1366	Ica16C	1	23	CIP113641.33	BT13.033	24.25	62.54	14.81	5.5
1367	Ica16C	1	24	CIP105269.102	BT05.332	24.5	58.12	52.86	8
1368	Ica16C	1	24	CIP113641.153	BT13.153	27.2	57.42	71.79	8
1369	Ica16C	1	24	CIP113641.61	BT13.061	33.2	71.74	0	4
1370	Ica16C	1	24	CIP4401661	Tanzania	29.14	66.54	0	5
1371	Ica16C	1	25	CIP105269.45	BT05.269	26.55	64.99	62.65	8
1372	Ica16C	1	25	CIP113641.21	BT13.021	32.21	72.15	0	5
1373	Ica16C	1	25	CIP113641.233	BT13.233	26.69	60.75	57.99	8
1374	Ica16C	1	25	CIP113641.294	BT13.294	25.55	59.7	52.21	7
1375	Ica16C	1	26	CIP105269.133	BT05.367	25.1	53.94	42.81	7
1376	Ica16C	1	26	CIP105269.155	BT05.395	31.08	71.14	0	4
1377	Ica16C	1	26	CIP105269.157	BT05.397	28.57	61.12	69.04	8
1378	Ica16C	1	26	CIP113641.230	BT13.230	25.55	60.73	14.37	5.5
1379	Ica16C	1	27	CIP105269.187	BT05.430	31.4	69.54	0	2
1380	Ica16C	1	27	CIP105269.38	BT05.262	23.86	53.41	55.7	8
1381	Ica16C	1	27	CIP113641.113	BT13.113	21.96	56.1	49	8
1382	Ica16C	1	27	CIP113641.280	BT13.280	21.2	56.17	40.7	8
1383	Ica16C	1	28	CIP113641.134	BT13.134	27.04	66.22	2.23	5.5
1384	Ica16C	1	28	CIP113641.35	BT13.035	26.93	64.46	35.22	6
1385	Ica16C	1	28	CIP113641.58	BT13.058	26.86	62.56	23.31
1386	Ica16C	1	28	CIP4401322	Beauregard	23.66	57.92	45.55	7
1387	Ica16C	1	29	CIP105269.194	BT05.438	25.6	58.56	59.75	8
1388	Ica16C	1	29	CIP105269.7	BT05.227	29.54	69.29	7.83	5.5
1389	Ica16C	1	29	CIP105269.89	BT05.319	28.83	67.55	0	4
1390	Ica16C	1	29	CIP105269.98	BT05.328	27.63	64.89	0	5
1391	Ica16C	1	30	CIP105269.156	BT05.396	26.29	56.53	54.59	7
1392	Ica16C	1	30	CIP113641.101	BT13.101	28.94	71.43	0	5
1393	Ica16C	1	30	CIP113641.183	BT13.183	24.95	63.12	0	1
1394	Ica16C	1	30	CIP113641.361	BT13.361	27.83	67.05	0	5.5
1395	Ica16C	1	31	CIP105269.128	BT05.361	25.39	60.56	51.02	7
1396	Ica16C	1	31	CIP105269.177	BT05.420	29.34	69.24	0	5
1397	Ica16C	1	31	CIP113641.286	BT13.286	29.96	69.03	0	5
1398	Ica16C	1	31	CIP113641.318	BT13.318	20	42.23	19.11	6
1399	Ica16C	1	32	CIP105269.127	BT05.360	27.58	64.74	33.96	6
1400	Ica16C	1	32	CIP105269.86	BT05.316	26.86	62.56	23.31
1401	Ica16C	1	32	CIP113641.112	BT13.112	24.35	60.47	0	5.5
1402	Ica16C	1	32	CIP113641.319	BT13.319	25.6	63.99	0	5.5
1403	Ica16C	1	33	CIP113641.160	BT13.160	31.34	71.76	0	5
1404	Ica16C	1	33	CIP113641.237	BT13.237	29.03	64.37	43.53	8
1405	Ica16C	1	33	CIP113641.360	BT13.360	26.98	65.54	0	5.5
1406	Ica16C	1	33	CIP113641.365	BT13.365	25.05	62.05	0	5
1407	Ica16C	1	34	CIP113641.163	BT13.163	25.75	60.22	58.64	8
1408	Ica16C	1	34	CIP113641.172	BT13.172	26.79	69.26	0	5.5
1409	Ica16C	1	34	CIP113641.242	BT13.242	27.15	67.67	38.06	5.5
1410	Ica16C	1	34	CIP113641.279	BT13.279	25.47	53.87	63.15	8
1411	Ica16C	1	35	CIP105269.160	BT05.400	29.42	63.13	53.54	7
1412	Ica16C	1	35	CIP113641.239	BT13.239	29.94	68.97	0	5.5
1413	Ica16C	1	35	CIP113641.359	BT13.359	29.08	67.94	0	5.5
1414	Ica16C	1	35	CIP113641.375	BT13.375	23.55	59.55	0	5.5
1415	Ica16C	1	36	CIP105269.31	BT05.255	27.74	69.58	0	5
1416	Ica16C	1	36	CIP113641.263	BT13.263	26.84	62.07	52.05	8
1417	Ica16C	1	36	CIP113641.291	BT13.291	25.95	57.56	53.14	7
1418	Ica16C	1	36	CIP113641.57	BT13.057	31.29	66.45	0	5
1419	Ica16C	1	37	CIP113641.255	BT13.255	26.93	64.72	0	5
1420	Ica16C	1	37	CIP113641.401	BT13.401	29.74	65.3	0	5
1421	Ica16C	1	37	CIP113641.413	BT13.413	27.29	67.48	0	5.5
1422	Ica16C	1	37	CIP113641.86	BT13.086	30.28	66.1	46.3	7
1423	Ica16C	1	38	CIP105269.166	BT05.406	22.66	59.26	0	5
1424	Ica16C	1	38	CIP105269.68	BT05.296	24.55	63.35	0	5.5
1425	Ica16C	1	38	CIP105269.80	BT05.310	26	62.19	52.65	8
1426	Ica16C	1	38	CIP113641.99	BT13.099	30.3	67.87	0	5
1427	Ica16C	1	39	CIP105269.152	BT05.389	28.34	67.01	0	4
1428	Ica16C	1	39	CIP113641.143	BT13.143	26.29	52.36	65.1	8
1429	Ica16C	1	39	CIP113641.390	BT13.390	29.96	66.03	13.16	5
1430	Ica16C	1	39	CIP113641.76	BT13.076	26.86	62.56	23.31
1431	Ica16C	1	40	CIP105269.107	BT05.337	26.49	66.05	6.09	5
1432	Ica16C	1	40	CIP105269.158	BT05.398	22.86	50.49	62.58	8
1433	Ica16C	1	40	CIP113641.206	BT13.206	24.45	59.01	49.48	8
1434	Ica16C	1	40	CIP113641.374	BT13.374	23.86	61.06	0	5.5
1435	Ica16C	1	41	CIP105269.1	BT05.221	27.54	61.62	0	5
1436	Ica16C	1	41	CIP113641.12	BT13.012	25.25	62.72	0	5.5
1437	Ica16C	1	41	CIP113641.382	BT13.382	30.16	67.74	1.32	5.5
1438	Ica16C	1	41	CIP113641.403	BT13.403	26.86	62.56	0
1439	Ica16C	1	42	CIP105269.9	BT05.229	23.35	54.56	35.61	7
1440	Ica16C	1	42	CIP113641.104	BT13.104	29.62	68.48	0	5
1441	Ica16C	1	42	CIP113641.205	BT13.205	27.29	58.42	63.31	8
1442	Ica16C	1	42	CIP113641.259	BT13.259	25	64.56	6.12	5
1443	Ica16C	1	43	CIP113641.228	BT13.228	31.81	72.14	0	5
1444	Ica16C	1	43	CIP113641.321	BT13.321	22.33	57.04	14.99	5.5
1445	Ica16C	1	43	CIP113641.328	BT13.328	26.86	62.56	23.31
1446	Ica16C	1	43	CIP113641.367	BT13.367	26.39	63.98	10.4	5.5
1447	Ica16C	1	44	CIP105269.120	BT05.352	28.54	65.1	0	5
1448	Ica16C	1	44	CIP113641.156	BT13.156	23.9	59.99	44.85	7
1449	Ica16C	1	44	CIP113641.299	BT13.299	28.71	67.27	0	5
1450	Ica16C	1	44	CIP113641.408	BT13.408	27.68	63.71	0	5.5
1451	Ica16C	1	45	CIP105269.154	BT05.394	23.71	56.31	46.77	5.5
1452	Ica16C	1	45	CIP113641.211	BT13.211	24.5	58.68	70.34	8
1453	Ica16C	1	45	CIP113641.298	BT13.298	23.9	57.29	30.83	5
1454	Ica16C	1	45	CIP113641.344	BT13.344	25	59.56	64.4	8
1455	Ica16C	1	46	CIP105269.146	BT05.381	24.65	61.63	29.8	5.5
1456	Ica16C	1	46	CIP113641.186	BT13.186	27.76	69.96	0	4
1457	Ica16C	1	46	CIP113641.31	BT13.031	25.4	61.75	0	5
1458	Ica16C	1	46	CIP113641.429	BT13.429	24.4	65.26	0.82	5.5
1459	Ica16C	1	47	CIP105269.74	BT05.304	27.69	60.68	0	5
1460	Ica16C	1	47	CIP113641.1	BT13.001	27.54	64.58	12.09	5.5
1461	Ica16C	1	47	CIP113641.371	BT13.371	24.7	53.91	59.31	8
1462	Ica16C	1	47	CIP113641.47	BT13.047	29.88	67.29	0	5
1463	Ica16C	1	48	CIP105269.101	BT05.331	25.4	65.86	0	5
1464	Ica16C	1	48	CIP105269.137	BT05.371	31.56	68.92	0	4
1465	Ica16C	1	48	CIP113641.392	BT13.392	27.04	66.3	0	5
1466	Ica16C	1	48	CIP113641.68	BT13.068	26.55	65.44	0	5.5
1467	Ica16C	1	49	CIP105269.22	BT05.243	27.8	62.61	0	4
1468	Ica16C	1	49	CIP113641.261	BT13.261	24.6	57.03	46.83	8
1469	Ica16C	1	49	CIP113641.306	BT13.306	26.98	55.1	59.26	7
1470	Ica16C	1	49	CIP113641.63	BT13.063	22.4	58.24	34.01	6
1471	Ica16C	1	50	CIP105269.142	BT05.376	24.95	58.86	56.71	7
1472	Ica16C	1	50	CIP113641.244	BT13.244	25.6	61.24	50.25	8
1473	Ica16C	1	50	CIP113641.432	BT13.432	26.86	62.56	23.31
1474	Ica16C	1	50	CIP113641.441	BT13.441	31.14	69.29	1.69	5.5
1475	Ica16C	1	51	CIP105269.118	BT05.349	24.1	56.6	62.41	8
1476	Ica16C	1	51	CIP105269.184	BT05.427	27.04	57.44	63.48	7
1477	Ica16C	1	51	CIP113641.235	BT13.235	25.3	60.47	57.02	8
1478	Ica16C	1	51	CIP113641.400	BT13.400	31.15	72.79	0	5
1479	Ica16C	1	52	CIP105269.112	BT05.342	25.15	57.12	54.67	8
1480	Ica16C	1	52	CIP105269.8	BT05.228	25	59.8	0	5.5
1481	Ica16C	1	52	CIP113641.262	BT13.262	26.39	66.03	0	5
1482	Ica16C	1	52	CIP113641.391	BT13.391	25.65	58.54	44.73	7
1483	Ica16C	1	53	CIP105269.186	BT05.429	23.75	56.82	57.36	7
1484	Ica16C	1	53	CIP105269.37	BT05.261	26.35	63.89	0	5
1485	Ica16C	1	53	CIP113641.385	BT13.385	25	59.36	49.28	7
1486	Ica16C	1	53	CIP113641.70	BT13.070	27.04	64.6	0	5
1487	Ica16C	1	54	CIP105269.151	BT05.388	24.25	55	56.27	8
1488	Ica16C	1	54	CIP105269.66	BT05.292	27.15	64.41	13.1	5.5
1489	Ica16C	1	54	CIP113641.315	BT13.315	25.25	55.7	50.29	7
1490	Ica16C	1	54	CIP113641.329	BT13.329	29.42	68.52	0	5.5
1491	Ica16C	1	55	CIP105269.115	BT05.345	26.35	64.55	0	5
1492	Ica16C	1	55	CIP113641.37	BT13.037	31.34	70.51	0	4
1493	Ica16C	1	55	CIP113641.443	BT13.443	26.89	62.53	53.03	7
1494	Ica16C	1	55	CIP113641.80	BT13.080	26.86	62.56	23.31
1495	Ica16C	1	56	CIP113641.231	BT13.231	29.62	71.96	0	5
1496	Ica16C	1	56	CIP113641.245	BT13.245	24.75	61.15	41.07	5.5
1497	Ica16C	1	56	CIP113641.45	BT13.045	29.62	68.34	10.34	5.5
1498	Ica16C	1	56	CIP113641.93	BT13.093	20.6	46.53	58.07	8
1499	Ica16C	1	57	CIP105269.10	BT05.230	25.75	55.23	60.83	8
1500	Ica16C	1	57	CIP113641.14	BT13.014	25.5	59.76	46	8
1501	Ica16C	1	57	CIP113641.313	BT13.313	29.03	67.67	0	5
1502	Ica16C	1	57	CIP113641.389	BT13.389	28	63.91	17.91	5.5
1503	Ica16C	1	58	CIP105269.104	BT05.334	26.29	62.44	60.6	8
1504	Ica16C	1	58	CIP105269.161	BT05.401	27.09	68.75	0	3
1505	Ica16C	1	58	CIP113641.264	BT13.264	23.31	53.7	69.31	8
1506	Ica16C	1	58	CIP113641.410	BT13.410	27.24	65.66	0	5.5
1507	Ica16C	1	59	CIP105269.13	BT05.233	28.35	69.22	0	5
1508	Ica16C	1	59	CIP113641.169	BT13.169	29.8	68.26	0	5
1509	Ica16C	1	59	CIP113641.3	BT13.003	24.25	54.01	51.6	8
1510	Ica16C	1	59	CIP113641.39	BT13.039	23.9	55.01	56.4	7
1511	Ica16C	1	60	CIP105269.62	BT05.288	30.75	67.1	0	5.5
1512	Ica16C	1	60	CIP113641.267	BT13.267	22.51	60.09	32.26	6
1513	Ica16C	1	60	CIP113641.384	BT13.384	24.3	55.15	65.65	8
1514	Ica16C	1	60	CIP113641.9	BT13.009	22.71	50.68	41.69	5.5
1515	Ica16C	1	61	CIP105269.125	BT05.358	26.57	61.07	0	1
1516	Ica16C	1	61	CIP105269.141	BT05.375	26.75	64.32	48.45	6
1517	Ica16C	1	61	CIP113641.2	BT13.002	29.14	66.31	0	5.5
1518	Ica16C	1	61	CIP113641.283	BT13.283	26.86	62.56	0
1519	Ica16C	1	62	CIP105269.85	BT05.315	25.65	64.37	0	5.5
1520	Ica16C	1	62	CIP113641.180	BT13.180	29.5	71.02	0	5.5
1521	Ica16C	1	62	CIP113641.225	BT13.225	25.75	58.42	53.27	8
1522	Ica16C	1	62	CIP113641.42	BT13.042	22.55	60.01	0	5
1523	Ica16C	1	63	CIP105269.198	BT05.449	26.39	58.26	63.61	8
1524	Ica16C	1	63	CIP105269.90	BT05.320	25.8	64.37	0	5
1525	Ica16C	1	63	CIP113641.27	BT13.027	26.75	61.48	0	5.5
1526	Ica16C	1	63	CIP113641.353	BT13.353	23.56	54.82	52.5	8
1527	Ica16C	1	64	CIP105269.172	BT05.415	25.3	63.11	18.01	5
1528	Ica16C	1	64	CIP113641.165	BT13.165	27.24	60.77	52.55	7
1529	Ica16C	1	64	CIP113641.198	BT13.198	28.43	67.88	17.94	5.5
1530	Ica16C	1	64	CIP113641.333	BT13.333	27.38	64.89	0	5.5
1531	Ica16C	1	65	CIP105269.100	BT05.330	26.75	66.4	8.77	5
1532	Ica16C	1	65	CIP105269.92	BT05.322	27.78	65.26	10.67	5
1533	Ica16C	1	65	CIP105269.99	BT05.329	24.6	55.34	62.25	8
1534	Ica16C	1	65	CIP113641.83	BT13.083	26.64	67.2	0	5
1535	Ica16C	1	66	CIP105269.61	BT05.287	33.27	71.7	0	5.5
1536	Ica16C	1	66	CIP105269.88	BT05.318	28.94	67.91	0	5
1537	Ica16C	1	66	CIP113641.284	BT13.284	22.51	54.49	54.55	7
1538	Ica16C	1	66	CIP113641.303	BT13.303	25.4	59.24	48.07	7
1539	Ica16C	1	67	CIP113641.140	BT13.140	27.94	63.69	0	5.5
1540	Ica16C	1	67	CIP113641.196	BT13.196	22.8	50.8	45.99	8
1541	Ica16C	1	67	CIP113641.430	BT13.430	25.25	60.15	41.79	8
1542	Ica16C	1	67	CIP4401662	Tanzania	31.8	66.73	3.16	5.5
1543	Ica16C	1	68	CIP105269.6	BT05.226	25.35	61.02	0	5
1544	Ica16C	1	68	CIP113641.135	BT13.135	27.78	60.39	51.16	8
1545	Ica16C	1	68	CIP113641.337	BT13.337	24.36	50.9	62.29	8
1546	Ica16C	1	68	CIP113641.51	BT13.051	27.52	62.63	23.54	5
1547	Ica16C	1	69	CIP105269.111	BT05.341	29.68	71.37	0	4
1548	Ica16C	1	69	CIP105269.117	BT05.348	24.7	52.84	56.64	8
1549	Ica16C	1	69	CIP105269.93	BT05.323	25.99	63.09	0	4
1550	Ica16C	1	69	CIP113641.130	BT13.130	29.03	64.97	0	5.5
1551	Ica16C	1	70	CIP105269.59	BT05.285	22.95	46.52	60.68	8
1552	Ica16C	1	70	CIP113641.20	BT13.020	25	63.32	0	5.5
1553	Ica16C	1	70	CIP113641.252	BT13.252	25.3	60.32	0	5.5
1554	Ica16C	1	70	CIP113641.282	BT13.282	28.34	68.2	0	5.5
1555	Ica16C	1	71	CIP113641.251	BT13.251	26.1	63.68	0	4
1556	Ica16C	1	71	CIP113641.309	BT13.309	29.88	66.29	0	4
1557	Ica16C	1	71	CIP113641.434	BT13.434	28.2	66.09	0	5.5
1558	Ica16C	1	71	CIP113641.7	BT13.007	23.71	52.91	60.64	7
1559	Ica16C	1	72	CIP113641.184	BT13.184	29.31	70.57	0	5
1560	Ica16C	1	72	CIP113641.234	BT13.234	27.83	69.62	0	5
1561	Ica16C	1	72	CIP113641.297	BT13.297	22.02	46.15	57.91	8
1562	Ica16C	1	72	CIP113641.307	BT13.307	27.24	61.53	66.87	8
1563	Ica16C	1	73	CIP105269.145	BT05.379	30.42	68.06	47.03	7
1564	Ica16C	1	73	CIP105269.70	BT05.300	25.5	55.4	58.76	8
1565	Ica16C	1	73	CIP113641.324	BT13.324	27.89	66.22	0	5
1566	Ica16C	1	73	CIP113641.411	BT13.411	26.04	64.66	0	5.5
1567	Ica16C	1	74	CIP105269.52	BT05.276	28.83	68.23	0	5
1568	Ica16C	1	74	CIP113641.197	BT13.197	25.6	60.67	51.22	8
1569	Ica16C	1	74	CIP113641.232	BT13.232	23.71	53.4	61.73	8
1570	Ica16C	1	74	CIP113641.380	BT13.380	26.04	60.74	13.51	5.5
1571	Ica16C	1	75	CIP105269.119	BT05.351	26.53	62.97	7.42	5
1572	Ica16C	1	75	CIP113641.28	BT13.028	29.08	67.2	6.87	5.5
1573	Ica16C	1	75	CIP113641.290	BT13.290	24.4	52.91	50.53	6
1574	Ica16C	1	75	CIP113641.427	BT13.427	33.86	71.99	2.49	5.5
1575	Ica16C	1	76	CIP105269.167	BT05.408	26.84	62.69	0	5
1576	Ica16C	1	76	CIP113641.308	BT13.308	24.25	61.3	0	5
1577	Ica16C	1	76	CIP113641.387	BT13.387	26.86	62.56	23.31
1578	Ica16C	1	76	CIP113641.59	BT13.059	23	53.34	39.57	7
1579	Ica16C	1	77	CIP113641.322	BT13.322	25.2	55.83	45.97	8
1580	Ica16C	1	77	CIP113641.339	BT13.339	28.6	66.45	0	5.5
1581	Ica16C	1	77	CIP113641.396	BT13.396	28.94	65.94	1.95	5.5
1582	Ica16C	1	77	CIP113641.65	BT13.065	23.51	61.42	0	5
1583	Ica16C	1	78	CIP105269.42	BT05.266	21.4	41.06	70.41	8
1584	Ica16C	1	78	CIP105269.82	BT05.312	27.54	68.06	1.11	4
1585	Ica16C	1	78	CIP113641.13	BT13.013	32.93	68.44	0	5.5
1586	Ica16C	1	78	CIP113641.266	BT13.266	27.42	67.07	0	5
1587	Ica16C	1	79	CIP105269.108	BT05.338	21.31	49.39	54.46	8
1588	Ica16C	1	79	CIP113641.366	BT13.366	23.06	55.22	44.19	7
1589	Ica16C	1	79	CIP113641.406	BT13.406	29.6	66.07	0	5.5
1590	Ica16C	1	79	CIP113641.48	BT13.048	32.01	71.13	0	5
1591	Ica16C	1	80	CIP105269.143	BT05.377	26.84	58.72	55.22	8
1592	Ica16C	1	80	CIP105269.91	BT05.321	27.33	65.87	0	5.5
1593	Ica16C	1	80	CIP113641.127	BT13.127	24.4	54.11	55.97	8
1594	Ica16C	1	80	CIP113641.426	BT13.426	25.15	63.22	5.14	5.5
1595	Ica16C	2	1	CIP105269.156	BT05.396	24.5	54.14	60.43	7
1596	Ica16C	2	1	CIP105269.51	BT05.275	24.6	54.32	38.8	5.5
1597	Ica16C	2	1	CIP113641.39	BT13.039	24.85	57.38	50.94	7
1598	Ica16C	2	1	CIP4401662	Tanzania	32.53	66.64	0	5.5
1599	Ica16C	2	2	CIP113641.226	BT13.226	24.15	60.13	57.55	8
1600	Ica16C	2	2	CIP113641.294	BT13.294	26.89	60.2	53.9	7
1601	Ica16C	2	2	CIP113641.30	BT13.030	21.96	47.91	39.53	7
1602	Ica16C	2	2	CIP113641.318	BT13.318	21.43	44.42	22.12	6
1603	Ica16C	2	3	CIP105269.125	BT05.358	27.5	65.54	0	1
1604	Ica16C	2	3	CIP113641.242	BT13.242	24.35	63.35	13.24	5.5
1605	Ica16C	2	3	CIP113641.393	BT13.393	28.37	55.03	61.65	7
1606	Ica16C	2	3	CIP113641.427	BT13.427	33.48	68.9	0	5.5
1607	Ica16C	2	4	CIP105269.129	BT05.362	28.4	65.89	25.46	5
1608	Ica16C	2	4	CIP105269.8	BT05.228	26.86	62.56	0
1609	Ica16C	2	4	CIP113641.282	BT13.282	28.23	66.91	0	5.5
1610	Ica16C	2	4	CIP113641.375	BT13.375	27.44	61.93	0	5.5
1611	Ica16C	2	5	CIP105269.135	BT05.369	26.86	62.56	23.31
1612	Ica16C	2	5	CIP105269.158	BT05.398	22.86	47.2	69.14	8
1613	Ica16C	2	5	CIP113641.406	BT13.406	29.42	67.35	0	5.5
1614	Ica16C	2	5	CIP113641.413	BT13.413	30.1	68.94	7.74	5.5
1615	Ica16C	2	6	CIP105269.70	BT05.300	24.5	52.9	55.73	8
1616	Ica16C	2	6	CIP105269.76	BT05.306	26.55	64.07	1	5.5
1617	Ica16C	2	6	CIP113641.211	BT13.211	26.15	58.42	65.57	8
1618	Ica16C	2	6	CIP113641.328	BT13.328	27.44	53.88	46.88	5
1619	Ica16C	2	7	CIP113641.306	BT13.306	25.84	54.58	60.12	7\8
1620	Ica16C	2	7	CIP113641.337	BT13.337	26.59	52.91	71.24	8
1621	Ica16C	2	7	CIP113641.432	BT13.432	27.52	59.67	40.73	7
1622	Ica16C	2	7	CIP4401322	Beauregard	23.9	58.91	49.92	7
1623	Ica16C	2	8	CIP105269.197	BT05.447	26.55	68.15	0	4
1624	Ica16C	2	8	CIP105269.85	BT05.315	27.94	68.21	0	5.5
1625	Ica16C	2	8	CIP113641.353	BT13.353	24.06	55.44	58.97	8
1626	Ica16C	2	8	CIP113641.93	BT13.093	23.8	52.83	59.01	8
1627	Ica16C	2	9	CIP105269.127	BT05.360	27.2	63.04	30.59	6
1628	Ica16C	2	9	CIP105269.61	BT05.287	32.87	71.5	0	5.5
1629	Ica16C	2	9	CIP105269.78	BT05.308	28.14	59.33	60.07	8
1630	Ica16C	2	9	CIP113641.156	BT13.156	24.55	59.82	49.09	7
1631	Ica16C	2	10	CIP105269.13	BT05.233	27.63	68.53	5.36	5
1632	Ica16C	2	10	CIP113641.101	BT13.101	27.94	71.03	0	5
1633	Ica16C	2	10	CIP113641.196	BT13.196	22.4	51.22	51.14	8
1634	Ica16C	2	10	CIP113641.309	BT13.309	26.86	62.56	0
1635	Ica16C	2	11	CIP113641.153	BT13.153	26.69	58.42	70.36	8
1636	Ica16C	2	11	CIP113641.244	BT13.244	25.6	62.08	50.13	8
1637	Ica16C	2	11	CIP113641.429	BT13.429	24.25	64.62	0	5.5
1638	Ica16C	2	11	CIP113641.59	BT13.059	21	52.51	41.02	7
1639	Ica16C	2	12	CIP105269.10	BT05.230	22.75	53.07	55.03	8
1640	Ica16C	2	12	CIP113641.202	BT13.202	30.22	66.2	9.51	5.5
1641	Ica16C	2	12	CIP113641.206	BT13.206	24.7	52.32	51.96	8
1642	Ica16C	2	12	CIP113641.376	BT13.376	29.43	59.26	28.95	6
1643	Ica16C	2	13	CIP105269.177	BT05.420	31.47	65.08	2.33	5
1644	Ica16C	2	13	CIP105269.184	BT05.427	29.68	55.5	68.21	7
1645	Ica16C	2	13	CIP113641.185	BT13.185	26	63.7	0	5.5
1646	Ica16C	2	13	CIP113641.407	BT13.407	30.48	65.63	0	5.5
1647	Ica16C	2	14	CIP105269.104	BT05.334	28.09	62.77	63.9	8
1648	Ica16C	2	14	CIP113641.145	BT13.145	23.31	60.05	36.91	5.5
1649	Ica16C	2	14	CIP113641.384	BT13.384	26.49	57.66	65.1	8
1650	Ica16C	2	14	CIP113641.391	BT13.391	25.7	56.31	55.34	7
1651	Ica16C	2	15	CIP105269.151	BT05.388	24.35	56.8	57.66	8
1652	Ica16C	2	15	CIP113641.324	BT13.324	26.75	63.98	0	5
1653	Ica16C	2	15	CIP113641.403	BT13.403	26.86	62.56	0
1654	Ica16C	2	15	CIP113641.62	BT13.062	27.09	67.14	0	5
1655	Ica16C	2	16	CIP105269.101	BT05.331	25.8	66.9	0	5
1656	Ica16C	2	16	CIP105269.44	BT05.268	26.86	62.56	0
1657	Ica16C	2	16	CIP113641.227	BT13.227	28.6	67.91	0	5
1658	Ica16C	2	16	CIP113641.443	BT13.443	26.86	62.56	23.31
1659	Ica16C	2	17	CIP105269.72	BT05.302	31.54	72.68	0	5.5
1660	Ica16C	2	17	CIP113641.234	BT13.234	27.09	67.49	0	5.5
1661	Ica16C	2	17	CIP113641.293	BT13.293	26.15	61.27	42.95	7
1662	Ica16C	2	17	CIP113641.76	BT13.076	26.86	62.56	23.31
1663	Ica16C	2	18	CIP105269.118	BT05.349	24.8	59.62	57.9	8
1664	Ica16C	2	18	CIP105269.144	BT05.378	29.08	70.53	0	4
1665	Ica16C	2	18	CIP105269.43	BT05.267	23.9	58.08	22.97	5.5
1666	Ica16C	2	18	CIP113641.286	BT13.286	30.68	67.21	0	5
1667	Ica16C	2	19	CIP105269.152	BT05.389	27.94	68.09	0	4
1668	Ica16C	2	19	CIP105269.18	BT05.239	26.86	62.56	0
1669	Ica16C	2	19	CIP113641.184	BT13.184	29.82	70.72	0	5
1670	Ica16C	2	19	CIP113641.410	BT13.410	27	66.06	0	5.5
1671	Ica16C	2	20	CIP105269.198	BT05.449	26.86	62.56	23.31
1672	Ica16C	2	20	CIP105269.71	BT05.301	31	65.61	0	5
1673	Ica16C	2	20	CIP113641.15	BT13.015	26.55	66.9	0	5
1674	Ica16C	2	20	CIP113641.225	BT13.225	26.86	62.56	23.31
1675	Ica16C	2	21	CIP105269.132	BT05.365	26.86	62.56	23.31
1676	Ica16C	2	21	CIP113641.1	BT13.001	29.34	63.16	13.78	5.5
1677	Ica16C	2	21	CIP113641.322	BT13.322	24.16	59.43	43.11	8
1678	Ica16C	2	21	CIP113641.370	BT13.370	26.86	62.56	0
1679	Ica16C	2	22	CIP105269.91	BT05.321	29.42	66.32	8.94	5.5
1680	Ica16C	2	22	CIP113641.197	BT13.197	25.5	64.11	52.32	8
1681	Ica16C	2	22	CIP113641.342	BT13.342	27.58	68.88	5.82	5
1682	Ica16C	2	22	CIP113641.369	BT13.369	21.51	49.79	49.93	7
1683	Ica16C	2	23	CIP105269.160	BT05.400	27.69	61.1	50.74	7
1684	Ica16C	2	23	CIP105269.59	BT05.285	23.35	50.61	63.2	8
1685	Ica16C	2	23	CIP105269.94	BT05.324	25.65	64.79	0	4
1686	Ica16C	2	23	CIP199062.1	Daga	23.51	57	25.05	6
1687	Ica16C	2	24	CIP105269.1	BT05.221	27	62.21	4.85	5
1688	Ica16C	2	24	CIP105269.66	BT05.292	28.29	65.61	0.17	5.5
1689	Ica16C	2	24	CIP113641.228	BT13.228	31.14	68.28	0	5
1690	Ica16C	2	24	CIP113641.411	BT13.411	28.09	63.88	0	5.5
1691	Ica16C	2	25	CIP105269.133	BT05.367	25.25	53.24	51.72	7
1692	Ica16C	2	25	CIP105269.90	BT05.320	25.55	62.31	0	5
1693	Ica16C	2	25	CIP113641.365	BT13.365	24.21	60.28	0	5
1694	Ica16C	2	25	CIP113641.45	BT13.045	28.34	70.39	5.63	5.5
1695	Ica16C	2	26	CIP105269.121	BT05.353	26.86	62.56	0
1696	Ica16C	2	26	CIP105269.141	BT05.375	27.24	68.03	53.38	6
1697	Ica16C	2	26	CIP113641.277	BT13.277	28.09	66.91	0	5
1698	Ica16C	2	26	CIP113641.431	BT13.431	25.05	59.51	43.93	7
1699	Ica16C	2	27	CIP105269.187	BT05.430	30.68	67.37	0	2
1700	Ica16C	2	27	CIP113641.104	BT13.104	29.74	67.57	0	5
1701	Ica16C	2	27	CIP113641.414	BT13.414	27.18	59.39	47.88	7
1702	Ica16C	2	27	CIP113641.99	BT13.099	28.06	65.15	0	5
1703	Ica16C	2	28	CIP105269.167	BT05.408	28.49	68.22	18.27	5
1704	Ica16C	2	28	CIP113641.123	BT13.123	26.86	62.56	23.31
1705	Ica16C	2	28	CIP113641.315	BT13.315	22.63	58.61	50.46	7
1706	Ica16C	2	28	CIP113641.61	BT13.061	36.53	66.66	0	5
1707	Ica16C	2	29	CIP105269.68	BT05.296	26.55	60.31	0	5.5
1708	Ica16C	2	29	CIP105269.74	BT05.304	28.94	62.23	0	5
1709	Ica16C	2	29	CIP113641.130	BT13.130	29.03	63.46	0	5.5
1710	Ica16C	2	29	CIP113641.181	BT13.181	24.95	58.16	53.54	8
1711	Ica16C	2	30	CIP105269.120	BT05.352	28.43	60.5	0	5
1712	Ica16C	2	30	CIP105269.199	BT05.454	27.94	60.2	46.08	7
1713	Ica16C	2	30	CIP113641.303	BT13.303	27.29	62.88	54.35	7
1714	Ica16C	2	30	CIP113641.396	BT13.396	29.34	67.79	3.23	5.5
1715	Ica16C	2	31	CIP105269.114	BT05.344	29.34	66.52	0	5
1716	Ica16C	2	31	CIP113641.278	BT13.278	26.98	63.87	1.32	5.5
1717	Ica16C	2	31	CIP113641.380	BT13.380	25.99	65.82	5.42	5.5
1718	Ica16C	2	31	CIP113641.392	BT13.392	27.09	65.84	0	5
1719	Ica16C	2	32	CIP113641.18	BT13.018	27.29	66.49	0	5
1720	Ica16C	2	32	CIP113641.182	BT13.182	26.77	62.32	0	5
1721	Ica16C	2	32	CIP113641.68	BT13.068	26.2	65.09	0	5.5
1722	Ica16C	2	32	CIP113641.80	BT13.080	23.81	54.56	57.16	8
1723	Ica16C	2	33	CIP105269.22	BT05.243	28.4	61.92	0	4
1724	Ica16C	2	33	CIP113641.135	BT13.135	29.42	66.25	58.02	8
1725	Ica16C	2	33	CIP113641.301	BT13.301	28.09	67.96	0	5
1726	Ica16C	2	33	CIP113641.355	BT13.355	24.1	59.12	54.42	7
1727	Ica16C	2	34	CIP105269.82	BT05.312	25.2	66.81	0	4
1728	Ica16C	2	34	CIP105269.99	BT05.329	23.51	58.4	51.8	8
1729	Ica16C	2	34	CIP113641.37	BT13.037	31.87	70.19	0	4
1730	Ica16C	2	34	CIP113641.379	BT13.379	22	46.93	66.18	8.5
1731	Ica16C	2	35	CIP105269.102	BT05.332	24.9	53.32	57.8	8
1732	Ica16C	2	35	CIP113641.31	BT13.031	26.64	62.28	0	5
1733	Ica16C	2	35	CIP113641.387	BT13.387	25.45	61.34	30.25	5.5
1734	Ica16C	2	35	CIP113641.49	BT13.049	23.95	61.16	0	5
1735	Ica16C	2	36	CIP105269.157	BT05.397	27.78	59.03	76.69	8
1736	Ica16C	2	36	CIP113641.231	BT13.231	26.98	64.71	0	5
1737	Ica16C	2	36	CIP113641.27	BT13.027	24.7	58.91	0	5.5
1738	Ica16C	2	36	CIP113641.296	BT13.296	29.4	64.26	0	5
1739	Ica16C	2	37	CIP105269.4	BT05.224	28.54	55.9	46.37	8
1740	Ica16C	2	37	CIP105269.97	BT05.327	28.2	64.18	0.12	5.5
1741	Ica16C	2	37	CIP113641.169	BT13.169	31.54	69.43	0	5
1742	Ica16C	2	37	CIP113641.430	BT13.430	26.49	64.04	45.75	8
1743	Ica16C	2	38	CIP105269.145	BT05.379	31.08	67.31	48.73	7
1744	Ica16C	2	38	CIP113641.12	BT13.012	26.44	65.25	0	5.5
1745	Ica16C	2	38	CIP113641.298	BT13.298	26.95	60.15	31.53	5
1746	Ica16C	2	38	CIP113641.367	BT13.367	26.86	62.56	23.31
1747	Ica16C	2	39	CIP105269.25	BT05.248	19.92	39.73	44.52	6
1748	Ica16C	2	39	CIP113641.108	BT13.108	27.35	57.73	67.05	8
1749	Ica16C	2	39	CIP113641.112	BT13.112	25.9	62.19	0	5.5
1750	Ica16C	2	39	CIP113641.313	BT13.313	29.62	67.6	0	5
1751	Ica16C	2	40	CIP105269.176	BT05.419	28.74	65	34.71	7
1752	Ica16C	2	40	CIP105269.95	BT05.325	28.54	66.5	44.53	8
1753	Ica16C	2	40	CIP113641.188	BT13.188	27.74	67.63	0	1
1754	Ica16C	2	40	CIP113641.307	BT13.307	28.97	63.69	67.7	8
1755	Ica16C	2	41	CIP113641.200	BT13.200	27.78	62.37	0	5.5
1756	Ica16C	2	41	CIP113641.284	BT13.284	22.22	55.89	55.15	7
1757	Ica16C	2	41	CIP113641.47	BT13.047	29.68	70.21	0	5
1758	Ica16C	2	41	CIP113641.65	BT13.065	26.84	66.93	0	5
1759	Ica16C	2	42	CIP105269.12	BT05.232	25.65	65.41	0	5
1760	Ica16C	2	42	CIP105269.186	BT05.429	22.6	56.28	42.94	7
1761	Ica16C	2	42	CIP105269.38	BT05.262	23.11	49.44	52.66	8
1762	Ica16C	2	42	CIP113641.205	BT13.205	29.28	61.97	61.16	8
1763	Ica16C	2	43	CIP113641.143	BT13.143	25.84	49.51	69.71	8
1764	Ica16C	2	43	CIP113641.297	BT13.297	24.3	50.44	52.75	8
1765	Ica16C	2	43	CIP113641.316	BT13.316	28.83	65.23	0	5.5
1766	Ica16C	2	43	CIP113641.356	BT13.356	26.86	62.56	23.31
1767	Ica16C	2	44	CIP113641.321	BT13.321	24.8	60.99	18.68	5.5
1768	Ica16C	2	44	CIP113641.344	BT13.344	25.5	59.07	68.89	8
1769	Ica16C	2	44	CIP113641.360	BT13.360	27.44	60.88	1.11	5.5
1770	Ica16C	2	44	CIP113641.38	BT13.038	27.2	55.44	37.91	6
1771	Ica16C	2	45	CIP105269.117	BT05.348	26.75	54.86	61.41	8
1772	Ica16C	2	45	CIP105269.166	BT05.406	23.55	55.53	0	5
1773	Ica16C	2	45	CIP105269.50	BT05.274	24.6	55.05	57.22	8
1774	Ica16C	2	45	CIP105269.9	BT05.229	23.55	56.31	34.34	7
1775	Ica16C	2	46	CIP105269.161	BT05.401	27.98	67.71	0	3
1776	Ica16C	2	46	CIP113641.252	BT13.252	27.09	65.04	0	5.5
1777	Ica16C	2	46	CIP113641.262	BT13.262	30.1	71.86	0	5
1778	Ica16C	2	46	CIP113641.267	BT13.267	23.81	55.1	40.43	6
1779	Ica16C	2	47	CIP105269.154	BT05.394	25.5	60.65	53.61	5.5
1780	Ica16C	2	47	CIP105269.155	BT05.395	33.47	70.91	0	4
1781	Ica16C	2	47	CIP113641.151	BT13.151	24.75	59.92	0	5
1782	Ica16C	2	47	CIP113641.237	BT13.237	27.29	65.71	44.26	8
1783	Ica16C	2	48	CIP105269.52	BT05.276	30.28	70.34	0	5
1784	Ica16C	2	48	CIP113641.127	BT13.127	26	59.27	59.91	8
1785	Ica16C	2	48	CIP113641.152	BT13.152	26.86	62.56	23.31
1786	Ica16C	2	48	CIP113641.78	BT13.078	26.86	62.56	23.31
1787	Ica16C	2	49	CIP105269.6	BT05.226	27.54	66.83	0	5
1788	Ica16C	2	49	CIP113641.58	BT13.058	24.8	60.17	55.1	8
1789	Ica16C	2	49	CIP113641.63	BT13.063	22.91	58.33	26.69	6
1790	Ica16C	2	49	CIP113641.69	BT13.069	28.57	67.17	0	5
1791	Ica16C	2	50	CIP105269.147	BT05.382	25.2	60.17	41.22	5.5
1792	Ica16C	2	50	CIP113641.333	BT13.333	28.57	66.19	0	5.5
1793	Ica16C	2	50	CIP113641.366	BT13.366	25.05	58.66	48.19	7
1794	Ica16C	2	50	CIP113641.86	BT13.086	29.34	63.96	53.5	7
1795	Ica16C	2	51	CIP113641.14	BT13.014	25.5	56.31	50.68	8
1796	Ica16C	2	51	CIP113641.299	BT13.299	29.17	68.35	0	5
1797	Ica16C	2	51	CIP113641.319	BT13.319	27.58	67.6	0	5.5
1798	Ica16C	2	51	CIP113641.358	BT13.358	26.86	62.56	23.31
1799	Ica16C	2	52	CIP105269.163	BT05.403	27.44	64.94	62.84	7
1800	Ica16C	2	52	CIP113641.308	BT13.308	25.74	66.42	0	5
1801	Ica16C	2	52	CIP113641.329	BT13.329	30.68	68.89	0	5.5
1802	Ica16C	2	52	CIP113641.382	BT13.382	26.86	62.56	0
1803	Ica16C	2	53	CIP105269.31	BT05.255	26.86	62.56	0
1804	Ica16C	2	53	CIP105269.92	BT05.322	28.03	64.1	0	5
1805	Ica16C	2	53	CIP113641.163	BT13.163	28.69	64.1	58.84	8
1806	Ica16C	2	53	CIP113641.28	BT13.028	27.78	65.22	35.91	5
1807	Ica16C	2	54	CIP105269.134	BT05.368	31.27	70.87	0	4
1808	Ica16C	2	54	CIP105269.98	BT05.328	25.65	60.49	0	5
1809	Ica16C	2	54	CIP113641.180	BT13.180	30.5	69.3	7.9	5.5
1810	Ica16C	2	54	CIP113641.250	BT13.250	28.03	70.9	0	5
1811	Ica16C	2	55	CIP105269.108	BT05.338	23.9	47.45	54.84	8
1812	Ica16C	2	55	CIP113641.198	BT13.198	28.8	67.26	2.32	5.5
1813	Ica16C	2	55	CIP113641.255	BT13.255	26.89	68.63	0	5
1814	Ica16C	2	55	CIP113641.374	BT13.374	24.1	61.96	0	5.5
1815	Ica16C	2	56	CIP105269.119	BT05.351	26.73	66.98	19.04	5
1816	Ica16C	2	56	CIP105269.124	BT05.357	29.96	62.28	53.99	7
1817	Ica16C	2	56	CIP113641.283	BT13.283	27.38	65.76	0	5
1818	Ica16C	2	56	CIP113641.397	BT13.397	28.34	65.28	0.45	5.5
1819	Ica16C	2	57	CIP105269.112	BT05.342	26.2	57.35	56.71	8
1820	Ica16C	2	57	CIP105269.62	BT05.288	32.6	71.36	0	5.5
1821	Ica16C	2	57	CIP113641.20	BT13.020	28.09	67.36	0	5.5
1822	Ica16C	2	57	CIP113641.239	BT13.239	29.28	66.75	0	5.5
1823	Ica16C	2	58	CIP113641.174	BT13.174	27.22	61.13	49.73	7
1824	Ica16C	2	58	CIP113641.261	BT13.261	26.86	62.56	23.31
1825	Ica16C	2	58	CIP113641.349	BT13.349	26.15	63.95	46.6	7
1826	Ica16C	2	58	CIP113641.426	BT13.426	26.89	60.3	19.81	5.5
1827	Ica16C	2	59	CIP113641.19	BT13.019	31.21	65.53	0	5.5
1828	Ica16C	2	59	CIP113641.233	BT13.233	25.7	59.65	58.11	8
1829	Ica16C	2	59	CIP113641.361	BT13.361	30.08	69.86	1.52	5.5
1830	Ica16C	2	59	CIP113641.7	BT13.007	25.84	60.07	57.65	7
1831	Ica16C	2	60	CIP105269.24	BT05.247	29.08	65.61	64.63	8
1832	Ica16C	2	60	CIP105269.83	BT05.313	27.83	69.27	0	5
1833	Ica16C	2	60	CIP105269.93	BT05.323	25.79	64.01	0	4
1834	Ica16C	2	60	CIP113641.371	BT13.371	27.74	51.03	59.86	8
1835	Ica16C	2	61	CIP105269.172	BT05.415	30.26	64.68	33.52	5
1836	Ica16C	2	61	CIP113641.235	BT13.235	25.65	60.65	62.87	8
1837	Ica16C	2	61	CIP113641.351	BT13.351	26.79	62.13	0	5
1838	Ica16C	2	61	CIP4401321	Beauregard	23.71	59.26	44.42	7
1839	Ica16C	2	62	CIP105269.142	BT05.376	25.3	58.4	56.93	7
1840	Ica16C	2	62	CIP113641.134	BT13.134	28.88	65.93	12.04	5
1841	Ica16C	2	62	CIP113641.186	BT13.186	27.92	70.07	0	4
1842	Ica16C	2	62	CIP113641.51	BT13.051	24.9	58.48	25.5	5
1843	Ica16C	2	63	CIP105269.107	BT05.337	28.69	65.47	15.26	5
1844	Ica16C	2	63	CIP113641.33	BT13.033	24	61.21	22.79	5.5
1845	Ica16C	2	63	CIP113641.389	BT13.389	29.6	66.34	20.14	5.5
1846	Ica16C	2	63	CIP113641.48	BT13.048	32.41	72.95	3.43	5
1847	Ica16C	2	64	CIP113641.13	BT13.013	31.14	70.02	0	5.5
1848	Ica16C	2	64	CIP113641.172	BT13.172	28.29	66.48	1.17	5.5
1849	Ica16C	2	64	CIP113641.263	BT13.263	27.69	60.89	52.5	8
1850	Ica16C	2	64	CIP113641.83	BT13.083	28.88	68.7	0	5
1851	Ica16C	2	65	CIP105269.146	BT05.381	25.45	58.94	39.22	5.5
1852	Ica16C	2	65	CIP113641.35	BT13.035	26.14	61.16	32.33	6
1853	Ica16C	2	65	CIP113641.441	BT13.441	35	70.41	7.09	5.5
1854	Ica16C	2	65	CIP4401661	Tanzania	29.37	65.99	0	5
1855	Ica16C	2	66	CIP105269.181	BT05.424	30.22	65.08	44.47	5
1856	Ica16C	2	66	CIP113641.140	BT13.140	26.86	62.56	0
1857	Ica16C	2	66	CIP113641.247	BT13.247	21.56	42.98	47.75	7
1858	Ica16C	2	66	CIP113641.359	BT13.359	30.22	65.47	0	5.5
1859	Ica16C	2	67	CIP113641.2	BT13.002	27.29	61.94	2.39	5.5
1860	Ica16C	2	67	CIP113641.279	BT13.279	24.75	55.79	59.12	8
1861	Ica16C	2	67	CIP113641.290	BT13.290	24.49	59.51	56.89	6
1862	Ica16C	2	67	CIP113641.57	BT13.057	32.34	70.09	0	5
1863	Ica16C	2	68	CIP113641.183	BT13.183	27.04	66.96	0	1
1864	Ica16C	2	68	CIP113641.21	BT13.021	31.35	72.45	0	5
1865	Ica16C	2	68	CIP113641.3	BT13.003	26.1	58.78	50.29	8
1866	Ica16C	2	68	CIP113641.434	BT13.434	27.35	62.45	0	5.5
1867	Ica16C	2	69	CIP105269.86	BT05.316	26.86	62.56	23.31
1868	Ica16C	2	69	CIP105269.88	BT05.318	26.15	64.94	0	5
1869	Ica16C	2	69	CIP113641.339	BT13.339	28.83	72.13	0	5.5
1870	Ica16C	2	69	CIP113641.408	BT13.408	27.08	67.58	0	5.5
1871	Ica16C	2	70	CIP105269.111	BT05.341	29.68	71.6	0	4
1872	Ica16C	2	70	CIP105269.122	BT05.354	27.72	64.03	54.93	8
1873	Ica16C	2	70	CIP105269.80	BT05.310	24.75	62.15	47.64	8
1874	Ica16C	2	70	CIP113641.259	BT13.259	26.2	64.59	4.21	5
1875	Ica16C	2	71	CIP113641.160	BT13.160	26.86	62.56	0
1876	Ica16C	2	71	CIP113641.230	BT13.230	24.06	61.73	12	5.5
1877	Ica16C	2	71	CIP113641.245	BT13.245	26.86	62.56	23.31
1878	Ica16C	2	71	CIP113641.289	BT13.289	28.09	62.89	37.62	6
1879	Ica16C	2	72	CIP105269.128	BT05.361	25.05	60.3	30.41	6
1880	Ica16C	2	72	CIP105269.45	BT05.269	27.29	62.06	63.35	8
1881	Ica16C	2	72	CIP113641.251	BT13.251	28.03	66.31	0	4
1882	Ica16C	2	72	CIP113641.292	BT13.292	29.28	70.77	0	5
1883	Ica16C	2	73	CIP105269.63	BT05.289	28.63	66.45	63.15	8
1884	Ica16C	2	73	CIP105269.7	BT05.227	30.74	68.01	0	5.5
1885	Ica16C	2	73	CIP113641.42	BT13.042	24.1	62.28	0	5
1886	Ica16C	2	73	CIP113641.70	BT13.070	26.86	62.56	0
1887	Ica16C	2	74	CIP113641.264	BT13.264	25.95	61.29	52.85	8
1888	Ica16C	2	74	CIP113641.312	BT13.312	31.94	73.83	0	5
1889	Ica16C	2	74	CIP113641.390	BT13.390	30.14	65.99	33.26	5
1890	Ica16C	2	74	CIP113641.9	BT13.009	25.25	52.51	49.55	7
1891	Ica16C	2	75	CIP105269.100	BT05.330	28.34	66.42	16.36	5
1892	Ica16C	2	75	CIP105269.42	BT05.266	23.4	50.77	60.35	8
1893	Ica16C	2	75	CIP113641.291	BT13.291	26.95	64.68	50.05	7
1894	Ica16C	2	75	CIP113641.383	BT13.383	26.86	62.56	23.31
1895	Ica16C	2	76	CIP105269.143	BT05.377	24.75	60.96	49.12	7
1896	Ica16C	2	76	CIP105269.23	BT05.246	26.89	64.01	62.14	8
1897	Ica16C	2	76	CIP105269.39	BT05.263	31.87	73.02	0	5
1898	Ica16C	2	76	CIP113641.232	BT13.232	24.45	51.17	74.37	8
1899	Ica16C	2	77	CIP105269.37	BT05.261	25.95	63.11	0	5
1900	Ica16C	2	77	CIP105269.75	BT05.305	26.1	66.63	0	5
1901	Ica16C	2	77	CIP105269.89	BT05.319	28.77	70.69	0	4
1902	Ica16C	2	77	CIP113641.113	BT13.113	21.96	54.57	49.87	8
1903	Ica16C	2	78	CIP105269.115	BT05.345	29.54	72.13	5.09	5
1904	Ica16C	2	78	CIP105269.137	BT05.371	26.86	62.56	0
1905	Ica16C	2	78	CIP113641.137	BT13.137	27.29	67.26	1.49	5
1906	Ica16C	2	78	CIP113641.266	BT13.266	25.1	66.87	0	5
1907	Ica16C	2	79	CIP105269.54	BT05.280	21.07	46.11	61.18	8
1908	Ica16C	2	79	CIP113641.165	BT13.165	24.35	59.31	40.92	7
1909	Ica16C	2	79	CIP113641.400	BT13.400	28.83	71.94	0	5
1910	Ica16C	2	79	CIP113641.401	BT13.401	27.44	62.93	0	5
1911	Ica16C	2	80	CIP105269.168	BT05.409	30.88	66.38	6.96	5
1912	Ica16C	2	80	CIP105269.194	BT05.438	26.35	59.81	62.48	7
1913	Ica16C	2	80	CIP113641.280	BT13.280	24.5	56.04	47.9	8
1914	Ica16C	2	80	CIP113641.385	BT13.385	24.9	61.13	46.75	7
1916	Ica17C	1	1	CIP105269.199	BT05.454	27.54	57.59	21.9	6
1915	Ica17C	1	1	CIP113641.307	BT13.307	26.82	58.25	51.2	7
1918	Ica17C	1	1	CIP113641.392	BT13.392	25.89	61.73	0	5.5
1917	Ica17C	1	1	CIP113641.429	BT13.429	23.6	57.88	0	5
1921	Ica17C	1	2	CIP105269.68	BT05.296	27.31	58.2	45.52	6
1920	Ica17C	1	2	CIP113641.339	BT13.339	26.73	60.63	0	5
1922	Ica17C	1	2	CIP113641.389	BT13.389	29.31	60.72	0	5
1919	Ica17C	1	2	CIP113641.39	BT13.039	25.95	59.39	0	5
1926	Ica17C	1	3	CIP105269.102	BT05.332	23.82	56.55	40.87	7
1923	Ica17C	1	3	CIP105269.120	BT05.352	27.09	60.78	0	5
1924	Ica17C	1	3	CIP113641.329	BT13.329	30.31	68.16	0	5
1925	Ica17C	1	3	CIP113641.380	BT13.380	26.93	62.25	0	5
1927	Ica17C	1	4	CIP105269.137	BT05.371	29.22	66.22	0	5
1930	Ica17C	1	4	CIP105269.92	BT05.322	30.51	69.8	0	4
1929	Ica17C	1	4	CIP113641.292	BT13.292	31.34	69.95	0	4
1928	Ica17C	1	4	CIP113641.410	BT13.410	29.05	66.27	0	5
1931	Ica17C	1	5	CIP105269.154	BT05.394
1933	Ica17C	1	5	CIP105269.158	BT05.398	23.06	48.92	31.32	7
1934	Ica17C	1	5	CIP113641.324	BT13.324	28.06	65.25	0	5
1932	Ica17C	1	5	CIP113641.351	BT13.351	29.62	68.44	0	5
1938	Ica17C	1	6	CIP105269.133	BT05.367	21.31	46.78	20.62	6
1936	Ica17C	1	6	CIP113641.267	BT13.267	24.4	60.07	26.93	7
1935	Ica17C	1	6	CIP113641.318	BT13.318	22.57	44.07	6.44	6
1937	Ica17C	1	6	CIP113641.401	BT13.401	26.23	60.78	0	4
1939	Ica17C	1	7	CIP105269.9	BT05.229	21.74	56.22	22.72	6
1940	Ica17C	1	7	CIP113641.1	BT13.001	28.23	66.99	1.96	5
1942	Ica17C	1	7	CIP113641.230	BT13.230	28.46	63.85	22.23	5
1941	Ica17C	1	7	CIP113641.366	BT13.366	22.49	56.57	32.75	6
1944	Ica17C	1	8	CIP105269.59	BT05.285	22.64	43.12	37.09	6
1943	Ica17C	1	8	CIP113641.264	BT13.264	26.14	58.44	37.26	7
1946	Ica17C	1	8	CIP113641.294	BT13.294	26.59	60.07	45.39	6
1945	Ica17C	1	8	CIP113641.68	BT13.068	25.69	60.56	0	5.5
1950	Ica17C	1	9	CIP105269.86	BT05.316	31.41	68.08	0	5
1947	Ica17C	1	9	CIP113641.130	BT13.130	30.89	63.51	0	5.5
1949	Ica17C	1	9	CIP113641.156	BT13.156	25.25	61.38	36.48	7
1948	Ica17C	1	9	CIP113641.174	BT13.174	27.33	59.8	34.64	5
1952	Ica17C	1	10	CIP105269.115	BT05.345	29.54	64.26	0	5
1954	Ica17C	1	10	CIP105269.18	BT05.239	32.54	69.27	3.66	5.5
1953	Ica17C	1	10	CIP105269.82	BT05.312	29.6	65.8	0	4
1951	Ica17C	1	10	CIP113641.76	BT13.076	29.37	64.95	16.89	5.5
1956	Ica17C	1	11	CIP105269.50	BT05.274	23.06	51.1	36.81	7
1957	Ica17C	1	11	CIP105269.83	BT05.313	28.23	66.44	0	5
1958	Ica17C	1	11	CIP113641.19	BT13.019	31.27	66.31	0	.
1955	Ica17C	1	11	CIP113641.319	BT13.319	27.83	63.92	0	5
1962	Ica17C	1	12	CIP113641.134	BT13.134	30.97	66.6	0	5
1961	Ica17C	1	12	CIP113641.306	BT13.306	24.36	50.01	34.57	7
1959	Ica17C	1	12	CIP113641.426	BT13.426	27.15	62.34	0	5
1960	Ica17C	1	12	CIP113641.70	BT13.070	31.87	70.12	0	4
1963	Ica17C	1	13	CIP105269.142	BT05.376	24.8	59.26	31.91	7
1965	Ica17C	1	13	CIP113641.188	BT13.188	29.03	66.76	0	1
1964	Ica17C	1	13	CIP113641.86	BT13.086	28.74	64.68	36.42	7
1966	Ica17C	1	13	CIP113641.99	BT13.099	29.5	67.81	0	4
1970	Ica17C	1	14	CIP105269.152	BT05.389	29.14	65.54	0	4
1968	Ica17C	1	14	CIP113641.15	BT13.015	26.44	67.95	0	.
1967	Ica17C	1	14	CIP113641.297	BT13.297	21.67	46.63	37.81	7
1969	Ica17C	1	14	CIP113641.47	BT13.047	28.74	64.73	0	5
1973	Ica17C	1	15	CIP105269.114	BT05.344	31.03	63.97	0	5
1974	Ica17C	1	15	CIP113641.183	BT13.183	27.08	64.29	0	1
1972	Ica17C	1	15	CIP113641.235	BT13.235	26.35	58.18	46.85	7
1971	Ica17C	1	15	CIP113641.374	BT13.374	24.7	57.6	35.22	7
1978	Ica17C	1	16	CIP105269.186	BT05.429	24.45	59.28	29.96	7
1976	Ica17C	1	16	CIP105269.37	BT05.261	27.74	63.92	0	5
1975	Ica17C	1	16	CIP113641.20	BT13.020	28.29	65.24	0	5
1977	Ica17C	1	16	CIP113641.35	BT13.035	28.12	62.63	17.29	5.5
1979	Ica17C	1	17	CIP105269.13	BT05.233	29.92	69.1	0	5.5
1980	Ica17C	1	17	CIP105269.78	BT05.308	27.44	58.74	46.88	7
1981	Ica17C	1	17	CIP113641.28	BT13.028	31.15	65.21	9.32	6
1982	Ica17C	1	17	CIP113641.45	BT13.045	29.05	66.2	0	6
1986	Ica17C	1	18	CIP113641.12	BT13.012	26.79	63.43	0	5.5
1983	Ica17C	1	18	CIP113641.231	BT13.231	30.14	70.66	0	5
1984	Ica17C	1	18	CIP113641.283	BT13.283	29.22	66.68	0	4
1985	Ica17C	1	18	CIP113641.414	BT13.414	25.55	58.27	37.61	6
1987	Ica17C	1	19	CIP105269.155	BT05.395	32.94	65.52	0	5
1990	Ica17C	1	19	CIP105269.63	BT05.289	29.9	61.92	41.92	7
1988	Ica17C	1	19	CIP113641.112	BT13.112	30.62	68.12	0	5
1989	Ica17C	1	19	CIP113641.83	BT13.083	26.44	63.8	0	5
1993	Ica17C	1	20	CIP105269.108	BT05.338	21.71	46.36	25.43	7
1992	Ica17C	1	20	CIP105269.156	BT05.396	24.02	48.21	24.66	7
1991	Ica17C	1	20	CIP105269.74	BT05.304	28.66	66.4	0	4
[truncated: 1,521 more rows]

## Sheet: Data_Uganda
Plot	Env	Rep	BlocK	Geno	FC_U
1	Nam16	1	1	CIP113641.358	26
2	Nam16	1	1	CIP113641.152	26
3	Nam16	1	1	Beuregard_Ug	29
4	Nam16	1	1	CIP113641.1	4
5	Nam16	1	2	CIP113641.316	5
6	Nam16	1	2	CIP113641.263	27
7	Nam16	1	2	CIP113641.407	6
8	Nam16	1	2	CIP113641.58	21
9	Nam16	1	3	CIP113641.62	2
10	Nam16	1	3	CIP105269.114	6
11	Nam16	1	3	CIP113641.198	7
12	Nam16	1	3	CIP105269.198	26
13	Nam16	1	4	CIP105269.86	13
14	Nam16	1	4	CIP113641.134	5
15	Nam16	1	4	CIP113641.294	30
16	Nam16	1	4	CIP105269.70	26
17	Nam16	1	5	CIP113641.18	3
18	Nam16	1	5	CIP105269.124	26
19	Nam16	1	5	CIP113641.349	27
21	Nam16	1	6	CIP113641.70	6
22	Nam16	1	6	CIP105269.115	3
23	Nam16	1	6	CIP105269.71	3
24	Nam16	1	6	CIP113641.292	26
25	Nam16	1	7	CIP105269.186	6
26	Nam16	1	7	CIP113641.387	5
27	Nam16	1	7	CIP105269.101	7
28	Nam16	1	7	CIP113641.360	6
29	Nam16	1	8	CIP113641.370	4
30	Nam16	1	8	CIP105269.137	7
31	Nam16	1	8	CIP113641.112	.
32	Nam16	1	8	CIP113641.365	7
33	Nam16	1	9	CIP105269.176	4
34	Nam16	1	9	CIP105269.117	3
35	Nam16	1	9	CIP113641.104	26
36	Nam16	1	9	CIP113641.322	4
37	Nam16	1	10	CIP113641.31	7
38	Nam16	1	10	CIP113641.390	4
39	Nam16	1	10	CIP105269.111	4
40	Nam16	1	10	CIP113641.400	5
41	Nam16	1	11	CIP113641.319	3
42	Nam16	1	11	CIP113641.69	26
43	Nam16	1	11	CIP113641.247	27
44	Nam16	1	11	CIP113641.306	5
45	Nam16	1	12	CIP105269.112	4
46	Nam16	1	12	CIP105269.89	2
47	Nam16	1	12	CIP113641.230	27
48	Nam16	1	12	CIP113641.369	11
49	Nam16	1	13	CIP113641.367	4
50	Nam16	1	13	CIP113641.99	18
51	Nam16	1	13	CIP105269.76	26
52	Nam16	1	13	CIP113641.196	9
53	Nam16	1	14	CIP113641.382	28
54	Nam16	1	14	CIP105269.78	28
55	Nam16	1	14	CIP113641.108	4
56	Nam16	1	14	CIP113641.49	6
57	Nam16	1	15	CIP113641.375	7
58	Nam16	1	15	CIP105269.1	7
59	Nam16	1	15	CIP105269.127	28
60	Nam16	1	15	CIP105269.80	16
61	Nam16	1	16	CIP113641.63	6
62	Nam16	1	16	CIP113641.137	18
63	Nam16	1	16	CIP105269.52	7
64	Nam16	1	16	CIP113641.342	30
65	Nam16	1	17	CIP113641.57	28
66	Nam16	1	17	CIP113641.7	30
67	Nam16	1	17	CIP113641.113	19
68	Nam16	1	17	CIP105269.104	3
69	Nam16	1	18	CIP113641.39	11
70	Nam16	1	18	CIP105269.146	4
71	Nam16	1	18	CIP113641.403	6
72	Nam16	1	18	CIP105269.97	26
73	Nam16	1	19	CIP113641.279	28
74	Nam16	1	19	CIP105269.122	4
75	Nam16	1	19	Tanzania_Ug	29
76	Nam16	1	19	CIP113641.197	24
77	Nam16	1	20	CIP113641.3	8
78	Nam16	1	20	CIP105269.167	17
79	Nam16	1	20	CIP113641.414	24
80	Nam16	1	20	CIP105269.160	16
81	Nam16	1	21	CIP113641.9	4
82	Nam16	1	21	CIP105269.83	5
83	Nam16	1	21	CIP113641.324	4
84	Nam16	1	21	CIP105269.134	4
85	Nam16	1	22	CIP113641.101	17
86	Nam16	1	22	CIP105269.135	3
87	Nam16	1	22	CIP113641.313	27
88	Nam16	1	22	CIP113641.355	27
89	Nam16	1	23	CIP113641.127	3
90	Nam16	1	23	CIP105269.93	4
91	Nam16	1	23	CIP113641.239	5
92	Nam16	1	23	CIP113641.235	4
93	Nam16	1	24	CIP113641.228	6
94	Nam16	1	24	CIP105269.91	7
95	Nam16	1	24	CIP105269.181	2
96	Nam16	1	24	CIP113641.251	27
97	Nam16	1	25	CIP113641.163	4
98	Nam16	1	25	CIP113641.242	13
99	Nam16	1	25	CIP105269.25	28
100	Nam16	1	25	CIP113641.280	29
101	Nam16	1	26	CIP113641.379	4
102	Nam16	1	26	CIP113641.234	27
103	Nam16	1	26	CIP105269.24	4
104	Nam16	1	26	CIP105269.22	26
105	Nam16	1	27	CIP113641.267	4
106	Nam16	1	27	CIP113641.301	4
107	Nam16	1	27	CIP113641.389	6
108	Nam16	1	27	CIP105269.7	3
109	Nam16	1	28	CIP105269.152	3
110	Nam16	1	28	CIP113641.262	6
111	Nam16	1	28	CIP105269.119	.
112	Nam16	1	28	CIP113641.384	16
113	Nam16	1	29	CIP113641.321	27
114	Nam16	1	29	CIP113641.432	5
115	Nam16	1	29	CIP113641.427	7
116	Nam16	1	29	CIP113641.252	7
117	Nam16	1	30	CIP113641.180	8
118	Nam16	1	30	CIP113641.303	25
119	Nam16	1	30	CIP105269.132	5
120	Nam16	1	30	CIP113641.231	28
121	Nam16	1	31	CIP113641.337	4
122	Nam16	1	31	CIP105269.82	4
123	Nam16	1	31	CIP113641.48	30
124	Nam16	1	31	CIP105269.59	5
125	Nam16	1	32	CIP113641.434	16
126	Nam16	1	32	CIP105269.95	4
127	Nam16	1	32	CIP113641.312	16
128	Nam16	1	32	CIP105269.43	26
129	Nam16	1	33	CIP105269.108	4
130	Nam16	1	33	CIP113641.83	16
131	Nam16	1	33	CIP105269.98	29
132	Nam16	1	33	CIP113641.385	5
133	Nam16	1	34	CIP105269.44	27
134	Nam16	1	34	CIP105269.154	26
135	Nam16	1	34	CIP105269.145	6
136	Nam16	1	34	CIP113641.359	4
137	Nam16	1	35	CIP113641.351	6
138	Nam16	1	35	CIP113641.426	27
139	Nam16	1	35	CIP105269.23	26
140	Nam16	1	35	CIP113641.93	26
141	Nam16	1	36	CIP105269.141	27
142	Nam16	1	36	CIP113641.290	30
143	Nam16	1	36	CIP113641.393	26
144	Nam16	1	36	CIP113641.59	28
145	Nam16	1	37	CIP105269.42	10
146	Nam16	1	37	CIP113641.165	5
147	Nam16	1	37	CIP105269.6	29
148	Nam16	1	37	CIP113641.366	4
149	Nam16	1	38	CIP113641.283	5
150	Nam16	1	38	CIP113641.21	7
151	Nam16	1	38	CIP113641.329	6
152	Nam16	1	38	CIP105269.168	6
153	Nam16	1	39	CIP105269.72	6
154	Nam16	1	39	CIP113641.169	5
155	Nam16	1	39	CIP113641.361	25
156	Nam16	1	39	CIP113641.225	15
157	Nam16	1	40	CIP113641.397	4
158	Nam16	1	40	CIP113641.15	30
159	Nam16	1	40	CIP105269.10	7
160	Nam16	1	40	CIP113641.339	3
161	Nam16	1	41	CIP105269.94	29
162	Nam16	1	41	CIP113641.123	16
163	Nam16	1	41	CIP113641.298	29
164	Nam16	1	41	CIP113641.145	7
165	Nam16	1	42	CIP113641.65	5
166	Nam16	1	42	CIP105269.37	28
167	Nam16	1	42	CIP113641.181	27
168	Nam16	1	42	CIP105269.63	5
169	Nam16	1	43	CIP105269.12	4
170	Nam16	1	43	CIP105269.62	26
171	Nam16	1	43	CIP113641.430	9
172	Nam16	1	43	CIP113641.27	27
173	Nam16	1	44	CIP113641.78	4
174	Nam16	1	44	CIP105269.144	5
175	Nam16	1	44	CIP105269.156	7
176	Nam16	1	44	CIP113641.200	17
177	Nam16	1	45	CIP105269.142	5
178	Nam16	1	45	CIP113641.151	26
179	Nam16	1	45	CIP113641.293	4
180	Nam16	1	45	CIP113641.232	28
181	Nam16	1	46	CIP105269.128	28
182	Nam16	1	46	CIP113641.297	5
183	Nam16	1	46	CIP113641.250	2
184	Nam16	1	46	CIP105269.125	5
185	Nam16	1	47	CIP113641.42	6
186	Nam16	1	47	CIP113641.408	7
187	Nam16	1	47	CIP105269.120	5
188	Nam16	1	47	CIP113641.296	24
189	Nam16	1	48	CIP113641.76	27
190	Nam16	1	48	CIP105269.38	7
191	Nam16	1	48	CIP105269.166	28
192	Nam16	1	48	CIP113641.284	12
193	Nam16	1	49	CIP105269.107	5
194	Nam16	1	49	CIP113641.299	6
195	Nam16	1	49	CIP105269.31	5
196	Nam16	1	49	CIP105269.65	7
197	Nam16	1	50	CIP105269.13	4
198	Nam16	1	50	CIP105269.90	11
199	Nam16	1	50	CIP113641.185	4
200	Nam16	1	50	CIP113641.172	6
201	Nam16	1	51	CIP113641.376	17
202	Nam16	1	51	CIP113641.174	5
203	Nam16	1	51	CIP105269.172	29
204	Nam16	1	51	CIP105269.50	29
205	Nam16	1	52	CIP113641.431	12
206	Nam16	1	52	CIP113641.289	11
207	Nam16	1	52	CIP113641.396	7
208	Nam16	1	52	CIP113641.278	4
209	Nam16	1	53	CIP113641.226	5
210	Nam16	1	53	CIP105269.121	8
211	Nam16	1	53	CIP105269.66	6
212	Nam16	1	53	CIP113641.12	27
213	Nam16	1	54	CIP113641.371	30
214	Nam16	1	54	CIP113641.237	27
215	Nam16	1	54	CIP105269.184	2
216	Nam16	1	54	CIP113641.183	5
217	Nam16	1	55	CIP105269.74	10
218	Nam16	1	55	CIP105269.100	4
219	Nam16	1	55	CIP105269.75	26
220	Nam16	1	55	CIP1999062.1_Check	7
221	Nam16	1	56	CIP113641.51	30
222	Nam16	1	56	CIP113641.153	8
223	Nam16	1	56	CIP113641.33	3
224	Nam16	1	56	CIP105269.187	28
225	Nam16	1	57	CIP105269.45	29
226	Nam16	1	57	CIP113641.205	6
227	Nam16	1	57	CIP113641.182	26
228	Nam16	1	57	CIP113641.14	29
229	Nam16	1	58	CIP113641.391	4
230	Nam16	1	58	CIP113641.19	17
231	Nam16	1	58	CIP113641.259	13
232	Nam16	1	58	CIP113641.441	17
233	Nam16	1	59	CIP113641.30	27
234	Nam16	1	59	CIP113641.291	6
235	Nam16	1	59	CIP105269.18	6
236	Nam16	1	59	CIP113641.45	5
237	Nam16	1	60	CIP113641.309	5
238	Nam16	1	60	CIP113641.286	6
239	Nam16	1	60	CIP113641.68	26
240	Nam16	1	60	CIP113641.156	3
241	Nam16	1	61	CIP113641.37	29
242	Nam16	1	61	CIP113641.233	4
243	Nam16	1	61	CIP105269.155	27
244	Nam16	1	61	CIP105269.51	5
245	Nam16	1	62	CIP113641.47	5
246	Nam16	1	62	CIP113641.160	2
247	Nam16	1	62	CIP113641.188	3
248	Nam16	1	62	CIP113641.227	27
249	Nam16	1	63	CIP113641.315	24
250	Nam16	1	63	CIP113641.245	23
251	Nam16	1	63	CIP113641.35	15
252	Nam16	1	63	CIP113641.318	27
253	Nam16	1	64	CIP113641.244	28
254	Nam16	1	64	CIP105269.54	23
255	Nam16	1	64	CIP113641.38	30
256	Nam16	1	64	CIP105269.151	5
257	Nam16	1	65	CIP105269.85	7
258	Nam16	1	65	CIP113641.413	5
259	Nam16	1	65	CIP113641.383	30
260	Nam16	1	65	CIP105269.158	20
261	Nam16	1	66	CIP105269.129	30
262	Nam16	1	66	CIP113641.307	13
263	Nam16	1	66	CIP113641.2	27
264	Nam16	1	66	CIP113641.328	28
265	Nam16	1	67	CIP113641.211	30
266	Nam16	1	67	CIP105269.102	5
267	Nam16	1	67	CIP113641.282	30
268	Nam16	1	67	CIP113641.353	13
269	Nam16	1	68	CIP105269.92	30
270	Nam16	1	68	CIP113641.443	5
271	Nam16	1	68	CIP113641.277	28
272	Nam16	1	68	CIP113641.356	28
273	Nam16	1	69	CIP113641.261	30
274	Nam16	1	69	CIP105269.4	3
275	Nam16	1	69	CIP105269.197	30
276	Nam16	1	69	CIP105269.157	5
277	Nam16	1	70	CIP113641.130	28
278	Nam16	1	70	CIP105269.199	5
279	Nam16	1	70	CIP113641.13	5
280	Nam16	1	70	CIP113641.20	18
281	Nam16	1	71	CIP113641.28	29
282	Nam16	1	71	CIP105269.163	3
283	Nam16	1	71	CIP105269.161	30
284	Nam16	1	71	CIP105269.9	4
285	Nam16	1	72	CIP105269.88	27
286	Nam16	1	72	CIP105269.133	30
287	Nam16	1	72	CIP113641.86	5
288	Nam16	1	72	CIP113641.266	26
289	Nam16	1	73	CIP105269.8	5
290	Nam16	1	73	CIP113641.186	28
291	Nam16	1	73	CIP113641.143	14
292	Nam16	1	73	CIP105269.39	7
293	Nam16	1	74	CIP113641.410	6
294	Nam16	1	74	CIP105269.68	5
295	Nam16	1	74	CIP113641.401	7
296	Nam16	1	74	CIP113641.140	7
297	Nam16	1	75	CIP113641.429	27
298	Nam16	1	75	CIP105269.99	6
299	Nam16	1	75	CIP113641.61	6
300	Nam16	1	75	CIP113641.411	5
301	Nam16	1	76	CIP107729.9	28
302	Nam16	1	76	CIP105269.194	29
303	Nam16	1	76	CIP113641.264	29
304	Nam16	1	76	CIP105269.143	4
305	Nam16	1	77	CIP113641.406	29
306	Nam16	1	77	CIP113641.135	5
307	Nam16	1	77	CIP113641.308	6
308	Nam16	1	77	CIP113641.392	4
309	Nam16	1	78	CIP105269.61	6
310	Nam16	1	78	CIP113641.333	29
311	Nam16	1	78	CIP113641.374	30
312	Nam16	1	78	CIP113641.344	7
313	Nam16	1	79	CIP113641.380	4
314	Nam16	1	79	CIP113641.184	28
315	Nam16	1	79	CIP105269.118	4
316	Nam16	1	79	CIP105269.177	4
317	Nam16	1	80	CIP113641.255	28
318	Nam16	1	80	CIP113641.80	26
319	Nam16	1	80	CIP105269.147	27
320	Nam16	1	80	CIP113641.206	7
321	Nam16	2	81	CIP113641.202	16
322	Nam16	2	81	CIP105269.44	5
323	Nam16	2	81	Tanzania_Ug	16
324	Nam16	2	81	CIP113641.382	13
325	Nam16	2	82	CIP105269.12	15
326	Nam16	2	82	CIP113641.397	16
327	Nam16	2	82	CIP113641.198	27
328	Nam16	2	82	CIP113641.267	29
329	Nam16	2	83	CIP113641.293	30
330	Nam16	2	83	CIP105269.9	5
331	Nam16	2	83	CIP105269.37	13
332	Nam16	2	83	CIP105269.76	29
333	Nam16	2	84	CIP113641.135	5
334	Nam16	2	84	CIP105269.75	13
335	Nam16	2	84	CIP105269.119	24
336	Nam16	2	84	CIP105269.199	6
337	Nam16	2	85	CIP113641.380	15
338	Nam16	2	85	CIP113641.165	2
339	Nam16	2	85	CIP113641.251	30
340	Nam16	2	85	CIP113641.205	18
341	Nam16	2	86	CIP105269.86	27
342	Nam16	2	86	CIP113641.9	30
343	Nam16	2	86	CIP113641.58	6
344	Nam16	2	86	CIP105269.101	5
345	Nam16	2	87	CIP113641.160	30
346	Nam16	2	87	CIP113641.145	5
347	Nam16	2	87	CIP113641.242	6
348	Nam16	2	87	CIP113641.235	28
349	Nam16	2	88	CIP113641.108	.
350	Nam16	2	88	CIP113641.384	26
351	Nam16	2	88	CIP113641.374	6
352	Nam16	2	88	CIP113641.61	29
353	Nam16	2	89	CIP105269.80	28
354	Nam16	2	89	CIP105269.142	8
355	Nam16	2	89	CIP113641.180	18
356	Nam16	2	89	CIP113641.202	29
357	Nam16	2	90	CIP113641.413	28
358	Nam16	2	90	CIP105269.38	27
359	Nam16	2	90	CIP113641.237	5
360	Nam16	2	90	CIP113641.312	27
361	Nam16	2	91	CIP113641.261	28
362	Nam16	2	91	CIP113641.379	29
363	Nam16	2	91	CIP113641.123	7
364	Nam16	2	91	CIP105269.13	4
365	Nam16	2	92	CIP105269.93	2
366	Nam16	2	92	CIP113641.48	6
367	Nam16	2	92	CIP113641.389	8
368	Nam16	2	92	CIP113641.410	5
369	Nam16	2	93	CIP105269.155	11
370	Nam16	2	93	CIP105269.115	6
371	Nam16	2	93	CIP113641.172	9
372	Nam16	2	93	CIP105269.68	29
373	Nam16	2	94	CIP113641.279	6
374	Nam16	2	94	CIP105269.82	15
375	Nam16	2	94	CIP105269.39	5
376	Nam16	2	94	CIP113641.319	5
377	Nam16	2	95	CIP113641.47	7
378	Nam16	2	95	CIP113641.426	5
379	Nam16	2	95	CIP113641.255	7
380	Nam16	2	95	CIP113641.259	16
381	Nam16	2	96	CIP113641.230	28
382	Nam16	2	96	CIP113641.393	6
383	Nam16	2	96	CIP113641.130	11
384	Nam16	2	96	CIP113641.278	.
385	Nam16	2	97	CIP113641.365	6
386	Nam16	2	97	CIP113641.309	7
387	Nam16	2	97	CIP113641.359	4
388	Nam16	2	97	CIP113641.15	28
389	Nam16	2	98	CIP113641.264	8
390	Nam16	2	98	CIP113641.18	27
391	Nam16	2	98	CIP113641.432	6
392	Nam16	2	98	CIP113641.282	4
393	Nam16	2	99	CIP105269.144	2
394	Nam16	2	99	CIP113641.183	28
395	Nam16	2	99	CIP113641.443	7
396	Nam16	2	99	CIP105269.166	26
397	Nam16	2	100	CIP113641.38	26
398	Nam16	2	100	CIP105269.95	8
399	Nam16	2	100	CIP113641.68	4
400	Nam16	2	100	CIP113641.62	8
401	Nam16	2	101	CIP105269.107	11
402	Nam16	2	101	CIP105269.97	4
403	Nam16	2	101	CIP113641.401	10
404	Nam16	2	101	CIP113641.185	26
405	Nam16	2	102	CIP113641.76	6
406	Nam16	2	102	CIP113641.200	29
407	Nam16	2	102	CIP105269.158	26
408	Nam16	2	102	CIP105269.124	11
409	Nam16	2	103	CIP113641.252	12
410	Nam16	2	103	CIP113641.112	8
411	Nam16	2	103	CIP113641.59	29
412	Nam16	2	103	CIP113641.371	5
413	Nam16	2	104	CIP105269.83	19
414	Nam16	2	104	CIP105269.163	28
415	Nam16	2	104	CIP113641.3	28
416	Nam16	2	104	CIP105269.63	5
417	Nam16	2	105	CIP113641.99	29
418	Nam16	2	105	CIP113641.349	10
419	Nam16	2	105	CIP105269.92	7
420	Nam16	2	105	CIP113641.370	10
421	Nam16	2	106	CIP113641.328	26
422	Nam16	2	106	CIP113641.366	8
423	Nam16	2	106	CIP105269.91	6
424	Nam16	2	106	CIP113641.134	28
425	Nam16	2	107	CIP113641.78	5
426	Nam16	2	107	CIP105269.121	11
427	Nam16	2	107	CIP113641.396	28
428	Nam16	2	107	CIP113641.290	27
429	Nam16	2	108	CIP105269.176	18
430	Nam16	2	108	CIP105269.52	16
431	Nam16	2	108	CIP113641.298	8
432	Nam16	2	108	CIP105269.31	5
433	Nam16	2	109	CIP113641.292	5
434	Nam16	2	109	CIP113641.104	29
435	Nam16	2	109	CIP105269.118	18
436	Nam16	2	109	CIP113641.367	25
437	Nam16	2	110	CIP113641.30	27
438	Nam16	2	110	CIP113641.307	29
439	Nam16	2	110	CIP113641.353	4
440	Nam16	2	110	CIP105269.156	5
441	Nam16	2	111	CIP113641.70	9
442	Nam16	2	111	CIP105269.66	30
443	Nam16	2	111	CIP113641.337	5
444	Nam16	2	111	CIP113641.324	8
445	Nam16	2	112	CIP113641.375	27
446	Nam16	2	112	CIP113641.35	5
447	Nam16	2	112	CIP113641.21	10
448	Nam16	2	112	CIP105269.172	5
449	Nam16	2	113	CIP113641.250	29
450	Nam16	2	113	CIP105269.117	5
451	Nam16	2	113	CIP105269.74	6
452	Nam16	2	113	CIP113641.184	30
453	Nam16	2	114	CIP105269.54	7
454	Nam16	2	114	CIP113641.321	16
455	Nam16	2	114	CIP113641.63	28
456	Nam16	2	114	CIP105269.112	27
457	Nam16	2	115	CIP105269.99	7
458	Nam16	2	115	CIP113641.360	9
459	Nam16	2	115	CIP113641.2	26
460	Nam16	2	115	CIP105269.102	9
461	Nam16	2	116	CIP105269.167	6
462	Nam16	2	116	CIP113641.234	5
463	Nam16	2	116	CIP107729.9	4
464	Nam16	2	116	CIP113641.69	5
465	Nam16	2	117	CIP113641.361	4
466	Nam16	2	117	CIP105269.71	7
467	Nam16	2	117	CIP113641.376	28
468	Nam16	2	117	CIP113641.57	8
469	Nam16	2	118	CIP113641.429	26
470	Nam16	2	118	CIP113641.156	27
471	Nam16	2	118	CIP113641.356	24
472	Nam16	2	118	CIP113641.284	17
473	Nam16	2	119	CIP105269.43	5
474	Nam16	2	119	CIP113641.387	5
475	Nam16	2	119	CIP113641.227	26
476	Nam16	2	119	CIP113641.211	27
477	Nam16	2	120	CIP105269.160	5
478	Nam16	2	120	CIP113641.232	5
479	Nam16	2	120	CIP113641.37	28
480	Nam16	2	120	CIP105269.108	29
481	Nam16	2	121	CIP105269.198	5
482	Nam16	2	121	CIP105269.94	28
483	Nam16	2	121	CIP105269.187	5
484	Nam16	2	121	CIP113641.406	20
485	Nam16	2	122	CIP105269.147	23
486	Nam16	2	122	CIP113641.14	7
487	Nam16	2	122	CIP105269.181	28
488	Nam16	2	122	CIP113641.127	28
489	Nam16	2	123	CIP105269.70	8
490	Nam16	2	123	CIP113641.329	28
491	Nam16	2	123	CIP113641.297	7
492	Nam16	2	123	CIP113641.407	2
493	Nam16	2	124	CIP113641.188	6
494	Nam16	2	124	CIP113641.333	14
495	Nam16	2	124	CIP1999062.1_Check	3
496	Nam16	2	124	CIP113641.262	19
497	Nam16	2	125	CIP105269.127	6
498	Nam16	2	125	CIP105269.177	5
499	Nam16	2	125	CIP105269.89	27
500	Nam16	2	125	CIP113641.322	29
501	Nam16	2	126	CIP105269.151	5
502	Nam16	2	126	CIP113641.137	4
503	Nam16	2	126	CIP113641.299	6
504	Nam16	2	126	CIP113641.140	27
505	Nam16	2	127	CIP105269.186	28
506	Nam16	2	127	CIP105269.59	5
507	Nam16	2	127	CIP113641.13	27
508	Nam16	2	127	CIP105269.51	6
509	Nam16	2	128	CIP105269.7	4
510	Nam16	2	128	CIP113641.231	6
511	Nam16	2	128	CIP113641.49	3
512	Nam16	2	128	CIP113641.101	17
513	Nam16	2	129	CIP105269.25	28
514	Nam16	2	129	CIP113641.152	23
515	Nam16	2	129	CIP113641.86	27
516	Nam16	2	129	CIP113641.226	28
517	Nam16	2	130	CIP105269.4	27
518	Nam16	2	130	CIP113641.163	18
519	Nam16	2	130	CIP105269.135	20
520	Nam16	2	130	CIP105269.141	6
521	Nam16	2	131	CIP113641.182	5
522	Nam16	2	131	CIP113641.42	26
523	Nam16	2	131	CIP113641.245	27
524	Nam16	2	131	CIP113641.431	7
525	Nam16	2	132	CIP113641.27	5
526	Nam16	2	132	CIP105269.62	7
527	Nam16	2	132	CIP105269.6	26
528	Nam16	2	132	CIP105269.50	28
529	Nam16	2	133	CIP113641.294	8
530	Nam16	2	133	CIP105269.120	27
531	Nam16	2	133	CIP105269.145	9
532	Nam16	2	133	CIP113641.45	28
533	Nam16	2	134	CIP105269.194	5
534	Nam16	2	134	CIP105269.111	20
535	Nam16	2	134	CIP113641.83	17
536	Nam16	2	134	CIP113641.143	30
537	Nam16	2	135	CIP113641.7	11
538	Nam16	2	135	CIP113641.289	8
539	Nam16	2	135	CIP113641.1	29
540	Nam16	2	135	CIP105269.42	5
541	Nam16	2	136	CIP105269.197	13
542	Nam16	2	136	CIP105269.129	29
543	Nam16	2	136	CIP113641.206	6
544	Nam16	2	136	CIP113641.427	29
545	Nam16	2	137	CIP105269.45	29
546	Nam16	2	137	CIP113641.385	28
547	Nam16	2	137	CIP113641.197	27
548	Nam16	2	137	CIP113641.196	25
549	Nam16	2	138	CIP105269.104	6
550	Nam16	2	138	CIP113641.169	22
551	Nam16	2	138	CIP113641.247	28
552	Nam16	2	138	CIP105269.24	5
553	Nam16	2	139	CIP113641.151	25
554	Nam16	2	139	CIP105269.132	7
555	Nam16	2	139	CIP113641.12	5
556	Nam16	2	139	CIP105269.137	5
557	Nam16	2	140	CIP105269.134	6
558	Nam16	2	140	CIP113641.339	29
559	Nam16	2	140	CIP113641.80	22
560	Nam16	2	140	CIP113641.33	14
561	Nam16	2	141	CIP113641.383	6
562	Nam16	2	141	CIP113641.19	2
563	Nam16	2	141	CIP113641.313	29
564	Nam16	2	141	CIP113641.391	30
565	Nam16	2	142	CIP105269.23	30
566	Nam16	2	142	CIP113641.306	6
567	Nam16	2	142	CIP105269.22	4
568	Nam16	2	142	CIP113641.411	6
569	Nam16	2	143	CIP105269.1	5
570	Nam16	2	143	CIP113641.403	6
571	Nam16	2	143	CIP105269.18	5
572	Nam16	2	143	CIP105269.90	6
573	Nam16	2	144	CIP113641.408	5
574	Nam16	2	144	CIP113641.186	11
575	Nam16	2	144	CIP113641.434	29
576	Nam16	2	144	CIP113641.113	5
577	Nam16	2	145	CIP113641.400	5
578	Nam16	2	145	CIP113641.283	26
579	Nam16	2	145	CIP113641.174	27
580	Nam16	2	145	CIP113641.244	27
581	Nam16	2	146	CIP113641.430	26
582	Nam16	2	146	CIP105269.78	27
583	Nam16	2	146	CIP113641.280	5
584	Nam16	2	146	CIP113641.228	25
585	Nam16	2	147	CIP113641.303	28
586	Nam16	2	147	CIP113641.225	7
587	Nam16	2	147	CIP105269.114	27
588	Nam16	2	147	CIP105269.128	5
589	Nam16	2	148	CIP113641.286	24
590	Nam16	2	148	CIP105269.154	27
591	Nam16	2	148	CIP105269.143	28
592	Nam16	2	148	CIP113641.153	27
593	Nam16	2	149	CIP105269.10	26
594	Nam16	2	149	CIP105269.184	5
595	Nam16	2	149	CIP113641.31	6
596	Nam16	2	149	CIP105269.85	7
597	Nam16	2	150	CIP113641.277	5
598	Nam16	2	150	CIP113641.239	11
599	Nam16	2	150	CIP113641.342	8
600	Nam16	2	150	CIP113641.65	5
601	Nam16	2	151	CIP105269.65	17
602	Nam16	2	151	CIP113641.20	8
603	Nam16	2	151	CIP113641.51	4
604	Nam16	2	151	CIP105269.152	28
605	Nam16	2	152	CIP113641.233	30
606	Nam16	2	152	CIP113641.263	6
607	Nam16	2	152	CIP105269.168	27
608	Nam16	2	152	CIP113641.414	29
609	Nam16	2	153	CIP113641.315	28
610	Nam16	2	153	CIP105269.8	27
611	Nam16	2	153	CIP113641.358	5
612	Nam16	2	153	CIP113641.308	4
613	Nam16	2	154	CIP105269.88	5
614	Nam16	2	154	CIP105269.61	5
615	Nam16	2	154	CIP113641.266	29
616	Nam16	2	154	CIP113641.181	5
617	Nam16	2	155	CIP105269.161	7
618	Nam16	2	155	CIP105269.100	5
619	Nam16	2	155	CIP113641.301	27
620	Nam16	2	155	CIP113641.344	13
621	Nam16	2	156	CIP113641.28	6
622	Nam16	2	156	CIP113641.392	29
623	Nam16	2	156	Beuregard_Ug	29
624	Nam16	2	156	CIP105269.157	28
625	Nam16	2	157	CIP105269.133	5
626	Nam16	2	157	CIP113641.39	28
627	Nam16	2	157	CIP113641.390	29
628	Nam16	2	157	CIP105269.122	6
629	Nam16	2	158	CIP105269.98	8
630	Nam16	2	158	CIP113641.318	7
631	Nam16	2	158	CIP105269.72	5
632	Nam16	2	158	CIP113641.316	2
633	Nam16	2	159	CIP105269.125	28
634	Nam16	2	159	CIP113641.291	26
635	Nam16	2	159	CIP105269.146	5
636	Nam16	2	159	CIP113641.351	5
637	Nam16	2	160	CIP113641.296	26
638	Nam16	2	160	CIP113641.355	28
639	Nam16	2	160	CIP113641.93	17
640	Nam16	2	160	CIP113641.441	28
20	Nam16	3	5	CIP113641.369	2
641	Nam16	3	161	CIP105269.90	5
642	Nam16	3	161	CIP113641.232	4
643	Nam16	3	161	CIP105269.97	11
644	Nam16	3	161	CIP105269.114	7
645	Nam16	3	162	CIP105269.181	17
646	Nam16	3	162	CIP113641.393	28
647	Nam16	3	162	CIP113641.205	29
648	Nam16	3	162	CIP113641.396	9
649	Nam16	3	163	CIP105269.78	26
650	Nam16	3	163	CIP113641.322	25
651	Nam16	3	163	CIP113641.184	6
652	Nam16	3	163	CIP105269.25	18
653	Nam16	3	164	CIP113641.58	26
654	Nam16	3	164	CIP113641.197	25
655	Nam16	3	164	CIP105269.44	5
656	Nam16	3	164	CIP113641.315	24
657	Nam16	3	165	CIP105269.50	29
658	Nam16	3	165	CIP113641.430	26
659	Nam16	3	165	CIP113641.266	7
660	Nam16	3	165	CIP113641.308	5
661	Nam16	3	166	CIP113641.247	26
662	Nam16	3	166	CIP105269.145	26
663	Nam16	3	166	CIP113641.234	7
664	Nam16	3	166	CIP113641.309	9
665	Nam16	3	167	CIP113641.297	29
666	Nam16	3	167	CIP105269.72	6
667	Nam16	3	167	CIP105269.76	6
668	Nam16	3	167	CIP105269.63	29
669	Nam16	3	168	CIP113641.369	25
670	Nam16	3	168	CIP113641.337	30
671	Nam16	3	168	CIP113641.259	.
672	Nam16	3	168	CIP113641.101	4
673	Nam16	3	169	CIP105269.18	6
674	Nam16	3	169	CIP105269.24	29
675	Nam16	3	169	CIP113641.296	6
676	Nam16	3	169	CIP113641.361	7
677	Nam16	3	170	CIP113641.231	4
678	Nam16	3	170	CIP105269.89	4
679	Nam16	3	170	CIP105269.118	30
680	Nam16	3	170	CIP113641.375	7
681	Nam16	3	171	CIP113641.318	12
682	Nam16	3	171	CIP113641.181	25
683	Nam16	3	171	CIP113641.250	5
684	Nam16	3	171	CIP105269.9	29
685	Nam16	3	172	CIP113641.51	8
686	Nam16	3	172	CIP113641.413	10
687	Nam16	3	172	CIP113641.28	9
688	Nam16	3	172	CIP113641.427	7
689	Nam16	3	173	CIP113641.65	6
690	Nam16	3	173	CIP105269.13	7
691	Nam16	3	173	CIP113641.237	27
692	Nam16	3	173	CIP113641.443	28
693	Nam16	3	174	CIP113641.143	26
694	Nam16	3	174	CIP113641.2	9
695	Nam16	3	174	CIP113641.400	4
696	Nam16	3	174	CIP113641.370	7
697	Nam16	3	175	CIP105269.157	29
698	Nam16	3	175	CIP113641.165	10
699	Nam16	3	175	CIP113641.152	28
700	Nam16	3	175	CIP113641.134	8
701	Nam16	3	176	CIP113641.356	23
702	Nam16	3	176	CIP105269.38	26
703	Nam16	3	176	CIP105269.31	7
704	Nam16	3	176	CIP113641.342	12
705	Nam16	3	177	CIP113641.185	8
706	Nam16	3	177	CIP113641.198	11
707	Nam16	3	177	CIP113641.279	27
708	Nam16	3	177	CIP105269.128	25
709	Nam16	3	178	CIP105269.152	3
710	Nam16	3	178	CIP113641.252	14
711	Nam16	3	178	CIP105269.142	25
712	Nam16	3	178	CIP113641.13	6
713	Nam16	3	179	CIP113641.42	5
714	Nam16	3	179	CIP113641.35	23
715	Nam16	3	179	CIP105269.37	5
716	Nam16	3	179	CIP105269.163	26
717	Nam16	3	180	CIP113641.284	27
718	Nam16	3	180	CIP105269.186	27
719	Nam16	3	180	CIP113641.57	28
720	Nam16	3	180	CIP113641.312	5
721	Nam16	3	181	CIP113641.186	5
722	Nam16	3	181	CIP113641.360	7
723	Nam16	3	181	CIP113641.319	5
724	Nam16	3	181	CIP113641.211	30
725	Nam16	3	182	CIP113641.20	7
726	Nam16	3	182	CIP113641.432	29
727	Nam16	3	182	CIP113641.301	5
728	Nam16	3	182	CIP113641.200	8
729	Nam16	3	183	CIP105269.197	6
730	Nam16	3	183	CIP105269.70	24
731	Nam16	3	183	CIP113641.226	30
732	Nam16	3	183	CIP113641.251	2
733	Nam16	3	184	CIP105269.22	5
734	Nam16	3	184	CIP113641.69	4
735	Nam16	3	184	CIP113641.351	5
736	Nam16	3	184	CIP113641.45	6
737	Nam16	3	185	CIP113641.426	8
738	Nam16	3	185	CIP105269.83	5
739	Nam16	3	185	CIP113641.12	6
740	Nam16	3	185	CIP113641.441	7
741	Nam16	3	186	CIP113641.321	13
742	Nam16	3	186	CIP105269.80	30
743	Nam16	3	186	CIP105269.187	3
744	Nam16	3	186	CIP113641.339	6
745	Nam16	3	187	CIP105269.117	29
746	Nam16	3	187	CIP113641.235	7
747	Nam16	3	187	CIP113641.379	29
748	Nam16	3	187	CIP105269.151	30
749	Nam16	3	188	CIP113641.70	5
750	Nam16	3	188	CIP113641.47	9
751	Nam16	3	188	CIP113641.282	10
752	Nam16	3	188	CIP113641.48	5
753	Nam16	3	189	CIP105269.194	27
754	Nam16	3	189	CIP105269.112	23
755	Nam16	3	189	CIP113641.359	6
756	Nam16	3	189	CIP113641.411	7
757	Nam16	3	190	CIP105269.134	5
758	Nam16	3	190	CIP113641.93	29
759	Nam16	3	190	CIP105269.66	6
760	Nam16	3	190	CIP113641.19	5
761	Nam16	3	191	CIP113641.431	29
762	Nam16	3	191	CIP113641.244	28
763	Nam16	3	191	CIP113641.135	27
764	Nam16	3	191	CIP105269.161	4
765	Nam16	3	192	CIP105269.94	5
766	Nam16	3	192	CIP105269.127	17
767	Nam16	3	192	CIP113641.153	30
768	Nam16	3	192	CIP113641.384	.
769	Nam16	3	193	CIP105269.71	.
770	Nam16	3	193	CIP113641.68	8
771	Nam16	3	193	CIP105269.108	28
772	Nam16	3	193	CIP113641.140	7
773	Nam16	3	194	CIP113641.160	5
774	Nam16	3	194	CIP113641.414	26
775	Nam16	3	194	CIP113641.83	5
776	Nam16	3	194	CIP113641.39	29
777	Nam16	3	195	CIP105269.122	28
778	Nam16	3	195	CIP113641.385	28
779	Nam16	3	195	CIP113641.188	2
780	Nam16	3	195	CIP113641.263	29
781	Nam16	3	196	CIP105269.98	11
782	Nam16	3	196	CIP105269.104	27
783	Nam16	3	196	CIP113641.9	27
784	Nam16	3	196	CIP113641.227	5
785	Nam16	3	197	CIP113641.261	24
786	Nam16	3	197	CIP113641.299	5
787	Nam16	3	197	CIP105269.52	24
788	Nam16	3	197	CIP105269.166	8
789	Nam16	3	198	CIP113641.174	27
790	Nam16	3	198	CIP113641.392	7
791	Nam16	3	198	CIP105269.8	26
792	Nam16	3	198	CIP113641.27	10
793	Nam16	3	199	CIP105269.155	5
794	Nam16	3	199	CIP105269.59	.
795	Nam16	3	199	CIP113641.353	30
796	Nam16	3	199	CIP113641.349	29
797	Nam16	3	200	CIP113641.397	9
798	Nam16	3	200	CIP113641.76	8
799	Nam16	3	200	CIP113641.151	5
800	Nam16	3	200	CIP113641.403	5
801	Nam16	3	201	CIP105269.120	6
802	Nam16	3	201	CIP113641.267	27
803	Nam16	3	201	CIP113641.169	5
804	Nam16	3	201	CIP113641.291	29
805	Nam16	3	202	CIP113641.137	7
806	Nam16	3	202	CIP113641.292	5
807	Nam16	3	202	CIP105269.107	7
808	Nam16	3	202	CIP105269.43	10
809	Nam16	3	203	CIP105269.39	8
810	Nam16	3	203	CIP113641.307	29
811	Nam16	3	203	CIP113641.434	8
812	Nam16	3	203	CIP105269.92	15
813	Nam16	3	204	CIP113641.387	26
814	Nam16	3	204	CIP113641.390	9
815	Nam16	3	204	CIP113641.7	28
816	Nam16	3	204	CIP105269.167	8
817	Nam16	3	205	CIP113641.316	7
818	Nam16	3	205	Tanzania_Ug	5
819	Nam16	3	205	CIP113641.329	8
820	Nam16	3	205	CIP113641.196	29
821	Nam16	3	206	CIP113641.123	28
822	Nam16	3	206	CIP113641.239	5
823	Nam16	3	206	CIP105269.85	5
824	Nam16	3	206	CIP105269.74	5
825	Nam16	3	207	CIP113641.14	25
826	Nam16	3	207	CIP113641.278	16
827	Nam16	3	207	CIP113641.163	28
828	Nam16	3	207	CIP105269.42	27
829	Nam16	3	208	CIP113641.49	6
830	Nam16	3	208	CIP113641.303	27
831	Nam16	3	208	CIP113641.255	5
832	Nam16	3	208	CIP113641.367	17
833	Nam16	3	209	CIP105269.86	1
834	Nam16	3	209	CIP105269.91	17
835	Nam16	3	209	CIP113641.130	6
836	Nam16	3	209	CIP113641.289	22
837	Nam16	3	210	CIP113641.145	28
838	Nam16	3	210	CIP105269.184	27
839	Nam16	3	210	CIP113641.38	23
840	Nam16	3	210	CIP105269.93	4
841	Nam16	3	211	CIP113641.172	8
842	Nam16	3	211	CIP113641.62	5
843	Nam16	3	211	CIP113641.401	6
844	Nam16	3	211	CIP113641.37	4
845	Nam16	3	212	CIP105269.6	6
846	Nam16	3	212	CIP113641.358	27
847	Nam16	3	212	CIP113641.78	28
848	Nam16	3	212	CIP105269.133	26
849	Nam16	3	213	CIP105269.1	8
850	Nam16	3	213	CIP105269.10	29
851	Nam16	3	213	CIP105269.99	26
852	Nam16	3	213	CIP113641.406	5
853	Nam16	3	214	CIP113641.183	2
854	Nam16	3	214	CIP113641.277	6
855	Nam16	3	214	CIP105269.65	5
856	Nam16	3	214	CIP113641.298	26
857	Nam16	3	215	CIP113641.1	17
858	Nam16	3	215	CIP113641.366	27
859	Nam16	3	215	CIP105269.4	23
860	Nam16	3	215	CIP113641.294	26
861	Nam16	3	216	CIP113641.333	6
862	Nam16	3	216	CIP113641.33	14
863	Nam16	3	216	CIP105269.147	10
864	Nam16	3	216	CIP105269.119	8
865	Nam16	3	217	CIP113641.324	6
866	Nam16	3	217	CIP113641.230	14
867	Nam16	3	217	CIP105269.132	26
868	Nam16	3	217	CIP113641.30	23
869	Nam16	3	218	CIP113641.389	16
870	Nam16	3	218	CIP105269.124	18
871	Nam16	3	218	CIP105269.51	29
872	Nam16	3	218	CIP105269.144	4
873	Nam16	3	219	CIP113641.3	24
874	Nam16	3	219	CIP113641.382	7
875	Nam16	3	219	CIP113641.407	6
876	Nam16	3	219	CIP105269.168	7
877	Nam16	3	220	CIP105269.100	11
878	Nam16	3	220	CIP105269.158	30
879	Nam16	3	220	CIP105269.199	26
880	Nam16	3	220	CIP113641.180	14
881	Nam16	3	221	CIP113641.15	5
882	Nam16	3	221	CIP113641.63	23
883	Nam16	3	221	CIP113641.61	7
884	Nam16	3	221	CIP105269.143	24
885	Nam16	3	222	CIP105269.95	15
886	Nam16	3	222	CIP105269.115	10
887	Nam16	3	222	CIP113641.156	29
888	Nam16	3	222	CIP113641.429	12
889	Nam16	3	223	CIP113641.328	.
890	Nam16	3	223	CIP105269.102	29
891	Nam16	3	223	CIP113641.410	9
892	Nam16	3	223	CIP105269.82	4
893	Nam16	3	224	CIP113641.313	5
894	Nam16	3	224	CIP113641.371	29
895	Nam16	3	224	CIP105269.141	24
896	Nam16	3	224	CIP105269.137	5
897	Nam16	3	225	CIP105269.160	28
898	Nam16	3	225	CIP113641.113	29
899	Nam16	3	225	CIP105269.111	5
900	Nam16	3	225	CIP105269.101	6
901	Nam16	3	226	CIP113641.21	5
902	Nam16	3	226	CIP113641.99	5
903	Nam16	3	226	CIP105269.125	2
904	Nam16	3	226	CIP105269.12	8
905	Nam16	3	227	CIP105269.156	5
906	Nam16	3	227	CIP113641.233	29
907	Nam16	3	227	CIP105269.7	11
908	Nam16	3	227	CIP113641.18	16
909	Nam16	3	228	CIP113641.380	14
910	Nam16	3	228	CIP1999062.1_Check	16
911	Nam16	3	228	CIP105269.129	23
912	Nam16	3	228	CIP113641.202	17
913	Nam16	3	229	CIP105269.177	6
914	Nam16	3	229	CIP113641.104	5
915	Nam16	3	229	CIP113641.280	29
916	Nam16	3	229	CIP113641.108	28
917	Nam16	3	230	CIP105269.121	25
918	Nam16	3	230	CIP113641.112	6
919	Nam16	3	230	CIP105269.23	29
920	Nam16	3	230	CIP113641.355	25
921	Nam16	3	231	CIP113641.344	30
922	Nam16	3	231	CIP113641.383	19
923	Nam16	3	231	CIP113641.206	28
924	Nam16	3	231	CIP105269.75	5
925	Nam16	3	232	CIP105269.135	22
926	Nam16	3	232	CIP113641.391	27
927	Nam16	3	232	CIP113641.365	.
928	Nam16	3	232	CIP113641.290	28
929	Nam16	3	233	CIP105269.172	7
930	Nam16	3	233	CIP105269.61	5
931	Nam16	3	233	CIP105269.88	7
932	Nam16	3	233	CIP113641.245	25
933	Nam16	3	234	CIP113641.228	6
934	Nam16	3	234	CIP105269.54	28
935	Nam16	3	234	CIP113641.31	5
936	Nam16	3	234	CIP113641.242	29
937	Nam16	3	235	CIP105269.45	29
938	Nam16	3	235	CIP113641.374	4
939	Nam16	3	235	CIP113641.262	27
940	Nam16	3	235	CIP113641.80	30
941	Nam16	3	236	CIP113641.306	5
942	Nam16	3	236	CIP107729.9	20
943	Nam16	3	236	CIP105269.154	30
944	Nam16	3	236	CIP113641.264	28
945	Nam16	3	237	CIP113641.225	28
946	Nam16	3	237	CIP105269.146	24
947	Nam16	3	237	CIP113641.293	6
948	Nam16	3	237	CIP113641.408	26
949	Nam16	3	238	CIP113641.127	27
950	Nam16	3	238	CIP105269.176	6
951	Nam16	3	238	CIP113641.182	25
952	Nam16	3	238	CIP113641.59	2
953	Nam16	3	239	CIP113641.283	.
954	Nam16	3	239	Beuregard_Ug	30
955	Nam16	3	239	CIP113641.86	29
956	Nam16	3	239	CIP105269.62	6
957	Nam16	3	240	CIP113641.376	7
958	Nam16	3	240	CIP105269.198	29
959	Nam16	3	240	CIP105269.68	7
960	Nam16	3	240	CIP113641.286	.
1	Ser16	1	1	CIP113641.21	3
2	Ser16	1	1	CIP113641.197	26
3	Ser16	1	1	CIP113641.2	7
4	Ser16	1	1	CIP105269.86	8
5	Ser16	1	2	CIP113641.1	6
6	Ser16	1	2	CIP105269.42	30
7	Ser16	1	2	CIP105269.112	27
8	Ser16	1	2	CIP105269.143	26
9	Ser16	1	3	CIP105269.142	20
10	Ser16	1	3	CIP113641.374	17
11	Ser16	1	3	CIP105269.89	5
12	Ser16	1	3	CIP113641.188	2
13	Ser16	1	4	CIP105269.158	29
14	Ser16	1	4	CIP105269.95	22
15	Ser16	1	4	CIP105269.24	29
16	Ser16	1	4	CIP105269.4	22
17	Ser16	1	5	CIP113641.351	13
18	Ser16	1	5	CIP105269.114	6
19	Ser16	1	5	CIP113641.361	26
21	Ser16	1	6	CIP113641.244	5
22	Ser16	1	6	Tanzania_Ug	25
23	Ser16	1	6	CIP113641.277	26
24	Ser16	1	6	CIP105269.147	5
25	Ser16	1	7	CIP105269.99	26
26	Ser16	1	7	CIP113641.18	28
27	Ser16	1	7	CIP113641.290	3
28	Ser16	1	7	CIP113641.113	3
29	Ser16	1	8	CIP113641.186	6
30	Ser16	1	8	CIP105269.137	25
31	Ser16	1	8	CIP113641.427	25
32	Ser16	1	8	CIP113641.355	.
33	Ser16	1	9	CIP105269.122	5
34	Ser16	1	9	CIP113641.182	25
35	Ser16	1	9	CIP113641.127	3
36	Ser16	1	9	CIP105269.61	17
37	Ser16	1	10	CIP113641.165	8
38	Ser16	1	10	CIP113641.205	5
39	Ser16	1	10	CIP113641.48	5
40	Ser16	1	10	CIP113641.83	17
41	Ser16	1	11	CIP113641.38	26
42	Ser16	1	11	CIP113641.247	26
43	Ser16	1	11	CIP113641.322	26
44	Ser16	1	11	CIP105269.146	27
45	Ser16	1	12	CIP105269.108	5
46	Ser16	1	12	CIP113641.403	13
47	Ser16	1	12	CIP113641.278	3
48	Ser16	1	12	CIP113641.392	5
49	Ser16	1	13	CIP113641.184	5
50	Ser16	1	13	CIP113641.70	20
51	Ser16	1	13	CIP113641.383	6
52	Ser16	1	13	CIP113641.413	23
53	Ser16	1	14	CIP113641.35	3
54	Ser16	1	14	CIP105269.82	6
55	Ser16	1	14	CIP113641.429	27
56	Ser16	1	14	CIP105269.186	.
57	Ser16	1	15	CIP113641.283	27
58	Ser16	1	15	CIP113641.267	28
59	Ser16	1	15	CIP105269.117	3
60	Ser16	1	15	CIP113641.400	30
61	Ser16	1	16	CIP113641.57	5
62	Ser16	1	16	CIP105269.161	22
63	Ser16	1	16	CIP105269.199	6
64	Ser16	1	16	CIP113641.344	5
65	Ser16	1	17	CIP113641.49	5
66	Ser16	1	17	CIP113641.410	29
67	Ser16	1	17	CIP113641.284	6
68	Ser16	1	17	CIP105269.168	30
69	Ser16	1	18	CIP113641.306	6
70	Ser16	1	18	CIP113641.296	3
71	Ser16	1	18	CIP105269.93	26
72	Ser16	1	18	CIP113641.63	28
73	Ser16	1	19	CIP113641.93	25
74	Ser16	1	19	CIP113641.135	6
75	Ser16	1	19	CIP105269.181	29
76	Ser16	1	19	CIP113641.211	6
77	Ser16	1	20	CIP113641.202	9
78	Ser16	1	20	CIP105269.97	16
79	Ser16	1	20	CIP105269.43	30
80	Ser16	1	20	CIP113641.279	3
81	Ser16	1	21	CIP113641.228	7
82	Ser16	1	21	CIP105269.115	13
83	Ser16	1	21	CIP105269.127	4
84	Ser16	1	21	CIP107729.9	8
85	Ser16	1	22	CIP105269.7	30
86	Ser16	1	22	CIP105269.104	6
87	Ser16	1	22	CIP113641.387	28
88	Ser16	1	22	CIP113641.39	22
89	Ser16	1	23	CIP113641.174	9
90	Ser16	1	23	CIP105269.141	6
91	Ser16	1	23	CIP105269.13	8
92	Ser16	1	23	CIP113641.342	30
93	Ser16	1	24	CIP105269.59	5
94	Ser16	1	24	CIP113641.65	5
95	Ser16	1	24	CIP113641.13	6
96	Ser16	1	24	CIP113641.61	7
97	Ser16	1	25	CIP105269.66	5
98	Ser16	1	25	CIP113641.286	6
99	Ser16	1	25	CIP113641.160	5
100	Ser16	1	25	CIP113641.301	7
101	Ser16	1	26	CIP105269.76	29
102	Ser16	1	26	CIP113641.356	9
103	Ser16	1	26	CIP113641.200	9
104	Ser16	1	26	CIP113641.370	6
105	Ser16	1	27	CIP105269.101	30
106	Ser16	1	27	CIP105269.78	3
107	Ser16	1	27	CIP113641.312	9
108	Ser16	1	27	CIP113641.441	5
109	Ser16	1	28	CIP113641.339	26
110	Ser16	1	28	CIP113641.369	5
111	Ser16	1	28	CIP113641.68	29
112	Ser16	1	28	CIP113641.163	5
113	Ser16	1	29	CIP105269.111	5
114	Ser16	1	29	CIP105269.125	6
115	Ser16	1	29	CIP105269.166	23
116	Ser16	1	29	CIP113641.303	2
117	Ser16	1	30	CIP113641.12	5
118	Ser16	1	30	CIP113641.151	5
119	Ser16	1	30	CIP113641.101	2
120	Ser16	1	30	CIP113641.183	5
121	Ser16	1	31	CIP105269.94	5
122	Ser16	1	31	CIP113641.299	5
123	Ser16	1	31	CIP113641.130	30
124	Ser16	1	31	CIP105269.118	3
125	Ser16	1	32	CIP113641.134	6
126	Ser16	1	32	CIP113641.380	5
127	Ser16	1	32	CIP113641.319	30
128	Ser16	1	32	CIP105269.54	5
129	Ser16	1	33	CIP105269.156	16
130	Ser16	1	33	CIP105269.39	27
131	Ser16	1	33	CIP113641.328	17
132	Ser16	1	33	CIP113641.431	30
133	Ser16	1	34	CIP113641.263	3
134	Ser16	1	34	CIP105269.144	5
135	Ser16	1	34	CIP105269.75	5
136	Ser16	1	34	CIP105269.155	3
137	Ser16	1	35	CIP105269.88	8
138	Ser16	1	35	CIP113641.252	4
139	Ser16	1	35	CIP113641.15	16
140	Ser16	1	35	CIP113641.390	26
141	Ser16	1	36	CIP113641.289	5
142	Ser16	1	36	CIP113641.313	17
143	Ser16	1	36	CIP113641.318	25
144	Ser16	1	36	CIP113641.196	30
145	Ser16	1	37	CIP113641.3	6
146	Ser16	1	37	CIP113641.434	.
147	Ser16	1	37	CIP105269.18	6
148	Ser16	1	37	CIP105269.167	3
149	Ser16	1	38	CIP113641.309	7
150	Ser16	1	38	CIP113641.397	30
151	Ser16	1	38	CIP105269.102	25
152	Ser16	1	38	CIP113641.391	30
153	Ser16	1	39	CIP113641.226	25
154	Ser16	1	39	CIP113641.143	16
155	Ser16	1	39	CIP105269.184	4
156	Ser16	1	39	CIP105269.68	16
157	Ser16	1	40	CIP113641.367	30
158	Ser16	1	40	CIP113641.153	3
159	Ser16	1	40	CIP113641.232	2
160	Ser16	1	40	CIP113641.251	26
161	Ser16	1	41	CIP105269.133	28
162	Ser16	1	41	CIP113641.152	3
163	Ser16	1	41	CIP113641.316	30
164	Ser16	1	41	CIP113641.145	28
165	Ser16	1	42	CIP105269.9	26
166	Ser16	1	42	CIP105269.163	28
167	Ser16	1	42	CIP113641.237	26
168	Ser16	1	42	CIP105269.194	5
169	Ser16	1	43	CIP113641.99	26
170	Ser16	1	43	CIP113641.156	27
171	Ser16	1	43	CIP113641.393	28
172	Ser16	1	43	CIP113641.385	.
173	Ser16	1	44	CIP105269.187	28
174	Ser16	1	44	CIP113641.206	4
175	Ser16	1	44	CIP113641.231	22
176	Ser16	1	44	CIP105269.38	26
177	Ser16	1	45	CIP113641.86	3
178	Ser16	1	45	CIP105269.62	24
179	Ser16	1	45	CIP113641.14	24
180	Ser16	1	45	CIP105269.160	4
181	Ser16	1	46	CIP105269.121	26
182	Ser16	1	46	CIP113641.337	7
183	Ser16	1	46	CIP113641.259	29
184	Ser16	1	46	CIP113641.297	26
185	Ser16	1	47	CIP113641.225	5
186	Ser16	1	47	CIP113641.104	4
187	Ser16	1	47	CIP105269.172	18
188	Ser16	1	47	CIP105269.124	5
189	Ser16	1	48	CIP105269.71	17
190	Ser16	1	48	CIP113641.198	17
191	Ser16	1	48	CIP113641.76	20
192	Ser16	1	48	CIP105269.129	26
193	Ser16	1	49	CIP105269.198	17
194	Ser16	1	49	CIP105269.6	3
195	Ser16	1	49	CIP113641.401	6
196	Ser16	1	49	CIP105269.98	6
197	Ser16	1	50	CIP105269.74	28
198	Ser16	1	50	CIP113641.315	5
199	Ser16	1	50	CIP105269.134	6
200	Ser16	1	50	CIP113641.27	7
201	Ser16	1	51	CIP113641.298	6
202	Ser16	1	51	CIP113641.169	26
203	Ser16	1	51	CIP113641.181	30
204	Ser16	1	51	CIP113641.233	5
205	Ser16	1	52	CIP113641.292	26
206	Ser16	1	52	CIP113641.235	7
207	Ser16	1	52	CIP105269.44	24
208	Ser16	1	52	CIP113641.261	7
209	Ser16	1	53	CIP113641.140	5
210	Ser16	1	53	CIP105269.65	24
211	Ser16	1	53	CIP113641.59	5
212	Ser16	1	53	CIP113641.31	7
213	Ser16	1	54	CIP105269.22	.
214	Ser16	1	54	CIP113641.407	26
215	Ser16	1	54	CIP113641.280	22
216	Ser16	1	54	CIP105269.154	25
217	Ser16	1	55	CIP113641.366	24
218	Ser16	1	55	CIP105269.70	23
219	Ser16	1	55	CIP105269.128	30
220	Ser16	1	55	CIP113641.108	22
221	Ser16	1	56	CIP113641.349	4
222	Ser16	1	56	CIP105269.100	6
223	Ser16	1	56	CIP113641.112	3
224	Ser16	1	56	CIP113641.308	6
225	Ser16	1	57	CIP105269.91	24
226	Ser16	1	57	CIP113641.30	30
227	Ser16	1	57	CIP105269.23	29
228	Ser16	1	57	CIP105269.63	17
229	Ser16	1	58	CIP113641.293	6
230	Ser16	1	58	CIP113641.20	3
231	Ser16	1	58	CIP105269.152	3
232	Ser16	1	58	CIP105269.83	3
233	Ser16	1	59	CIP113641.359	6
234	Ser16	1	59	CIP113641.426	3
235	Ser16	1	59	CIP113641.37	6
236	Ser16	1	59	CIP113641.137	5
237	Ser16	1	60	CIP113641.42	5
238	Ser16	1	60	CIP113641.47	30
239	Ser16	1	60	CIP113641.58	6
240	Ser16	1	60	CIP113641.51	6
241	Ser16	1	61	CIP105269.132	4
242	Ser16	1	61	CIP113641.69	17
243	Ser16	1	61	CIP105269.25	6
244	Ser16	1	61	CIP105269.92	24
245	Ser16	1	62	CIP113641.245	28
246	Ser16	1	62	CIP105269.45	5
247	Ser16	1	62	CIP113641.262	27
248	Ser16	1	62	CIP113641.379	7
249	Ser16	1	63	CIP113641.382	.
250	Ser16	1	63	CIP113641.123	29
251	Ser16	1	63	CIP113641.360	28
252	Ser16	1	63	CIP113641.371	20
253	Ser16	1	64	CIP105269.145	5
254	Ser16	1	64	CIP105269.37	24
255	Ser16	1	64	CIP113641.294	3
256	Ser16	1	64	CIP113641.19	8
257	Ser16	1	65	CIP113641.321	30
258	Ser16	1	65	CIP113641.353	27
259	Ser16	1	65	CIP113641.430	5
260	Ser16	1	65	CIP113641.255	15
261	Ser16	1	66	CIP113641.185	5
262	Ser16	1	66	CIP113641.239	2
263	Ser16	1	66	CIP113641.230	5
264	Ser16	1	66	CIP113641.266	6
265	Ser16	1	67	CIP1999062.1_Check	29
266	Ser16	1	67	CIP105269.151	5
267	Ser16	1	67	CIP105269.197	30
268	Ser16	1	67	CIP113641.264	5
269	Ser16	1	68	CIP113641.365	7
270	Ser16	1	68	CIP105269.107	7
271	Ser16	1	68	CIP113641.396	30
272	Ser16	1	68	CIP113641.358	18
273	Ser16	1	69	CIP105269.52	5
274	Ser16	1	69	CIP113641.227	5
275	Ser16	1	69	CIP113641.282	6
276	Ser16	1	69	CIP105269.72	30
277	Ser16	1	70	CIP113641.80	22
278	Ser16	1	70	CIP105269.8	7
279	Ser16	1	70	CIP113641.45	6
280	Ser16	1	70	CIP113641.234	6
281	Ser16	1	71	CIP105269.177	5
282	Ser16	1	71	CIP113641.172	7
283	Ser16	1	71	CIP113641.28	24
284	Ser16	1	71	CIP113641.9	26
285	Ser16	1	72	CIP105269.51	13
286	Ser16	1	72	CIP105269.135	5
287	Ser16	1	72	CIP105269.90	6
288	Ser16	1	72	CIP113641.324	5
289	Ser16	1	73	CIP113641.408	4
290	Ser16	1	73	CIP113641.432	6
291	Ser16	1	73	CIP113641.180	7
292	Ser16	1	73	CIP113641.411	30
293	Ser16	1	74	CIP105269.157	24
294	Ser16	1	74	CIP105269.176	7
295	Ser16	1	74	CIP113641.375	27
296	Ser16	1	74	CIP113641.307	5
297	Ser16	1	75	CIP105269.85	7
298	Ser16	1	75	CIP105269.120	8
299	Ser16	1	75	CIP113641.376	5
300	Ser16	1	75	CIP113641.250	6
301	Ser16	1	76	CIP105269.12	30
302	Ser16	1	76	CIP113641.291	26
303	Ser16	1	76	CIP105269.10	13
304	Ser16	1	76	CIP113641.33	30
305	Ser16	1	77	CIP113641.7	22
306	Ser16	1	77	CIP113641.384	5
307	Ser16	1	77	CIP113641.406	7
308	Ser16	1	77	CIP105269.1	28
309	Ser16	1	78	CIP105269.80	17
310	Ser16	1	78	CIP113641.414	2
311	Ser16	1	78	CIP113641.62	30
312	Ser16	1	78	Beuregard_Ug	8
313	Ser16	1	79	CIP105269.31	26
314	Ser16	1	79	CIP113641.443	5
315	Ser16	1	79	CIP113641.242	9
316	Ser16	1	79	CIP113641.329	9
317	Ser16	1	80	CIP105269.119	6
318	Ser16	1	80	CIP113641.333	6
319	Ser16	1	80	CIP113641.389	30
320	Ser16	1	80	CIP113641.78	28
321	Ser16	2	81	CIP105269.50	22
322	Ser16	2	81	CIP113641.112	4
323	Ser16	2	81	CIP113641.339	18
324	Ser16	2	81	CIP105269.176	26
325	Ser16	2	82	CIP113641.322	5
326	Ser16	2	82	CIP113641.400	6
327	Ser16	2	82	CIP113641.13	5
328	Ser16	2	82	CIP113641.21	5
329	Ser16	2	83	CIP113641.186	7
330	Ser16	2	83	CIP113641.333	7
331	Ser16	2	83	CIP113641.12	26
332	Ser16	2	83	CIP113641.181	3
333	Ser16	2	84	CIP105269.94	8
334	Ser16	2	84	CIP113641.426	.
335	Ser16	2	84	CIP113641.205	25
336	Ser16	2	84	CIP113641.63	23
337	Ser16	2	85	CIP105269.25	24
338	Ser16	2	85	CIP105269.194	16
339	Ser16	2	85	CIP113641.198	17
340	Ser16	2	85	CIP105269.132	27
341	Ser16	2	86	CIP113641.143	23
342	Ser16	2	86	CIP105269.163	18
343	Ser16	2	86	CIP113641.235	17
344	Ser16	2	86	CIP113641.76	16
345	Ser16	2	87	CIP113641.165	7
346	Ser16	2	87	CIP113641.20	5
347	Ser16	2	87	CIP105269.144	30
348	Ser16	2	87	CIP113641.152	22
349	Ser16	2	88	CIP105269.52	12
350	Ser16	2	88	CIP1999062.1_Check	12
351	Ser16	2	88	CIP113641.202	30
352	Ser16	2	88	CIP113641.225	.
353	Ser16	2	89	CIP113641.70	8
354	Ser16	2	89	CIP105269.31	9
355	Ser16	2	89	CIP113641.137	4
356	Ser16	2	89	CIP113641.83	8
357	Ser16	2	90	CIP105269.92	30
358	Ser16	2	90	Beuregard_Ug	5
359	Ser16	2	90	CIP113641.42	28
360	Ser16	2	90	CIP113641.156	17
361	Ser16	2	91	CIP113641.38	30
362	Ser16	2	91	CIP113641.371	.
363	Ser16	2	91	CIP113641.283	30
364	Ser16	2	91	CIP105269.151	23
365	Ser16	2	92	CIP105269.8	5
366	Ser16	2	92	CIP113641.31	28
367	Ser16	2	92	CIP113641.391	19
368	Ser16	2	92	CIP105269.135	6
369	Ser16	2	93	CIP105269.114	29
370	Ser16	2	93	CIP113641.358	5
371	Ser16	2	93	CIP105269.75	20
372	Ser16	2	93	CIP113641.145	5
373	Ser16	2	94	CIP113641.432	5
374	Ser16	2	94	CIP113641.382	5
375	Ser16	2	94	CIP113641.9	8
376	Ser16	2	94	CIP105269.127	3
377	Ser16	2	95	CIP113641.286	4
378	Ser16	2	95	CIP105269.88	4
379	Ser16	2	95	CIP113641.299	6
380	Ser16	2	95	CIP113641.411	28
381	Ser16	2	96	CIP105269.9	5
382	Ser16	2	96	CIP105269.111	7
383	Ser16	2	96	CIP113641.278	27
384	Ser16	2	96	CIP105269.104	5
385	Ser16	2	97	CIP113641.153	.
386	Ser16	2	97	CIP105269.78	30
387	Ser16	2	97	CIP113641.113	30
388	Ser16	2	97	CIP113641.57	7
389	Ser16	2	98	CIP113641.2	5
390	Ser16	2	98	CIP105269.156	5
391	Ser16	2	98	CIP105269.93	5
392	Ser16	2	98	CIP113641.123	5
393	Ser16	2	99	CIP113641.69	5
394	Ser16	2	99	CIP105269.187	20
395	Ser16	2	99	CIP113641.414	26
396	Ser16	2	99	CIP113641.315	.
397	Ser16	2	100	CIP113641.321	8
398	Ser16	2	100	CIP113641.27	26
399	Ser16	2	100	CIP105269.70	23
400	Ser16	2	100	CIP113641.294	30
401	Ser16	2	101	CIP113641.393	7
402	Ser16	2	101	CIP105269.12	5
403	Ser16	2	101	CIP113641.313	6
404	Ser16	2	101	CIP113641.169	26
405	Ser16	2	102	CIP105269.63	6
406	Ser16	2	102	CIP105269.177	5
407	Ser16	2	102	CIP105269.197	4
408	Ser16	2	102	CIP113641.228	8
409	Ser16	2	103	CIP113641.329	6
410	Ser16	2	103	CIP105269.7	30
411	Ser16	2	103	CIP113641.344	30
412	Ser16	2	103	CIP105269.59	30
413	Ser16	2	104	CIP113641.379	6
414	Ser16	2	104	CIP113641.396	5
415	Ser16	2	104	CIP105269.18	3
416	Ser16	2	104	CIP105269.152	5
417	Ser16	2	105	CIP113641.104	26
418	Ser16	2	105	CIP105269.102	7
419	Ser16	2	105	CIP105269.66	7
420	Ser16	2	105	CIP105269.86	.
421	Ser16	2	106	CIP113641.267	4
422	Ser16	2	106	CIP113641.19	30
423	Ser16	2	106	CIP113641.385	2
424	Ser16	2	106	CIP113641.62	3
425	Ser16	2	107	CIP113641.48	6
426	Ser16	2	107	CIP113641.434	.
427	Ser16	2	107	CIP105269.71	27
428	Ser16	2	107	CIP113641.430	24
429	Ser16	2	108	CIP113641.356	.
430	Ser16	2	108	CIP113641.49	30
431	Ser16	2	108	CIP105269.158	24
432	Ser16	2	108	CIP105269.141	5
433	Ser16	2	109	CIP113641.15	29
434	Ser16	2	109	CIP105269.198	5
435	Ser16	2	109	CIP113641.408	5
436	Ser16	2	109	CIP113641.182	25
437	Ser16	2	110	CIP113641.261	26
438	Ser16	2	110	CIP105269.4	20
439	Ser16	2	110	CIP105269.98	4
440	Ser16	2	110	CIP113641.277	5
441	Ser16	2	111	CIP105269.137	8
442	Ser16	2	111	CIP105269.39	7
443	Ser16	2	111	CIP113641.387	26
444	Ser16	2	111	CIP113641.163	2
445	Ser16	2	112	CIP113641.251	6
446	Ser16	2	112	CIP113641.374	26
447	Ser16	2	112	CIP105269.133	.
448	Ser16	2	112	CIP113641.39	5
449	Ser16	2	113	CIP113641.184	.
450	Ser16	2	113	CIP113641.140	26
451	Ser16	2	113	CIP113641.127	6
452	Ser16	2	113	CIP105269.90	8
453	Ser16	2	114	CIP113641.361	8
454	Ser16	2	114	CIP113641.324	6
455	Ser16	2	114	CIP105269.44	26
456	Ser16	2	114	CIP113641.244	27
457	Ser16	2	115	CIP113641.59	5
458	Ser16	2	115	CIP113641.227	5
459	Ser16	2	115	CIP113641.407	3
460	Ser16	2	115	CIP113641.101	26
461	Ser16	2	116	CIP113641.206	4
462	Ser16	2	116	CIP113641.37	4
463	Ser16	2	116	CIP113641.296	26
464	Ser16	2	116	CIP113641.245	7
465	Ser16	2	117	CIP113641.380	4
466	Ser16	2	117	CIP113641.130	8
467	Ser16	2	117	CIP113641.413	5
468	Ser16	2	117	CIP113641.239	28
469	Ser16	2	118	CIP113641.211	5
470	Ser16	2	118	CIP113641.392	5
471	Ser16	2	118	CIP113641.232	.
472	Ser16	2	118	CIP105269.112	2
473	Ser16	2	119	CIP113641.188	27
474	Ser16	2	119	CIP113641.80	26
475	Ser16	2	119	CIP113641.280	5
476	Ser16	2	119	CIP113641.406	22
477	Ser16	2	120	CIP113641.86	16
478	Ser16	2	120	CIP105269.166	26
479	Ser16	2	120	CIP105269.50	6
480	Ser16	2	120	CIP113641.250	4
481	Ser16	2	121	CIP113641.292	16
482	Ser16	2	121	CIP113641.318	6
483	Ser16	2	121	CIP105269.121	30
484	Ser16	2	121	CIP105269.23	7
485	Ser16	2	122	CIP105269.120	17
486	Ser16	2	122	CIP105269.97	7
487	Ser16	2	122	CIP105269.115	29
488	Ser16	2	122	CIP105269.51	17
489	Ser16	2	123	CIP105269.76	24
490	Ser16	2	123	CIP105269.129	5
491	Ser16	2	123	CIP105269.61	22
492	Ser16	2	123	CIP113641.237	.
493	Ser16	2	124	CIP105269.68	24
494	Ser16	2	124	CIP113641.443	.
495	Ser16	2	124	CIP113641.365	6
496	Ser16	2	124	CIP113641.172	18
497	Ser16	2	125	CIP105269.43	21
498	Ser16	2	125	CIP105269.181	6
499	Ser16	2	125	CIP113641.180	6
500	Ser16	2	125	CIP105269.155	30
501	Ser16	2	126	CIP105269.118	6
502	Ser16	2	126	CIP113641.242	8
503	Ser16	2	126	CIP113641.28	25
504	Ser16	2	126	CIP113641.279	.
505	Ser16	2	127	CIP113641.301	8
506	Ser16	2	127	CIP105269.107	7
507	Ser16	2	127	CIP105269.167	5
508	Ser16	2	127	CIP105269.83	8
509	Ser16	2	128	CIP113641.316	30
510	Ser16	2	128	CIP105269.119	6
511	Ser16	2	128	CIP113641.234	5
512	Ser16	2	128	CIP105269.82	30
513	Ser16	2	129	CIP113641.264	25
514	Ser16	2	129	CIP105269.199	16
515	Ser16	2	129	CIP113641.289	5
516	Ser16	2	129	CIP113641.262	9
517	Ser16	2	130	CIP113641.342	5
518	Ser16	2	130	CIP113641.351	18
519	Ser16	2	130	CIP113641.226	5
520	Ser16	2	130	CIP113641.65	6
521	Ser16	2	131	CIP105269.22	24
522	Ser16	2	131	CIP113641.384	7
523	Ser16	2	131	CIP113641.410	30
524	Ser16	2	131	CIP113641.291	5
525	Ser16	2	132	CIP105269.74	5
526	Ser16	2	132	Tanzania_Ug	9
527	Ser16	2	132	CIP105269.6	26
528	Ser16	2	132	CIP113641.284	22
529	Ser16	2	133	CIP113641.33	2
530	Ser16	2	133	CIP105269.125	2
531	Ser16	2	133	CIP113641.183	.
532	Ser16	2	133	CIP113641.389	6
533	Ser16	2	134	CIP113641.282	4
534	Ser16	2	134	CIP113641.255	4
535	Ser16	2	134	CIP113641.309	7
536	Ser16	2	134	CIP113641.359	6
537	Ser16	2	135	CIP105269.172	30
538	Ser16	2	135	CIP105269.45	7
539	Ser16	2	135	CIP107729.9	6
540	Ser16	2	135	CIP113641.160	5
541	Ser16	2	136	CIP105269.161	6
542	Ser16	2	136	CIP105269.13	30
543	Ser16	2	136	CIP105269.122	18
544	Ser16	2	136	CIP105269.95	16
545	Ser16	2	137	CIP113641.252	17
546	Ser16	2	137	CIP113641.383	19
547	Ser16	2	137	CIP113641.135	6
548	Ser16	2	137	CIP113641.134	30
549	Ser16	2	138	CIP105269.157	16
550	Ser16	2	138	CIP105269.147	26
551	Ser16	2	138	CIP105269.24	6
552	Ser16	2	138	CIP113641.390	6
553	Ser16	2	139	CIP113641.427	30
554	Ser16	2	139	CIP113641.7	23
555	Ser16	2	139	CIP113641.355	22
556	Ser16	2	139	CIP105269.99	5
557	Ser16	2	140	CIP113641.401	30
558	Ser16	2	140	CIP105269.42	6
559	Ser16	2	140	CIP113641.259	4
560	Ser16	2	140	CIP105269.89	17
561	Ser16	2	141	CIP113641.403	5
562	Ser16	2	141	CIP105269.128	5
563	Ser16	2	141	CIP113641.308	24
564	Ser16	2	141	CIP113641.247	7
565	Ser16	2	142	CIP113641.375	6
566	Ser16	2	142	CIP105269.168	30
567	Ser16	2	142	CIP105269.80	24
568	Ser16	2	142	CIP105269.10	3
569	Ser16	2	143	CIP113641.231	5
570	Ser16	2	143	CIP105269.134	26
571	Ser16	2	143	CIP105269.108	5
572	Ser16	2	143	CIP105269.37	19
573	Ser16	2	144	CIP113641.349	28
574	Ser16	2	144	CIP113641.93	12
575	Ser16	2	144	CIP113641.429	.
576	Ser16	2	144	CIP113641.360	5
577	Ser16	2	145	CIP105269.54	6
578	Ser16	2	145	CIP113641.185	22
579	Ser16	2	145	CIP113641.14	18
580	Ser16	2	145	CIP113641.3	4
581	Ser16	2	146	CIP113641.200	12
582	Ser16	2	146	CIP113641.51	25
583	Ser16	2	146	CIP113641.431	8
584	Ser16	2	146	CIP113641.367	7
585	Ser16	2	147	CIP113641.369	27
586	Ser16	2	147	CIP105269.143	23
587	Ser16	2	147	CIP113641.35	5
588	Ser16	2	147	CIP113641.266	28
589	Ser16	2	148	CIP113641.297	24
590	Ser16	2	148	CIP113641.263	4
591	Ser16	2	148	CIP113641.47	4
592	Ser16	2	148	CIP113641.99	26
593	Ser16	2	149	CIP105269.184	23
594	Ser16	2	149	CIP113641.303	24
595	Ser16	2	149	CIP113641.293	4
596	Ser16	2	149	CIP113641.233	30
597	Ser16	2	150	CIP113641.376	8
598	Ser16	2	150	CIP105269.186	27
599	Ser16	2	150	CIP113641.45	5
600	Ser16	2	150	CIP113641.319	17
601	Ser16	2	151	CIP105269.145	9
602	Ser16	2	151	CIP105269.100	.
603	Ser16	2	151	CIP105269.146	28
604	Ser16	2	151	CIP113641.108	25
605	Ser16	2	152	CIP113641.298	7
606	Ser16	2	152	CIP113641.230	26
607	Ser16	2	152	CIP105269.142	9
608	Ser16	2	152	CIP113641.1	30
609	Ser16	2	153	CIP113641.337	26
610	Ser16	2	153	CIP113641.197	9
611	Ser16	2	153	CIP113641.397	5
612	Ser16	2	153	CIP105269.65	7
613	Ser16	2	154	CIP113641.61	30
614	Ser16	2	154	CIP105269.38	.
615	Ser16	2	154	CIP105269.1	28
616	Ser16	2	154	CIP113641.306	.
617	Ser16	2	155	CIP105269.154	6
618	Ser16	2	155	CIP113641.68	19
619	Ser16	2	155	CIP113641.328	25
620	Ser16	2	155	CIP113641.174	30
621	Ser16	2	156	CIP113641.58	7
622	Ser16	2	156	CIP113641.151	26
623	Ser16	2	156	CIP113641.78	7
624	Ser16	2	156	CIP105269.72	27
625	Ser16	2	157	CIP113641.366	27
626	Ser16	2	157	CIP113641.290	5
627	Ser16	2	157	CIP105269.85	.
628	Ser16	2	157	CIP113641.312	28
629	Ser16	2	158	CIP105269.117	3
630	Ser16	2	158	CIP105269.62	.
631	Ser16	2	158	CIP113641.196	7
632	Ser16	2	158	CIP105269.101	27
633	Ser16	2	159	CIP113641.30	26
634	Ser16	2	159	CIP113641.307	6
635	Ser16	2	159	CIP113641.441	6
636	Ser16	2	159	CIP105269.91	7
637	Ser16	2	160	CIP113641.18	24
638	Ser16	2	160	CIP105269.124	7
639	Ser16	2	160	CIP113641.370	26
640	Ser16	2	160	CIP105269.160	30
20	Ser16	3	5	CIP113641.353	3
641	Ser16	3	161	CIP113641.400	3
642	Ser16	3	161	CIP113641.2	8
643	Ser16	3	161	CIP113641.183	2
644	Ser16	3	161	CIP113641.78	26
645	Ser16	3	162	CIP105269.54	17
646	Ser16	3	162	CIP105269.157	28
647	Ser16	3	162	CIP105269.118	28
648	Ser16	3	162	CIP113641.123	.
649	Ser16	3	163	CIP113641.1	.
650	Ser16	3	163	CIP113641.259	9
651	Ser16	3	163	CIP113641.443	26
652	Ser16	3	163	CIP113641.228	6
653	Ser16	3	164	CIP113641.307	30
654	Ser16	3	164	CIP113641.339	.
655	Ser16	3	164	CIP113641.250	2
656	Ser16	3	164	CIP113641.233	30
657	Ser16	3	165	CIP105269.43	24
658	Ser16	3	165	CIP113641.337	30
659	Ser16	3	165	CIP105269.143	29
660	Ser16	3	165	CIP113641.242	5
661	Ser16	3	166	CIP113641.380	6
662	Ser16	3	166	CIP105269.93	.
663	Ser16	3	166	CIP113641.411	.
664	Ser16	3	166	CIP105269.155	3
665	Ser16	3	167	CIP113641.181	29
666	Ser16	3	167	CIP113641.312	5
667	Ser16	3	167	CIP105269.166	29
668	Ser16	3	167	CIP113641.18	.
669	Ser16	3	168	CIP113641.382	5
670	Ser16	3	168	CIP107729.9	.
671	Ser16	3	168	CIP105269.104	27
672	Ser16	3	168	CIP113641.251	2
673	Ser16	3	169	CIP105269.75	.
674	Ser16	3	169	CIP105269.9	24
675	Ser16	3	169	CIP113641.245	24
676	Ser16	3	169	CIP113641.63	27
677	Ser16	3	170	CIP113641.37	3
678	Ser16	3	170	CIP105269.52	24
679	Ser16	3	170	CIP105269.25	11
680	Ser16	3	170	CIP113641.316	.
681	Ser16	3	171	CIP113641.127	29
682	Ser16	3	171	CIP105269.6	8
683	Ser16	3	171	CIP113641.7	30
684	Ser16	3	171	CIP113641.261	23
685	Ser16	3	172	CIP113641.69	5
686	Ser16	3	172	CIP113641.296	5
687	Ser16	3	172	CIP105269.144	3
688	Ser16	3	172	CIP113641.145	30
689	Ser16	3	173	CIP113641.309	2
690	Ser16	3	173	CIP113641.104	.
691	Ser16	3	173	CIP113641.414	25
692	Ser16	3	173	CIP113641.385	29
693	Ser16	3	174	CIP105269.74	5
694	Ser16	3	174	CIP113641.182	5
695	Ser16	3	174	CIP113641.235	5
696	Ser16	3	174	CIP113641.33	8
697	Ser16	3	175	Tanzania_Ug	2
698	Ser16	3	175	CIP105269.61	.
699	Ser16	3	175	CIP113641.401	.
700	Ser16	3	175	CIP113641.76	15
701	Ser16	3	176	CIP113641.367	9
702	Ser16	3	176	CIP105269.95	9
703	Ser16	3	176	CIP113641.390	9
704	Ser16	3	176	CIP113641.47	5
705	Ser16	3	177	CIP113641.68	6
706	Ser16	3	177	CIP113641.49	.
707	Ser16	3	177	CIP113641.342	.
708	Ser16	3	177	CIP105269.39	9
709	Ser16	3	178	CIP105269.186	30
710	Ser16	3	178	CIP113641.371	30
711	Ser16	3	178	CIP105269.181	9
712	Ser16	3	178	CIP113641.134	3
713	Ser16	3	179	CIP113641.318	17
714	Ser16	3	179	CIP113641.308	.
715	Ser16	3	179	CIP113641.30	30
716	Ser16	3	179	CIP113641.322	29
717	Ser16	3	180	CIP105269.108	26
718	Ser16	3	180	CIP113641.196	.
719	Ser16	3	180	CIP105269.121	5
720	Ser16	3	180	CIP113641.108	28
721	Ser16	3	181	CIP113641.20	6
722	Ser16	3	181	CIP113641.42	4
723	Ser16	3	181	CIP105269.107	.
724	Ser16	3	181	CIP113641.83	29
725	Ser16	3	182	CIP105269.62	5
726	Ser16	3	182	CIP113641.3	30
727	Ser16	3	182	CIP105269.128	27
728	Ser16	3	182	CIP105269.146	25
729	Ser16	3	183	CIP113641.358	28
730	Ser16	3	183	CIP113641.152	29
731	Ser16	3	183	CIP113641.426	9
732	Ser16	3	183	CIP105269.92	9
733	Ser16	3	184	CIP113641.351	5
734	Ser16	3	184	CIP105269.1	7
735	Ser16	3	184	CIP113641.231	5
736	Ser16	3	184	CIP113641.31	5
737	Ser16	3	185	CIP113641.198	17
738	Ser16	3	185	CIP113641.277	5
739	Ser16	3	185	CIP113641.237	.
740	Ser16	3	185	CIP113641.355	23
741	Ser16	3	186	CIP105269.7	6
742	Ser16	3	186	CIP105269.45	.
743	Ser16	3	186	CIP113641.39	.
744	Ser16	3	186	CIP113641.153	.
745	Ser16	3	187	CIP113641.225	.
746	Ser16	3	187	CIP113641.266	.
747	Ser16	3	187	CIP113641.365	.
748	Ser16	3	187	CIP113641.329	9
749	Ser16	3	188	CIP113641.431	22
750	Ser16	3	188	CIP113641.58	25
751	Ser16	3	188	CIP105269.13	5
752	Ser16	3	188	CIP113641.15	.
753	Ser16	3	189	CIP113641.292	5
754	Ser16	3	189	CIP113641.303	24
755	Ser16	3	189	CIP105269.78	.
756	Ser16	3	189	CIP113641.290	30
757	Ser16	3	190	CIP105269.91	.
758	Ser16	3	190	CIP105269.176	24
759	Ser16	3	190	CIP105269.120	5
760	Ser16	3	190	CIP105269.63	28
761	Ser16	3	191	CIP113641.188	2
762	Ser16	3	191	CIP113641.9	.
763	Ser16	3	191	CIP113641.403	9
764	Ser16	3	191	CIP105269.76	.
765	Ser16	3	192	CIP105269.135	.
766	Ser16	3	192	CIP113641.384	28
767	Ser16	3	192	CIP113641.244	4
768	Ser16	3	192	CIP105269.168	5
769	Ser16	3	193	CIP105269.197	5
770	Ser16	3	193	CIP105269.119	4
771	Ser16	3	193	CIP113641.297	29
772	Ser16	3	193	CIP113641.230	7
773	Ser16	3	194	CIP113641.227	5
774	Ser16	3	194	CIP113641.397	9
775	Ser16	3	194	CIP113641.366	29
776	Ser16	3	194	CIP113641.65	4
777	Ser16	3	195	CIP113641.267	.
778	Ser16	3	195	CIP113641.21	5
779	Ser16	3	195	CIP113641.389	6
780	Ser16	3	195	CIP105269.94	5
781	Ser16	3	196	CIP113641.376	17
782	Ser16	3	196	CIP113641.441	9
783	Ser16	3	196	CIP113641.169	.
784	Ser16	3	196	CIP105269.85	5
785	Ser16	3	197	CIP113641.321	5
786	Ser16	3	197	CIP113641.255	5
787	Ser16	3	197	CIP105269.71	.
788	Ser16	3	197	CIP113641.393	30
789	Ser16	3	198	CIP113641.202	.
790	Ser16	3	198	CIP113641.413	9
791	Ser16	3	198	CIP113641.283	.
792	Ser16	3	198	CIP113641.45	.
793	Ser16	3	199	CIP113641.239	5
794	Ser16	3	199	CIP113641.70	.
795	Ser16	3	199	CIP113641.264	.
796	Ser16	3	199	CIP105269.177	5
797	Ser16	3	200	CIP113641.434	6
798	Ser16	3	200	CIP113641.62	28
799	Ser16	3	200	CIP113641.156	23
800	Ser16	3	200	CIP105269.172	4
801	Ser16	3	201	CIP113641.51	6
802	Ser16	3	201	CIP113641.289	9
803	Ser16	3	201	CIP105269.141	29
804	Ser16	3	201	CIP113641.263	.
805	Ser16	3	202	CIP113641.294	.
806	Ser16	3	202	CIP113641.315	30
807	Ser16	3	202	CIP113641.370	9
808	Ser16	3	202	CIP113641.185	5
809	Ser16	3	203	CIP113641.113	30
810	Ser16	3	203	CIP105269.117	29
811	Ser16	3	203	CIP113641.333	7
812	Ser16	3	203	CIP105269.125	2
813	Ser16	3	204	CIP113641.324	4
814	Ser16	3	204	CIP105269.80	30
815	Ser16	3	204	CIP113641.306	30
816	Ser16	3	204	CIP113641.361	7
817	Ser16	3	205	CIP105269.83	.
818	Ser16	3	205	CIP113641.205	30
819	Ser16	3	205	CIP113641.396	7
820	Ser16	3	205	CIP113641.137	.
821	Ser16	3	206	CIP105269.68	7
822	Ser16	3	206	CIP105269.194	23
823	Ser16	3	206	CIP105269.24	25
824	Ser16	3	206	CIP105269.122	29
825	Ser16	3	207	CIP105269.145	23
826	Ser16	3	207	CIP113641.130	4
827	Ser16	3	207	CIP113641.135	26
828	Ser16	3	207	CIP113641.429	6
829	Ser16	3	208	CIP105269.129	8
830	Ser16	3	208	CIP105269.163	26
831	Ser16	3	208	CIP105269.137	.
832	Ser16	3	208	CIP105269.147	17
833	Ser16	3	209	CIP113641.408	4
834	Ser16	3	209	CIP113641.140	6
835	Ser16	3	209	CIP113641.410	4
836	Ser16	3	209	CIP105269.10	.
837	Ser16	3	210	CIP113641.360	.
838	Ser16	3	210	CIP113641.180	.
839	Ser16	3	210	CIP113641.299	.
840	Ser16	3	210	CIP113641.319	.
841	Ser16	3	211	CIP113641.93	28
842	Ser16	3	211	CIP113641.432	26
843	Ser16	3	211	CIP105269.88	.
844	Ser16	3	211	CIP105269.156	.
845	Ser16	3	212	CIP113641.172	6
846	Ser16	3	212	CIP105269.112	.
847	Ser16	3	212	CIP113641.279	22
848	Ser16	3	212	CIP105269.89	3
849	Ser16	3	213	CIP113641.86	18
850	Ser16	3	213	CIP105269.154	21
851	Ser16	3	213	CIP113641.226	.
852	Ser16	3	213	CIP105269.65	.
853	Ser16	3	214	CIP105269.199	.
854	Ser16	3	214	CIP113641.369	26
855	Ser16	3	214	CIP105269.59	.
856	Ser16	3	214	CIP113641.328	.
857	Ser16	3	215	CIP113641.356	26
858	Ser16	3	215	CIP113641.27	7
859	Ser16	3	215	CIP113641.353	.
860	Ser16	3	215	CIP105269.37	4
861	Ser16	3	216	CIP113641.80	25
862	Ser16	3	216	CIP113641.407	.
863	Ser16	3	216	CIP113641.61	.
864	Ser16	3	216	CIP105269.102	26
865	Ser16	3	217	CIP113641.293	26
866	Ser16	3	217	CIP113641.375	.
867	Ser16	3	217	CIP105269.12	6
868	Ser16	3	217	CIP113641.112	8
869	Ser16	3	218	CIP105269.31	.
870	Ser16	3	218	CIP113641.359	5
871	Ser16	3	218	CIP105269.18	4
872	Ser16	3	218	CIP113641.38	18
873	Ser16	3	219	CIP105269.99	26
874	Ser16	3	219	CIP105269.98	13
875	Ser16	3	219	CIP105269.198	.
876	Ser16	3	219	CIP113641.165	17
877	Ser16	3	220	CIP113641.59	18
878	Ser16	3	220	CIP113641.406	.
879	Ser16	3	220	CIP105269.114	.
880	Ser16	3	220	CIP105269.38	27
881	Ser16	3	221	CIP113641.48	3
882	Ser16	3	221	CIP105269.167	7
883	Ser16	3	221	Beuregard_Ug	.
884	Ser16	3	221	CIP105269.152	4
885	Ser16	3	222	CIP113641.282	5
886	Ser16	3	222	CIP113641.151	29
887	Ser16	3	222	CIP113641.197	.
888	Ser16	3	222	CIP105269.66	.
889	Ser16	3	223	CIP113641.160	.
890	Ser16	3	223	CIP105269.127	23
891	Ser16	3	223	CIP113641.184	3
892	Ser16	3	223	CIP113641.232	18
893	Ser16	3	224	CIP113641.298	.
894	Ser16	3	224	CIP105269.160	.
895	Ser16	3	224	CIP113641.349	20
896	Ser16	3	224	CIP113641.200	.
897	Ser16	3	225	CIP113641.430	25
898	Ser16	3	225	CIP105269.187	3
899	Ser16	3	225	CIP113641.19	.
900	Ser16	3	225	CIP105269.124	.
901	Ser16	3	226	CIP113641.99	4
902	Ser16	3	226	CIP105269.4	.
903	Ser16	3	226	CIP113641.427	.
904	Ser16	3	226	CIP113641.143	26
905	Ser16	3	227	CIP105269.161	.
906	Ser16	3	227	CIP113641.379	.
907	Ser16	3	227	CIP113641.163	.
908	Ser16	3	227	CIP113641.174	20
909	Ser16	3	228	CIP105269.151	30
910	Ser16	3	228	CIP113641.35	.
911	Ser16	3	228	CIP1999062.1_Check	11
912	Ser16	3	228	CIP113641.234	5
913	Ser16	3	229	CIP113641.262	.
914	Ser16	3	229	CIP113641.344	.
915	Ser16	3	229	CIP105269.111	3
916	Ser16	3	229	CIP113641.387	4
917	Ser16	3	230	CIP105269.184	.
918	Ser16	3	230	CIP113641.252	.
919	Ser16	3	230	CIP105269.132	.
920	Ser16	3	230	CIP105269.158	30
921	Ser16	3	231	CIP113641.392	.
922	Ser16	3	231	CIP113641.301	.
923	Ser16	3	231	CIP105269.51	29
924	Ser16	3	231	CIP113641.374	25
925	Ser16	3	232	CIP113641.313	4
926	Ser16	3	232	CIP105269.23	29
927	Ser16	3	232	CIP105269.100	7
928	Ser16	3	232	CIP113641.247	26
929	Ser16	3	233	CIP105269.133	29
930	Ser16	3	233	CIP105269.115	13
931	Ser16	3	233	CIP113641.286	3
932	Ser16	3	233	CIP113641.278	.
933	Ser16	3	234	CIP113641.186	3
934	Ser16	3	234	CIP105269.50	30
935	Ser16	3	234	CIP113641.12	4
936	Ser16	3	234	CIP113641.57	28
937	Ser16	3	235	CIP105269.42	25
938	Ser16	3	235	CIP105269.142	.
939	Ser16	3	235	CIP113641.28	.
940	Ser16	3	235	CIP105269.97	.
941	Ser16	3	236	CIP113641.211	.
942	Ser16	3	236	CIP105269.82	.
943	Ser16	3	236	CIP113641.383	.
944	Ser16	3	236	CIP105269.8	25
945	Ser16	3	237	CIP105269.44	.
946	Ser16	3	237	CIP113641.291	29
947	Ser16	3	237	CIP105269.90	3
948	Ser16	3	237	CIP113641.284	26
949	Ser16	3	238	CIP113641.206	27
950	Ser16	3	238	CIP113641.280	.
951	Ser16	3	238	CIP113641.391	29
952	Ser16	3	238	CIP105269.22	.
953	Ser16	3	239	CIP113641.13	.
954	Ser16	3	239	CIP105269.86	7
955	Ser16	3	239	CIP113641.101	5
956	Ser16	3	239	CIP105269.72	.
957	Ser16	3	240	CIP105269.70	.
958	Ser16	3	240	CIP105269.134	8
959	Ser16	3	240	CIP113641.14	29
960	Ser16	3	240	CIP105269.101	.
1	Kac16	1	1	CIP113641.407	.
2	Kac16	1	1	CIP105269.172	8
3	Kac16	1	1	CIP113641.104	2
4	Kac16	1	1	CIP113641.188	2
5	Kac16	1	2	CIP113641.49	3
6	Kac16	1	2	CIP113641.27	8
7	Kac16	1	2	CIP113641.172	3
8	Kac16	1	2	CIP113641.370	8
9	Kac16	1	3	CIP105269.198	26
10	Kac16	1	3	CIP113641.312	2
11	Kac16	1	3	CIP113641.200	11
12	Kac16	1	3	CIP105269.156	2
13	Kac16	1	4	CIP113641.174	17
14	Kac16	1	4	CIP113641.400	2
15	Kac16	1	4	CIP105269.71	.
16	Kac16	1	4	CIP105269.168	8
17	Kac16	1	5	CIP113641.434	5
18	Kac16	1	5	CIP105269.122	23
19	Kac16	1	5	CIP113641.277	3
20	Kac16	1	5	CIP113641.322	27
21	Kac16	1	6	CIP105269.133	8
22	Kac16	1	6	CIP105269.70	26
23	Kac16	1	6	CIP113641.315	23
24	Kac16	1	6	CIP113641.205	18
25	Kac16	1	7	CIP105269.89	2
26	Kac16	1	7	CIP113641.397	8
27	Kac16	1	7	CIP105269.74	4
28	Kac16	1	7	CIP113641.3	24
29	Kac16	1	8	CIP105269.18	.
30	Kac16	1	8	CIP113641.226	.
31	Kac16	1	8	CIP113641.239	3
32	Kac16	1	8	CIP113641.393	25
33	Kac16	1	9	CIP113641.376	8
34	Kac16	1	9	CIP105269.151	26
35	Kac16	1	9	CIP105269.10	23
36	Kac16	1	9	CIP113641.301	.
37	Kac16	1	10	CIP113641.403	2
38	Kac16	1	10	CIP113641.410	7
39	Kac16	1	10	CIP105269.120	8
40	Kac16	1	10	CIP105269.23	26
41	Kac16	1	11	CIP113641.48	2
42	Kac16	1	11	CIP113641.38	8
43	Kac16	1	11	CIP113641.367	8
44	Kac16	1	11	CIP113641.245	8
45	Kac16	1	12	CIP113641.413	8
46	Kac16	1	12	CIP113641.228	2
47	Kac16	1	12	CIP113641.185	8
48	Kac16	1	12	CIP113641.337	29
49	Kac16	1	13	CIP113641.324	5
50	Kac16	1	13	CIP105269.107	4
51	Kac16	1	13	CIP113641.101	.
52	Kac16	1	13	CIP113641.250	4
53	Kac16	1	14	CIP113641.298	8
54	Kac16	1	14	CIP105269.144	4
55	Kac16	1	14	CIP105269.72	4
56	Kac16	1	14	CIP113641.19	3
57	Kac16	1	15	CIP113641.135	16
58	Kac16	1	15	CIP113641.263	.
59	Kac16	1	15	CIP113641.429	4
60	Kac16	1	15	CIP113641.333	8
61	Kac16	1	16	CIP113641.292	2
62	Kac16	1	16	CIP113641.266	4
63	Kac16	1	16	CIP113641.231	4
64	Kac16	1	16	CIP113641.182	.
65	Kac16	1	17	CIP113641.303	17
66	Kac16	1	17	CIP105269.155	4
67	Kac16	1	17	CIP113641.137	8
68	Kac16	1	17	CIP113641.140	8
69	Kac16	1	18	CIP105269.187	.
70	Kac16	1	18	CIP113641.78	17
71	Kac16	1	18	CIP113641.282	4
72	Kac16	1	18	CIP113641.15	6
73	Kac16	1	19	CIP113641.156	9
74	Kac16	1	19	CIP113641.9	.
75	Kac16	1	19	CIP113641.299	4
76	Kac16	1	19	CIP105269.4	.
77	Kac16	1	20	CIP105269.102	17
78	Kac16	1	20	CIP113641.12	8
79	Kac16	1	20	CIP105269.167	7
[truncated: 3,761 more rows]

## Sheet: Adjusted Means
Genotype	DM	Starch	BC	FC_P	FC_U
CIP105269.1	29.41	65.19	5.16	5.47	10.21
CIP105269.10	25.16	58.7	40.38	7.2	22.46
CIP105269.100	28.46	66.48	3.29	5.22	10.12
CIP105269.101	27.68	68.1	0.35	5.19	8.99
CIP105269.102	24.33	57.72	40.49	7.38	21.65
CIP105269.104	27.7	63.4	47.08	7.07	19.9
CIP105269.107	28.78	66.85	4.61	5.21	10.65
CIP105269.108	22.45	51.21	38.45	7	20.51
CIP105269.111	30.95	69.97	0.19	4.4	7.18
CIP105269.112	25.34	57.54	42.2	7.59	21.44
CIP105269.114	30.48	67.92	1.3	5.21	8.32
CIP105269.115	29.84	67.55	0.97	5.1	8.63
CIP105269.117	25.03	56.04	44.59	7.5	22.33
CIP105269.118	25.16	59.42	48.83	7.2	21.31
CIP105269.119	27.32	64.56	2.74	5	9.06
CIP105269.12	28.39	67.05	0.05	5.14	10.09
CIP105269.120	28.15	63.53	0.11	5.16	9.13
CIP105269.121	28.71	65.9	0.28	4.38	7.67
CIP105269.122	27.86	61.36	45.71	7.38	20.4
CIP105269.124	27.53	62.41	29.77	5.91	18.41
CIP105269.125	27.58	64.5	0.04	1.14	5.23
CIP105269.127	27.83	64.94	10.12	5.31	12.19
CIP105269.128	26.96	62.65	35.95	6.71	18.66
CIP105269.129	29.76	68.66	12.16	5.2	12.3
CIP105269.13	29.16	68.14	0.71	5	9.51
CIP105269.132	27.69	63.92	17.29	5.99	17.53
CIP105269.133	24.98	55.85	30.83	5.99	17.1
CIP105269.134	29.72	68.45	0.26	4.38	7.46
CIP105269.135	25.26	58.28	29.22	6.69	12.91
CIP105269.137	28.54	63.5	0.02	4.58	7.11
CIP105269.141	27.3	63.29	30.59	5.91	17.61
CIP105269.142	25.83	60.13	37.27	6.48	19.74
CIP105269.143	26.18	58.96	43.15	6.89	23.29
CIP105269.144	32.06	71.3	0.17	4.21	6.94
CIP105269.145	30.18	65.68	28.77	6.18	17.02
CIP105269.146	27.4	62.57	11.94	5.49	16.55
CIP105269.147	27.53	62.4	14.27	5.2	13.97
CIP105269.151	24.32	56.15	44.13	7.46	21.79
CIP105269.152	29.62	67.72	0.29	3.29	5.77
CIP105269.154	24.96	59.22	24.74	5.31	15.34
CIP105269.155	32.18	68.4	0.11	4.41	7.62
CIP105269.156	25.43	56.68	43.29	6.74	6.85
CIP105269.157	27.8	61.13	53.41	7.4	22.3
CIP105269.158	22.92	50.51	51.87	7.41	24.38
CIP105269.160	29.22	62.45	34.55	6.25	16.66
CIP105269.161	27.29	67.17	-0.2	3.77	8.78
CIP105269.163	25.96	63.28	41.01	6.6	21.33
CIP105269.166	26.85	64.26	0.35	5.04	8.74
CIP105269.167	29.28	67.07	4.48	5.11	11.42
CIP105269.168	29.47	66.65	1.07	5.15	8.49
CIP105269.172	27.78	65.27	5.3	5.1	9.46
CIP105269.176	29.96	65.61	25.31	6.09	15.18
CIP105269.177	29.14	67.13	0.33	4.8	7.28
CIP105269.18	31.42	67.06	0.68	5.22	8.2
CIP105269.181	27.99	64.1	13.09	5.19	11.19
CIP105269.184	27.88	61.59	27.18	5.78	21.25
CIP105269.186	23.39	57.55	36.19	6.58	11.97
CIP105269.187	31.06	66.85	0.89	3.38	6.99
CIP105269.194	24.38	57.99	37.24	6	21.82
CIP105269.197	28.21	67.12	0.17	4.87	7.68
CIP105269.198	26.66	58.45	47.82	7.54	21.55
CIP105269.199	29.03	61.83	28.14	6.29	18.46
CIP105269.22	28.62	62.26	0.19	4.41	9.07
CIP105269.23	26.13	58.36	52.54	7.2	21.72
CIP105269.24	28.64	63.54	46.85	6.61	19.56
CIP105269.25	21.28	45.75	22.82	5.83	13.55
CIP105269.31	28.89	68.9	0.05	5.16	8.59
CIP105269.37	28.58	64.66	0.1	5.01	7.74
CIP105269.38	24.43	55.46	44.24	6.71	20.5
CIP105269.39	30.46	69.56	1.08	5.1	9.91
CIP105269.4	25.64	57.62	35.35	6.77	22.48
CIP105269.42	23.18	51.21	52.13	6.99	23.47
CIP105269.43	23.67	58.02	24.21	5.53	12.41
CIP105269.44	30.29	69.02	0.04	4.87	7.62
CIP105269.45	27.14	61.81	51.83	6.99	21.7
CIP105269.50	23.53	54.95	40.14	7	23.5
CIP105269.51	25.59	56.78	22.87	5.67	19.84
CIP105269.52	29.61	66.23	6.05	4.61	16
CIP105269.54	21.39	47.14	53.28	7.27	14.45
CIP105269.59	23.94	52.17	41.13	6.72	23.8
CIP105269.6	28.41	65.86	0.39	5.1	9.63
CIP105269.61	33.56	69.71	-0.14	4.55	7.11
CIP105269.62	32.06	69.3	0.1	4.61	6.88
CIP105269.63	28.47	64.07	52.53	7.18	23.83
CIP105269.66	29.41	65.79	1.88	5.14	8.73
CIP105269.68	26.72	59.74	27.05	5.46	7.91
CIP105269.7	31.14	68.45	0.94	5.29	8.99
CIP105269.70	30.04	62.84	22.06	6.08	18.77
CIP105269.71	31.97	69.17	0.29	5.11	7.36
CIP105269.72	29.35	66.13	0.18	4.69	7.85
CIP105269.74	27.06	63.65	0.27	4.38	7
CIP105269.75	26.5	64.88	4.54	4.79	7.1
CIP105269.76	28.93	64.87	24.32	6.26	10.32
CIP105269.78	28.02	62.73	47.38	7.41	18.08
CIP105269.8	26.36	63.52	0.18	5.3	14.43
CIP105269.80	27.11	66.39	15.88	5.26	19.53
CIP105269.82	27.84	66.58	0.09	4.19	6.66
CIP105269.83	28.57	67.49	0.11	5.09	6.99
CIP105269.85	29.63	66.51	-0.03	5.11	8.13
CIP105269.86	28.39	66.3	5.36	4.76	11.79
CIP105269.88	29.38	68.35	0.26	4.79	7.26
CIP105269.89	29.14	69.41	0.17	4.59	6.79
CIP105269.9	23.76	59.21	21.87	5.67	17.42
CIP105269.90	28.85	66.57	1.02	4.98	6.72
CIP105269.91	28.73	66.32	3.24	5.07	9.23
CIP105269.92	29.04	67.47	1.98	3.93	10.61
CIP105269.93	28.29	66.9	0.02	4.08	7.08
CIP105269.94	28.7	65.93	18.26	5.48	6.67
CIP105269.95	29.32	65.75	12.11	5.73	14.3
CIP105269.97	28.89	65.42	0.28	5.04	11.59
CIP105269.98	25.67	63.16	0.05	5.05	8.36
CIP105269.99	24.99	59.23	40.36	6.69	18.85
CIP113641.1	28.24	65.52	3.93	5.11	8.99
CIP113641.101	28.87	70.53	0.24	4.22	7.27
CIP113641.104	29.26	66.94	0.31	4.02	7.44
CIP113641.108	26.29	55.48	54.58	7.3	21.55
CIP113641.112	27.96	64.88	-0.1	4.92	7.97
CIP113641.113	23.32	54.78	39.12	7	23.36
CIP113641.12	26.26	63.56	0.13	5.13	8.66
CIP113641.123	25.7	59.68	37.98	7.4	16.63
CIP113641.127	25.6	58.57	41.23	6.47	16.97
CIP113641.13	30.86	68.55	4.36	4.7	7.14
CIP113641.130	30.19	65.03	0.11	4.94	7.62
CIP113641.134	28.35	64.43	1.53	4.93	8.74
CIP113641.135	27.71	64.2	40.42	6.62	19.46
CIP113641.137	28.37	67.77	0.2	5.11	10.31
CIP113641.14	25.36	58.87	31.88	6.61	18.84
CIP113641.140	27.12	62.98	-0.1	5.22	8.53
CIP113641.143	25.63	53.22	57.96	7.2	19.02
CIP113641.145	23.43	61.39	18.2	5.55	18.18
CIP113641.15	29.47	70.38	0.21	4.6	7.31
CIP113641.151	28.52	65.82	-0.08	4.74	7.07
CIP113641.152	25.96	60.85	40.75	7.41	23.04
CIP113641.153	27.18	57.42	59.71	7.78	24.59
CIP113641.156	24.96	60.42	40.63	5.78	17.17
CIP113641.160	31.08	69.62	0.23	4.48	7
CIP113641.163	27.18	61.59	46.65	6.98	19.47
CIP113641.165	26.91	62.71	18.26	5.35	11.54
CIP113641.169	30.93	68.27	0.17	4.9	7.89
CIP113641.172	29.02	67.85	0.28	5.21	7.12
CIP113641.174	27.15	60.96	34.33	5.96	14.48
CIP113641.18	29.26	66.11	-0.14	5.11	8.22
CIP113641.180	30.05	69.45	0.88	5.49	8.87
CIP113641.181	24.62	57.61	38.19	6.79	23.2
CIP113641.182	27.37	62.57	0.06	5.07	8.42
CIP113641.183	27.11	64.21	0.12	1.43	5.7
CIP113641.184	29.19	67.45	0.16	5.13	7.63
CIP113641.185	29.87	68.69	0.1	5.08	9.89
CIP113641.186	27.93	66.87	0.07	4.21	6.73
CIP113641.188	28.4	67.81	0.66	1.22	5.34
CIP113641.19	30.2	66.64	0.05	4.79	7.2
CIP113641.196	22.41	52.28	34.84	7.1	19.48
CIP113641.197	26.66	63.4	40.67	7.06	22.01
CIP113641.198	30.29	70.16	9.32	5.31	10.21
CIP113641.2	28.03	63.58	0.39	5.24	9.55
CIP113641.20	28.24	65.57	0.13	5.21	10.3
CIP113641.200	29.36	65.15	0.16	5.29	10.18
CIP113641.202	31.17	68.47	5.69	5.11	10.23
CIP113641.205	28.85	62.43	49.46	7.52	21.65
CIP113641.206	25.3	58.35	44.2	7.07	19.35
CIP113641.21	33.07	71.52	0.38	4.25	6.57
CIP113641.211	26.83	59.77	52.06	6.89	20.58
CIP113641.225	26.21	59.35	32.92	6.78	21.42
CIP113641.226	25.83	60.43	29.46	5.94	18.34
CIP113641.227	27.43	63.55	0.21	4.51	7.59
CIP113641.228	31.5	69.08	0.23	4.76	7.27
CIP113641.230	26.31	63.38	9.14	5.12	10.8
CIP113641.231	29.25	69.65	0.7	4.51	7.37
CIP113641.232	25.31	56.03	49.78	7.23	12.4
CIP113641.233	26.52	59.71	47.43	7.58	20.86
CIP113641.234	29.08	67.42	0.61	5.06	7.33
CIP113641.235	26.98	62.34	46.33	6.88	8.56
CIP113641.237	28.41	63.37	37.46	6.58	19.58
CIP113641.239	30.87	66.88	0.13	5.07	7.42
CIP113641.242	26.56	65.43	11.79	5.11	7.6
CIP113641.244	27.11	62.97	41.24	7.2	21.81
CIP113641.245	26.03	63.48	24.65	5.59	15.27
CIP113641.247	20.66	46.43	32.85	6.27	20.18
CIP113641.250	30.37	70.1	0.14	4.87	7.4
CIP113641.251	28.14	66.16	2.25	3.68	5.76
CIP113641.252	26.61	62.68	2.36	5.21	9.99
CIP113641.255	28.77	69.07	0.19	4.41	7.43
CIP113641.259	26.59	65.1	1.25	5.14	8.33
CIP113641.261	25.95	60.45	34.39	6.79	20.3
CIP113641.262	29.49	68.96	0.23	4.62	7.5
CIP113641.263	28.01	62.97	44.98	6.71	19.98
CIP113641.264	25.25	57.47	49.48	7.41	23.29
CIP113641.266	27.82	67.23	0.05	4.22	7.74
CIP113641.267	25.43	61.13	30.25	6.2	17.37
CIP113641.27	27.88	63.03	0.96	5.21	9.77
CIP113641.277	30.13	67.29	0.45	4.65	7.44
CIP113641.278	27.78	63.6	1.01	5.24	9.4
CIP113641.279	24.28	53.47	47.97	7.04	18.91
CIP113641.28	29.07	65.97	7.4	5.25	8.79
CIP113641.280	23.46	55.79	37.93	6.79	18.62
CIP113641.282	28.71	68.01	0.23	4.54	8.02
CIP113641.283	28.14	63.52	0.11	4.22	7.12
CIP113641.284	24.19	58.13	41.5	6.76	19.18
CIP113641.286	30.15	67.69	0.28	4.23	6.86
CIP113641.289	27.64	62.27	23.59	5.99	11.63
CIP113641.290	24.97	57.06	45.83	6.49	20.5
CIP113641.291	26.32	60.31	43.49	6.64	21.91
CIP113641.292	30.41	70.01	1	4.22	6.59
CIP113641.293	26.12	60.49	32.53	6.27	17.84
CIP113641.294	26.83	61.18	42.07	6.6	20.66
CIP113641.296	28.19	65.89	0.31	4.5	7.27
CIP113641.297	23.91	53.4	44.37	7.18	21.99
CIP113641.298	26	60.56	15.15	5.28	13.41
CIP113641.299	29.43	67.2	0.16	4.64	6.77
CIP113641.3	24.71	55.93	43.54	6.76	19.65
CIP113641.30	21.28	49.27	30.07	6.72	20.87
CIP113641.301	29.88	68.49	0.23	4.25	7.53
CIP113641.303	26.56	62.12	41.19	6.52	20.2
CIP113641.306	25.33	55.02	46.92	6.78	21.76
CIP113641.307	28.82	63.23	53.54	7.2	18.52
CIP113641.308	26.33	65.69	0.23	4.29	7.03
CIP113641.309	31.69	69.37	0.06	4.56	7.82
CIP113641.31	28.45	64.68	-0.04	4.22	7.15
CIP113641.312	30.07	68.73	0.52	3.4	8.52
CIP113641.313	31.31	69.97	0.09	4.32	7.9
CIP113641.315	25.48	58.34	42.64	6.78	20.14
CIP113641.316	30.43	68.02	0.24	5.24	8.93
CIP113641.318	23.08	49.44	12.92	5.52	12.76
CIP113641.319	27.08	64.03	0.05	4.72	7.88
CIP113641.321	24.01	59.09	12.17	5.5	12.2
CIP113641.322	24.82	58.99	35.06	6.7	20.31
CIP113641.324	29.01	66.63	0.24	4.74	7.75
CIP113641.328	27.29	55.85	40.01	6.3	16.98
CIP113641.329	30.14	67.87	0.36	5.21	8.77
CIP113641.33	26.32	63.55	7.41	5.12	11
CIP113641.333	29.12	65.3	-0.24	5.35	9.01
CIP113641.337	25.33	51.07	54.84	7.72	24.53
CIP113641.339	29.9	67.94	0.07	5.1	7.98
CIP113641.342	29.04	67.8	1.02	5.24	11.89
CIP113641.344	26.02	59.56	53.88	7.49	11.12
CIP113641.349	27.33	64.46	36.85	5.81	18.49
CIP113641.35	27.18	63.47	17.86	5.17	17.48
CIP113641.351	27.38	64.61	0.23	4.41	6.72
CIP113641.353	25.05	56.72	44.91	7.39	22.99
CIP113641.355	25.71	60.43	35.16	5.51	18.98
CIP113641.356	24.01	59.43	30.74	5.73	18.3
CIP113641.358	25.46	59.42	35.65	6.89	19.86
CIP113641.359	30.45	67.3	-0.14	5.22	9.37
CIP113641.360	27.18	62.93	-0.52	5.34	11.86
CIP113641.361	28.7	66.8	0.3	5.2	8.86
CIP113641.365	26.27	62.02	0.16	4.59	6.38
CIP113641.366	24.22	59.7	35.71	6.31	18.13
CIP113641.367	27.46	63.92	5.69	5.11	11.72
CIP113641.369	23.19	51.94	41.44	6.81	20.25
CIP113641.37	31.87	69.42	-0.09	3.83	7.3
CIP113641.370	28.15	63.97	0.29	5.25	9.02
CIP113641.371	26.12	56.11	45.9	6.8	20.31
CIP113641.374	26.67	62.48	19.92	5.93	19.07
CIP113641.375	26.64	63.55	0.11	5.2	9.29
CIP113641.376	28.39	63.7	4.9	5.55	10.13
CIP113641.379	23.09	50.84	54.36	7.6	19.87
CIP113641.38	27.72	61.18	24.45	5.41	14.71
CIP113641.380	27.7	65.03	1.93	5.15	10.13
CIP113641.382	30.86	68.3	0.51	5.16	7.62
CIP113641.383	28.89	64.13	9.15	5.29	11.88
CIP113641.384	24.69	55.95	52.13	7.22	21.66
CIP113641.385	24.96	60.4	40.63	6.21	20.53
CIP113641.387	27.57	64.63	10.66	5.25	9.12
CIP113641.389	29.42	65.35	3.92	5.12	8.72
CIP113641.39	25.77	60.19	33.37	6.57	13.35
CIP113641.390	32.06	68.25	10.06	5.11	10.14
CIP113641.391	26.09	59.03	43.17	6.87	21.94
CIP113641.392	26.99	65	0.19	4.71	7.55
CIP113641.393	28.02	58.63	50.29	6.99	19.57
CIP113641.396	28.83	66.67	0.65	5.22	9.92
CIP113641.397	28.59	63.52	0.62	5.51	10.22
CIP113641.400	31.28	71.47	0.09	4.52	10.01
CIP113641.401	28.59	64.53	0.29	4.32	7.58
CIP113641.403	28.77	65.04	0.12	4.36	7.9
CIP113641.406	31.35	68.71	0.14	4.9	7.36
CIP113641.407	30.56	67.32	0.09	5.5	8.54
CIP113641.408	28.25	64.85	-0.09	5.34	7.7
CIP113641.410	28.23	66.53	0.07	5.16	9.88
CIP113641.411	27.21	64.49	0.28	5.11	10.37
CIP113641.413	31.8	71.01	2.5	5.21	10.15
CIP113641.414	26.26	60.52	34.57	6.19	17.61
CIP113641.42	23.76	60.23	0.14	4.22	7.34
CIP113641.426	25.45	62.48	2.95	5.16	8.94
CIP113641.427	34.36	72.35	1.96	5.04	8.31
CIP113641.429	25.55	65.16	0.15	5.11	9.09
CIP113641.430	26.45	63.24	33.48	6.23	20.19
CIP113641.431	26.22	60.82	36.37	5.86	17.45
CIP113641.432	27.11	60.87	27.31	6.22	16.35
CIP113641.434	28.55	66.87	0.33	5.29	8.15
CIP113641.441	34.35	70.46	1.21	5.11	10.65
CIP113641.443	26.77	62.68	41.95	6.93	19.24
CIP113641.45	29.49	68.15	2.39	5.3	12.95
CIP113641.47	29.9	67.41	0.11	4.71	9.46
CIP113641.48	32.09	71.4	0.65	4.22	6.9
CIP113641.49	21.98	60.05	0.15	5.19	8.48
CIP113641.51	26.11	61.12	6.44	5.15	11.36
CIP113641.57	32.73	69.89	0.16	4.52	23.78
CIP113641.58	24.27	59.05	43.31	7.71	21.82
CIP113641.59	23.53	58.68	23.28	5.85	15.12
CIP113641.61	33.08	68.39	-0.14	3.82	8.6
CIP113641.62	26.8	63.14	5.63	5.33	6.04
CIP113641.63	22.41	56.02	15.98	5.58	12.54
CIP113641.65	26.64	64.83	0.1	5	9.24
CIP113641.68	26.6	64.75	0	5.2	7.96
CIP113641.69	27.71	65.11	-0.19	4.31	7.2
CIP113641.7	24.88	56.05	47.5	7.06	22.01
CIP113641.70	29.29	66.46	0.41	4.31	7.74
CIP113641.76	29.75	66.39	12.61	5.6	11.76
CIP113641.78	25.11	57.12	39.23	7.14	17.89
CIP113641.80	25.61	58.95	38.35	6.61	17.59
CIP113641.83	28.21	66.97	0.31	4.59	8.52
CIP113641.86	29.48	65.16	37.95	6.69	18.42
CIP113641.9	22.97	50.95	28.76	5.84	12.28
CIP113641.93	22.14	50.32	46.37	7.38	21.85
CIP113641.99	29.61	66.98	-0.06	4.22	7.26
CIP440132	23.63	58.6	34.19	7.29	21.44
CIP440166	31.18	65.58	1.17	4.56	7.5
