# Supplementary material for: Quantitative trait loci and differential gene expression analyses reveal the genetic basis for negatively associated β-carotene and starch content in hexaploid sweetpotato [Ipomoea batatas (L.) Lam.]
Source: Theor Appl Genet. 2019 Oct 8;133(1):23–36. doi: 10.1007/s00122-019-03437-7 (PMC6952332; doi:10.1007/s00122-019-03437-7)
Supplement: Supplementary file 7 — Online Resource 7: Expression abundances in developing roots of Beauregard and Tanzania reported as Fragments per kb exon model per million mapped reads (FPKM). Genes underlying QTL are annotated. Expression abundances were averaged from the four biological replicates. DAT: Days after transplanting. SR: Storage roots. FR: Fibrous roots. B: Beauregard. T: Tanzania (XLSX 18929 kb) [file 122_2019_3437_MOESM7_ESM.xlsx]

## Sheet: root_fpkms
gene	functional annotation	gene	chromosome	position_left	position_right	B_10DAT_a	B_10DAT_b	B_10DAT_c	B_10DAT_d	B_20DAT_a	B_20DAT_b	B_20DAT_c	B_20DAT_d	B_30DAT_FR_a	B_30DAT_FR_b	B_30DAT_FR_c	B_30DAT_FR_d	B_30DAT_SR_a	B_30DAT_SR_b	B_30DAT_SR_c	B_30DAT_SR_d	B_40DAT_FR_a	B_40DAT_FR_b	B_40DAT_FR_c	B_40DAT_FR_d	B_40DAT_SR_a	B_40DAT_SR_b	B_40DAT_SR_c	B_40DAT_SR_d	B_50DAT_FR_a	B_50DAT_FR_b	B_50DAT_FR_c	B_50DAT_FR_d	B_50DAT_SR_a	B_50DAT_SR_b	B_50DAT_SR_c	B_50DAT_SR_d	T_10DAT_a	T_10DAT_b	T_10DAT_c	T_10DAT_d	T_20DAT_a	T_20DAT_b	T_20DAT_c	T_20DAT_d	T_30DAT_FR_a	T_30DAT_FR_b	T_30DAT_FR_c	T_30DAT_FR_d
itf00g00020	SNF2 domain-containing protein / helicase domain-containing protein / HNH endonuclease domain-containing protein	itf00g00020	Chr00	13478	16855	0.106849	0.24239	0.144019	0.428973	0	0	0	0.283975	0	0.142563	0	0	0	0	0	0	0	0.216167	0	0.898747	0.0914047	1.05664	0.183386	1.78659	0.889946	1.22869	1.0099	1.04077	0.427817	0.355676	0.842172	0.388118	0	0.161284	0	0.127056	0	0	0	0.129802	0	0.147629	0	0
itf00g00030	Protein phosphatase 2C family protein	itf00g00030	Chr00	34022	34910	22.763	14.2952	17.648	15.0825	29.2904	16.5943	24.2376	11.1682	16.0782	17.2401	18.3362	21.5434	20.0596	33.9421	27.149	27.4521	23.0577	23.9157	20.9959	21.7252	21.1546	36.5738	19.9253	29.4623	22.8722	23.972	20.4347	21.364	13.0221	19.4257	15.7907	14.1101	18.7617	21.4492	13.447	16.9619	27.2246	14.2421	21.9835	19.0298	26.0027	31.4625	16.9065	16.4346
itf00g00040	disease resistance protein (TIR-NBS-LRR class)	itf00g00040	Chr00	38318	43066	0.58906	1.04427	0.584315	0.533082	0.971833	0.779703	0.670604	0.66787	0.983438	0.839039	0.998262	1.01508	0.848748	0.180476	0.343614	1.48845	0.625375	0.340313	0.977234	0.864444	0.14171	0.259797	0.615644	1.32054	1.15931	0.599548	0.606321	0.240235	0.527376	0.72957	1.00692	0.860677	0.15936	0.313356	0.164575	0.420639	0.0365963	0.300754	0.614186	0.903658	0.437784	0.730113	0.86415	0.556765
itf00g00070	NB-ARC domain-containing disease resistance protein	itf00g00070	Chr00	76409	79837	0.0442449	0.102116	0.020104	0.0393254	0.0686837	0.155377	0.0994041	0.096743	0.165116	0.0785411	0.0404223	0.0901789	0.0778124	0.0169149	0.0691108	0.082076	0.238662	0.26737	0.482256	0.265055	0.0650891	0.0434377	0.0516456	0.057982	0.213398	0.148603	0.212124	0.124774	0.0614741	0.0163805	0.0845254	0.0184429	0.0738013	0.12396	0.019165	0.0864768	0.0686041	0.0379877	0.0340769	0.181521	0.158641	0.0401422	0.0664627	0.0192709
itf00g00110	hypothetical protein	itf00g00110	Chr00	139208	139559	0.705879	0.308822	0.853059	0.381924	0.237351	0	0	0.346478	0	0	0	0	0.521545	0.414404	0	0	0	0	0	0	0.989369	0.275977	0	0	0	0	0	0.346102	0.47719	1.22904	0	0	0	0	1.31481	0	0.389904	0.73293	0	1.89616	0	0	0	0.444307
itf00g00130	hypothetical protein	itf00g00130	Chr00	167164	167560	0	0	0	0	0	0	0	0	0	0	0	0	0	0	0	0	0	0	0	0	0	0	0	0	0	0	0	0	0	0	0	0	0	0	0	0	0	0	0	0	0	0	0	0
itf00g00140	hypothetical protein	itf00g00140	Chr00	167587	168001	0	0	0	0	0	0	0	0	0	0	0	0	0	0	0	0	0	0	0	0	0	0	0	0	0	0	0	0	0	0	0	0	0	0	0	0	0	0	0	0	0	0	0	0
itf00g00160	hypothetical protein	itf00g00160	Chr00	183820	184515	0	0	0.572944	0.511217	0	0	0	0	0	0	0	0	0	0	0	0	0	0	0	0	0	0	0	0	0	0	0	0	0	0	0	0	0	0	0	0	0	0	0	0	0	0	0	0
itf00g00170	TOPLESS-related	itf00g00170	Chr00	208933	219872	0.143209	0.189446	0.0795394	0.198131	0.213692	0.395171	0.280141	0.259792	0.129	0.0388756	0.0205195	0.161155	0.363831	0.229132	0.0517151	0.087502	0.252156	0.147669	0.317329	0.434549	0.114024	0.207073	0.245448	0.650269	0.235925	0.247032	0.160679	0.0369415	0.114438	0.0834642	0.274359	0.262576	0.172135	0.108997	0.0185794	0.153078	0.169449	0.210495	0.201793	0.324135	0.247971	0.67309	0.277062	0.188946
itf00g00200	Nitrilase/cyanide hydratase and apolipoprotein N-acyltransferase family protein	itf00g00200	Chr00	262836	263148	8.95041	9.83747	11.1384	6.13921	10.246	9.77276	6.8269	9.67833	12.592	12.5393	8.39928	6.92916	7.46117	4.12948	6.56499	8.55555	6.19156	8.29223	5.06238	7.98408	17.9678	1.0185	12.6467	7.96224	6.39054	5.29382	6.99477	7.79779	6.76409	8.28285	4.85297	7.51739	13.2938	7.44579	8.28168	7.52655	4.51076	10.7723	8.50065	5.82626	8.60393	7.94511	9.08962	4.14759
itf00g00210	Nitrilase/cyanide hydratase and apolipoprotein N-acyltransferase family protein	itf00g00210	Chr00	263186	263495	17.744	17.8752	17.4951	15.9148	18.4114	15.8229	17.6892	10.3883	21.0023	18.6908	17.207	21.4172	19.4691	18.3136	14.5265	13.8289	8.63859	8.97963	8.54932	13.9702	13.662	8.54139	13.3769	14.0743	9.08771	7.20101	7.54674	7.42128	8.30494	4.7424	8.11129	6.0021	23.131	18.8507	20.1966	14.392	15.5432	16.891	18.5655	18.7272	11.7487	10.1739	11.2166	7.7945
itf00g00240	aspartic proteinase A1	itf00g00240	Chr00	326208	328559	31.579	48.2841	32.3687	52.9389	40.1142	53.5299	35.4119	47.2693	75.373	66.9251	67.7141	65.6301	43.2936	33.7483	51.1018	56.9517	65.339	59.1781	65.8952	53.6707	27.3261	32.692	24.8929	34.4033	68.9079	70.6418	74.1911	93.7034	43.1087	36.2727	49.0254	49.9753	51.0097	45.801	18.6854	50.8833	28.5785	44.9613	55.079	50.1285	31.4609	24.2043	44.0382	43.5648
itf00g00300	Vacuolar sorting protein	itf00g00300	Chr00	384691	387436	0	0	0	0.0821552	0	0	0	0	0	0	0	0	0	0.0693325	0	0	0	0	0	0.055503	0	0	0	0	0	0	0	0.0741332	0	0	0	0	0	0	0	0	0	0	0	0	0	0	0	0
itf00g00310	hypothetical protein	itf00g00310	Chr00	387704	390281	0	0	0	0	0	0	0	0	0	0	0	0	0	0	0	0	0	0	0	0	0	0	0	0	0	0	0	0	0	0	0	0.202967	0	0	0	0	0	0	0	0	0	0	0	0
itf00g00350	endoplasmic reticulum retention defective 2B	itf00g00350	Chr00	435843	439441	36.6414	52.3327	36.4251	32.1427	35.3057	38.0331	36.0547	36.5248	28.0598	30.0225	29.0023	28.5409	34.6589	36.619	33.0615	27.8751	33.7504	42.146	48.281	49.998	61.7413	49.6139	73.5411	49.8076	28.7835	31.5629	32.3194	44.3638	29.4825	21.9863	27.8373	24.1856	73.7005	74.8345	15.4859	42.4895	37.7782	41.4945	45.3804	41.4561	24.0295	63.1082	29.099	22.5276
itf00g00410	Zn-dependent exopeptidases superfamily protein	itf00g00410	Chr00	578321	583416	9.15445	18.4905	12.33	14.7577	11.8029	15.8528	12.0487	17.3425	16.8173	15.8514	18.0659	18.8168	12.3886	3.12316	11.6854	11.5958	16.7295	15.7849	21.6652	20.696	11.7748	7.45969	14.0969	12.1058	20.4305	18.3824	22.4577	16.0931	11.3809	7.4308	14.3763	9.83022	10.8522	11.1805	9.77078	16.6716	4.95853	17.5836	16.8906	17.974	15.2853	19.3896	15.249	15.9925
itf00g00430	RAN GTPase	itf00g00430	Chr00	601146	603728	0.193294	0	0.0859467	0	0.0584819	0.0745436	0.146373	0	0.103498	0	0	0	0.109453	0.0741515	0.0745525	0	0.344595	0.129113	0	0.13446	0.169512	0.0614374	0	0.06201	0.194579	0.0668625	0	0.0753437	0	0.141098	0	0	0.075815	0	0.0798434	0	0.0753609	0	0	0	0	0.168052	0.0733659	0.0840929
itf00g00470	Eukaryotic porin family protein	itf00g00470	Chr00	629719	632075	0.733434	0.794817	0.787201	0.370524	1.45071	0	0.830342	0.382535	1.50488	1.14311	0.573933	0.211954	1.12892	0.510679	1.16113	0.366803	0.255467	0.440852	1.28298	0.303107	0.257508	0.85648	1.13999	0.429147	0.646202	0.141964	0.366865	0	0.474777	0.157885	0.628688	0.165523	0.815119	0.36724	0.1795	0.500599	0.666102	1.07951	0	1.0283	0.62572	0.960675	0.163001	0
itf00g00590	catalase	itf00g00590	Chr00	756428	758167	0	0	0.259798	0	0.179358	0	0	0	0	0.255336	0.249454	0	0	0	0	0	0	0	0	0	0	0	0	0	0	0	0	0	0	0	0	0	0	0.227555	0	0	0	0	0	0	0	0	0	0
itf00g00600	conserved hypothetical protein	itf00g00600	Chr00	758189	762371	0	0	0	0	0	0	0	0	0	0	0	0	0	0	0	0	0	0	0	0	0	0	0	0	0	0	0	0	0	0	0	0	0	0	0	0	0	0	0	0	0	0	0	0
itf00g00610	hypothetical protein	itf00g00610	Chr00	763437	765473	0	0	0	0	0	0.453843	0	0	0	0	0.528535	0	0	0	0.453849	0	0.37307	0	0	0	0	0	0	0	0.303331	0	0	0.551684	0	0	0	0	0	0	0	0	0	0	0	0	0	0	0	0
itf00g00620	root hair initiation protein root hairless 1 (RHL1)	itf00g00620	Chr00	782617	787457	0.364961	0.374346	0.31243	0.671919	0.453273	0.540175	0.196637	0.278707	0.537391	0.922837	0.690354	0.162843	0.291674	0.423684	0.342305	0.409466	0.668509	0.170292	0.745108	0.538337	0.160628	0.210597	0.149836	0.0547493	0.442769	0.494215	1.08112	0.63768	0.242444	0.0661198	0.321886	0.2895	0.250549	0.134924	0	0.138755	0	0	0.133249	0.276068	0.251051	0.0766594	0.395185	0.470318
itf00g00670	nuclear factor Y, subunit A5	itf00g00670	Chr00	920503	922980	0.407623	0.69837	0	0.810347	0	1.69633	0.951867	2.48224	0.178178	0.557244	0.275961	0.313499	0.18936	0	0	0	2.52872	0.837987	1.72188	4.05813	0.751562	3.51838	0	3.74013	1.09358	1.38983	0.275889	0	0	0	0.256173	0	1.79205	1.41168	0.236358	3.00636	2.05552	1.26631	0.464443	1.68838	1.49833	0.779228	1.11865	0.520434
itf00g00700	F-box protein-related	itf00g00700	Chr00	998379	999551	0	0	0	0	0	0	0	0	0	0	0	0	0	0	0	0	0	0	0	0	0	0	0	0	0	0	0	0	0	0	0	0	0	0	0	0	0	0	0	0	0	0	0	0
itf00g00710	F-box protein-related	itf00g00710	Chr00	1009733	1010634	0	0	0	0	0	0	0	0	0	0	0	0	0	0	0	0	0	0	0	0	0	0	0	0	0	0	0	0	0	0	0	0	0	0	0	0	0	0	0	0	0	0	0	0
itf00g00730	hypothetical protein	itf00g00730	Chr00	1047393	1047765	0.515598	0.559062	0	1.00411	0.913016	0.298372	0.287181	0.304317	0.585193	1.02681	0.354671	1.45731	0.427768	0.649454	0.596639	0.876005	1.41718	0.760543	0.563442	1.06324	0.695471	2.07801	0.442377	1.93656	0.203718	0.525309	1.01523	0.358105	0.569462	0.302888	0.602644	0	1.06893	0.274653	13.1349	0.914019	1.43365	2.53467	1.16882	0.297416	0.806985	1.99317	2.33269	1.79487
itf00g00740	hypothetical protein	itf00g00740	Chr00	1048068	1048656	0.828127	0.701051	0.459985	1.15336	0.784724	0	0.64844	0.538819	0.461564	1.50854	0.456907	1.37771	0.661207	0.85992	0.672623	0.786578	0.707579	0.675771	0.599896	0.811837	0.951779	1.11939	0.80816	0.869416	0.616734	0.691654	0.573129	1.264	0.422839	0.280544	0.933822	0.746678	0.550426	0	10.2252	0.795196	1.15521	0.65542	0.634318	0.767496	0	0.712464	0.902051	0.302479
itf00g00750	F-box protein-related	itf00g00750	Chr00	1073812	1074710	0	0	0	0	0	0	0	0	0	0	0	0	0	0	0	0	0	0	0	0	0	0	0	0	0	0	0	0	0	0	0	0	0	0	0	0	0	0	0	0	0	0	0	0
itf00g00770	hypothetical protein	itf00g00770	Chr00	1090910	1091327	0.18047	0	0	0	0	0	0	0	0	0	0	0	0	0.218484	0	0	0.159021	0	0	0	0	0	0.155827	0	0	0.173815	0	0	0	0	0	0	0	0.490922	0	0	0.459559	0	0	0.639904	0	0	0	0
itf00g00780	Ribosomal protein S3 family protein	itf00g00780	Chr00	1091581	1094580	0.238253	0.24336	0	0.576839	1.21004	0	0.262624	0.282392	0.361124	0.295334	0	0.320706	0.789158	0.84077	1.07981	0.553298	0	0.676361	0.24739	0	0.627134	0	1.24147	0	0.33863	0.217727	1.12801	0.263468	0.322821	0	1.0387	0.569235	0.491002	1.104	0	0.261315	0	0	0	0.265142	0	0	0.257742	0.878751
itf00g00840	ELF4-like	itf00g00840	Chr00	1182385	1185751	2.9251	4.41672	5.23578	3.17121	3.94882	4.18795	2.58775	3.49798	3.79984	6.06443	7.01862	4.46165	3.37962	2.44825	5.81844	5.56559	1.8514	4.4593	4.20938	5.48214	3.99996	2.64216	4.31596	2.18992	3.71592	5.00213	3.56959	4.66919	5.91964	7.8144	4.84665	9.51437	3.45486	5.38714	4.42262	6.09989	2.83239	3.09876	4.06701	4.65713	1.21424	0.560633	1.7319	1.84264
itf00g00890	glucan synthase-like	itf00g00890	Chr00	1244577	1248165	0	0	0	0	0	0	0	0	0	0	0	0	0	0	0	0	0	0	0	0	0	0	0	0	0	0	0	0	0	0	0	0	0	0	0	0	0	0	0	0	0	0	0	0
itf00g01070	tetratricopeptide repeat (TPR)-containing protein	itf00g01070	Chr00	1609315	1616610	1.35322	2.18107	1.8236	2.21059	2.144	2.25986	2.29956	1.15939	2.8268	2.62677	3.27969	1.8277	1.94891	1.4718	4.08284	1.82296	0.968916	1.57659	1.95501	1.804	0.856494	1.71379	1.58425	2.17185	2.38626	1.90304	1.54874	1.76773	2.00739	1.98903	1.24047	2.72573	3.22183	3.51357	2.16048	3.54807	1.82674	2.26479	1.7436	1.82383	0.283658	0.391163	0.775838	0.899308
itf00g01080	Kinase interacting (KIP1-like) family protein	itf00g01080	Chr00	1617107	1623849	1.07515	0.296395	1.46746	0.559151	1.12452	0.529054	3.33435	0.456964	0.367608	0.257228	0.25243	0.260494	0.347851	0.124862	0.385194	0.297935	0.228175	0.329767	0.335861	0.957695	1.66413	1.13824	1.63448	0.812579	0.148748	0.0316755	0.237164	0.153717	0.449153	0.532194	0.439013	0.324611	0.90901	0.637324	0.509122	0.882461	0.283526	0.781965	0.624854	0.616151	0.49053	0.572666	0.785309	0.305269
itf00g01090	NAD(P)-binding Rossmann-fold superfamily protein	itf00g01090	Chr00	1668144	1675483	68.3504	64.634	72.4471	66.8371	74.1482	51.7539	57.4865	49.862	68.228	70.339	72.8763	75.989	78.4904	61.0283	85.8384	79.6794	48.8486	51.0235	56.3522	60.6473	51.5683	56.0539	51.7117	60.5529	59.9997	48.9576	54.0797	55.5611	44.4971	34.4	57.8982	38.5027	54.3404	55.6914	36.0261	55.1546	55.8026	50.0702	71.8216	58.0539	38.1357	24.2427	46.1487	42.5834
itf00g01100	RING/U-box superfamily protein	itf00g01100	Chr00	1679047	1679797	0.116077	0.335544	0	0	0.395873	0.126114	0.126901	0.39424	0.366675	0.287855	0.136982	0.145025	0.38661	0.294549	0	0	0	0.107447	0.113995	0	0	0	0	0	0.163251	0.112876	0.133603	0.11932	0.281132	0.329191	0.138597	0.172727	0.118785	0.62859	0.40526	0.496295	0.255626	0	0.492732	0	0.114694	0.132947	0.119258	0
itf00g01120	NB-ARC domain-containing disease resistance protein	itf00g01120	Chr00	1745316	1748522	0.431249	0.735557	0.429209	0.36628	0.779983	0.653886	0.637754	0.318846	0.65365	0.737422	0.901143	0.925176	0.535986	0.449293	0.674346	0.87208	0.136893	0.19924	0.335373	0.357076	0.117226	0.129782	0.165667	0.294064	0.288155	0.21167	0.219143	0.264722	0.11881	0.0782687	0.168109	0.0175973	0.27472	0.22409	0.136365	0.264155	0.298701	0.391419	0.744413	0.407169	0.261838	0.541601	0.273982	0.27732
itf00g01130	hypothetical protein	itf00g01130	Chr00	1758884	1760814	15.0552	7.99451	14.8141	6.50826	12.2449	6.68716	7.95542	3.49801	6.56141	9.54581	9.58338	7.372	12.8832	9.68754	21.1043	21.41	3.77713	4.03277	5.08757	4.83861	6.71485	4.72044	5.15862	6.79422	3.8111	4.33643	4.18034	3.24473	3.40721	4.54329	8.96594	1.17322	12.1401	8.76662	8.60428	10.5234	18.4757	13.5122	13.5435	13.9354	3.98769	1.36348	5.47761	4.88676
itf00g01190	alpha-galactosidase	itf00g01190	Chr00	1818547	1834803	2.21508	2.16458	2.11552	2.33519	3.02359	2.52821	2.7801	2.13937	3.04259	3.86124	3.07015	3.34189	2.9255	3.97233	3.21644	4.25989	2.84595	4.12831	3.90093	2.49569	1.7247	3.12442	2.92903	3.53666	4.30601	3.71174	4.10782	4.49628	2.93291	3.07899	4.00388	4.73789	1.86607	2.64357	0.713993	1.34483	0.879407	1.55568	2.07499	1.73233	1.39361	1.15801	1.78729	1.24061
itf00g01260	ARF-GAP domain	itf00g01260	Chr00	1872768	1879685	0.234943	0.397621	0.264926	0.465457	0.291954	0.495869	0.218793	0.503691	0.215208	0.205	0.375149	0.237134	0.303426	0.230446	0.0458454	0.0538114	0.104971	0.306482	0.178705	0.162157	0.582054	0.376696	1.44482	0.0756573	0.238156	0.27628	0.307738	0.14959	0.140331	0.0458088	0.181412	0.0506125	0.850428	1.04981	0.308705	0.546056	0.144525	0.499323	0.224287	0.285556	0.45367	0.360108	0.570514	0.254947
itf00g01270	Replication factor-A C terminal domain containing protein	itf00g01270	Chr00	1886949	1887698	0	0	0	0	0	0	0	0	0	0	0	0	0	0	0	0	0	0	0	0	0	0	0	0	0	0	0	0	0	0	0	0	0	0	0	0	0	0	0	0	0	0	0	0
itf00g01290	DCD (Development and Cell Death) domain protein	itf00g01290	Chr00	1912363	1919815	42.165	80.4402	49.2206	67.9322	49.9747	76.2606	68.6877	75.9912	65.2309	62.7931	54.3226	56.4419	61.783	32.3083	50.6434	31.0005	82.7874	79.0308	51.9423	70.5937	29.763	54.4311	22.2961	53.5889	84.4372	73.2268	70.3384	49.3032	29.9009	23.5525	41.1884	12.2993	5.56789	6.27012	6.40795	11.993	30.5991	31.3303	21.8701	13.299	41.1651	19.8217	80.6373	79.8413
itf00g01310	chloroplast sulfur E	itf00g01310	Chr00	1927018	1927324	0.552706	0.507552	0.691759	0	0.846176	0	0.594589	0.60207	0.857037	0	0.62371	1.32676	0	0	0.633649	0.552754	25.4033	21.1005	24.461	30.9328	33.4048	28.9018	29.654	24.5335	22.3342	17.265	17.762	21.2643	32.1871	12.3836	19.6161	28.4643	0.469782	0.499756	0	1.17794	0	0	0	0.573724	0.553616	0	0	0
itf00g01320	Kinesin motor family protein	itf00g01320	Chr00	1937934	1939531	0	0	0	0	0	0	0	0	0	0	0	0	0	0	0	0	0	0	0	0	0	0	0	0	0	0	0	0	0	0	0	0	0	0	0	0	0	0	0	0	0	0	0	0
itf00g01340	CAP (Cysteine-rich secretory proteins, Antigen 5, and Pathogenesis-related 1 protein) superfamily protein	itf00g01340	Chr00	1975718	1976595	0	0	0	0	0	0	0	0	0	0	0	0	0	0	0	0	0	0	0	0	0	0	0	0	0	0	0	0	0	0	0	0	0	0	0	0	0	0	0	0	0	0	0	0
itf00g01350	CAP (Cysteine-rich secretory proteins, Antigen 5, and Pathogenesis-related 1 protein) superfamily protein	itf00g01350	Chr00	1981659	1982431	0	0	0	0	0	0	0	0	0	0	0	0	0	0	0	0	0	0	0	0	0	0	0	0	0	0	0	0	0	0	0	0	0	0	0	0	0	0	0	0	0	0	0	0
itf00g01360	hypothetical protein	itf00g01360	Chr00	1997744	1998111	0	0	0	0	0	0	0	0	0	0	0	0	0	0	0	0	0	0	0	0	0	0	0	0	0	0	0	0	0	0	0	0	0	0	0	0	0	0	0	0	0	0	0	0
itf00g01370	CAP (Cysteine-rich secretory proteins, Antigen 5, and Pathogenesis-related 1 protein) superfamily protein	itf00g01370	Chr00	2032676	2033511	0	0	0	0	0	0	0	0	0	0	0	0	0	0	0	0	0	0	0	0	0	0	0	0	0	0	0	0	0	0	0	0	0	0	0	0	0	0	0	0	0	0	0	0
itf00g01380	CAP (Cysteine-rich secretory proteins, Antigen 5, and Pathogenesis-related 1 protein) superfamily protein	itf00g01380	Chr00	2037370	2040352	0.167501	0.0793027	0	0	0.0704135	0.093518	0	0.191307	0	0.103343	0	0.102691	0.0687789	0.305098	0.286644	0	0.201101	0	0.163921	0.0792184	0	0	0.0763661	0	0.177011	0	0	0	0	0.104925	0	0	0.0797315	0	0.364754	0.0881862	0.169604	0	0	0.0868947	0	0.288196	0.0873137	0
itf00g01400	CAP (Cysteine-rich secretory proteins, Antigen 5, and Pathogenesis-related 1 protein) superfamily protein	itf00g01400	Chr00	2049392	2049890	0	0	0	0	0	0	0	0	0	0	0	0	0	0	0	0	0	0	0	0	0	0	0	0	0.137285	0	0	0	0	0	0	0	0	0	0	0	0	0	0	0	0	0	0	0
itf00g01420	CAP (Cysteine-rich secretory proteins, Antigen 5, and Pathogenesis-related 1 protein) superfamily protein	itf00g01420	Chr00	2054662	2055310	0	0	0	0	0	0	0	0	0	0	0	0	0	0	0	0	0	0	0	0	0	0	0	0	0	0	0	0	0	0	0	0	0	0	0	0	0	0	0	0	0	0	0	0
itf00g01440	CAP (Cysteine-rich secretory proteins, Antigen 5, and Pathogenesis-related 1 protein) superfamily protein	itf00g01440	Chr00	2079582	2080516	0	0	0	0	0	0	0	0	0	0	0	0	0	0	0	0	0	0	0	0	0	0	0	0	0	0	0	0	0	0	0	0	0	0	0	0	0	0	0	0	0	0	0	0
itf00g01500	NAD(P)-binding Rossmann-fold superfamily protein	itf00g01500	Chr00	2142104	2143717	0	0	0	0	0	0	0	0	0	0	0	0	0	0	0	0	0	0	0	0	0	0	0	0	0	0	0	0	0	0	0.108632	0	0	0	0	0	0	0	0	0	0	0	0	0
itf00g01510	CAP (Cysteine-rich secretory proteins, Antigen 5, and Pathogenesis-related 1 protein) superfamily protein	itf00g01510	Chr00	2165623	2166416	0	0	0	0	0	0	0	0	0	0	0	0	0	0	0	0	0	0	0	0	0	0	0	0	0	0	0	0	0	0	0	0	0	0	0	0	0	0	0	0	0	0	0	0
itf00g01530	CAP (Cysteine-rich secretory proteins, Antigen 5, and Pathogenesis-related 1 protein) superfamily protein	itf00g01530	Chr00	2176480	2177334	0	0	0	0	0	0	0	0	0	0	0	0	0	0	0	0	0	0	0	0	0	0	0	0	0	0	0	0	0	0	0	0	0	0	0	0	0	0	0	0	0	0	0	0
itf00g01540	NAD(P)-binding Rossmann-fold superfamily protein	itf00g01540	Chr00	2208116	2210822	0	0	0	0	0	0	0	0	0	0	0	0	0	0	0	0	0	0	0	0	0	0	0	0	0	0	0	0	0	0	0	0.117897	0	0	0	0	0	0	0	0	0	0	0	0
itf00g01550	CAP (Cysteine-rich secretory proteins, Antigen 5, and Pathogenesis-related 1 protein) superfamily protein	itf00g01550	Chr00	2220011	2220915	0	0	0	0	0	0	0	0	0	0	0	0	0	0	0	0	0	0	0	0	0	0	0	0	0	0	0	0	0	0	0	0	0	0	0	0	0	0	0	0	0	0	0	0
itf00g01560	CAP (Cysteine-rich secretory proteins, Antigen 5, and Pathogenesis-related 1 protein) superfamily protein	itf00g01560	Chr00	2236588	2237452	0	0	0	0	0	0	0	0	0	0	0	0	0	0	0	0	0	0	0	0	0	0	0	0	0	0	0	0	0	0	0	0	0	0	0	0	0	0	0	0	0	0	0	0
itf00g01590	NAD(P)-binding Rossmann-fold superfamily protein	itf00g01590	Chr00	2301222	2302622	14.8866	22.8215	12.3648	22.3525	12.8029	18.4512	14.7738	19.422	11.1591	11.5169	8.98474	5.04097	10.3229	9.82605	10.5743	7.53254	32.4924	37.9755	19.1126	31.6432	39.42	26.208	21.853	26.3068	24.4939	17.8779	11.7778	12.261	14.3393	12.8163	11.6765	5.95968	25.7467	34.1316	20.5931	18.7097	28.3103	22.0642	17.6385	17.8214	34.6393	19.2252	25.0696	30.4945
itf00g01600	Zinc-binding ribosomal protein family protein	itf00g01600	Chr00	2427822	2428146	0	0	0	0	0	0	0	0	0	0	0	0	0	0	0	0	0	0	0	0	0	0	0	0	0	0	0	0	0	0	0	0	0	0	0	0	0	0	0	0	0	0	0	0
itf00g01620	NAC transcription factor-like	itf00g01620	Chr00	2445412	2448775	0	0	0	0	0	0	0	0	0	0	0	0	0	0	0	0	0	0	0	0	0	0	0	0	0	0	0	0	0	0	0	0	0	0	0	0	0	0	0	0	0	0	0	0
itf00g01630	alpha/beta-Hydrolases superfamily protein	itf00g01630	Chr00	2455683	2456451	0.146367	0.151639	0.18698	0.360717	0.248736	0.16532	0	0	0	0	0	0	0	0	0	0	1.35786	1.25485	0.465155	0.433532	0.905338	1.33563	1.26563	2.20064	1.38957	1.85704	1.76599	1.64004	0.294134	1.82292	0.786829	0.711414	0.492163	0.182766	0.356229	0.495028	0.465753	0.501769	0	0	0	0.187139	0.159493	0.184177
itf00g01660	hypothetical protein	itf00g01660	Chr00	2579330	2581478	0	0	0	0	0	0	0	0	0	0	0	0	0	0	0	0	0	0	0	0	0	0	0	0	0	0	0	0	0	0	0	0	0	0	0	0	0.243437	0	0	0	0	0	0	0
itf00g01700	laccase	itf00g01700	Chr00	2618462	2624499	0.172186	0	0	0	0	0.090702	0.0924034	0	0	0	0	0	0.0667411	0.213468	0	0	0.0669677	0.077644	0.0774926	0.0781678	0	0.0753929	0.0762838	0	0.235182	0	0	0.16243	0	0	0	0.114231	0	0	0	0	0	0	0	0	0	0.0915709	0	0.206373
itf00g01770	hypothetical protein	itf00g01770	Chr00	2725086	2725950	0.0889861	0	0	0	0	0	0.092982	0	0	0	0	0	0	0	0	0	0	0	0	0	0	0	0	0	0	0	0	0	0	0	0	0	0.112345	0.0582171	0.0949636	0.0907221	0	0	0	0	0.178536	0	0.0887447	0
itf00g01790	hypothetical protein	itf00g01790	Chr00	2733318	2734725	0	0	0	0	0	0	0	0	0	0	0	0	0	0	0	0	0	0	0	0	0	0	0	0	0	0	0	0	0	0	0	0	0	0	0	0	0	0	0	0	0	0	0	0
itf00g01800	hypothetical protein	itf00g01800	Chr00	2734752	2735430	0	0	0	0.300176	0.205419	0.310376	0	0	0.473222	0	0	0	0	0	0	0	0	0	0	0	0	0	0	0	0	0	0	0	0	0	0	0.413195	0	0	0	0	0	0	0	0	0	0	0.290224	0
itf00g01940	conserved hypothetical protein	itf00g01940	Chr00	2914438	2917715	74.522	54.5338	61.826	45.7011	68.9355	56.9038	83.6251	47.0785	47.9471	45.6853	48.2233	33.1341	67.7341	58.1952	56.7772	36.4754	37.8024	42.295	42.6871	51.4212	52.6297	92.1739	63.2987	75.1661	35.0444	41.7715	35.0109	29.5273	54.4385	69.7472	57.4835	58.9634	135.91	121.952	49.3532	58.0779	91.0233	54.6532	61.7348	62.0563	30.4658	38.4999	42.9073	38.5818
itf00g01950	Ribosomal protein L36	itf00g01950	Chr00	2921160	2922358	135.71	143.758	135.494	117.434	134.502	129.271	155.777	122.814	99.3155	105.886	108.58	92.9618	113.33	158.583	115.885	103.7	91.394	108.07	118.344	112.866	156.146	129.638	189.27	125.325	81.672	70.4791	82.1203	80.0476	104.944	121.732	82.3605	85.3384	349.546	344.4	49.4417	149.245	117.605	130.471	171.785	148.509	72.4768	176.258	117.633	72.7374
itf00g02010	conserved hypothetical protein	itf00g02010	Chr00	3022771	3024352	2.28332	6.7196	1.56974	3.93251	2.36908	10.9393	3.22359	10.1765	4.3818	5.48541	4.15291	3.18446	2.31342	1.28925	2.95225	0.690471	2.19335	2.81034	4.12451	6.35221	1.6273	1.53391	2.20017	2.13782	2.31671	2.32578	3.40734	6.1222	0.794494	1.89109	0.60954	0.850004	97.4926	78.6206	75.2237	68.7505	30.9972	45.8221	20.9381	34.5516	7.35526	10.5523	3.29062	3.41237
itf00g02030	hypothetical protein	itf00g02030	Chr00	3038745	3039867	0	0.170726	0.218065	0.200966	0.147241	0.187705	0	0	0	0.211901	0.406392	0.22035	0	0	0	0	0.277407	0.157291	0.1772	0.166291	0.151179	0.163181	0.149934	0.313629	0.118795	0.160683	0	0	0	0	0.191276	0	1.46344	1.06324	0.389827	0.360609	0.530234	0.389782	0.553383	0	0.169513	0.410866	0	0.202652
itf00g02050	phospholipase D alpha	itf00g02050	Chr00	3081596	3087501	6.87741	13.2978	7.68569	12.9396	7.96615	15.485	9.72317	12.4907	29.2708	30.0135	37.8816	33.0615	15.4167	12.0944	24.7445	25.907	23.7596	19.8461	26.0663	15.372	5.32865	7.23418	5.09703	7.50794	33.4274	34.1847	35.176	45.6576	15.1687	23.8023	18.5935	14.9391	5.84222	8.41302	7.31452	20.4638	7.44348	19.0313	18.6673	16.3975	7.04981	5.53897	14.6293	11.4251
itf00g02160	hypothetical protein	itf00g02160	Chr00	3211744	3213225	0	0	0	0	0	0	0	0	0	0	0	0	0	0	0	0	0	0	0	0	0	0	0	0	0	0	0	0	0	0	0	0	0	0	0	0	0	0	0	0	0	0	0	0
itf00g02330	RING/U-box superfamily protein	itf00g02330	Chr00	3533242	3533758	0	0	0	0	0	0	0	0	0	0	0	0	0	0	0	0	0	0	0	0	0	0	0	0	0	0	0	0	0	0	0	0	0	0	0	0	0	0	0	0	0	0	0	0
itf00g02350	hypothetical protein	itf00g02350	Chr00	3581752	3583554	0.513468	0.785054	1.06758	0.484722	0.608767	0.537264	0.599979	0.854781	0.851949	0.989201	1.00564	1.06826	1.05623	0.985726	0.918017	0.714552	0.493199	0.926217	1.51315	1.19271	0.492637	1.1103	0.920299	0.830586	0.876311	0.853645	1.85025	1.67314	0.361741	0.436861	0.433064	1.06234	0.669181	1.13441	0.0606114	0.268769	0.733469	0.178122	0.83751	0.276839	0.342803	0.123701	0.30914	0.240806
itf00g02360	Alkaline-phosphatase-like family protein	itf00g02360	Chr00	3583776	3585907	2.27207	2.63001	1.83817	1.77922	2.42422	1.86941	2.50671	2.50857	1.22443	0.681868	1.5411	1.09351	1.65161	0.981716	1.38621	0.546742	1.14217	1.25475	1.35068	1.82365	1.91332	2.83167	1.64949	1.32697	0.921495	0.997978	1.33471	0.461576	2.36365	1.50523	2.22492	0.993361	4.05658	2.39286	1.5368	3.44961	1.45151	2.32983	3.05342	3.64032	1.15143	0.991882	2.18678	1.38372
itf00g02370	prenylated RAB acceptor 1.F1	itf00g02370	Chr00	3595264	3595861	0	0.233685	0	0	0.199653	0	0	0	0	0	0	0	0	0	0	0	0	0.654786	0	0.225705	0	0.232966	0	0	0	0	0	0	0	0.314082	0	0	0.203558	0.443688	0.241654	0	0.235676	0	0	0	0	0	0	0
itf00g02380	hypothetical protein	itf00g02380	Chr00	3613937	3615145	0	0	0	0	0	0	0	0	0	0	0	0	0	0	0	0	0	0	0	0	0	0	0	0	0	0	0	0	0	0	0	0	0	0	0	0	0	0	0	0	0	0	0	0
itf00g02390	myb domain protein	itf00g02390	Chr00	3620687	3621847	0	0	0	0	0	0	0	0	0	0	0	0	0	0.0846693	0	0	0	0	0	0	0	0	0	0	0	0	0	0	0	0	0	0	0	0	0	0	0	0	0	0	0	0	0	0
itf00g02410	SEC6	itf00g02410	Chr00	3630044	3630795	0	0	0	0	0	0	0	0	0	0	0	0	0	0	0	0	0	0	0	0	0	0	0	0	0	0	0	0	0	0	0	0	0	0	0	0	0	0	0	0	0	0	0	0
itf00g02440	Histone superfamily protein	itf00g02440	Chr00	3661097	3663935	13.0542	4.14641	5.09373	7.2845	10.9517	8.32663	10.5406	7.14514	10.424	9.5883	8.95953	8.01398	11.4294	10.3437	10.2239	4.47877	17.1798	22.6696	25.4909	24.8489	17.1374	17.2884	16.0995	22.9259	14.9505	24.079	22.7312	17.0842	19.2705	23.1223	23.9576	9.27767	10.5172	7.93852	5.00575	7.68189	8.16151	8.10631	8.64037	6.79081	7.42358	12.6834	5.73398	7.34883
itf00g02470	tetraspanin2	itf00g02470	Chr00	3767679	3771164	33.9187	27.8523	25.4103	26.2324	32.8992	27.8306	37.1795	25.9428	30.3034	27.7943	30.6493	27.1036	26.5126	17.6334	32.1061	20.586	26.4709	31.3646	30.1919	43.4592	25.9842	36.4811	22.5409	37.1946	37.3498	40.2314	35.3344	35.5924	28.1262	26.8642	33.0768	24.8599	40.7535	34.0197	64.852	42.1868	36.7122	30.0182	30.6532	25.6713	17.6316	8.51598	20.9303	17.5792
itf00g02490	hypothetical protein	itf00g02490	Chr00	3808558	3809207	0	0	0.523215	0.478591	0.57297	0.459166	0.44364	0	0	0.508926	0.495401	0.982827	0	0	0	0.637483	0	0.422586	0	0	0	0	0	0	0.313406	0.769058	0.468443	0.945061	0	0	0.414629	0	0	0.617879	0.553076	0	0	0.467382	0	0	0	0	0	0
itf00g02500	myb-like transcription factor family protein	itf00g02500	Chr00	3820250	3825370	121.586	206.199	92.159	196.151	121.511	303.114	87.3111	132.515	197.322	197.16	284.154	283.043	54.0851	30.3219	116.777	129.517	58.4469	106.27	121.508	146.413	3.72773	57.6131	5.75301	76.4641	103.321	159.286	190.847	167.333	1.36565	1.73346	17.2011	3.06926	27.0685	45.9091	6.28528	21.8439	47.0257	47.3766	98.5264	79.2578	5.90354	7.75133	68.3193	66.899
itf00g02520	Fanconi Anaemia group E protein FANCE domain containing protein	itf00g02520	Chr00	3866023	3867594	0.280642	0.395546	0.169352	0.168703	0.398583	0.148934	0.28298	0.289708	0.227845	0.423246	0.131375	0.627058	0.435653	0.385485	0.436366	0.130075	0.595801	0.352435	0.59521	0.303047	2.29505	0.419087	2.36276	0.559911	0.413384	0.419898	0.125962	0.429369	0.735402	0.584985	0.695445	0.663915	0.303246	0.457519	0.396867	0.44362	0.182244	0.281147	0.43277	0.646414	0.274157	0.519284	0.215956	0.206362
itf00g02530	ACC oxidase	itf00g02530	Chr00	3868007	3869478	0.194566	0.212175	0.128397	0	0	0.0555501	0.108434	0	0	0	0	0.142625	0	0	0	0	0.126429	0	0.108349	0.393469	0.424544	0.865378	0.0417585	0.369853	0	0	0.0623756	0	0.0339989	0	0	0	0.377417	0.416315	0.0630885	0.390081	0	2.02708	0.163989	0	0.100862	0.188477	0	0
itf00g02550	GYF domain-containing protein	itf00g02550	Chr00	3874255	3875401	0.827484	2.39214	1.33533	1.42406	1.69908	2.12599	0.832951	2.08965	2.77167	2.06716	3.67413	4.07612	1.6424	0.402058	1.46246	3.63178	1.3822	1.08202	1.99051	2.16363	0.757684	0.294711	1.20512	1.69036	2.82421	2.13052	1.82588	1.88401	1.06437	0.810994	1.47323	2.921	0.158006	0.413749	1.01024	1.51937	0.104104	1.74252	1.78118	2.2121	0.459442	1.08955	1.41208	0.895227
itf00g02570	arogenate dehydratase	itf00g02570	Chr00	3979912	3981403	2.35581	1.48821	2.13435	0.877005	2.67306	1.37608	2.26631	0.497414	1.04294	1.54929	1.03158	1.96758	0.769319	2.14949	1.76021	2.13828	1.66177	2.39506	2.49224	2.06383	3.49506	3.777	4.3186	4.08375	2.09549	2.67325	2.45164	2.62021	1.74998	3.56778	3.07598	2.3879	3.51532	3.36489	2.59083	2.24275	2.22588	2.26853	1.58152	2.18379	1.17677	2.02172	0.442739	0.258193
itf00g02580	hypothetical protein	itf00g02580	Chr00	3982255	3987747	3.24641	0.388222	2.06201	1.37545	1.3905	0	0.447079	1.38588	1.69214	2.50265	0	0	3.1623	1.98909	1.88827	2.98934	1.26607	1.4529	2.36785	1.15011	3.11513	1.98585	3.65822	1.88506	2.82691	3.54587	3.64372	3.25323	2.4849	3.16913	3.48299	1.33306	1.76289	1.91952	2.59093	2.08313	1.13228	0.849212	2.1127	1.70738	0.394666	4.01555	0	0
itf00g02590	hypothetical protein	itf00g02590	Chr00	3996993	3997506	0	0	0	0	0	0	0	0	0	0	0	0	0	0	0	0	0	0	0	0	0	0	0	0	0	0	0	0	0	0	0	0	0	0	0	0	0	0	0	0	0	0	0	0
itf00g02600	transducin family protein / WD-40 repeat family protein	itf00g02600	Chr00	4015038	4018578	0.379876	0.522531	0	0.361328	0.251009	0.219455	0.422899	0.12079	0.521073	0.124812	0.498865	0	0.32121	0	0.110112	0.124905	0.328798	0.0919877	0.213959	0.192902	0.75764	0.0900776	0.250441	0.0911051	0.849477	0	0.237517	0.110526	0.25881	0.10462	0	0	0.225579	0.24819	0.716488	0.329819	0.221149	0.350222	0.210718	0.658705	0.0995543	0.381012	0.104745	0.123483
itf00g02620	hypothetical protein	itf00g02620	Chr00	4046303	4047280	0	0	0	0	0	0	0	0	0	0	0	0	0	0	0	0	0	0	0	0	0	0	0	0	0	0	0	0	0	0	0	0	0	0	0	0	0	0	0	0	0	0	0	0
itf00g02630	translationally controlled tumor protein	itf00g02630	Chr00	4049668	4051611	1271.99	1440.06	1412.72	1402.11	1269.27	1113.92	1303.65	1137.52	1424.09	1430.56	1724.02	1566.3	1339.56	1168.71	1407.03	1612.81	2050.88	2133.19	2066.08	1772.13	1262.57	1485.38	1156.55	1674.32	1792.35	2018.88	2034.62	3836.45	1326.61	1099.17	1775.09	1746.61	2427.78	2181.51	1284.36	1199.21	1896.86	1068.68	1581.98	1198.17	1103.97	1041.51	1047.5	1037.47
itf00g02660	Adenine nucleotide alpha hydrolases-like superfamily protein	itf00g02660	Chr00	4066467	4067319	0	0	0	0	0	0	0	0	0.0690937	0	0	0	0.0725379	0	0	0	0	0	0	0	0	0	0	0	0	0	0	0.100001	0.0625087	0	0	0	0	0	0	0	0	0	0	0	0	0	0	0
itf00g02720	Protein kinase superfamily protein	itf00g02720	Chr00	4176407	4178305	0.0664781	0	0	0.0842621	0.0574037	0	0.0745593	0	0	0	0	0	0	0	0	0	0	0.0676838	0	0.207039	0	0.190411	0.0575756	0	0	0	0.169484	0.0790264	0	0.145459	0	0	0.0684698	0	0	0.0743071	0	0	0	0	0	0	0.0754838	0
itf00g02740	RING/U-box superfamily protein	itf00g02740	Chr00	4208462	4209693	0	0	0	0	0.0260978	0.036925	0	0	0	0	0	0	0	0	0	0	0	0	0	0	0	0	0	0	0	0	0	0	0	0	0	0	0	0.0384445	0	0	0	0	0	0.0361191	0	0	0.038226	0
itf00g02810	phosphofructokinase	itf00g02810	Chr00	4363164	4367167	13.2717	52.3854	16.8152	46.1769	18.938	54.9989	19.1121	49.6861	55.9026	56.2011	56.6801	50.0157	37.6792	24.4741	43.0791	44.4295	40.0398	40.563	42.5074	33.3528	9.81491	12.2936	8.73752	11.3751	43.2551	43.9117	47.3793	82.1478	20.4123	21.9269	27.3624	44.4742	28.9919	34.1196	16.8322	34.5052	39.8117	54.3303	54.383	52.1937	20.8943	10.0562	35.431	30.5897
itf00g02820	zinc knuckle (CCHC-type) family protein	itf00g02820	Chr00	4369415	4371479	1.72599	1.51405	1.11741	3.2566	1.28217	1.29937	0.949814	0.688096	2.22226	1.46261	1.4838	1.22045	2.81031	1.32972	1.9732	2.2231	1.0002	0.278986	0.614547	0.579923	1.25501	1.05562	0.96518	1.06666	2.37158	0.853917	0.35979	0.702547	0.385643	0	0.307358	0.346543	0	1.11886	0.728388	0.332766	0.70151	0.337776	1.28064	2.00401	1.5056	1.81522	0.318959	0.772281
itf00g02850	myo-inositol oxygenase	itf00g02850	Chr00	4425056	4426535	0	0	0	0	0	0	0	0	0	0	0	0	0	0	0	0	0.137044	0.0762354	0.253586	0.0793438	0	0	0	0	0.237778	0.0760921	0.0959593	0	0	0.0925903	0	0.103496	0	0	0	0	0	0	0	0	0	0	0	0
itf00g02860	Far-red impaired responsive (FAR1) family protein	itf00g02860	Chr00	4431846	4435208	0	0	0	0	0	0	0	0	0	0	0	0	0	0	0	0	0	0	0	0	0	0	0	0	0	0	0	0	0	0	0	0	0	0	0	0	0	0	0	0	0	0	0	0
itf00g02870	hypothetical protein	itf00g02870	Chr00	4437285	4438789	0.272776	0.331751	0.171629	0.884618	0.385203	0.375951	0.074898	0.53754	0.364831	0.849199	0.491139	0.506397	0.378557	0.0790817	0.228415	0.506823	0	0	0	0	0	0	0	0	0.0496178	0	0	0	0	0	0	0	0	0.130519	0.161745	0.148499	0	0.363637	0.357797	0.361765	0.484134	0.405304	0.434193	0.173029
itf00g02880	hypothetical protein	itf00g02880	Chr00	4438815	4442355	0.110865	0.334014	0.141787	0.779894	0.437751	0.617676	0.250031	0.129179	0.606042	0.981271	1.44755	0.98235	0.726325	0	0.249777	0.330987	0	0	0	0	0	0	0	0	0.237395	0	0	0	0	0	0	0	0	0	0.128379	0	0	0.247521	0.121179	0.37376	0.811461	0.697099	0	0.563585
itf00g02890	hypothetical protein	itf00g02890	Chr00	4442506	4444363	0	0.162055	0.419863	0.519346	0.180015	0.550885	0	0.505898	0.863964	0.277104	0.727532	0.412731	0.135019	0	0.375907	0.483037	0	0	0	0	0	0	0	0	0.0398775	0	0	0	0	0	0	0	0	0.269697	0.0623661	0.237781	0	0.295122	0.348571	0.234358	0.168998	0.459972	0.175838	0.208782
itf00g02960	Cytochrome C oxidase copper chaperone (COX17)	itf00g02960	Chr00	4515158	4516730	10.4441	17.9907	11.5557	10.2764	11.7004	13.0342	11.1999	14.9056	13.4282	16.7818	18.7609	10.4017	10.998	11.2276	9.98147	17.3561	8.58262	6.97623	8.15946	9.13715	4.8765	3.98684	4.25515	5.73055	10.0916	8.63189	7.89613	5.17374	3.66364	3.47816	4.56939	5.03086	14.0066	12.6497	8.148	13.3855	20.9283	12.2415	13.8976	18.0877	13.0725	6.88614	13.0574	12.3324
itf00g02990	Protein kinase superfamily protein	itf00g02990	Chr00	4564988	4570011	0.600631	0.678034	0.924361	0.651872	0.53325	0.38592	0.433952	0.536114	1.00851	0.764867	0.792743	0.408108	1.46889	1.19444	0.63748	0.399112	0.614989	0.442666	0.253734	0.202592	0.485402	0.971999	0.189116	0.477232	0.715967	0.225172	0.145592	0.307071	0.265743	0.0304944	0.25259	0.0340302	0.0638767	0.0703851	0.104904	0.412553	0.322377	0.242242	0.27964	0.489147	2.25892	1.31414	2.04241	2.67965
itf00g03040	Protein kinase superfamily protein	itf00g03040	Chr00	4662084	4663409	3.52529	6.95719	6.71618	9.26184	2.41774	7.9408	3.36563	8.4783	4.54901	3.75818	3.61431	2.87114	7.68467	3.13243	2.69532	2.08728	3.01458	4.27883	2.03501	1.74798	1.89267	1.40026	1.23147	2.57975	2.96606	1.99842	1.8598	1.79313	2.70238	0.722386	1.47799	0.550592	1.31856	1.13349	1.86821	3.15917	2.28183	5.38242	4.72716	5.04304	31.0304	21.7556	37.9649	41.7112
itf00g03050	Protein kinase superfamily protein	itf00g03050	Chr00	4667407	4668235	2.38538	1.33753	1.56765	3.20115	1.09886	2.81496	1.66363	1.46492	0.803854	1.43333	2.05799	2.04595	1.89675	2.74451	1.37918	0.203442	1.96112	1.46231	0.78466	1.97378	0.170463	1.77264	0.165718	0.884907	1.32985	0.438269	0.549252	0.294833	0.133996	0	0.427582	0	0.0873337	0.280116	0.214517	0.201268	2.23618	0.735219	0.700744	1.33123	9.55556	5.01389	12.3277	10.9804
itf00g03060	Protein kinase superfamily protein	itf00g03060	Chr00	4670757	4671541	0	0	0	0	0	0	0	0	0	0	0	0	0	0	0	0	0	0	0	0	0	0	0	0	0	0	0	0	0	0	0	0	0	0	0	0	0	0	0	0	0	0	0	0
itf00g03070	Protein kinase superfamily protein	itf00g03070	Chr00	4672608	4674912	0.177659	0.135182	0.402889	0.316725	0.115574	0.214048	0.0685722	0.159701	0.0499206	0.0804737	0.163596	0	0.106664	0.0699602	0	0.0834384	0.160402	0	0	0.0621852	0.158857	0.123479	0.109968	0	0.0460709	0	0.0802351	0	0.0890479	0	0.0711115	0	0.0723978	0.08112	0.144747	0.204348	0.0686272	0.0748359	0.270181	0.142926	1.4947	1.24929	1.05622	0.454631
itf00g03080	Protein kinase superfamily protein	itf00g03080	Chr00	4675620	4677790	9.79938	20.2449	16.4872	35.3569	8.06247	18.3832	13.1075	24.7167	10.0022	8.498	5.81649	4.63738	15.481	13.982	4.44523	3.20542	10.2079	12.6736	3.03889	4.43785	5.34415	11.4436	2.71825	4.23023	8.27205	4.00783	4.57858	3.37722	1.92169	0.878669	1.52095	1.00402	6.86565	8.61116	8.23457	10.3037	17.8242	10.9749	12.4332	15.1797	107.335	52.7491	114.597	134.847
itf00g03110	hypothetical protein	itf00g03110	Chr00	4683889	4684577	0	0	0	0	0	0	0	0	0	0	0	0	0	0	0	0	0	0	0	0	0	0	0	0	0	0	0	0	0	0	0	0	0	0	0	0	0	0	0	0	0	0	0	0
itf00g03120	hypothetical protein	itf00g03120	Chr00	4685261	4685585	0	0	0	0	0	0	0	0	0	0	0	0	0	0	0	0	0	0	0	0	0	0	0	0	0	0	0	0	0	0	0	0	0	0	0	0	0	0	0	0	0	0	0	0
itf00g03140	CAP (Cysteine-rich secretory proteins, Antigen 5, and Pathogenesis-related 1 protein) superfamily protein	itf00g03140	Chr00	4744348	4745178	0	0	0	0	0	0	0	0	0	0	0	0	0	0	0	0	0	0	0	0	0	0	0	0	0	0	0	0	0	0	0	0	0	0	0	0	0	0	0	0	0	0	0	0
itf00g03160	CAP (Cysteine-rich secretory proteins, Antigen 5, and Pathogenesis-related 1 protein) superfamily protein	itf00g03160	Chr00	4753031	4753706	0	0	0	0	0	0	0	0	0	0	0	0	0	0	0	0	0	0	0	0	0	0	0	0	0	0	0	0	0	0	0	0	0	0	0	0	0	0	0	0	0	0	0	0
itf00g03210	RAN GTPase	itf00g03210	Chr00	4843374	4844301	0.607293	0	0	0	0.365432	0	0	0.254503	0.313957	0	0	0	1.36099	0	0	0	0.517089	0	0	0	0.347316	0	0	0	0.738689	0	0	0	0.269064	0	0	0	0.234887	0.261244	0	0	0	0	0.224413	0	0	0.261532	0	0
itf00g03240	Protein of unknown function (DUF3414)	itf00g03240	Chr00	4885325	4886369	2.69915	0.888064	2.39913	2.09257	2.42918	1.0325	3.10822	1.12245	3.45299	2.30909	1.08848	0	0	2.21346	3.35518	1.1201	0.717616	2.71298	0	0.892014	0.933876	3.03786	1.01191	3.6803	3.28491	1.00482	2.20273	6.28316	0.837183	0	1.249	0	2.54429	0.918648	1.62844	3.57751	0.733958	1.86156	0	1.7729	0.921823	3.04151	2.75752	1.01712
itf00g03250	Far-red impaired responsive (FAR1) family protein	itf00g03250	Chr00	4893272	4894748	0	0	0	0	0	0	0	0	0	0	0	0	0	0	0	0	0	0	0	0	0	0	0	0	0	0	0	0	0	0	0	0	0	0	0	0	0	0	0	0	0	0	0	0
itf00g03260	hypothetical protein	itf00g03260	Chr00	4937488	4937734	31.8996	18.1624	22.9209	31.418	26.6227	28.2957	53.3002	35.2616	36.1216	31.2117	48.1143	30.385	55.3823	36.1676	41.0386	51.0496	19.6469	16.6867	20.156	13.4344	8.73064	12.8931	13.3044	18.4133	12.1985	14.6024	12.0506	18.4293	19.3293	26.3953	15.375	11.2745	17.65	22.5512	32.8151	24.7379	7.37788	22.9705	22.9573	11.4461	16.5953	38.395	20.5252	26.6611
itf00g03300	hypothetical protein	itf00g03300	Chr00	5030006	5030648	2.86511	2.84832	1.24521	1.12066	8.25965	3.2436	2.19923	3.46322	0.863762	3.55314	6.98686	2.41584	1.77474	4.80007	4.79085	8.84075	0.755837	2.6683	3.02972	5.44278	5.92154	3.24226	6.66649	3.86395	2.74416	2.06471	3.46453	0.869211	0.986698	5.34555	8.47918	2.04355	3.39372	6.72119	10.5321	4.92201	3.25976	3.0764	3.04747	4.84888	4.49713	3.07456	0.926378	1.04929
itf00g03350	hypothetical protein	itf00g03350	Chr00	5073009	5076185	0	0	0	0	0	0	0	0	0	0	0	0	0	0	0	0	0	0	0	0	0	0	0	0	0	0	0	0	0	0	0	0	0	0	0	0	0	0	0	0	0	0	0	0
itf00g03360	Bifunctional inhibitor/lipid-transfer protein/seed storage 2S albumin superfamily protein	itf00g03360	Chr00	5080281	5080560	0	0	0	0	0	0	0	0	0	0	0	0	0	0	0	0	0	0	0	0	0	0	0	0	0	0	0.831129	0	0	0	0	0	0	0	0	0	0.613577	0	0	0	0	0	0	0
itf00g03370	Bifunctional inhibitor/lipid-transfer protein/seed storage 2S albumin superfamily protein	itf00g03370	Chr00	5083442	5083718	0	0	0	0	0	0	0	0	0	0	0	0	0	0	0	0	0.560736	0	0	0	0	0	0	0	0	0	0	0	0	0	0	0	0	0	0	0	1.93792	0.777103	0	0	0	0	0	0
itf00g03400	hypothetical protein	itf00g03400	Chr00	5172516	5172952	0	0	0.273241	0	0	0	0	0	0	0	0	0	0	0	0	0	0	0	0	0	0	0	0	0	0	0	0	0	0	0	0	0	0	0	0	0	0	0	0	0	0	0	0.235332	0
itf00g03410	Polynucleotidyl transferase, ribonuclease H-like superfamily protein	itf00g03410	Chr00	5189892	5200085	0.134307	0.310851	0.0913899	0.135771	0.064904	0.236141	0.189022	0.045151	0.272553	0.133384	0.23428	0.052536	0.147591	0.0767565	0.117795	0.151571	0.212648	0.20327	0.400843	0.389367	0.266441	0.399133	0.26756	0.299063	0.334866	0.422031	0.227751	0.211232	0.213443	0.0763471	0.156428	0.0428531	0.183527	0.205355	0.0433281	0.0784907	0.0398023	0	0.11533	0.162346	0.0719563	0	0.113557	0.130554
itf00g03420	SCARECROW-like	itf00g03420	Chr00	5200502	5204023	0.680312	0.637896	0.657836	0.840578	0.965218	0.620743	0.582924	0.684279	0.783303	0.825915	0.784767	0.307316	1.17969	0.465884	0.734639	0.810087	7.37017	5.97289	5.07433	5.1961	3.38315	7.25273	2.16112	7.16377	6.14411	5.63734	5.78847	3.03367	3.00701	2.85263	3.93379	1.29303	0.140989	0.187466	0.0584764	0.189472	0.219416	0.316145	0.170464	0.244772	0.323163	0.330194	0.548667	0.544047
itf00g03430	Protein kinase protein with adenine nucleotide alpha hydrolases-like domain	itf00g03430	Chr00	5213304	5217964	0.332945	0.408596	0.307308	0.316437	0.305341	0.550903	0.480861	0.571325	0.489483	0.25564	0.349341	0.128065	0.277625	0.040555	0.226722	0.303594	0.645626	0.47856	0.885145	0.793392	0.556144	0.298103	0.605533	0.330299	0.685957	0.721973	1.04499	0.498184	0.459602	0.594414	0.406746	0.676462	0.590037	0.338272	0.649249	0.942247	0.0577044	0.669729	0.579476	0.772796	0.224847	0.393178	0.351204	0.311761
itf00g03440	RNA-directed DNA polymerase (reverse transcriptase)-related family protein	itf00g03440	Chr00	5234491	5236982	0	0	0	0	0	0	0	0	0	0	0	0	0	0	0	0	0	0	0	0	0	0	0	0	0	0	0	0	0	0	0	0	0	0	0	0	0	0	0	0	0	0	0	0
itf00g03450	zinc ion binding;nucleic acid binding	itf00g03450	Chr00	5237803	5239266	0	0	0	0	0	0	0	0	0	0	0	0	0	0	0	0	0	0	0	0	0	0	0	0	0	0	0	0	0	0	0	0	0	0	0	0	0	0	0	0	0	0	0	0
itf00g03460	hypothetical protein	itf00g03460	Chr00	5239688	5243065	0	0	0	0	0	0	0	0	0	0	0	0	0	0	0	0	0	0	0	0	0	0	0	0	0	0	0	0	0	0	0	0	0	0	0	0	0	0	0	0	0	0	0	0
itf00g03470	syntaxin of plants	itf00g03470	Chr00	5263470	5265007	0	0	0	0	0	0	0	0	0	0	0	0	0	0	0	0	0	0	0	0	0	0	0	0	0	0	0	0	0	0	0	0	0	0	0	0	0	0	0	0	0	0	0	0
itf00g03480	DNA GYRASE B2	itf00g03480	Chr00	5272193	5276221	0	0	0	0	0	0	0	0	0	0	0	0	0	0	0	0	0	0	0	0	0	0	0	0	0	0	0	0	0	0	0	0	0	0	0	0	0	0	0	0	0	0	0	0
itf00g03490	syntaxin of plants	itf00g03490	Chr00	5281015	5282318	0	0	0	0	0	0	0	0	0	0	0	0	0	0	0	0	0	0	0	0	0	0	0	0	0	0	0	0	0	0	0	0	0	0	0	0	0	0	0	0	0	0	0	0
itf00g03500	myb domain protein	itf00g03500	Chr00	5295049	5296411	0.151897	0.142532	0.191361	0	0.126203	0	0.0828035	0.083348	0.117545	0.093102	0	0.0925285	0.238962	0.27503	0	0.170004	0.561883	0.0697471	0.512411	0.851741	0.407205	0.780652	0.324918	1.26421	0.708135	0.356969	0.956771	0.483875	0.982427	1.21934	1.9291	0.39178	0.0729364	0.151505	0.0900341	0.722835	0.254947	0.640721	0.0795788	0.39951	0.075643	0.0869392	0	0.0937951
itf00g03510	Leucine-rich repeat protein kinase family protein	itf00g03510	Chr00	5305299	5305659	0	0	0	0	0	0	0	0	0	0	0	0	0	0	0	0	0	0	0	0	0	0	0	0	0	0	0	0	0	0	0	0	0	0	0	0	0	0	0	0	0	0	0	0
itf00g03520	zinc ion binding;nucleic acid binding	itf00g03520	Chr00	5341604	5342597	0.194633	0.181384	0.322065	0.146204	0.447402	0.348133	0.139184	0.209287	0.238296	0.154009	0.294246	0.0769392	0.303584	0	0.21323	0.064505	0.366905	0.119144	0.179579	0.245983	0.404262	0.163812	0.857891	0.511259	0.402339	0.109551	0.205623	0.0656522	0.253453	0.430489	0.597138	0.462329	0	0.177883	0.0772637	0.415614	0	0.0680459	0.198957	0.595751	0.19772	0.530195	0.204133	0.0806475
itf00g03550	hypothetical protein	itf00g03550	Chr00	5350891	5351302	0	0	0	0.415572	0	0	0	0	0	0	0	0	0	0	0.448333	0.397152	0	0	0.359482	0.685518	0	0.364549	0	0.694584	0.268893	0.36413	0.417245	0.341524	0	0	0.965557	0	0	0	0	0	0	0	0	0.357597	0	0	0	0
itf00g03580	hypothetical protein	itf00g03580	Chr00	5376837	5380655	0.126019	0.106616	0.132223	0.175239	0.15404	0.21091	0.0684168	0.0452474	0.158086	0.159334	0.286258	0.143833	0.131129	0.100807	0.112498	0.287254	0.521775	0.638953	0.705684	0.586341	0.45396	0.379555	0.641738	0.597614	0.706733	0.683808	0.774079	0.692752	0.486861	0.623251	0.545317	0.546574	0.0307325	0.0332775	0.0173291	0.102239	0.0470566	0.0757736	0.136933	0.141724	0.0916416	0.944795	0.055777	0.0822521
itf00g03590	UDP-sugar pyrophosphorylase	itf00g03590	Chr00	5385710	5394449	3.74076	4.86996	4.96359	4.03403	3.78475	4.70888	3.77529	4.24193	3.71708	3.55107	3.94649	4.00319	3.39216	2.69783	2.53943	3.48452	8.89033	7.50543	7.60458	8.28169	11.5538	7.84978	10.6189	7.33592	7.49536	6.63415	6.0627	6.14189	8.25677	6.93519	7.01929	7.2747	4.36009	3.68211	3.28117	8.06417	2.53832	7.33182	6.50883	8.06617	4.42975	5.24555	4.71559	3.76768
itf00g03600	ILITYHIA	itf00g03600	Chr00	5398895	5399581	0	0	0.353076	0	0	0	0	0	0	0	0	0	0.227616	0	0	0	0	0	0	0	0	0	0	0	0.201574	0	0	0.297116	0.176971	0	0	0.310939	0	0	0	0	0.296259	0	0	0	0	0	0	0.347971
itf00g03620	amino acid transporter	itf00g03620	Chr00	5408607	5412878	0	0.248674	0	0	0	0	0	0	0.207703	0	0	0	0	0	0	0	0	0	0.134515	0	0	0.253029	0	0.119779	0.173571	0.129088	0	0	0.0930815	0.159111	0.14642	0.169285	0	0	0	0	0	0	0	0	0	0	0	0
itf00g03630	reversibly glycosylated polypeptide	itf00g03630	Chr00	5422841	5423192	0	0	0	0	0	0	0	0	0	0	0	0	0	0	0	0	0	0	0	0	0	0	0	0	0	0	0	0	0	0	0	0	0	0	0	0	0	0	0	0	0	0	0	0
itf00g03640	hypothetical protein	itf00g03640	Chr00	5424615	5426307	0.354102	0	0	0	0.135478	0.182282	0.191622	0.178964	0.541753	0	0.188003	0.401338	0.268869	0	0.196879	0	1.07968	0.924234	1.08567	1.08472	0.923739	1.64273	0.5944	1.22384	1.06679	0.911054	0.175717	0.478783	0.701394	0.421789	1.22217	0.418515	0.315206	0	0.371843	0	0	0.338955	0.177351	0	0.17358	0.193507	0.180344	0
itf00g03650	zinc ion binding;nucleic acid binding	itf00g03650	Chr00	5426320	5426935	0.255856	0	0	0.149331	0.290794	0.282544	0.138312	0.28334	0.288112	0.31873	0.150998	0	0.614626	0.150074	0	0	0.641811	0.241842	0.764101	0.254487	0.111862	0.224214	0.62279	0.928336	1.00404	0.346646	0.289974	0.139479	0.576315	0	0.892878	0.717586	0	0.111371	0.15181	0	0.146542	0.142624	0.14001	0	0.799308	0	0	0.32322
itf00g03660	hypothetical protein	itf00g03660	Chr00	5427019	5428000	0.0930442	0.0450416	0.116329	0.0545537	0.176607	0.152082	0.0989186	0.150798	0.0642828	0.453593	0.290044	0.296865	0.1029	0.105721	0.300996	0.195075	0.655508	0.64047	0.703038	0.616958	0.0785237	0.250331	0.461981	0.60368	0.830378	0.508627	0.366712	0.283667	0.473142	0.362966	0.509156	0.303157	0.0469513	0.0493631	0.20143	0.0542797	0.118953	0	0.0491481	0.0491399	0.141487	0.457211	0.252477	0.120162
itf00g03670	Zinc finger C-x8-C-x5-C-x3-H type family protein	itf00g03670	Chr00	5443105	5455008	1.09751	2.52908	1.43187	2.50646	2.2987	3.69357	2.05261	3.18302	2.29899	2.69986	3.00948	2.96088	1.31897	1.28014	1.32345	2.10483	4.84334	3.84773	4.75232	4.19378	1.26624	2.40063	2.45133	3.61064	5.3981	4.44594	4.86002	3.32898	1.25848	1.69464	2.65906	2.20032	0.736651	1.01362	0.882026	1.57656	0.548449	1.48389	1.86179	2.25224	1.94453	4.55476	2.01246	2.07883
itf00g03680	conserved hypothetical protein	itf00g03680	Chr00	5455103	5459071	0.532009	0.691355	0.781461	0.924649	0.883978	0.738882	0.862344	0.702522	0.67354	0.877798	0.811683	0.888721	0.75097	0.547351	0.858467	1.14608	2.5776	2.25111	3.35663	2.03851	1.62262	2.36246	2.12077	2.43323	2.57961	1.9906	2.91016	2.63077	2.21316	1.89201	1.95841	3.16537	0.547702	0.486772	0.315908	0.399547	0.542762	0.322997	0.728774	0.73379	0.38048	0.225455	0.90567	0.260655
itf00g03690	Tetratricopeptide repeat (TPR)-like superfamily protein	itf00g03690	Chr00	5462054	5465798	0.246297	0.577802	0.170005	0.485097	0.361754	0.554506	0.31688	0.610458	0.443811	0.644177	0.885303	0.764973	0.619509	0.169843	0.218346	0.504354	1.31257	1.48178	1.84946	1.21003	0.378762	0.411744	0.730632	1.12723	1.73363	1.53432	1.85132	1.38042	0.553956	0.545588	1.16624	0.710359	0.278552	0.0629445	0.0970379	0.181721	0.103863	0.2017	0.287645	0.2491	0.256055	0.58413	0.302915	0.445391
itf00g03720	P-loop containing nucleoside triphosphate hydrolases superfamily protein	itf00g03720	Chr00	5489092	5490179	0	0	0	0	0	0	0	0	0	0	0	0	0	0.0962457	0	0	0.302353	0.337356	0.708312	0.267672	0.224088	0.346033	0.834585	0.679254	0.319836	0.524325	0.457021	0.407837	0.600115	0.390602	0.586861	0.217129	0	0	0	0	0	0	0	0	0	0.115619	0	0
itf00g03740	Dof-type zinc finger DNA-binding family protein	itf00g03740	Chr00	5562689	5563385	0	0	0	0	0	0	0	0	0	0	0	0	0	0	0	0	0	0	0	0	0	0	0	0	0	0	0	0	0	0	0	0	0	0	0	0	0	0	0	0	0	0	0	0
itf00g03750	hypothetical protein	itf00g03750	Chr00	5582518	5582889	0	0	0	0	0	0	0	0	0	0	0	0	0	0	0	0	0	0	0	0	0	0	0	0	0	0	0	0	0	0	0	0	0	0	0	0	0	0	0	0	0	0	0	0
itf00g03770	myb domain protein	itf00g03770	Chr00	5588125	5588870	0	0	0	0	0	0	0	0	0	0	0	0	0	0	0	0	1.34846	1.10941	1.7534	1.17182	2.09803	0	0	1.53213	2.86573	1.53889	1.4709	0.914166	0.571082	0	0.89566	0.520766	0	0	0	0	0	0	0	0	0	0	0	0
itf00g03780	Dof-type zinc finger DNA-binding family protein	itf00g03780	Chr00	5664960	5665656	0	0	0	0	0	0	0	0	0	0	0	0	0	0	0	0	0	0	0	0	0	0	0	0	0	0	0	0	0	0	0	0	0	0	0	0	0	0	0	0	0	0	0	0
itf00g03800	EamA-like transporter family	itf00g03800	Chr00	5759325	5762379	0.222237	0.0850473	0.514789	0	0.214033	0	0.337628	0.0995763	0.122086	0.0997597	0	0.114631	0.196758	0.17257	0.261411	0.4231	0.202541	0.0765235	0.0872396	0	0.197015	0.0744987	0.526071	0.295016	0	0.231841	0.197154	0	0.257169	0.167502	0.170078	0.623766	0.368644	0.313128	0.461523	0.34147	0	0.0961335	0.514892	1.00161	0.081147	0.101368	0.256115	0.193893
itf00g03810	plant U-box	itf00g03810	Chr00	5764938	5765889	0.434534	0	0.0874942	0	0.111916	0	0.156423	0	0.163625	0.0875278	0	0.257557	0.0552812	0	0.318454	0.305236	0	0	0	0	0.0640269	0.308553	0.123838	0.383944	0.0498562	0.133131	0	0.0690363	0	0.0835644	0.222385	0	0.0694838	0.223976	0	0	0.149477	0	0.224355	0.22144	0.284895	0	0	0.0853434
itf00g04010	hypothetical protein	itf00g04010	Chr00	6104011	6104515	0.234705	0	0	0	0	0	0	0	0	0	0	0	0	0	0	0	0	0	0	0	0	0	0	0	0	0	0	0	0	0	0	0	0	0.31502	0	0	0	0	0	0	0	0	0	0
itf00g04020	AGAMOUS-like	itf00g04020	Chr00	6195486	6197596	0	0	0	0	0	0	0	0	0	0	0	0	0	0	0	0	0	0	0	0	0	0	0	0	0	0	0	0	0	0	0	0	0	0	0	0	0	0	0	0	0	0	0	0
itf00g04040	non-intrinsic ABC protein	itf00g04040	Chr00	6240767	6242366	17.294	18.8877	18.3122	15.4597	19.3627	15.4451	15.9117	16.754	15.5049	15.4292	19.5143	18.5025	20.0202	13.7848	22.6345	18.7847	7.89709	7.03799	10.3669	8.66375	10.7123	4.47382	9.72573	8.99714	8.00077	6.95352	8.68329	6.98322	7.28056	5.25666	8.88351	6.41888	31.316	27.7799	25.3589	24.6265	20.0039	27.6986	27.0292	28.2586	14.3022	29.656	10.5721	9.30079
itf00g04090	indole-3-acetic acid inducible	itf00g04090	Chr00	6390195	6392188	0.422789	0.277063	0	0.132151	0.445881	0.119732	0.178368	0	0.0785353	0.136126	0.320396	0	0	0.192997	0.600168	0	0.461959	0.836192	0.552661	0.613826	0.0934348	0.136914	0.130389	0.196851	0.232869	0.192094	0	0.189533	0.0664473	0.0849185	0.165349	0.0945103	0.120011	0.101065	0.0724746	0.0962696	0	0.125813	0.0580139	0.236786	1.72622	1.79883	1.05635	0.640973
itf00g04110	WUS-interacting protein	itf00g04110	Chr00	6413082	6423871	16.8128	16.8474	18.7905	16.3436	21.9513	16.4397	19.5437	16.6888	18.0291	18.698	19.9642	22.2777	19.1275	16.5579	18.5057	25.0945	17.7242	18.5486	22.2966	19.7587	15.854	19.0451	23.4517	26.9883	22.8	20.1422	22.3996	16.1489	18.3819	17.2116	20.7138	17.743	8.66119	9.50435	7.70008	11.7128	6.56992	11.7815	14.7746	16.136	9.23364	11.7783	12.2069	10.0768
itf00g04120	zinc ion binding;nucleic acid binding	itf00g04120	Chr00	6427931	6431293	3.01473	3.49377	3.39334	2.98972	3.49221	3.73977	3.08938	2.99301	4.90576	3.92055	5.71938	5.03082	4.07334	2.77285	4.38734	5.14594	0	0	0.0201707	0.040602	0	0	0	0	0	0	0	0	0	0	0	0	2.09418	2.51856	2.48963	5.42337	1.39202	5.05938	6.12414	6.02424	3.3783	5.29675	2.10739	1.79978
itf00g04160	Peptidyl-tRNA hydrolase family protein	itf00g04160	Chr00	6513342	6516115	1.16809	1.59443	0.729765	1.93578	1.78356	2.04371	1.15207	0.96604	1.79615	1.45348	1.86597	1.57983	1.45084	1.30233	1.85735	1.2778	0	0	0	0	0	0	0	0	0	0	0	0	0	0	0	0	1.52597	1.04808	0.907905	1.33788	0.759416	0.866719	1.19863	1.42442	0.834089	0.768639	0.884096	1.39025
itf00g04200	monogalactosyldiacylglycerol synthase	itf00g04200	Chr00	6563470	6566755	0.085156	0.175639	0.437653	0.313398	0.144912	0.241996	0	0.152411	0.0651486	0.108381	0.107835	0.0578463	0.138343	0.049922	0	0	1.38024	1.37072	0.132631	0.125945	0.669853	0.574481	0.178207	0.0787882	0.81591	0.121227	0.0514113	1.74015	0.145895	0.0963886	0.0455603	0	0.0449664	0.0497564	0.270285	0.195	0.645834	0.34636	0.42395	0.295032	5.7729	1.88188	1.44727	1.48024
itf00g04240	Metallo-hydrolase/oxidoreductase superfamily protein	itf00g04240	Chr00	6688682	6691311	1.39804	1.51491	0.940757	1.23028	1.05372	1.28517	1.57655	1.93897	1.03577	1.25635	1.43802	1.17964	1.49883	1.1541	1.32721	1.543	3.3484	3.57049	4.79222	3.70837	2.69718	3.12554	3.15243	2.20934	3.1742	3.86953	3.28236	4.4666	2.7888	3.94713	1.85421	4.69386	0.64203	0.534841	0.658962	0.7748	0.439515	0.669462	0.935627	0.979994	0.72568	0	1.34389	0.347191
itf00g04310	TUDOR-SN protein	itf00g04310	Chr00	6826720	6828355	15.5522	20.2835	21.5451	17.0337	16.2769	13.8891	14.9281	12.9244	16.2489	18.2202	19.5609	21.8903	18.3355	13.9231	19.7612	21.9934	15.1296	11.1203	16.3427	12.4841	15.4682	11.8433	13.4711	12.6037	14.2126	9.79984	12.114	12.5604	8.70456	9.3272	10.8371	7.45497	14.3835	13.7952	11.9832	19.1098	8.83018	18.4054	22.2599	20.1869	20.7854	50.5876	14.5033	11.9674
itf00g04360	Ribonuclease H-like superfamily protein	itf00g04360	Chr00	6916519	6918237	0	0	0	0.053413	0	0.0486555	0.0472683	0.109628	0.0358728	0	0.0548724	0	0.0372049	0	0	0	0.361199	0.418968	0.14753	0.82767	0.37102	1.75491	1.04942	3.21269	0.439895	0.403423	0.274449	0.32516	0.363551	0.249433	0.29289	0.054048	0.257447	0.189069	0	0.09048	0.13138	0.150193	0.0924315	0.0481535	0.0437563	0.0537841	0.0912304	0.0514859
itf00g04400	Protein of unknown function (DUF1423)	itf00g04400	Chr00	6999370	7004444	18.7497	21.6704	19.1223	20.2058	19.4207	22.2017	19.1747	20.7477	21.4802	21.6702	22.7044	26.3014	17.0563	17.5352	19.5037	19.9728	21.8625	22.7632	26.4015	24.5571	22.4226	19.1448	20.4338	22.5123	24.75	23.5415	25.4413	26.6407	17.4471	16.0135	21.7714	13.7896	25.9078	27.5038	18.831	28.9066	17.448	22.6747	27.0799	26.2404	14.7771	18.9357	15.7607	14.255
itf00g04420	P-loop containing nucleoside triphosphate hydrolases superfamily protein	itf00g04420	Chr00	7078237	7082965	13.1465	13.7509	13.8358	11.9847	12.6967	13.3576	13.415	12.9183	13.5752	14.3438	16.3807	14.9438	14.2177	11.5754	14.1481	14.9059	13.6251	15.2018	17.1614	17.2004	16.4107	13.4295	18.947	17.4007	15.8942	15.1414	16.3497	16.4131	11.3826	9.95937	12.0764	11.9893	11	11.4238	5.42043	12.2059	7.06664	11.6745	15.0493	13.5148	8.66863	12.5883	11.2005	8.6792
itf00g04440	Pyridoxal phosphate (PLP)-dependent transferases superfamily protein	itf00g04440	Chr00	7091658	7096695	37.9958	34.175	30.3544	27.4926	32.3526	40.4022	38.3077	31.6822	24.0127	23.211	25.5052	19.7556	22.4258	22.358	24.2268	16.7865	28.3586	29.6175	26.3343	40.269	30.2486	28.3727	30.5438	33.2427	22.9994	22.9586	26.6722	27.6363	16.6658	17.9652	15.6748	14.5072	36.3352	36.2009	36.2228	58.1455	27.7863	35.1424	36.0585	34.9828	26.1912	24.7401	31.5708	25.8687
itf00g04500	NB-ARC domain-containing disease resistance protein	itf00g04500	Chr00	7181110	7185705	0.235863	0.286595	0.165478	0.371334	0.427307	0.395462	0.54499	0.413821	0.392542	0.369452	0.508833	0.425351	0.297357	0.267518	0.351652	0.381588	0.74574	0.757148	0.667704	1.02608	0.549057	0.395807	0.704977	0.818243	0.702133	0.731516	0.700153	0.896126	0.671598	0.452721	0.860232	0.467471	0.362866	0.40626	0.30045	0.281294	0.0685149	0.159945	0.247722	0.378704	0.0661126	0.126892	0.275507	0.237198
itf00g04520	Ribosomal protein L18e/L15 superfamily protein	itf00g04520	Chr00	7198678	7199125	8.33963	1.58628	5.92615	3.31822	6.26941	3.44972	5.50962	2.15991	3.45884	5.40591	4.62248	5.185	5.84301	10.9967	9.84575	4.45039	3.13059	3.03269	4.39845	2.26441	6.47188	4.3913	5.77516	7.05026	3.29972	4.62431	4.59347	4.832	3.61503	6.43638	4.57206	5.73658	3.0365	4.36743	8.47351	3.64265	4.34245	2.04482	2.78342	3.29026	3.13804	2.83544	1.76128	0.91197
itf00g04550	NB-ARC domain-containing disease resistance protein	itf00g04550	Chr00	7227499	7228756	0	0	0	0	0	0	0	0	0	0	0	0	0	0	0	0	0.0753062	0.042878	0.153414	0.0450817	0.037462	0	0.0764887	0.0425809	0.128774	0	0.0569328	0.303716	0.061646	0.0500739	0.198919	0.055447	0	0	0	0	0	0	0	0	0	0	0	0
itf00g04570	hypothetical protein	itf00g04570	Chr00	7250861	7251884	0	0	0	0	0	0	0	0	0.0262343	0	0	0	0.0279801	0	0	0.0387905	0.0629453	0.070295	0.108063	0.0360941	0.0320734	0.143079	0.143239	0.0651228	0.0272573	0.129001	0.0858574	0.0441147	0.0443649	0.0717833	0.110867	0.0802237	0	0	0	0.0441048	0	0	0	0	0	0	0	0
itf00g04660	Zinc-binding ribosomal protein family protein	itf00g04660	Chr00	7432088	7432424	0	0	0	0	0	0	0	0	0	0	0	0	0	0	0	0	0	0	0	0	0	0	0	0	0	0	0	0	0	0	0	0	0	0	0	0	0	0	0	0	0	0	0	0
itf00g04680	NAC	itf00g04680	Chr00	7441288	7443057	0	0	0	0	0	0	0	0	0	0.529384	0.512069	0	0	0	0	0.246626	0.172356	0.212401	0.233312	0	0	0.209588	0	0.198686	0.292585	0	0	0.422252	0.425415	0	0.97845	0.255194	0.215255	0	0.230206	0.226184	0.21114	0.239867	0.450716	0.452768	0	0	0	0
itf00g04700	Replication factor-A C terminal domain containing protein	itf00g04700	Chr00	7528008	7528395	0	0	0	0	0	0	0	0	0	0	0	0	0	0	0	0	0	0	0	0	0	0	0	0	0	0	0	0	0	0	0	0	0	0	0	0	0	0	0	0	0	0	0	0
itf00g04750	Kunitz family trypsin and protease inhibitor protein	itf00g04750	Chr00	7687167	7687779	6.55304	3.6501	2.23804	2.13438	3.81527	4.5592	7.89337	4.91105	0.622723	0.587927	1.10157	0.754467	1.55948	1.41992	1.30063	0.830335	7.69705	13.2766	18.6824	14.5403	7.85241	8.63698	8.649	9.20353	18.9908	27.2641	26.9641	20.8652	3.98498	9.85825	5.63649	2.14515	5.91975	6.33341	4.04979	10.5202	1.39914	3.7816	3.81751	1.77616	1.10469	3.89305	3.3084	2.15493
itf00g04760	Kunitz family trypsin and protease inhibitor protein	itf00g04760	Chr00	7690437	7691496	1.01307	0.44143	0.0943839	0.349678	0.563908	0.0816528	1.13688	0.260223	0.116361	0	0.182414	0.0966818	0.245369	0.0890742	0.338244	0	5.06803	7.85122	7.33111	5.11059	2.16725	1.25875	1.24433	1.44154	8.98252	15.0377	17.0703	16.2534	1.45041	4.86683	3.14601	1.05232	0.3635	0.539197	0.680076	1.01472	0.0829213	0.164292	0.706211	0.477531	0.297558	0.515927	0.232914	0.180742
itf00g04770	Kunitz family trypsin and protease inhibitor protein	itf00g04770	Chr00	7702480	7703395	3.10093	3.71165	0.663923	1.69813	0.505919	4.97501	3.27208	4.013	1.23854	0.972857	1.87352	1.20352	0.359473	0.106691	0.79367	0.900821	4.0603	4.00762	6.06649	6.47437	2.6783	3.31048	1.5664	7.54461	8.08599	3.17282	10.5524	3.22697	0.453438	0.452242	0.201525	0.231667	3.69097	4.66135	5.4695	13.3368	1.34672	3.9644	4.49204	2.92295	0.953526	2.39182	3.34889	2.88455
itf00g04780	Kunitz family trypsin and protease inhibitor protein	itf00g04780	Chr00	7726373	7727351	8.43686	4.54228	5.73779	2.60243	9.56963	3.78401	16.3673	4.40552	1.27502	0.99757	1.73101	0.614697	3.11954	4.83755	4.10782	0.916907	4.53344	6.27143	4.9319	7.82723	5.51009	4.89451	4.43981	6.6239	4.72595	5.74709	6.43324	5.76177	2.5966	3.28867	1.39094	1.46401	7.32061	7.50846	6.34974	11.2571	4.89272	7.1208	6.08927	4.90991	3.14996	7.8283	4.41938	4.19834
itf00g04790	Kunitz family trypsin and protease inhibitor protein	itf00g04790	Chr00	7743822	7744431	0	0	0	0	0	0	0.159035	0.166785	0	0	0.173251	0	0	0	0.167397	0	0	0	0	0	0	0.133616	0	0.129825	0	0	0.16462	0	0	0	0	0	1.49299	0.811776	0.489176	0	0	0.152676	0.896561	0.148729	0.42141	0.330135	0	0
itf00g04820	NB-ARC domain-containing disease resistance protein	itf00g04820	Chr00	7815131	7819110	0.175472	0.0813299	0.19033	0.237953	0.227057	0.206192	0.196993	0.185541	0.222343	0.28068	0.19525	0.270063	0.0303211	0.0392035	0.121133	0.239874	0.638793	1.09146	1.54467	1.12377	0.425126	0.332157	0.531905	0.888143	1.05712	0.811162	0.925527	0.97877	0.601793	0.146983	1.31586	0.540768	0	0.189981	0.0941572	0.125186	0.0423006	0.182668	0.0406109	0.130793	0.305116	0.391122	0.161107	0
itf00g04880	Serine carboxypeptidase S28 family protein	itf00g04880	Chr00	7885708	7888892	0	0.05153	0	0.0608791	0	0	0	0	0.0403913	0	0	0	0.042231	0	0	0	0.249834	0.0466412	0.269882	0.338847	0.0849727	0.822467	0.304673	0.79457	0.108219	0.302868	0.314353	0.113182	0.251354	0.0596745	0.393936	0.193079	0	0	0	0	0	0	0.0527588	0.108337	0	0	0	0
itf00g04890	Serine carboxypeptidase S28 family protein	itf00g04890	Chr00	7889603	7894024	0.0452052	0.0495736	0	0.0587418	0	0.105054	0	0	0.0384095	0	0	0	0	0	0	0	0	0	0	0	0	0	0	0	0	0	0	0	0	0	0	0	0	0	0	0	0	0	0	0	0	0	0	0
itf00g04900	Serine carboxypeptidase S28 family protein	itf00g04900	Chr00	7899359	7902768	0.843997	0.532195	1.00473	0.51442	0.843092	0.257519	0.305541	0.347977	0.640657	0.469963	0.296147	0.192679	0.86583	0.426735	0.210694	0.621938	1.44343	2.13419	1.27179	4.83447	2.73278	10.116	1.99441	10.6212	2.50493	3.71091	3.83438	1.86534	3.76335	3.7824	7.61289	2.95912	0.990101	0.631813	0.20895	0.586569	0.100741	0.375399	0.491859	0.907255	0.182172	0.166824	0.242658	0.446835
itf00g04910	Serine carboxypeptidase S28 family protein	itf00g04910	Chr00	7908949	7911529	0.445046	2.50679	0.675809	2.08158	0.932198	1.67556	0.241556	2.52145	1.60384	0.736383	1.60416	1.58353	0.835528	0.25301	0.552084	1.1091	0.186867	0.585305	0.537776	0.583978	0.0379746	0.341589	0	0.753682	0.915528	1.0499	0.684532	0.307944	0.0446193	0	0.272524	0	2.10623	1.94732	0.299563	1.73267	1.72869	1.38001	2.07542	1.94222	0.959744	0.446652	0.975883	1.17193
itf00g04950	Serine carboxypeptidase S28 family protein	itf00g04950	Chr00	7949194	7953422	0	0	0	0	0	0	0	0	0	0	0	0	0	0	0	0	0.13619	0.23238	0	0.0797168	0	0.316595	0.0734829	0.230264	0.23734	0.170527	0.204006	0.623452	0.121578	0.103083	0.0938848	0.108564	0	0	0	0	0	0	0	0	0	0	0	0
itf00g04970	hypothetical protein	itf00g04970	Chr00	7972197	7973210	1.1287	0	0	0	0	0	0	0	0	0	0	0	0	0	0	0	29.0473	26.7025	40.5462	25.3144	35.0537	70.8741	56.0627	43.6879	33.9856	26.1086	45.2048	11.432	48.6954	57.1504	61.4779	35.7147	0	0	0	0	0	0	0	0	0	0	0	0
itf00g05000	Serine carboxypeptidase S28 family protein	itf00g05000	Chr00	7999764	8003938	0	0	0	0	0	0	0	0	0	0	0	0	0	0	0	0	0	0	0	0	0	0	0	0	0	0	0	0	0	0	0	0	0	0	0	0	0	0	0	0	0	0	0	0
itf00g05070	RING/U-box superfamily protein	itf00g05070	Chr00	8109796	8114531	7.73659	8.64788	7.29969	6.16897	9.73817	6.81001	8.53244	6.92128	7.11296	8.61275	10.8086	10.6522	8.104	6.67741	9.01051	9.22687	3.14646	3.91707	4.67318	3.45753	2.11431	4.18748	4.58868	4.53496	3.54857	3.55718	5.14178	4.32743	4.82814	5.05726	5.13042	3.78337	8.10996	7.80086	4.75536	8.48778	3.98836	7.46006	7.71555	7.91973	1.71048	0.970583	3.78912	3.24878
itf00g05080	putative type 1 membrane protein	itf00g05080	Chr00	8126677	8138865	125.547	120.944	130.833	89.9177	126.361	86.7754	117.686	91.2315	83.1613	90.9014	93.81	91.0317	98.049	88.7499	92.7777	95.4078	80.6352	73.0924	86.1297	104.546	114.902	94.65	122.632	104.17	67.9637	67.005	76.5569	67.6773	74.6598	76.9175	70.9659	66.8741	116.924	112.264	72.1896	143.408	84.8213	129.407	117.414	125.413	91.2724	102.858	90.0595	79.7482
itf00g05090	hypothetical protein	itf00g05090	Chr00	8154549	8156654	0	0	0	0	0	0	0	0	0	0	0	0	0.154309	0	0	0	0	0	0	0	0	0	0	0	0.13477	0	0	0	0	0	0	0	0	0	0	0	0	0	0	0	0	0	0	0
itf00g05110	PDI-like 1-4	itf00g05110	Chr00	8175114	8176792	0	0	0	0	0	0	0	0	0	0	0	0	0	0	0	0	0	0	0	0	0	0	0	0	0	0	0	0	0	0	0	0	0	0	0	0	0	0	0	0	0	0	0	0
itf00g05130	hypothetical protein	itf00g05130	Chr00	8198096	8198744	0	0	0	0	0	0	0	0	0	0	0	0	0	0	0	0	0	0	0	0	0	0	0	0	0	0	0	0	0	0	0	0	0	0	0	0	0	0	0	0	0	0	0	0
itf00g05170	Pectate lyase family protein	itf00g05170	Chr00	8245804	8247609	0	0	0	0	0	0	0	0	0	0	0	0	0	0	0	0	0	0	0	0	0	0	0	0	0	0	0	0	0	0	0	0	0	0	0.0397204	0	0	0	0	0	0	0	0	0
itf00g05210	hypothetical protein	itf00g05210	Chr00	8311069	8311405	0	0	0	0	0	0	0	0	0	0	0	0	0	0	0	0	0	0	0	0	0	0	0	0	0	0	0	0	0	0	0	0	0	0	0	0	0	0	0	0	0	0	0	0
itf00g05230	DNAse I-like superfamily protein	itf00g05230	Chr00	8338377	8342457	0.507475	0.907374	0.521258	0.67063	1.0397	0.94869	0.611453	0.582427	1.22326	1.54982	1.43254	1.68491	1.14177	0.875047	0.929392	1.70103	0.124758	0.0357372	0.196008	0.0361671	0.131741	0.17792	0	0.10416	0.0268165	0.111844	0.13553	0.198384	0	0	0.0841087	0	1.11476	1.26148	1.02903	0.79774	0.885942	0.883335	1.07889	1.13593	0.449977	0.26776	0.630668	0.497708
itf00g05240	GDSL-like Lipase/Acylhydrolase superfamily protein	itf00g05240	Chr00	8370302	8372035	0.454549	0.494366	0.546634	0.231172	0.164643	0.105345	0.0518671	0.115455	0.260621	0.180784	0.475747	0.0644729	0.237062	0.160645	0.264967	0.920005	2.45449	1.68534	2.62961	0.38044	0.457866	0.579319	0.786519	0.487063	1.47391	0.973216	0.460434	1.03055	0.3568	0.903662	1.04051	0.115718	0.824968	0.753366	2.08178	2.78732	0.708251	1.8107	0.564902	3.393	0.81872	0.118189	0.251617	0.353292
itf00g05250	Proteasome component (PCI) domain protein	itf00g05250	Chr00	8424641	8425817	48.7722	48.6562	48.6181	39.8654	53.8817	39.7598	40.8304	35.52	32.4355	27.9979	32.9994	31.046	33.9608	25.3577	36.7336	27.3675	87.7565	81.1824	98.1279	108.133	53.0768	60.7981	46.1918	125.072	73.3055	79.2112	88.668	97.7111	26.299	26.0332	45.9778	27.6361	87.4745	79.9922	58.9554	54.8372	48.64	50.062	48.437	50.511	19.4674	42.9297	21.7795	20.9407
itf00g05290	Nucleic acid-binding, OB-fold-like protein	itf00g05290	Chr00	8481773	8484140	0	0	0	0	0	0	0	0	0	0	0	0	0	0	0	0	0	0	0	0	0	0	0	0	0	0	0	0	0	0	0	0.0631715	0	0	0	0	0	0	0	0.0681863	0	0	0	0
itf00g05350	RAB GTPase homolog A6B	itf00g05350	Chr00	8593809	8595252	12.7522	7.74457	10.8228	5.97598	14.8562	5.88864	13.8266	5.41896	9.1096	10.3954	12.3587	14.7458	11.8317	8.47701	16.3385	20.239	4.56011	8.19449	11.1893	8.11243	10.8209	13.4409	22.0475	9.59975	9.43502	10.4409	10.5819	12.0408	8.23786	7.93983	8.26997	16.1343	8.81436	10.2514	3.01536	7.4899	7.49826	5.78765	9.95312	8.91573	1.11878	0.718672	4.0698	2.36118
itf00g05360	Protein of unknown function (DUF1295)	itf00g05360	Chr00	8594109	8597652	1.38607	1.69865	0.670089	2.46385	0.985859	2.78914	2.02214	2.61798	1.00411	0.974867	1.05672	0.984813	0.79849	0.803544	0.707719	0.376508	7.32251	5.2267	4.95761	5.63395	0.909787	1.45673	1.50387	1.8681	1.70084	3.41894	2.29157	3.95592	1.36566	1.72672	1.25646	0.444428	6.70817	7.20482	4.21317	6.84524	6.44236	3.97456	4.80217	3.41261	4.42429	2.0313	2.91959	2.68672
itf00g05370	high mobility group A5	itf00g05370	Chr00	8598311	8603386	17.7843	17.4027	14.316	16.9616	15.2936	16.7977	16.931	15.2375	17.8758	17.7678	16.8672	15.8168	14.0452	19.2815	17.0957	14.0841	13.8957	14.4987	14.1891	15.1221	9.16666	16.2125	12.0573	15.4691	16.6162	14.7289	14.1871	14.2269	7.96424	9.24635	11.803	8.31835	16.9009	18.5697	25.0834	20.6441	15.3239	14.8109	19.0411	19.0772	9.00748	5.00873	12.0589	12.7757
itf00g05390	Ribosomal protein S5 domain 2-like superfamily protein	itf00g05390	Chr00	8615021	8620610	8.20291	4.80349	5.38409	8.34332	6.89063	7.43856	9.49861	7.24421	7.52969	4.35553	6.94643	4.06895	7.53831	6.52093	5.92407	4.28685	8.50156	8.94272	9.92998	8.42248	7.44628	9.56131	7.8559	11.2992	10.1052	10.1262	9.50454	8.13761	8.50455	5.59382	6.79184	5.63905	4.14146	3.6471	8.35906	5.40163	6.00545	7.87265	7.07067	6.55327	6.7916	6.95352	5.83282	4.74557
itf00g05480	laccase	itf00g05480	Chr00	8710386	8713177	0.092919	0.045665	0	0	0	0.102522	0.0513326	0.0533502	0	0	0	0	0	0	0	0	0	0	0	0.0437769	0	0	0	0	0	0	0	0	0	0	0	0	0.0931135	0.201332	0.508058	1.21503	0.0539583	0.205377	0.248259	0.501944	0	0	0.0968908	0
itf00g05490	conserved hypothetical protein	itf00g05490	Chr00	8727747	8729345	0.214822	0.179422	0.071842	0.0688215	0.103201	0.122553	0.180407	0	0.124985	0.0697566	0.0722866	0.163562	0.0925115	0.0642425	0.127251	0.0769861	1.6213	1.90614	2.49088	1.76616	2.02645	2.22185	2.07988	2.46736	1.80876	2.12796	1.89047	1.23721	2.26044	1.76534	1.81963	1.18677	0.216627	0.240095	0	0.125216	0.0650203	0.0678625	0.060878	0.0647789	0	0	0.0583541	0
itf00g05580	mitogen-activated protein kinase kinase kinase	itf00g05580	Chr00	8818740	8824159	17.2912	22.4831	17.9652	19.6876	23.3559	22.8777	19.1779	26.845	24.3069	25.3904	26.4403	29.2086	21.7671	23.2037	22.4635	29.0385	17.3283	18.5121	24.5712	20.2309	17.0298	15.5068	16.4926	22.408	20.7609	23.1438	23.6449	19.0558	17.7558	14.3483	20.0676	19.2863	14.3735	18.3239	10.6695	19.9986	13.094	20.4758	23.8941	26.3246	19.0806	38.1022	18.6365	14.7045
itf00g05640	callose synthase	itf00g05640	Chr00	8894480	8901788	0.0756984	0.0578268	0.170935	0.0673495	0.212461	0.0904387	0.116234	0.203843	0.168113	0.0690213	0	0.191378	0.136088	0.0584492	0.121231	0.103716	0.0453918	0.0768199	0.150402	0.107725	0.0451496	0.129939	0.208754	0.0770722	0.253827	0.080379	0.135185	0.0300807	0.0543729	0.147088	0.117935	0.196081	0	0	0.0309174	0.0587893	0	0.0322377	0.205618	0.154038	0.0544334	0	0.142813	0.0651954
itf00g05650	callose synthase	itf00g05650	Chr00	8902346	8910041	0.73086	0.467913	0.526646	0.454546	0.886338	0.610378	1.05479	0.802306	0.727988	0.754078	0.845073	0.812175	0.457285	0.753133	0.779459	0.791161	0.542763	0.619911	0.461935	0.454812	0.193208	0.633197	0.698656	0.902396	0.608672	0.518998	0.466813	0.366656	0.359037	0.468281	0.536046	0.234621	0.255317	0.321371	0.351774	0.372783	0.220781	0.375604	0.636302	0.528969	0.38488	0.194999	0.670011	0.247309
itf00g05710	hypothetical protein	itf00g05710	Chr00	8983573	8983885	0	0	0	0	0	0	0	0	0	0	0	0	0	0	0	0	0	0	0	0	0	0	0	0	0	0	0	0	0	0	0	0	0	0	0	0	0	0	0	0	0	0	0	0
itf00g05720	hypothetical protein	itf00g05720	Chr00	9004554	9009666	4.45634	2.36624	5.91376	1.5395	6.64658	2.24556	4.92913	0.658182	1.43119	1.94071	3.12767	1.68405	3.84455	5.48725	3.58237	2.71502	1.68491	1.806	1.19582	4.3913	6.55774	5.39482	3.70659	5.15178	1.58157	1.53445	1.3963	1.78789	4.42495	3.70426	3.44372	1.76335	2.26457	1.8007	0.364746	3.9898	0.923899	1.93318	2.01204	1.96197	0.370903	0.441023	1.37438	0.835903
itf00g05750	terpene synthase	itf00g05750	Chr00	9057540	9061359	0	0	0	0.0738276	0.0264132	0	0	0.0360471	0	0.0716653	0	0	0	0	0	0	0.0245368	0	0	0.0283918	0	0	0	0	0.0415613	0.0835042	0.0740531	0	0	0	0	0.0349564	0.0370707	0	0	0	0.0331627	0	0.0308936	0	0	0.036604	0.0605847	0
itf00g05760	terpene synthase	itf00g05760	Chr00	9085847	9089449	0	0	0	0	0	0	0	0	0	0	0	0	0	0	0	0	0	0	0	0	0	0	0	0.0278124	0	0	0	0	0	0	0	0	0	0	0	0	0	0	0	0	0	0	0	0
itf00g05800	hypothetical protein	itf00g05800	Chr00	9140360	9142467	0.101752	0	0	0	0	0	0	0	0	0	0	0	0.0839676	0	0.117279	0.108903	3.62953	3.18782	3.77886	2.77597	4.19231	4.42824	3.36964	4.96943	3.78501	3.64245	5.20824	5.10235	3.62822	2.8349	3.03592	2.76441	0	0	0.120122	0	0	0	0	0	0	0	0	0.126508
itf00g05810	terpene synthase	itf00g05810	Chr00	9148903	9149608	0	0	0	0	0	0	0	0	0	0	0	0	0	0	0	0	0	0	0	0	0	0	0	0	0	0	0	0	0	0	0	0	0	0	0.147251	0	0	0	0	0	0	0	0	0
itf00g05870	hypothetical protein	itf00g05870	Chr00	9302694	9303087	0	0	0	0	0	0	0	0	0	0	0	0	0	0	0	0	0	0	0	0	0	0	0	0	0	0	0	0	0	0	0	0	0	0	0	0	0	0	0	0	0	0	0	0
itf00g05890	mitogen-activated protein kinase kinase kinase	itf00g05890	Chr00	9331683	9333174	0	0	0	0	0	0	0	0	0	0	0	0	0	0	0	0	0	0	0	0	0	0	0	0	0.0398771	0	0	0	0	0	0	0	0	0	0	0	0	0	0	0	0	0	0	0
itf00g05910	Subtilisin-like serine endopeptidase family protein	itf00g05910	Chr00	9360609	9365942	0	0	0	0.152581	0	0.0473009	0.0475865	0	0.0331978	0	0	0	0	0	0	0.0515368	0	0	0	0	0	0	0	0	0	0	0	0	0	0	0	0	0	0	0	0.0468096	0	0	0	0	0.0421818	0	0	0
itf00g05920	subtilase family protein	itf00g05920	Chr00	9370601	9371983	0	0.145872	0	0	0	0.152013	0.148016	0.167931	0	0	0	0	0.229493	0	0	0.163579	0.118523	0.133548	0.154899	0	0.115919	0.260628	0	0.129467	0.101255	0	0.176293	0	0	0	0	0	0.145431	0	0.159845	0	0	0.162255	0	0.155292	0	0	0	0
itf00g05950	Cyclin B2;1	itf00g05950	Chr00	9414670	9416506	0.682451	0.376836	1.14351	0.864418	0.475414	0.194299	0.191898	1.3154	0.275823	0.663032	0.445302	0.49434	1.20113	0.589472	1.19276	0.474302	0.147686	0.509468	0.193969	1.0555	0.460051	0.674807	0.930488	0.66524	0.251614	0.170962	0.432798	0.375983	0.24457	0.203819	0.583815	0.655303	3.24389	3.67746	0.804498	0.764531	1.65	1.68644	2.12467	1.82787	1.45249	0.440164	1.68784	0.636456
itf00g05960	RING-box	itf00g05960	Chr00	9426008	9427941	0	0	0	0	0	0	0	0	0	0	0	0	0	0	0	0	0	0	0	0	0	0	0	0	0	0	0	0	0	0	0	0	0	0	0	0	0	0	0	0	0	0	0	0
itf00g05980	RHO guanyl-nucleotide exchange factor	itf00g05980	Chr00	9458638	9459327	0	0	0	0	0	0	0	0	0	0	0	0	0	0	0	0	0	0	0	0	0	0	0	0	0	0	0	0	0	0	0	0	0.121811	0	0	0	0	0	0	0	0	0	0	0
itf00g05990	chloride channel C	itf00g05990	Chr00	9463743	9464552	5.03607	3.14824	8.63118	5.48146	9.08673	6.795	9.03498	0.945586	13.3989	10.4378	13.1995	6.18027	7.46408	10.8767	14.2175	7.60102	3.16356	3.89681	4.10508	3.09457	1.30543	5.05126	3.1466	4.97939	2.10912	7.75712	5.51845	18.1572	2.29929	2.34188	7.37617	3.22311	0	3.78495	2.38265	2.37233	6.94198	2.60139	8.18429	3.3284	5.55298	7.32546	4.05157	3.62942
itf00g06010	terpene synthase	itf00g06010	Chr00	9470433	9472764	0	0	0	0	0	0	0	0	0	0	0	0	0	0	0	0	0	0	0	0	0.0253059	0	0	0.0583764	0	0	0	0	0.0207307	0.0653086	0	0.0372382	0	0	0	0.0347669	0	0	0	0	0	0	0	0
itf00g06020	subtilase family protein	itf00g06020	Chr00	9486715	9490487	0	0	0	0	0	0	0	0	0	0	0	0	0.268288	0	0	0	0	0	0	0	0	0.306787	0	0	0	0	0	0	0	0	0	0	0	0	0	0	0	0	0	0	0	0	0	0
itf00g06030	subtilase family protein	itf00g06030	Chr00	9498315	9500983	0	0	0.0797378	0	0	0	0.0692024	0	0	0	0	0	0.204377	0.0756502	0	0	0.153628	0.347264	0.439705	0.179892	0.0558315	0.116277	0	0.409153	0.355747	0.0576777	0.0726311	0.20459	0	0.0772754	0.137662	0.0830336	0	0	0	0	0	0	0	0	0	0.0751056	0	0
itf00g06060	Complex I subunit NDUFS6	itf00g06060	Chr00	9588416	9590706	103.766	83.5714	99.4469	80.0641	88.1569	84.7041	106.009	88.8595	62.3537	71.1921	70.9247	68.3851	73.2404	91.9717	76.8083	78.6999	92.6635	92.9506	88.07	104.848	160.451	110.497	154.27	98.0205	82.1364	79.7945	83.2157	76.549	93.205	103.667	90.281	80.6912	243.981	229.716	183.317	181.404	143.169	148.871	125.679	118.503	85.8193	61.6901	86.1343	62.8441
itf00g06090	Heavy metal transport/detoxification superfamily protein	itf00g06090	Chr00	9618458	9620771	0.241066	2.66486	0.664289	1.28926	0.587825	3.30409	2.2487	2.79284	0.199919	0.164479	0	0	0.220372	0	0.14254	0	0.766038	0.247681	0.144644	2.5794	0.2152	0.253641	0.110316	0.3688	0	0.127314	0.161112	0.301386	0	0	0	0	9.61285	11.9345	2.34079	3.72844	6.42227	5.30514	3.93449	4.79931	1.82867	5.73402	2.32967	2.16856
itf00g06120	aluminum-activated malate transporter	itf00g06120	Chr00	9694993	9699315	15.2108	20.4048	18.3265	29.9218	20.711	24.0284	18.5239	27.6209	24.0769	29.3874	24.0301	20.9175	19.5916	28.7118	18.0215	23.5901	34.2185	41.2488	25.8119	24.6697	9.70019	27.3921	9.08778	23.9298	24.0695	32.3105	25.1083	14.8388	9.74634	12.5172	19.5017	7.41461	7.53073	9.52692	4.27444	7.21197	9.4631	7.43739	10.5481	9.21946	14.7655	4.42592	26.8315	31.4017
itf00g06130	CCAAT-displacement protein alternatively spliced product	itf00g06130	Chr00	9709067	9716180	4.80809	10.2943	7.73775	8.32337	9.02619	8.99442	7.66934	8.4141	6.52203	9.62787	8.10826	8.8354	6.42615	9.47173	8.0242	9.83689	8.15267	9.78049	10.2854	9.19496	4.14635	10.8174	8.94683	10.0139	8.87642	8.63399	8.2154	7.63648	4.02173	5.56798	4.51403	5.11432	4.64762	7.06835	1.09554	3.89945	3.55719	3.01439	4.40878	5.28941	2.94101	2.83208	5.8675	4.90338
itf00g06150	hypothetical protein	itf00g06150	Chr00	9770161	9772230	0	0	0	0	0	0	0	0	0	0	0	0	0	0	0	0	0	0	0	0	0	0	0	0	0	0	0	0	0	0	0	0	0	0	0	0	0	0	0	0	0	0	0	0
itf00g06200	conserved hypothetical protein	itf00g06200	Chr00	9823580	9827865	0.0459682	0.132393	0.156149	0.100595	0.0724036	0.107364	0.103689	0.234638	0.0794261	0.0675485	0	0.078801	0.0879184	0.0267593	0.0541868	0.0363352	0.157379	0.125165	0.178781	0.119944	0.41346	0.15822	1.47755	0.173315	0.0383337	0	0.0612947	0	0.0970372	0.199407	0.105239	0	0.682653	1.01078	0.184276	0.705602	0.0840016	0.262032	0.318614	0.500384	0.145873	0.0344038	0.199008	0.0599489
itf00g06220	hypothetical protein	itf00g06220	Chr00	9838308	9841605	0	0	0	0	0	0	0	0	0	0	0	0	0	0	0	0	0	0	0	0	0	0	0	0	0	0	0	0	0	0	0	0	0	0	0	0	0	0	0	0	0	0	0	0
itf00g06240	ubiquitin C-terminal hydrolase	itf00g06240	Chr00	9861066	9865336	47.1829	61.5379	57.6963	68.59	54.1944	59.7759	54.7159	67.4324	53.6643	66.0498	54.1852	57.4256	54.3994	54.022	49.2533	45.9138	71.7847	77.5449	65.2605	62.9194	50.5393	68.7623	48.9129	57.5726	68.6257	68.9187	64.0834	67.1721	41.9381	44.9612	46.0187	37.8114	62.0584	71.802	20.0637	44.7687	46.4068	41.0691	52.1303	44.5449	85.6482	69.7352	84.429	95.0912
itf00g06400	cystathionine beta-lyase	itf00g06400	Chr00	10136721	10139970	0	0	0	0	0	0	0	0	0	0	0	0	0	0	0	0	0	0	0	0	0	0	0	0	0	0	0	0	0	0	0	0	0	0	0	0	0	0	0	0	0	0	0	0
itf00g06430	HMG (high mobility group) box protein	itf00g06430	Chr00	10198546	10199836	0	0.430881	0	0.531287	0	1.75032	0	1.37633	0.269718	2.51976	1.63114	1.20708	0.303974	0.464511	0	0.568088	0.352318	0	0.844937	0	0	0	0	0	0	0	0	0.579514	0	0	0	0	1.21141	3.99608	0	0.484223	0	0.515287	1.7606	0.483026	2.01371	1.588	0.439939	1.09621
itf00g06440	hypothetical protein	itf00g06440	Chr00	10199859	10200193	0.673713	2.28952	1.81934	1.78173	0	5.47024	0	5.30579	1.07182	3.60407	0	1.04253	0	0	0	0	0	2.04959	0	0	0	0	0	0	0	0	0	0	0	0	0	0	2.66397	1.96535	0	0.778745	0	0.856284	5.39509	4.85213	3.52647	10.0049	0.748605	0.88235
itf00g06450	SU(VAR)3-9 homolog	itf00g06450	Chr00	10205229	10206767	0	0	0	0	0	0	0	0	0	0	0	0	0	0	0	0	0	0	0	0	0	0	0	0	0	0	0	0	0	0	0	0	0	0	0	0	0	0	0	0	0	0	0	0
itf00g06490	Sec20 family protein	itf00g06490	Chr00	10260369	10265845	0	0	0	0	0	0	0	0	0	0	0.169293	0	0	0	0	0	0	0.132615	0.136139	0	0	0	0	0	0.103199	0	0	0	0	0	0	0	0	0	0	0	0	0	0	0	0	0	0	0
itf00g06510	purine permease	itf00g06510	Chr00	10344965	10346392	3.09057	5.65132	2.70562	5.48168	2.21728	9.48914	1.01719	5.63844	9.46188	7.04175	11.033	6.59972	2.92832	0.825973	6.34444	3.83842	3.32511	5.05041	7.11396	11.0712	0.941834	4.23304	0.943359	4.93273	6.58191	8.74071	9.73156	7.00611	1.88451	1.338	10.5214	1.00631	4.63856	2.79653	16.0118	7.87992	10.6467	5.46591	13.4612	7.1093	0.192048	2.65061	1.27656	1.47554
itf00g06550	conserved hypothetical protein	itf00g06550	Chr00	10441146	10442419	0.779365	1.43534	2.1181	1.04843	0.963217	1.18528	0.861397	1.02154	0.986064	0.569036	1.26462	0.554897	2.89116	0.569747	1.40643	0.967433	1.00264	2.20527	1.64654	1.63613	2.99388	0.985172	1.51135	0.99402	2.51985	1.48981	1.93217	4.34821	1.58353	1.00476	2.95683	1.62093	0.262488	0.137601	0.345923	1.46929	0.326708	0.817481	1.98533	0.484912	1.25615	2.42362	0.808577	0.374607
itf00g06560	peroxin 11A	itf00g06560	Chr00	10443671	10444472	10.9438	11.248	11.1696	7.79535	10.1443	8.10346	8.28066	7.3337	9.5458	10.1636	11.6282	10.9455	15.4642	10.6625	11.8657	11.3265	9.86023	10.498	14.0364	10.6936	18.8645	13.1403	17.4023	18.5461	11.5728	12.4426	11.9136	14.0258	10.9603	10.3339	15.1336	12.9432	9.05381	10.911	12.5594	10.439	6.49158	10.7724	13.5553	11.8729	8.8933	22.1788	5.20168	6.60068
itf00g06640	RNA-binding (RRM/RBD/RNP motifs) family protein	itf00g06640	Chr00	10576264	10581256	21.4224	22.3475	24.3564	24.1613	23.2354	27.3655	22.7481	24.6012	27.2703	26.4805	28.4363	27.6895	21.1367	20.7409	21.9864	24.3228	23.5882	22.7002	26.3393	26.8727	21.79	17.9248	19.7606	25.0121	27.4661	22.0228	24.3453	23.9403	16.3599	13.4419	20.7706	16.3578	16.752	18.4968	22.2551	29.2793	15.9411	29.1372	31.7043	34.7158	18.9202	21.0044	22.0139	19.7339
itf00g06650	Sieve element occlusion C-terminus domain containing protein	itf00g06650	Chr00	10596597	10600689	2.49612	0.938899	2.38305	1.302	3.23679	1.16362	4.97981	1.37426	1.53366	1.70388	1.0317	2.21194	2.21879	1.45568	2.77738	2.89897	1.39669	1.11403	1.60857	1.23911	1.85788	2.73734	2.61521	2.36199	1.79184	1.2754	1.17291	0.663533	2.41111	2.03952	4.28795	1.29998	2.06552	1.9016	1.20935	1.18116	1.65512	1.80431	2.66386	2.57835	0.865672	0.659539	1.70251	1.58915
itf00g06660	ABC transporter family protein	itf00g06660	Chr00	10600963	10604060	0	0	0	0	0.0142874	0.0368732	0	0	0.0127107	0	0	0	0.0273056	0	0.0188098	0	0	0.0158786	0	0	0	0	0	0	0.0359622	0	0	0.507333	0.0113949	0	0	0	0.0715907	0.0391447	0	0.0556339	0.0191006	0	0.0362151	0.0370666	0	0	0	0
itf00g06670	ABC transporter family protein	itf00g06670	Chr00	10605024	10607687	0	0	0	0	0	0	0	0	0	0	0	0	0	0	0	0	0	0	0	0	0	0	0	0	0	0	0	0.0654866	0	0	0	0	0	0	0	0	0	0	0	0	0	0	0	0
itf00g06690	Pentatricopeptide repeat (PPR) superfamily protein	itf00g06690	Chr00	10704267	10704924	0	0	0	0	0.263648	0.637148	0.323359	0	0.766705	0	0.355049	0	0	0	0	0	0.227452	0	0.305168	0	0.538847	0	0	0.285086	0.206217	0	0.354259	0	0.263194	0.464482	0	0	0	0	0	0	0	0	0	0	0	0	0	0.320652
itf00g06710	Inorganic H pyrophosphatase family protein	itf00g06710	Chr00	10706125	10711546	18.9055	15.432	20.9163	12.6618	18.2996	12.9551	18.3679	15.8573	13.356	11.449	15.4595	13.8906	18.1686	16.617	17.3214	17.6549	23.0444	20.421	22.9129	27.1042	48.8859	28.7409	44.6221	28.9415	18.1255	16.479	18.0254	18.3931	23.7987	21.6918	21.345	16.6803	21.224	18.2432	33.4623	39.2301	10.4841	40.8197	26.3287	33.8263	18.6984	17.0283	14.8117	10.8316
itf00g06880	hypothetical protein	itf00g06880	Chr00	11066356	11067562	0.0901815	0	0.0546423	0	0.15288	0.0494461	0.047323	0	0	0.0531761	0	0	0.0311569	0.100407	0.0937921	0	0.190548	0.171695	0.115515	0.131837	0.44997	0.539575	0.159428	0.37615	0.0319456	0.0365151	0	0.0516498	0.0719055	0	0	0	0	0.0344552	0	0.102264	0	0	0	0.09514	0	0	0.149998	0
itf00g06910	RNA-binding (RRM/RBD/RNP motifs) family protein	itf00g06910	Chr00	11093016	11095933	0	0	0	0	0	0	0	0	0	0	0	0	0	0	0	0	0	0	0.198914	0	0	0.251417	0.0757161	0.343578	0.0668512	0	0	0	0.0586261	0	0.0982679	0	0	0	0	0	0	0	0	0	0	0	0	0
itf00g06930	hypothetical protein	itf00g06930	Chr00	11170126	11170501	116.574	32.746	83.2896	24.3188	97.6961	24.8275	66.0731	9.66226	30.6871	24.641	38.0057	43.1096	58.1003	31.0016	73.673	35.0968	30.4477	22.0528	45.1927	57.794	101.709	165.729	100.645	151.798	39.4173	66.7023	40.1174	24.9156	91.1514	86.2676	95.6292	55.4663	14.3263	9.09027	8.99941	13.0139	16.3337	11.6643	17.6965	9.5387	5.27045	9.71624	16.7096	10.6836
itf00g06950	cytochrome P450, family 76, subfamily G, polypeptide	itf00g06950	Chr00	11258995	11261393	0.0381928	0.466635	0.0478095	0.955569	0.0915425	0.457063	0.0418486	0.884695	0.347415	0.519132	0.631878	0.186036	0.0903014	0.186374	0.127831	0.0383325	0.186737	0.0351974	0	0.0719141	0.273437	0.631036	0.324262	0.103228	0.161527	0.139483	0.0855624	0.0813295	0.105377	0.226092	0.24779	0.143265	3.4068	5.19802	1.67637	1.57208	0.882197	1.35449	1.20612	0.913457	0.0383156	0.0447356	0.161126	0.0475831
itf00g07000	FRS (FAR1 Related Sequences) transcription factor family	itf00g07000	Chr00	11317825	11318149	0	0	0	0	0	0	0	0	0	0	0	0	0	0	0	0	0	0	0	0	0	0	0	0	0	0	0	0	0	0	0	0	0	0	0	0	0	0	0	0	0	0	0	0
itf00g07070	39S ribosomal protein L53/MRP-L53 domain containing protein	itf00g07070	Chr00	11519235	11524439	8.17771	5.74173	4.89592	6.338	5.71637	6.14977	4.19675	4.83512	7.42561	6.65122	4.55624	4.53125	4.593	4.2742	6.57026	6.50648	7.15911	8.8354	7.70133	8.58854	8.46226	9.81237	8.95984	6.01481	8.26673	10.1885	8.68735	6.73438	7.63124	9.80045	8.08446	7.66592	10.8984	10.5485	5.08916	7.9335	6.48793	8.06269	6.27803	4.47395	3.16288	1.60093	3.31692	3.29568
itf00g07080	COBRA-like extracellular glycosyl-phosphatidyl inositol-anchored protein family	itf00g07080	Chr00	11526099	11527320	0	0.168051	0	0.102678	0	0.297531	0.100531	0	0	0	0	0	0	0	0	0	0.0731972	0.168997	0	0.169446	0.16684	0	0.0785214	0	0.192628	0.235443	0	0	0	0	0	0	0.268255	0	0.21502	0.59332	0	0.732743	0.183118	0.181566	0.0898393	0	0.191231	0
itf00g07110	Transmembrane amino acid transporter family protein	itf00g07110	Chr00	11665934	11670947	0	0	0	0.121455	0.131204	0	0	0	0	0.0645453	0.0626967	0	0.0836462	0.351992	0.114439	0	0	0	0	0.196194	0.0435309	0.0971222	0	0	0	0	0	0	0.0363691	0	0	0	0	0	0	0	0	0	0	0.0562924	0	0	0	0
itf00g07140	high mobility group B3	itf00g07140	Chr00	11701637	11702215	0	0	0	0	0	0	0	0	0	0	0	0	0	0	0	0	0	0	0	0	0	0	0	0	0	0	0	0	0	0	0	0	1.41177	0	0	0	0	0	1.3044	1.39452	0	0	0	0
itf00g07160	fucosyltransferase	itf00g07160	Chr00	11741980	11742378	0	0	0	0	0	0	0	0	0	0	0	0	0	0	0	0	0	0	0	0	0	0	0	0	0	0	0	0	0	0	0	0	0	0	0	0	0	0	0	0	0	0	0	0
itf00g07180	Subtilisin-like serine endopeptidase family protein	itf00g07180	Chr00	11756068	11757119	0	0	0	0	0	0	0	0	0	0	0	0	0	0	0	0	0	0	0	0	0	0	0	0	0	0	0	0	0	0	0	0	0	0	0	0	0	0	0	0	0	0	0	0
itf00g07190	Subtilisin-like serine endopeptidase family protein	itf00g07190	Chr00	11757207	11762617	0	0	0	0	0	0	0	0	0	0	0	0	0	0	0	0	0	0.0565585	0	0	0	0	0	0	0	0	0	0	0	0	0	0	0	0	0	0	0	0	0	0.0647676	0	0	0	0
itf00g07200	hypothetical protein	itf00g07200	Chr00	11775644	11778120	2.23766	1.76133	1.99828	2.11999	2.53067	0.68733	1.75777	1.42933	2.523	1.94237	2.55744	1.88355	1.05964	3.02076	2.17915	2.28866	0.754195	0.578396	1.21783	1.18192	0.608532	1.16977	1.18656	0	1.9885	1.13982	2.07698	1.49184	0.99951	0	1.1007	1.39124	2.7824	1.7506	1.01694	0.980823	1.59657	1.63333	2.53701	1.88669	0.928144	1.7985	0.960222	0.380937
itf00g07220	Peroxidase superfamily protein	itf00g07220	Chr00	11788860	11789880	0	0	0	0	0	0	0	0	0	0	0	0	0	0	0	0	0	0	0	0	0	0	0	0	0	0	0	0	0	0	0	0	0	0	0	0	0	0	0	0	0	0	0	0
itf00g07240	long-chain base (LCB) kinase	itf00g07240	Chr00	11817331	11819362	7.66847	4.01708	7.66391	8.65784	4.46868	5.20838	3.34054	8.45655	9.54678	9.77246	6.87424	13.7765	7.50118	3.73935	10.6189	12.1413	15.7458	12.9775	17.0045	10.8204	4.77911	13.4983	6.28371	9.99419	18.0911	16.4733	20.9384	12.1846	14.3291	16.098	16.7519	10.8381	1.55103	6.75203	2.26555	3.48779	2.58717	6.91462	3.06996	4.09927	7.46187	7.1013	1.16344	2.01547
itf00g07270	Family of unknown function (DUF566)	itf00g07270	Chr00	11971134	11971746	0.186904	0.454044	0.393487	0.132968	0.0923988	0.225215	0.319402	0.397266	0.227717	0.512657	0.67845	0	0.422818	0.105865	0.109527	0.991219	0.611636	0.875884	0.947404	1.03338	0.398924	0.570914	0.874684	0.851956	0.662287	0.402467	0.785552	0.48707	0.553778	0.485903	0.837556	0.528	0.522369	0.437687	0.127377	0.450696	0	0.396611	0.678605	0.123704	0	0.134576	0.220437	0
itf00g07340	photosystem I reaction center subunit PSI-N, chloroplast, putative / PSI-N, putative (PSAN)	itf00g07340	Chr00	12074645	12076839	1.70528	0.628163	0.931412	0.481544	3.13489	0.439704	25.4643	0.336414	0.260259	0.33435	0.0831963	0.189815	0.622333	0.0753502	3.03236	0.0912899	0.372347	0.496885	0.073263	0.388297	0.341091	0.45811	0.470506	0.0635752	0.0460596	0.767913	0.325008	0.392147	0.411619	0.0783203	0.147333	0.083944	0.410093	1.11457	0.217817	0.215257	0.532192	0.547972	0.424472	0.45056	0.40019	0.421748	0.482226	0.468232
itf00g07350	Pectin lyase-like superfamily protein	itf00g07350	Chr00	12076494	12080293	29.6938	59.2764	37.6271	83.9667	30.8938	71.8644	35.1402	63.4693	58.7706	58.7923	47.7149	36.6294	36.5704	33.3126	23.6462	19.6598	80.7706	78.8748	60.9233	62.9694	29.781	26.0706	22.3262	34.5273	61.6137	66.8688	54.8322	42.482	17.1411	19.2723	20.0176	10.8533	6.57405	6.43451	4.04651	8.18061	44.9052	23.6143	13.4918	13.2272	34.4635	20.8933	63.6614	68.4766
itf00g07360	hypothetical protein	itf00g07360	Chr00	12082097	12082565	0.680821	0.591679	0	0	0.465782	0	0	0	0.4569	0	2.25402	0.758566	0	0	0.71976	0	3.28819	4.72827	1.74541	2.41472	9.57975	4.36767	3.81318	1.0678	1.40729	1.09771	1.39201	2.99733	3.64077	2.00416	2.51062	3.62997	1.69349	1.18386	0	0	0.854604	0.700241	1.39245	0	0	0	0	0
itf00g07380	nodulin MtN21 /EamA-like transporter family protein	itf00g07380	Chr00	12113470	12115919	0	0	0	0	0	0	0	0	0.0613299	0	0	0	0	0	0.0916314	0	0	0	0.0796107	0	0	0	0	0	0	0	0	0	0	0.0957784	0	0	0	0	0	0	0	0	0	0	0	0	0	0
itf00g07410	mitogen-activated protein kinase kinase kinase	itf00g07410	Chr00	12200851	12201633	0	0	0	0	0	0	0	0	0	0	0	0	0	0	0	0	0	0	0	0	0	0	0	0	0	0	0	0	0	0	0	0	0	0	0	0	0	0	0	0	0	0	0	0
itf00g07440	6-phosphogluconate dehydrogenase family protein	itf00g07440	Chr00	12227334	12229574	0	0	0	0	0	0	0	0	0	0	0	0	0	0	0	0	0	0	0	0	0	0	0	0	0	0	0	0	0	0	0	0	0	0	0	0	0	0	0	0	0	0	0	0
itf00g07450	hypothetical protein	itf00g07450	Chr00	12230196	12232099	0.276741	0.400203	0.280576	0.14029	0.49026	0.491618	0.236634	0.139601	0.435393	0.418666	0.477183	0.263471	0.432498	0.0778342	0.490369	0.541992	1.20528	1.25067	0.683781	0.375725	0.610771	1.34397	0.787522	1.31172	1.1293	1.32913	0.45397	1.14087	0.787122	0.532294	1.38182	1.34053	0.292251	0.139699	0.16657	0.118702	0.232033	0.355117	0.357408	0.0845574	0.227533	0.279468	0.117673	0.0896828
itf00g07460	NIMA (never in mitosis, gene A)-related	itf00g07460	Chr00	12292165	12296671	0.364217	0.264473	0.0877353	0.563825	0	0.543612	0.311592	0.233473	0.319688	0.177779	0.164108	0.781614	0.221245	0.264574	0.236681	0.068104	0.173106	0.130747	0.0680413	0	0	0.122759	0.229675	0.128624	0.401334	0.0629146	0.308017	0.768937	0.0438342	0.375925	0.416286	0.0776715	0.183116	0.12981	0.433274	0.700948	0.327846	0.0753827	0	0.152084	0.365496	0.0849485	0.457362	0.274299
itf00g07520	F-box/RNI-like superfamily protein	itf00g07520	Chr00	12419514	12421207	2.76048	3.41362	2.03169	2.47646	3.868	4.2821	2.21315	3.84112	4.94707	4.09899	4.51744	5.42595	4.00327	1.36224	3.48124	4.45945	3.31374	4.85977	6.95969	6.08154	3.85785	3.1266	4.74818	4.7013	7.5504	7.43474	8.26072	9.30306	4.76299	3.05243	6.44475	6.28241	1.972	2.00959	1.94253	2.30752	1.44184	3.47379	3.19701	2.73382	2.50508	2.91269	1.5419	2.48763
itf00g07530	DNAse I-like superfamily protein	itf00g07530	Chr00	12437969	12438435	0	0	0	0	0	0	0	0	0	0	0	0	0	0	0	0	0	0	0	0	0	0	0	0	0	0	0	0	0	0	0	0	0	0	0	0	0	0	0	0	0	0	0	0
itf00g07590	hypothetical protein	itf00g07590	Chr00	12459451	12459901	9.12891	8.9846	6.09066	6.57808	8.0648	5.39246	3.45713	19.626	13.5428	11.0677	9.75182	6.44707	8.56116	6.59565	8.58674	11.5265	1.28611	0.761235	1.78888	2.33724	1.45237	0.849985	5.59825	1.58455	2.26609	4.17054	3.93315	0	3.4613	0	1.02618	0	8.99119	9.92871	7.43963	14.0917	14.3291	7.30926	7.61794	9.20033	5.48949	15.3942	4.82909	3.67386
itf00g07600	hypothetical protein	itf00g07600	Chr00	12463081	12467119	0	0	0	0	0	0	0	0	0	0	0	0	0	0	0	0	0.0926867	0.0514389	0.0515285	0.0519259	0.215986	0.140822	0.195389	0.0496143	0.121559	0	0	0	0.125415	0	0	0	0	0	0	0	0	0	0	0	0	0	0.119844	0.219917
itf00g07630	F-box and associated interaction domains-containing protein	itf00g07630	Chr00	12541450	12542704	0	0	0	0	0	0	0	0	0	0	0	0	0	0	0	0	0	0	0	0	0	0	0	0	0	0	0	0	0	0	0	0	0	0	0	0	0	0	0	0	0	0	0	0
itf00g07690	Far-red impaired responsive (FAR1) family protein	itf00g07690	Chr00	12608367	12608718	0	0	0	0	0	0	0	0	0	0	0	0	0	0	0	0	0	0	0	0	0	0	0	0	0	0	0	0	0	0	0	0	0	0	0	0	0	0	0	0	0	0	0	0
itf00g07860	Protein of unknown function (DUF3527)	itf00g07860	Chr00	13084505	13089966	0.552392	0.541946	0.626411	0.426572	0.517529	0.518513	0.639194	0.278405	0.370599	0.516846	0.602827	0.657664	0.687928	0.169422	0.507279	0.400655	0.357207	0.637226	0.917504	0.932212	0.40127	0.628667	1.19247	0.993219	0.631647	0.337225	0.78086	0.601528	0.33937	0.236515	0.519116	0.702504	0.881428	0.486678	0.351014	0.70318	0.252324	0.44448	1.04938	0.714819	0.138391	0.133869	0.305633	0.0940675
itf00g07880	hypothetical protein	itf00g07880	Chr00	13196872	13197916	0	0	0	0	0	0	0	0	0	0	0	0	0	0	0	0	0	0	0	0	0	0	0	0	0	0	0	0	0	0	0	0	0	0.383164	0	0	0	0	0	0	0	0	0	0
itf00g07890	NB-ARC domain-containing disease resistance protein	itf00g07890	Chr00	13200945	13204810	5.24024	8.28896	5.5162	8.40301	6.77836	10.3661	6.42796	8.93272	7.65636	7.85489	8.37668	7.42391	8.8797	5.64619	5.96973	6.09766	6.49161	7.87746	8.81169	9.89666	4.05476	4.80664	4.4715	8.41246	8.10689	7.72149	9.04843	5.88159	3.78466	3.35523	4.71231	4.82596	4.72366	5.77778	3.94217	7.61925	3.24727	8.03588	8.62938	9.30643	6.72908	8.07293	6.64906	6.63076
itf00g08060	hypothetical protein	itf00g08060	Chr00	13330574	13335493	0	0	0	0	0	0	0	0	0	0	0	0	0	0	0	0	0	0	0	0	0	0	0	0	0	0	0	0	0	0	0	0	0	0	0	0	0	0	0	0	0	0	0	0
itf00g08070	hypothetical protein	itf00g08070	Chr00	13349836	13352938	0	0	0	0	0	0	0	0	0	0	0	0	0	0	0	0	0	0	0	0.0494951	0	0	0.0411064	0	0.0708077	0	0	0	0	0	0	0	0	0	0	0	0	0	0	0	0	0	0.0519247	0
itf00g08080	Disease resistance protein (TIR-NBS-LRR class) family	itf00g08080	Chr00	13360550	13361725	2.14218	3.29272	3.29137	2.14347	3.46323	2.20411	2.26846	1.61573	2.45753	2.38349	3.44398	2.39641	3.37195	2.1389	1.56977	1.96076	1.30107	0.853867	1.32647	2.37147	4.88984	1.06674	8.27701	3.17725	1.55676	1.08276	1.48544	0.674472	3.76211	1.79346	2.70796	3.74457	3.14362	2.06062	0.949744	1.57532	3.55803	2.07483	3.17522	2.63711	2.87189	3.17013	1.81191	1.94533
itf00g08090	NAD(P)-binding Rossmann-fold superfamily protein	itf00g08090	Chr00	13369904	13370907	1.72342	2.20512	0.371153	0.735204	1.50616	0.329369	2.50646	1.7698	0.67428	1.13114	1.12829	0.417909	0.948543	0.338984	0.326536	0	3.51695	5.78227	3.4948	5.77836	10.3042	6.9199	11.4319	7.24182	2.15417	3.38506	2.59625	2.4401	5.1359	6.35593	5.60274	5.11825	0.627275	1.38379	0.754309	1.3311	2.54023	2.14843	1.63903	2.7572	0.596019	1.12009	1.27062	0.752715
itf00g08100	TOPLESS-related	itf00g08100	Chr00	13373022	13385815	1.08843	1.32073	1.84533	1.19217	1.80506	1.23981	2.05132	1.41148	0.847727	0.924962	0.896483	1.20085	2.2346	2.46552	1.0783	1.94129	1.93813	1.70367	1.81083	2.11659	2.13584	3.94357	4.63571	4.13501	1.58249	1.65838	1.6473	0.983922	1.61252	1.55654	2.01522	2.025	0.936239	1.1499	0.44006	0.661587	1.09603	0.622143	1.18778	1.43799	2.19643	2.89106	1.55811	1.21559
itf00g08110	TOPLESS-related	itf00g08110	Chr00	13391422	13397704	1.83166	1.20475	3.92785	0.768968	2.71073	1.14724	4.06589	1.12327	0.679238	0.696133	0.803735	0.816713	2.05135	0.828153	1.56182	0.763173	0.196375	0.174145	0.195856	0.35059	0.0531087	0.290712	0.285573	0.439552	0.0670558	0.0748506	0.133037	0.108171	0.127101	0.207469	0.118576	0.267489	0.313523	0.189063	0.466153	1.75863	0.122362	1.4211	1.44001	1.75353	1.00404	1.23548	1.52805	1.50519
itf00g08120	disease resistance protein (TIR-NBS-LRR class), putative	itf00g08120	Chr00	13399013	13408232	0.849067	0.69353	2.26704	0.344193	1.35016	0.613853	1.77905	0.763177	0.465089	0.405441	0.427777	0.573065	1.15909	0.19985	0.872339	0.595897	0.138593	0.0645995	0.166286	0.108572	0.231117	0.125273	0.120019	0.299297	0.155818	0.0785802	0.102999	0.0489091	0.121754	0.0277223	0.0875593	0.155615	0.143294	0.161318	0.214679	0.744045	0.106272	0.548735	0.749435	0.924789	1.14527	1.05383	1.20227	0.678777
itf00g08140	Disease resistance protein (TIR-NBS-LRR class) family	itf00g08140	Chr00	13420365	13423525	0	0	0	0	0	0	0	0	0	0	0	0	0	0	0	0	0.477202	0.207406	0.703066	0.655079	0.441129	0.280456	0.708288	1.08372	0.758577	0.670708	0.458646	0.0720519	0.360987	0.225948	0.397139	0.391085	0	0	0	0	0	0	0	0	0	0	0	0
itf00g08160	NAD(P)-binding Rossmann-fold superfamily protein	itf00g08160	Chr00	13444725	13445809	1.10053	0.599667	0.723815	2.05403	2.90817	1.87954	3.14501	2.77197	1.83473	1.42002	1.41755	0	0.959552	0.659157	0.641055	0	1.93021	1.06967	1.21159	1.66415	2.52413	0	1.53411	2.68163	0.406072	0.54175	0.688985	0	2.41494	2.66657	0.634192	1.43595	3.6194	0.677405	0.653097	1.22411	5.15536	1.31178	1.83124	1.87218	1.69076	0	1.20351	0.688179
itf00g08270	decapping	itf00g08270	Chr00	13536731	13541368	40.0876	28.6539	34.1492	32.9086	32.5516	42.02	25.7046	43.41	57.8558	51.2548	36.8351	45.3536	28.1747	24.8163	43.3984	51.761	14.8487	14.6394	22.0662	18.4395	31.5481	16.8758	37.2375	25.9298	27.3609	22.8169	23.0003	16.4981	27.5758	24.4035	25.9327	35.7067	30.9866	30.5969	44.6455	46.2945	11.3294	49.171	32.3421	35.8583	17.1645	22.8841	35.9216	30.3089
itf00g08380	conserved hypothetical protein	itf00g08380	Chr00	13801040	13803700	0	0	0	0	0	0	0	0	0.208391	0.16816	0	0.183034	0	0	0	0	0	0	0	0	0	0.125384	0	0	0	0	0	0	0	0	0	0.148919	0	0	0	0	0	0	0.142748	0.147479	0	0	0	0
itf00g08390	conserved hypothetical protein	itf00g08390	Chr00	13887917	13891399	12.6071	11.9295	13.4637	8.41608	15.9998	11.8371	14.7597	7.53986	13.4526	16.6119	24.5416	21.4353	16.0615	16.7312	12.1962	21.8178	26.693	22.8509	32.1214	23.0931	23.7462	28.7631	19.7286	34.2851	22.2232	35.7052	29.4279	76.8883	24.5169	50.551	44.4713	23.8233	19.2815	23.54	5.97078	13.8756	15.4114	11.5317	13.8105	20.3886	10.5814	14.5421	14.2204	8.26682
itf00g08500	hypothetical protein	itf00g08500	Chr00	14203269	14207212	2.2054e-06	0.000100514	3.34471e-06	0.386683	1.69811e-06	8.35358e-06	2.86571e-06	1.14735	3.89145e-06	1.06833e-05	0.00135423	7.02869e-06	1.51678	0.287135	5.17224e-06	3.10349e-06	0.00172298	8.11296e-06	6.12126e-06	7.43201e-06	5.78242e-06	1.93235e-05	6.18783e-06	1.92528e-06	0.000127632	5.46784e-05	4.76311e-05	0.000111598	2.1658e-05	6.19676e-05	0.000237147	4.13524e-05	9.53677e-07	6.94458e-07	2.07756e-05	7.30378e-06	1.48386e-06	5.53845e-06	6.8158e-06	2.26339e-06	0.51297	1.35569	0.536397	0.536257
itf00g08510	Modifier of rudimentary (Mod(r)) protein	itf00g08510	Chr00	14206915	14210453	29.5157	32.6036	30.194	32.7124	29.2139	32.3481	28.3336	31.677	36.4199	39.6593	34.6394	37.6567	41.1863	49.2674	34.5051	37.2364	27.1176	27.2014	31.6228	28.553	29.0629	26.2347	24.1696	23.7187	29.9988	35.2104	33.6222	34.1406	23.0719	26.5723	27.346	26.1815	31.1749	33.3086	22.8721	34.3689	39.8033	37.845	34.658	32.2772	40.2904	40.743	32.7493	32.6397
itf00g08530	Protein kinase family protein	itf00g08530	Chr00	14241688	14243765	0.277066	0.270396	0.182394	0.286114	0.421369	0.237866	0.234106	0.288829	0.14763	0.211931	0.267161	0.291707	0.0783803	0.0806907	0.372051	0.345355	0.139095	0.207435	0.355307	0.498335	0.165902	0.265785	0.284911	0.940182	0.290162	0.251845	0.314829	0.126245	0.203755	0.104691	0.205781	0.113152	0.127354	0.0284365	0.165994	0.183676	0.303409	0.136988	0.309887	0.318076	0.07375	0.0896762	0.12678	0.0294178
itf00g08540	Transmembrane amino acid transporter family protein	itf00g08540	Chr00	14255558	14256513	6.29407	6.42898	6.9681	4.80083	6.44365	6.57239	4.57769	3.41053	3.67945	4.77491	5.65095	4.22341	3.79423	1.03338	4.0174	3.80554	4.16712	3.7966	3.75455	5.13377	1.15682	1.1277	0	2.17746	2.35889	5.69664	3.90689	4.4174	0.4791	1.00773	0.639068	1.45071	5.42772	3.64191	12.8194	5.4978	2.75972	3.79113	4.74477	2.99486	3.61049	4.46287	3.86469	5.12494
itf00g08550	ubiquitin-protein ligase	itf00g08550	Chr00	14260789	14269475	5.99044	7.40165	5.37555	6.86187	7.55109	8.16575	6.81338	7.95382	10.0106	9.9896	10.1506	12.5938	7.2888	4.85925	7.51806	10.0373	9.08343	9.02697	11.3886	9.09891	5.72298	6.95351	6.71444	9.05504	11.9385	12.0018	12.8655	8.56427	6.76795	5.26156	9.76576	7.52091	3.81549	4.35603	3.80966	5.06682	3.97745	6.5898	6.85233	7.27933	6.46471	4.57324	7.63542	8.17854
itf00g08580	ARM repeat superfamily protein	itf00g08580	Chr00	14328864	14330565	0	0	0	0	0.0337687	0.0479934	0	0.0477827	0	0	0	0	0	0	0	0	0	0	0	0.0413416	0.199193	0.0794656	0.0761684	0.0401168	0.0308209	0.0822064	0	0.0449894	0.0612529	0.0539063	0.0484463	0	0.111149	0.115148	0.147529	0.229864	0	0.183265	0.0463037	0.044887	0	0.0483487	0.045858	0
itf00g08590	hypothetical protein	itf00g08590	Chr00	14337957	14338979	0	0	0	0	0	0	0	0	0	0	0	0	0	0	0	0	0	0	0	0	0	0	0	0	0	0	0	0	0	0	0	0	0	0	0	0	0	0	0	0	0	0	0	0
itf00g08600	phosphoinositide 4-kinase gamma	itf00g08600	Chr00	14365588	14367478	66.0643	70.7619	63.6904	65.9053	87.233	71.3394	83.8787	63.724	83.1729	84.9754	81.2951	88.5517	72.8304	44.9099	72.6711	81	57.4581	49.6928	72.3409	67.3849	43.2586	69.8699	38.6672	73.7638	88.5812	70.204	83.7699	53.9648	50.2581	40.702	82.9571	37.2767	29.2761	31.0886	30.2706	41.0434	28.9961	58.7775	66.1312	66.4526	30.7815	24.4666	51.819	60.7538
itf00g08610	hypothetical protein	itf00g08610	Chr00	14367533	14368954	2.36143	5.28075	2.93429	1.80075	3.41277	5.60584	4.57356	3.33491	5.92691	4.42265	9.54605	4.96679	3.18643	1.30777	5.74591	4.74173	10.1854	5.79422	6.10758	10.029	7.926	4.75876	3.57196	5.8332	12.8231	6.42489	7.48451	10.0137	6.18363	4.04345	8.37346	5.61916	1.77417	3.57516	2.50693	5.00601	1.48252	6.69668	5.90936	2.3847	2.89439	3.4738	3.85793	5.24052
itf00g08620	NB-ARC domain-containing disease resistance protein	itf00g08620	Chr00	14374529	14376731	0.190489	0.125219	0.174565	0.117056	0.139403	0.126454	0.192501	0.113829	0.118355	0.143415	0.180864	0.0663579	0.0928396	0.0951013	0.0499114	0.151247	0.330668	0.385636	0.431051	0.735523	0.473914	0.305439	0.524927	0.792088	0.214419	0.42658	0.427745	0.164338	0.128778	0.180289	0.261468	0.153987	0.0796642	0.0297415	0	0.0253494	0	0.0842469	0.0494973	0.0809344	0.0466492	0.271327	0.0733169	0
itf00g08630	NB-ARC domain-containing disease resistance protein	itf00g08630	Chr00	14379851	14383219	5.72007	8.41703	5.4919	5.99014	11.3559	8.51688	7.65078	8.54001	7.65559	7.46652	7.38744	9.87904	8.13076	4.23914	6.90854	9.00874	3.84738	4.06319	4.89094	6.51108	2.14207	3.25025	4.19467	7.40403	5.34948	5.91	4.51483	3.00288	2.97135	2.27074	3.89165	2.67569	1.78446	2.57461	1.80181	2.38976	1.34025	2.33504	3.88005	5.19767	2.30204	4.36702	3.57553	3.6398
itf00g08650	NB-ARC domain-containing disease resistance protein	itf00g08650	Chr00	14402022	14403198	2.36593	4.58519	0.953148	4.60777	1.55783	5.17841	0.907494	4.34201	1.86634	1.428	2.29018	2.19668	0.713846	0.0439376	0.40011	0.473676	0.320325	0.156095	0.351826	1.28197	0.0332506	0.173287	0.316863	0.957564	0.209362	0.29478	0.25241	0.263448	0.0249607	0.0782714	0.294605	0	2.46036	2.81171	1.22341	3.80945	0.355181	2.13364	4.57075	4.93177	0.947197	2.30174	1.71704	1.34068
itf00g08660	hypothetical protein	itf00g08660	Chr00	14406505	14407140	0	0	0	0	0	0	0	0	0	0	0	0	0	0	0	0	0	0	0	0	0	0	0	0	0	0	0	0	0	0	0	0	0	0	0	0	0	0	0	0	0	0	0	0
itf00g08670	NB-ARC domain-containing disease resistance protein	itf00g08670	Chr00	14424363	14425077	0	0	0	0	0	0	0	0	0	0	0	0	0	0	0	0	0.0636852	0.270268	0.232669	0.14652	0	0.0617295	0.169713	0	0.106793	0.131533	0.17878	0	0.0448227	0.140804	0	0.079856	0	0	0	0	0	0	0	0	0	0	0	0
itf00g08680	NB-ARC domain-containing disease resistance protein	itf00g08680	Chr00	14430814	14433388	0.551101	0.795836	0.47273	0.391255	1.17971	0.876743	0.802894	0.625866	0.59422	0.640398	0.641145	0.839223	0.872197	0.318862	0.55932	0.359296	1.56283	2.00247	1.66835	2.2773	1.55219	2.43593	1.74236	3.22278	2.09153	2.08559	2.60035	1.33157	1.09137	1.25679	1.57409	0.948256	0.107004	0.196862	0.121855	0.175089	0.10728	0.150644	0.266609	0.685982	0.0637128	0.245383	0.366997	0.584368
itf00g08690	NB-ARC domain-containing disease resistance protein	itf00g08690	Chr00	14455418	14457780	1.3168	1.45437	0.782892	0.927151	1.47944	1.17431	1.06722	1.47626	1.17579	0.738256	0.808337	1.59566	1.17312	0.777101	1.3014	1.66651	1.02522	0.874398	1.16604	1.53404	1.12862	0.823752	1.06564	1.54304	1.28794	0.81062	1.19848	0.896433	1.34031	1.08321	1.74094	1.30741	1.14934	0.940605	0.521095	1.0674	0.571766	0.864702	1.15404	1.35558	0.57162	1.0666	0.433727	0.446704
itf00g08720	Calcium-dependent phosphotriesterase superfamily protein	itf00g08720	Chr00	14506980	14510554	0	0	0	0	0	0	0	0	0	0	0	0	0	0	0	0	0	0	0	0	0	0	0	0	0	0	0	0	0	0	0	0	0	0	0	0	0	0	0	0	0.0647683	0	0.0672866	0
itf00g08750	Calcium-dependent phosphotriesterase superfamily protein	itf00g08750	Chr00	14556942	14557458	0	0	0	0	0	0	0	0	0.101796	0	0	0	0	0	0	0	0	0	0	0	0	0	0	0	0	0	0	0	0	0	0	0	0	0	0	0	0	0	0	0	0	0.159791	0	0
itf00g08770	hypothetical protein	itf00g08770	Chr00	14568385	14568667	1.30613	0	0	0.759087	0	0	0.716025	0.737426	1.02351	0	1.55573	0	0.520832	0	0	0.690735	0	0	0	0.643572	1.20612	0	0.552719	0.597339	0	0	0	0	0.444611	0	0	0	1.13398	2.4518	0.777036	0.711332	0	0	1.43145	1.43129	1.36934	0.774178	0.715759	0
itf00g08800	Calcium-dependent phosphotriesterase superfamily protein	itf00g08800	Chr00	14590817	14591315	0	0	0	0	0	0	0	0	0	0	0	0	0	0	0	0	0	0	0	0	0	0	0	0	0	0	0	0	0	0	0	0	0	0	0	0	0	0	0	0	0	0	0	0
itf00g08810	Pentatricopeptide repeat (PPR) superfamily protein	itf00g08810	Chr00	14593571	14595398	3.28127	3.00012	2.97019	3.06923	5.28996	2.96206	3.80282	2.62653	4.89059	4.61086	5.94929	6.93354	4.30337	6.09778	5.85137	7.48354	2.50808	3.68939	4.88621	3.55626	2.81711	6.09825	3.75674	7.53337	4.91923	6.02736	5.43795	6.30219	3.66619	4.87726	7.41618	3.53477	2.66008	2.56797	1.48091	2.08461	1.46491	1.82136	3.65262	2.69554	1.77391	2.47185	1.70486	1.1699
itf00g08830	Protein of unknown function (DUF1637)	itf00g08830	Chr00	14599987	14603247	14.3397	8.79294	10.9299	9.15839	16.9464	9.16958	12.4433	7.72575	9.3943	7.99719	9.06833	9.89922	12.4193	16.7442	13.4656	20.9506	9.17195	10.1941	10.5282	11.5625	16.7988	18.6335	19.2515	20.3973	9.20311	11.8192	12.1306	9.56633	12.7366	18.1521	20.0237	19.105	14.091	9.5394	5.08276	8.16765	8.18083	4.90887	5.80158	7.83376	5.86628	1.22114	4.59016	4.25119
itf00g08860	Peroxidase superfamily protein	itf00g08860	Chr00	14627449	14628875	0	0.0729372	0	0	0	0	0	0	0	0	0	0	0	0	0	0	0	0	0	0.137992	0	0	0	0	0.0501381	0.141085	0.086718	0.0784254	0	0.0860808	0	0	0.159411	0	0	0.0750843	0.0771435	0.0812982	0	0	0.0698658	0	0.0724816	0
itf00g08880	RING/U-box superfamily protein	itf00g08880	Chr00	14645485	14646533	24.9939	31.1301	25.4123	23.187	33.2265	29.689	31.4077	22.3552	28.5326	38.7706	42.2599	40.3909	19.4926	33.4624	27.3398	36.9939	18.876	24.2681	34.5239	21.9514	24.162	28.6133	26.65	27.0273	25.6079	19.9984	30.0353	26.5312	21.6986	20.8788	27.2982	13.2955	47.3924	52.9493	59.0322	50.0159	56.6901	57.462	47.7102	48.3186	11.5676	16.9236	17.2924	11.4608
itf00g08890	RING/U-box superfamily protein	itf00g08890	Chr00	14647046	14647700	22.593	31.5443	25.062	29.0165	26.512	38.0595	22.151	29.9244	33.6026	35.9336	39.9127	34.1197	17.4168	12.1415	25.8349	28.4567	20.0285	20.833	31.5389	26.931	25.0209	18.3389	31.4798	22.3714	31.6953	31.4363	36.2491	23.0601	28.2434	28.2487	26.8355	23.1945	27.6684	21.8841	50.1321	48.2337	17.2747	48.0642	52.7463	49.3089	12.2472	17.3109	14.1083	10.1834
itf00g08930	Ribosomal protein S24/S35, mitochondrial	itf00g08930	Chr00	14717982	14719431	9.21495	9.7058	9.73139	8.75574	11.7581	7.09802	8.22062	7.22867	7.19244	8.20679	9.67892	10.0835	9.6264	8.43238	9.66766	10.746	8.63561	10.3335	10.575	10.0113	10.2005	8.70222	9.24951	9.66093	9.89885	8.85547	10.9938	15.0451	9.89373	8.85296	10.3825	8.19947	21.4337	18.5002	4.1926	15.4883	8.47186	8.85802	13.227	9.30687	3.72168	4.60012	6.23835	4.02984
itf00g09040	Protein kinase superfamily protein	itf00g09040	Chr00	14830570	14831929	1.53551	2.26947	1.01267	2.02603	1.71118	1.67561	2.57772	0.732912	1.72765	2.64979	2.71953	2.84825	1.06848	1.21923	2.51937	3.37312	1.62971	1.70755	3.17835	2.11301	0.919533	2.54885	0.972043	2.59054	1.82235	2.71561	2.48392	2.62728	1.34349	1.24149	1.47747	1.23873	1.13482	1.00341	0.509063	0.788464	0.826371	0.998393	1.22312	1.90097	1.46524	1.0459	2.18791	2.03635
itf00g09070	Prefoldin chaperone subunit family protein	itf00g09070	Chr00	14904952	14909744	5.62005	4.29304	6.33171	7.0018	7.23022	5.2009	6.57463	6.22841	6.3167	5.12729	4.96973	6.5636	6.78516	2.80657	4.58061	5.35307	10.4505	10.7799	8.96736	9.03122	8.09906	12.0755	5.25579	12.4541	9.60486	9.37586	8.54396	6.55634	4.61959	8.57984	8.31987	3.38092	2.09086	2.81755	2.72893	2.55044	1.76925	4.01453	3.3048	2.09	8.04862	2.82507	6.87672	4.56738
itf00g09080	FMN binding	itf00g09080	Chr00	14919962	14921828	1.20838	2.14332	1.51629	1.82388	1.45802	2.40272	1.22257	2.23245	2.0524	1.69982	2.29462	2.11808	2.37231	1.56187	1.79351	2.40323	1.10157	1.70811	1.76571	1.2162	0.802803	0.911548	1.10787	0.917833	2.27899	1.66419	2.00735	1.77761	1.06406	0.946875	1.45004	1.46361	1.0394	1.71384	0.64135	1.29515	0.766124	1.85544	1.70553	1.29028	2.23264	1.62103	2.64916	2.5528
itf00g09090	zinc finger (C3HC4-type RING finger) family protein	itf00g09090	Chr00	14923458	14923824	5.21233	8.18262	3.53135	8.06327	7.01416	11.5621	4.76588	10.9252	5.91185	6.18147	8.46773	9.40684	6.99703	3.25838	8.02148	4.61133	5.3378	2.90094	4.11047	3.9246	1.06752	3.69911	2.31231	4.5514	4.56397	3.42825	3.53399	4.41561	1.38237	4.01101	4.10156	2.07298	11.7444	11.9437	3.98206	7.05551	2.42212	6.33422	5.03875	12.0861	4.19111	4.96061	6.42814	10.1814
itf00g09110	Survival protein SurE-like phosphatase/nucleotidase	itf00g09110	Chr00	14968942	14971256	378.633	624.302	440.643	908.375	294.387	564.51	208.73	536.345	424.349	347.527	236.56	162.556	372.491	221.202	92.9165	85.7193	811.845	713.225	442.76	589.441	128.215	233.456	39.2917	359.742	474.733	423.266	389.75	208.399	30.5343	18.4432	64.8814	10.03	80.9496	68.5768	46.6594	112.71	220.765	169.956	82.1339	84.7341	1024.23	281.871	917.232	994.17
itf00g09120	Survival protein SurE-like phosphatase/nucleotidase	itf00g09120	Chr00	14984533	14985930	67.3024	72.6626	69.7251	88.6983	56.0527	52.9144	27.4922	52.4651	31.0401	20.6675	10.9606	8.04149	48.861	30.1989	8.91629	5.9192	70.1823	56.9917	30.9617	54.662	16.2678	44.4813	6.71377	66.9737	36.766	22.4951	29.8407	15.1001	1.72187	1.07252	4.17856	0.437732	1.43281	0.487983	0.110522	1.24635	24.2067	9.35995	3.94363	3.03858	65.1206	13.8566	100.555	101.797
itf00g09130	Survival protein SurE-like phosphatase/nucleotidase	itf00g09130	Chr00	14987372	14988904	32.3078	38.8696	40.7756	54.5911	25.8284	30.8638	11.8123	28.3541	16.8615	12.3744	6.51878	4.59034	28.6653	19.3122	4.90514	2.75643	38.1805	29.866	16.1269	29.0427	10.9058	24.1575	3.21739	36.6191	19.5404	12.146	16.6139	11.7356	1.2453	1.15575	2.23268	0.399845	1.62973	1.28183	0.285404	1.02493	13.2003	5.27683	2.21398	1.62702	32.1901	7.08719	50.0234	55.3048
itf00g09160	Survival protein SurE-like phosphatase/nucleotidase	itf00g09160	Chr00	14995359	14996766	54.4708	63.8354	63.501	90.4982	42.8819	49.9622	23.2459	53.7936	25.952	16.2208	12.9727	6.21157	33.6956	18.0911	8.87742	3.22705	56.6678	43.5966	24.8956	41.7901	11.6589	27.3682	4.22072	46.7584	30.8543	18.5978	23.6775	14.7357	1.05582	1.49995	1.66941	0.528463	1.3961	0.575124	0.115465	1.02307	15.3577	7.45498	3.10858	1.89194	59.07	10.9332	94.3543	92.6387
itf00g09180	Survival protein SurE-like phosphatase/nucleotidase	itf00g09180	Chr00	15006029	15006461	131.482	166.452	195.708	271.456	119.018	134.402	54.3588	125.329	64.5897	38.0512	28.3392	17.9688	90.6258	61.0185	17.9059	5.83003	162.561	130.432	76.9092	110.109	35.4039	92.0025	9.14106	157.994	65.2382	45.5726	62.8227	60.8967	1.89373	2.37175	4.78151	2.13318	3.36404	1.63163	0.840423	4.80218	52.1442	22.525	9.77917	10.2806	112.383	24.6842	199.96	186.008
itf00g09200	Survival protein SurE-like phosphatase/nucleotidase	itf00g09200	Chr00	15007886	15014270	42.7	50.3742	52.395	76.6641	35.1265	41.5291	16.3022	43.9962	22.7867	14.3952	9.45002	6.11829	35.6342	11.8463	6.90387	2.55085	40.5622	31.813	17.5811	30.6759	10.7042	20.5965	3.28077	36.2869	21.6825	13.6952	17.7701	11.1213	1.40386	1.17156	2.15809	0.306076	0.890499	0.365609	0.184777	0.918074	12.7369	6.1312	1.8696	2.13689	45.6033	9.51731	71.6609	69.1035
itf00g09210	Plant invertase/pectin methylesterase inhibitor superfamily protein	itf00g09210	Chr00	15016895	15017565	0	0	0	0	0	0	0	0	0	0	0	0	0	0	0	0	0	0	0	0	0	0	0	0	0	0	0	0	0	0	0	0	0	0	0	0	0	0	0	0	0	0	0	0
itf00g09300	Ubiquitin carboxyl-terminal hydrolase family protein	itf00g09300	Chr00	15124168	15125401	4.16506	3.24233	3.41079	3.16822	3.9011	3.28395	2.6029	3.07131	3.38727	2.79166	3.44596	4.20008	4.19911	3.64794	3.34966	3.34437	2.30746	3.02883	3.02288	2.36819	2.48438	3.31875	2.36918	4.46641	2.38373	2.30537	3.54747	4.44575	2.35648	1.85929	2.04486	2.37515	4.51627	4.68907	2.56551	3.84523	2.82578	2.42692	3.94749	4.07622	1.80015	2.34773	1.91856	2.12294
itf00g09330	alpha/beta-Hydrolases superfamily protein	itf00g09330	Chr00	15156309	15157014	1.16652	3.12581	1.73294	2.5726	0.747599	2.77819	0.884384	3.08287	4.00027	3.87239	4.28204	3.7937	0.63894	0.563087	1.43892	1.54935	1.42268	1.16668	1.58279	1.51605	1.41995	0.609499	1.75217	0.943189	1.22534	1.70385	1.8504	1.21125	1.12125	0.817502	0.989879	2.09998	2.7645	3.9379	2.38332	3.40639	1.99122	5.27078	2.79137	4.25841	7.17538	3.14935	3.00856	4.18695
itf00g09340	alpha/beta-Hydrolases superfamily protein	itf00g09340	Chr00	15160947	15161406	1.12863	0.193051	1.21284	0	1.99601	0	1.91144	0	0.145725	0	0.241055	0.258261	0.464941	1.3244	1.70119	0.444467	0.160714	0	0.195556	0	0.162866	0.33521	0.156429	0.174178	0	0	0.232782	0	0.126854	0	0.388913	0.219156	0	0	0	0	0	0	0	0	0	0.232762	0	0
itf00g09620	ChaC-like family protein	itf00g09620	Chr00	15958745	15968148	9.11663	9.43882	9.70489	8.59534	8.40064	9.47988	11.1705	11.4399	7.45673	10.1525	10.7808	9.89905	8.84033	9.22136	10.2629	8.26247	17.5117	13.7467	14.686	14.0021	16.9879	14.3456	20.9279	13.834	14.8265	16.4184	13.5298	12.687	15.0785	13.9329	12.2028	17.5749	19.8957	19.4074	7.98384	12.7329	14.5452	9.4906	11.0127	10.1476	10.1306	5.72998	8.85075	9.5184
itf00g09640	Scorpion toxin-like knottin superfamily protein	itf00g09640	Chr00	16017086	16017475	0	0	0	0	0	0	0	0	0	0	0	0	0	0	0	0	0	0.959563	2.16438	1.01249	0	0	0	0	0	0	0	0	0	0	1.1073	0	0	0	0	0	0	0	0	0	0	0	0	0
itf00g09660	2-oxoglutarate (2OG) and Fe(II)-dependent oxygenase superfamily protein	itf00g09660	Chr00	16057426	16059191	0.284063	0.0562329	0.220224	0.0675334	0.393168	0.312608	0.253755	0.133085	0.219877	0.283063	0.0696835	0.0744853	0.233574	0.62553	0.198018	0.211456	0.186939	0.264594	0.630432	0.433123	0.308047	1.15308	0.764008	0.941815	0.443731	0.212102	0.131606	0.17404	0.338999	0.434525	0.324106	0	1.10596	0.798023	0.137106	1.24377	0.378731	0.437047	0.720522	0.429413	0.224902	0.269172	0.414135	0.139967
itf00g09670	serine carboxypeptidase-like	itf00g09670	Chr00	16253978	16262462	0	0.046182	0.0587978	0.0547256	0	0.152828	0	0.107851	0	0	0	0	0.0380402	0	0	0	0.0776418	0.0439016	0	0	0	0	0	0.0861079	0.100233	0.1361	0.109779	0.0499498	0.134813	0.0576065	0.10497	0	0.0924578	0	0.0544167	0.45504	0.0515596	0.0515084	0.100928	0.203197	0	0.109807	0.0977354	0.0576583
itf00g09700	serine carboxypeptidase-like	itf00g09700	Chr00	16322317	16327881	0.0448602	0	0	0	0	0	0	0	0.0367916	0	0	0	0	0	0	0	0.0387869	0	0.048863	0	0	0	0	0.0434032	0	0	0	0	0	0	0	0	0	0	0	0	0	0.0526369	0	0.0510087	0	0.0551751	0	0
itf00g09840	Tetratricopeptide repeat (TPR)-like superfamily protein	itf00g09840	Chr00	16594106	16595941	2.29701	2.62516	2.61333	2.66799	3.31752	2.2464	2.39999	1.77848	3.71457	3.81478	3.80316	3.53886	3.46988	1.59232	3.8872	3.13965	2.40724	2.32729	2.50965	2.41606	1.813	1.76348	1.76955	2.72825	3.14574	2.70036	3.40017	3.04626	2.31511	2.14788	2.8425	2.87006	1.40733	1.911	0.888886	1.90142	1.03327	1.24206	2.74038	2.08306	1.06013	0.778195	1.70048	1.20238
itf00g09940	RING/FYVE/PHD zinc finger superfamily protein	itf00g09940	Chr00	16808699	16815789	13.2926	12.2665	15.9284	13.0052	16.2187	14.3396	17.1621	14.3544	14.4124	14.9634	15.6017	16.7091	14.4934	10.2496	13.5513	19.7561	10.3189	13.7976	15.249	13.609	9.33553	11.6295	12.3911	16.785	13.3944	16.2641	14.416	12.6049	12.6887	11.1511	16.2346	16.9651	15.5881	15.3477	7.74302	10.4803	7.65954	11.4364	11.5018	12.499	4.73282	2.97929	8.99493	8.54294
itf00g09950	titan9	itf00g09950	Chr00	16816758	16819936	3.69408	4.45077	3.79556	3.92202	5.10123	4.83352	4.14408	3.91575	4.50084	4.9971	6.23665	5.75995	3.04125	4.10262	4.14691	4.99125	3.04132	2.71416	3.21742	2.29095	1.10647	2.23133	2.65175	2.59433	3.41269	2.83034	3.5642	5.16162	2.2472	2.23213	3.11582	2.25878	2.8043	3.54129	1.42724	1.88632	1.37245	2.56812	4.33503	3.54866	2.27559	2.83298	2.77664	2.741
itf00g09960	Protein kinase family protein with leucine-rich repeat domain	itf00g09960	Chr00	16880703	16883745	0	0	0	0.0259647	0.0375953	0.0459049	0.0222493	0	0	0	0	0	0.0174657	0	0	0	0.0174457	0	0	0	0.0169107	0	0.0172663	0.0197814	0	0	0	0	0.0134509	0	0	0	0	0	0	0	0	0	0	0	0	0	0.0435331	0.0495513
itf00g09980	hypothetical protein	itf00g09980	Chr00	16906078	16907289	0.281405	1.91924	0.354012	0.668228	0.232321	0.315442	1.24592	0.331947	1.357	2.86915	2.80354	1.45813	0.688845	1.0158	1.30816	1.3345	1.41436	2.43503	2.04784	1.91519	0	0.764187	0.74701	1.04218	1.46824	1.45156	2.06896	0.29945	0.820099	0	1.27306	0.752981	1.14924	2.08595	0.319891	0.905781	0.603843	0	0.887136	0.886339	0	0.994523	0.297169	0.345391
itf00g09990	hypothetical protein	itf00g09990	Chr00	16907667	16908951	18.856	22.6011	15.285	14.5331	15.1808	12.8363	11.166	15.1186	16.9491	20.2003	19.2909	19.6814	13.519	16.1964	21.4474	16.7679	4.85273	6.08283	1.54243	4.21955	0.635547	2.70694	4.38369	3.33601	5.60748	4.04977	1.77429	2.44478	2.52342	2.61808	0.801962	3.7477	12.3035	18.7323	1.89577	10.8201	5.23087	8.85863	11.0502	9.27594	1.44912	3.71946	9.14375	12.0129
itf00g10100	Calcium-binding EF-hand family protein	itf00g10100	Chr00	17115493	17116889	7.23023	6.41926	4.77012	2.03591	6.29729	3.41981	8.91429	4.26688	2.59423	1.73852	2.50895	3.23278	8.81343	5.76248	6.12268	4.53511	3.4885	4.24504	5.94057	4.76561	11.8599	8.07426	15.984	5.9043	1.57744	1.95925	2.49709	2.53084	7.12026	5.80638	3.10915	5.21991	11.8543	10.3443	22.3977	10.0032	10.6048	10.8892	7.02382	8.91224	4.25962	2.72325	5.18721	4.82318
itf00g10130	hypothetical protein	itf00g10130	Chr00	17146988	17148541	0	0	0	0	0	0	0	0	0	0	0	0	0	0	0	0	0	0	0	0	0	0	0	0	0	0	0	0	0	0	0	0	0	0	0	0	0	0	0	0	0	0	0	0
itf00g10140	carboxyesterase	itf00g10140	Chr00	17155375	17156624	0	0	0	0	0	0	0	0	0	0	0	0	0	0	0	0	0	0	0	0	0	0	0	0	0	0	0	0	0	0	0	0	0	0	0	0	0	0	0	0	0	0	0	0
itf00g10360	hypothetical protein	itf00g10360	Chr00	17668802	17670086	0	0	0	0	0	0	0	0	0	0	0	0	0	0	0	0	0	0	0	0	0	0	0	0	0	0	0	0	0	0	0	0	0	0	0	0	0	0	0	0	0	0	0	0
itf00g10530	Ribosomal protein S13/S18 family	itf00g10530	Chr00	17848247	17850743	2.49376	2.38461	1.96912	1.41855	2.66417	1.83934	2.70043	2.07374	2.35498	2.08005	2.1573	2.51016	2.71249	2.89995	1.9234	1.82142	1.95022	2.08182	1.66596	2.21883	3.24927	2.97678	4.10905	3.4951	1.46033	2.57679	2.11381	4.43436	2.21599	1.86143	1.60239	1.03421	7.39625	8.76768	3.87546	5.2642	5.18204	5.80317	3.70048	2.67706	3.40923	3.89892	2.63675	2.70253
itf00g10550	Acyl-CoA N-acyltransferase with RING/FYVE/PHD-type zinc finger protein	itf00g10550	Chr00	17868945	17869678	2.67834	3.61178	2.99691	3.13255	4.57746	3.96274	3.58183	5.47549	3.69778	4.22754	6.68386	4.52342	4.5342	4.08968	4.81949	4.53389	4.00491	3.40798	4.85148	3.75133	2.2434	2.41206	2.77985	3.09057	4.59367	4.05934	4.12967	2.81474	2.21244	1.74264	1.99741	4.35777	3.42133	4.50417	0.191907	3.18928	1.90649	2.25296	2.27017	3.7644	1.12206	3.32017	3.59148	3.73406
itf00g10570	Acyl-CoA N-acyltransferase with RING/FYVE/PHD-type zinc finger protein	itf00g10570	Chr00	17874631	17877921	4.05163	9.76134	6.50926	7.96964	7.63579	11.5733	6.66423	10.8529	10.7051	9.79087	10.9315	12.7876	8.21905	2.73093	6.95181	9.25641	9.74806	6.53104	10.5308	11.9712	3.87652	3.88299	7.35802	8.00081	13.5891	8.62823	10.9448	5.93101	4.47305	3.9176	4.36789	8.12795	2.37013	2.58498	3.00729	5.63566	2.27832	4.59105	7.39684	7.92819	4.08639	9.53781	6.55505	5.72263
itf00g10600	SNARE associated Golgi protein family	itf00g10600	Chr00	17923055	17927463	0.230369	0	0	0.104443	0.445335	0	0.178483	0	0.0652938	0.10559	0	0	0.27635	0	0.0915369	0	0.140603	0.406332	0.188135	0.25285	0.621199	0.237632	0.835017	0.313937	0.181063	0.500661	0.317569	0.380495	0.420399	0.339197	0.179255	0	1.6323	1.61667	0.46765	0.723266	0.0878197	0.888191	0.35542	1.29794	0.422321	0.105076	0.175776	0.201741
itf00g10650	Dynein light chain type 1 family protein	itf00g10650	Chr00	18033392	18033791	0	0	0	0	0	0	0	0	0	0	0	0	0	0	0	0	0	0	0	0	0	0	0	0	0	0	0	0	0	0	0	0	0	0	0	0	0	0	0	0	0	0	0	0
itf00g10660	Dynein light chain type 1 family protein	itf00g10660	Chr00	18035393	18035792	0	0	0	0	0	0	0	0	0	0	0	0	0	0	0	0	0	0	0	0	0	0	0	0	0	0	0	0	0	0	0	0	0	0	0	0	0	0	0	0	0	0	0	0
itf00g10730	NagB/RpiA/CoA transferase-like superfamily protein	itf00g10730	Chr00	18148181	18153254	13.3725	14.1959	12.0339	13.4145	15.4292	15.4346	13.5199	12.9498	15.0013	15.1964	17.2845	17.427	11.2832	12.2339	14.936	18.2478	11.0583	10.924	12.682	12.4929	6.45761	11.6668	6.30629	15.113	11.8256	12.1821	15.0995	13.4674	7.52446	6.96333	10.4211	6.31178	9.83413	10.6408	4.67071	8.77963	6.63461	7.69525	12.9605	9.98145	7.1702	9.21788	8.7134	9.02483
itf00g10740	Ribosomal protein S5 domain 2-like superfamily protein	itf00g10740	Chr00	18189871	18190512	38.365	21.623	35.6956	19.8759	25.1719	23.1895	32.7871	22.2421	17.2826	17.565	17.1162	14.5218	24.3767	36.1103	25.5564	19.3864	24.2237	34.2917	31.0336	32.6386	103.258	52.8265	94.9699	45.5365	28.4345	23.5426	18.4102	31.4051	45.1125	51.1966	35.8265	38.5434	119.957	109.447	119.642	67.1396	52.9489	59.621	42.4189	37.5768	19.6371	16.7444	18.3005	14.9548
itf00g10750	Toll-Interleukin-Resistance (TIR) domain-containing protein	itf00g10750	Chr00	18201454	18203845	2.88641	0.73941	3.64189	1.28934	3.72248	1.56897	6.56565	2.30731	1.61834	2.52733	3.92268	3.15369	8.86447	1.74771	7.87751	9.61203	1.83842	0.739353	3.83027	2.73671	4.87475	2.18251	6.52971	3.62666	0.74843	2.14327	1.47707	1.59732	9.71989	3.82341	8.04016	11.5798	0.797563	0.738734	0.569867	1.07591	1.12127	2.10599	3.58055	3.92498	0.125399	0.616555	0.767248	0.737563
itf00g10770	Disease resistance protein (TIR-NBS-LRR class)	itf00g10770	Chr00	18208031	18210667	2.44588	0.824851	1.80584	0.827977	2.8313	1.06175	3.6034	1.18043	0.467768	0.379084	0.47463	0.805576	2.0538	0.829629	1.31292	1.4414	0.433905	0.318892	0.544093	1.00395	5.14617	1.71968	6.76127	1.37208	0.406625	0.323212	0.224116	0.114781	3.20781	2.86469	1.55878	3.28719	1.88595	1.69266	0.591483	1.31001	1.65855	1.35356	1.31927	2.33179	0.375117	0.188499	1.5505	0.468449
itf00g10780	Disease resistance protein (TIR-NBS-LRR class) family	itf00g10780	Chr00	18226279	18230945	2.33162	0.814218	1.86728	0.580602	3.03637	1.22471	2.24472	1.09499	0.990996	1.43631	1.39007	1.97493	2.95262	1.3283	2.68016	3.08037	0.573492	0.32435	0.905689	0.843742	1.84465	1.02413	2.41886	1.24427	0.672987	1.00563	0.514683	0.4236	2.52543	1.94059	2.90131	2.98301	0.465515	0.2872	0.175455	0.512141	0.710324	0.878281	1.64675	1.41067	0.191152	0.121755	0.658007	0.735796
itf00g10800	Disease resistance protein (TIR-NBS-LRR class)	itf00g10800	Chr00	18248861	18250116	0.0543551	0	0	0	0.0530455	0.066044	0.0636242	0.0769466	0	0	0	0	0	0	0	0	0.995574	1.648	1.37317	2.302	0.5405	2.24879	1.0206	2.01522	1.14603	1.67745	1.19436	1.49351	0.3864	0.990277	1.84005	0.825756	0.0659877	0	0	0	0	0	0	0	0	0	0	0
itf00g10810	Disease resistance protein (TIR-NBS-LRR class)	itf00g10810	Chr00	18255416	18258437	3.11494	3.74261	1.70046	2.64702	4.49599	4.11788	3.94955	3.4889	2.6678	3.69931	2.90714	4.05437	3.08608	4.29052	3.34601	3.80341	0.99797	1.16032	2.08838	1.04813	0.713279	0.888093	1.10761	1.40028	0.88461	1.0024	1.50824	1.42784	0.752389	1.15018	1.35522	0.627289	2.26047	3.08383	0.629076	1.64573	3.74537	1.56965	2.8025	2.99567	3.62737	9.00005	1.83579	1.55999
itf00g10820	embryo defective	itf00g10820	Chr00	18275937	18277374	1.66094	1.67979	1.93345	1.43428	2.0228	2.03245	1.64553	1.83476	2.07724	2.22385	2.62551	2.61154	1.70682	0.888803	1.73976	2.90815	2.3782	2.98581	3.97251	2.92587	1.13419	1.3621	1.4081	2.72889	3.96385	3.62772	4.45383	3.37	1.59033	1.14778	3.23191	1.79434	0.733139	0.959882	1.06909	1.11234	0.330403	0.926236	1.62275	1.82166	0.483501	0.658613	0.755848	1.01932
itf00g10830	hypothetical protein	itf00g10830	Chr00	18280184	18284252	0	0.33677	0	0	0	0.777177	1.97838	1.23306	1.42826	0.447116	1.65291	0.438556	2.11558e-05	0	0.393334	0	0.285737	0.95466	1.07963	0	0	0	0	0.32937	1.54029	1.0366	0.417923	1.05992	0.970531	0.816634	0.735604	0	0	0	0	0.366805	0.348904	0	0.368729	0.366931	0.349679	0	0.376972	0
itf00g10840	hypothetical protein	itf00g10840	Chr00	18280216	18285327	0	1.32756e-05	0	0	0	1.10186e-06	1.17301e-07	2.77401e-06	4.87048e-07	1.88101e-05	0.627748	1.90231e-05	0.410049	0.551545	1.50345e-05	0	0	2.292e-06	1.50319e-05	0	0	0	0	1.49781e-05	6.96211e-07	8.6969e-07	1.53086e-05	2.39506e-06	1.08297e-06	1.39222e-05	1.40067e-05	0	0	0	0	1.38758e-05	1.83625e-05	0	1.57962e-05	1.63944e-05	0	0	0	0
itf00g10850	poltergeist like	itf00g10850	Chr00	18304267	18304699	4.00919	2.77193	2.16541	1.54291	1.93094	5.36088	4.31902	4.02213	1.38216	1.7377	2.33375	1.91385	6.18603	0.915818	3.68761	1.05372	9.30481	4.25211	6.76669	8.09909	3.126	0.628429	3.16938	4.76648	7.95911	7.9029	7.57442	3.88925	1.36145	1.91594	3.17131	2.46522	0.200393	1.20866	0.809099	1.83551	0.392134	1.79459	0.745993	2.91911	5.48585	3.93885	3.77312	3.60832
itf00g10880	WUS-interacting protein	itf00g10880	Chr00	18362640	18370246	0.428088	0.751458	0.193475	0.432007	0.777206	0.38388	0.487781	0.185066	1.15127	0.820118	1.14636	0.711403	0.542832	1.14144	1.44398	1.17155	0.631711	0.861543	0.773201	0.501822	0.254459	0.71197	0.765259	0.809417	0.569927	0.669464	1.21226	0.717189	0.394665	0.322496	0.809849	0.602164	0.291316	0.453708	0.351099	0.497719	0.322765	0.475891	0.546386	0.460688	0.66527	0.318738	0.633825	0.618043
itf00g10890	F-box family protein	itf00g10890	Chr00	18393221	18395972	69.193	65.405	57.3472	59.6838	75.5768	77.5508	73.0518	68.5405	71.4831	71.5441	83.2883	77.3699	67.8358	59.4084	77.8439	82.396	45.8051	55.2958	70.9027	65.2594	43.9159	53.1466	43.2312	65.9339	54.1428	66.0669	71.0107	67.3391	41.9712	38.576	52.5572	41.0736	102.342	100.906	85.3921	79.4537	77.9778	78.7754	90.6979	91.0936	35.7021	70.2826	49.4547	40.3425
itf00g10900	conserved hypothetical protein	itf00g10900	Chr00	18395966	18397890	0	0.0947757	0	0.221827	0	0	0	0	0	0	0	0	0	0	0	0	0	0	0	0	0	0.0833521	0	0	0	0	0	0	0.0588508	0	0	0	0.113553	0.24615	0	0	0	0.214361	0	0	0	0	0	0
itf00g10910	chloroplast signal recognition particle 54 kDa subunit	itf00g10910	Chr00	18406824	18412753	5.10386	3.30658	4.08488	2.93785	5.86981	3.2859	5.37461	2.59213	2.28764	1.88019	2.40159	2.52516	2.71241	1.62778	3.75586	3.28649	1.62598	2.88375	1.5126	3.45998	2.4224	2.60417	3.59344	3.65438	2.22754	2.56421	3.16662	1.67243	2.32856	2.77574	2.25371	3.80015	2.02243	2.2599	0.839639	2.00745	0.44243	1.23387	2.12863	2.11073	1.21234	0.428874	2.04608	1.39436
itf00g10940	Ribosomal protein L18e/L15 superfamily protein	itf00g10940	Chr00	18437723	18438164	15.674	8.27322	13.2539	6.15437	12.4167	9.4962	9.26915	8.45718	7.52161	6.84367	5.09468	6.96122	11.2259	14.275	11.1694	7.91971	10.76	12.0795	11.3211	10.6963	25.1164	15.4302	18.2661	13.5701	10.1354	10.002	8.65535	8.77326	16.2407	19.9243	13.2889	10.3895	21.8014	23.0031	24.6214	17.8989	14.4059	9.01606	11.3439	11.5639	9.36165	13.2515	5.75562	6.84888
itf00g10960	hypothetical protein	itf00g10960	Chr00	18546596	18549060	0.369277	0.345287	0	0.856162	0	2.32444	0	0.387801	0.738891	0.659323	0.216728	0	0.136347	0.213133	0	0	0.148915	0.156843	0	0.333446	0	0.141942	0	0.155824	0.130326	0	0	0.201461	0	0	0.178071	0	1.60544	4.88928	0.508934	0.837609	0.900085	0.805355	1.51843	0.989543	0.907523	1.13226	1.75115	1.20357
itf00g10970	Ribosomal protein L19e family protein	itf00g10970	Chr00	18561885	18565821	70.0838	68.6724	76.6926	60.8524	68.9886	61.5614	69.9346	67.118	57.2526	61.6587	53.9302	65.031	53.0979	56.413	63.035	75.7849	74.7536	77.3606	76.3791	70.3599	95.0862	75.9241	83.6172	69.3535	75.6181	68.7306	67.8681	66.7091	73.6249	78.211	68.8695	90.6461	198.409	200.392	28.5719	101.531	58.2322	71.871	84.8332	80.1014	72.1483	64.9205	61.644	56.5917
itf00g11030	Disease resistance protein (TIR-NBS-LRR class) family	itf00g11030	Chr00	18681134	18681780	0.728957	1.01901	0.824768	1.04906	1.1421	1.87678	0.817642	1.67895	1.92006	1.33206	1.63462	2.22516	1.5928	0.739815	0.363731	0.132437	1.44112	1.18095	1.45898	1.13794	0.550951	1.1938	0.832634	1.78101	1.44374	0.994526	0.778731	0.498207	1.27409	0.626577	0.580941	0	0.839166	0	0	0.235205	0.878998	0.250231	0.679179	0.476289	0.746388	1.35315	1.69116	1.61419
itf00g11040	transmembrane receptors;ATP binding	itf00g11040	Chr00	18694823	18700901	0.240658	0.343179	0.550867	0.427017	0.524685	0.616478	0.357423	0.100707	0.305984	0.302765	0.324517	0.383994	0.694753	0.110179	0.19287	0.63649	5.79456	5.72002	4.15919	6.07525	8.33164	9.05912	6.93063	11.2888	10.4245	5.05147	9.47368	3.27342	9.94128	6.8476	7.56941	3.78627	0.0432672	0.0488673	0.102561	0.0558649	0.201027	0.103302	0.336416	0.232751	0.0519562	0.426792	0.268487	0.614313
itf00g11050	Disease resistance protein (TIR-NBS-LRR class) family	itf00g11050	Chr00	18701265	18704996	0.727899	0.713366	0.627764	0.843777	1.47712	1.10079	1.21949	0.946597	0.847231	0.772607	0.734322	1.17914	0.913939	0.629371	0.751799	0.901163	2.60589	2.33977	2.12691	2.24359	0.671656	2.50278	1.21761	2.91365	3.10191	2.73555	2.64493	1.26847	0.770323	1.27964	1.35672	0.687658	0.341186	0.162497	0.0942178	0.304059	0.299688	0.285334	0.571901	0.515102	0.463289	0.466482	0.835167	0.865549
itf00g11060	Tetratricopeptide repeat (TPR)-like superfamily protein	itf00g11060	Chr00	18723133	18723607	0.985824	1.01503	0.882291	0.784483	0.30208	2.28975	0.379418	0.84056	3.24206	2.63545	1.66738	3.0603	3.04215	0.402123	1.61025	2.41489	2.69204	2.63866	3.30953	2.94968	2.81854	2.15909	3.43502	3.35316	3.09963	5.29421	3.29033	2.27575	1.40123	3.44263	3.45159	4.10286	1.32238	1.82214	0.66218	1.36294	0.928976	1.46559	1.40162	1.38811	0.330564	2.32878	1.35361	2.24861
itf00g11070	Disease resistance protein (TIR-NBS-LRR class) family	itf00g11070	Chr00	18725874	18729070	0	0	0.101569	0	0	0.0874973	0.258497	0.097727	0.243358	0	0	0	0.0657079	0.0894134	0	0.100906	0.0674032	0.0754665	0.0451917	0.156813	0.200903	0.0743703	0.132374	0.0384412	0	0.0736398	0	0.0936941	0.0273854	0.0833071	0.0845938	0	0	0	0	0	0	0	0.0836877	0	0.0814766	0.101412	0.0848497	0
itf00g11080	Disease resistance protein (TIR-NBS-LRR class) family	itf00g11080	Chr00	18747386	18755871	0.606625	0.728227	0.665826	0.801297	0.9422	0.896893	0.901498	0.88031	0.767277	0.694238	0.720077	0.688856	0.938933	0.696934	0.523965	0.423738	1.02808	1.29356	1.31932	1.15101	0.625775	1.57698	0.699208	1.86289	1.77041	1.07878	1.47772	0.845012	0.764132	0.751486	0.917214	0.313694	0.156189	0.290853	0.0954628	0.306352	0.291787	0.264439	0.324472	0.324281	0.396906	0.630851	0.856782	0.956995
itf00g11100	histone acetyltransferase of the CBP family	itf00g11100	Chr00	18783782	18796017	12.3051	20.7364	16.3106	21.2804	17.0447	23.7676	15.5451	24.6323	20.7233	21.7521	25.8389	25.0654	17.2636	13.9006	14.7339	19.7739	18.8097	18.9984	21.915	19.5275	6.81114	11.5923	11.1372	17.1746	24.2125	19.0894	22.353	15.278	7.9062	7.63426	10.9932	10.8436	7.6994	9.33689	6.45893	14.0914	5.85165	15.2654	15.8746	20.0675	14.1021	23.531	17.4464	16.8704
itf00g11110	rRNA processing protein-related	itf00g11110	Chr00	18796918	18797548	0.392828	0.248192	0.714587	0.778079	0.512458	0.087731	0.255917	0.0928671	0.689886	0	0.406712	0.110582	0.631458	0.463001	0.352351	0.186414	0.744672	0.454183	0.41368	0.700762	0.68558	0.760701	0.449118	0.359049	1.03609	0.218878	0.476018	0.0966551	0.509826	0.168779	0.16899	0.0914185	0.0885182	0.382475	0	0.0932236	0.10327	0.194247	0.89522	0.0928914	0	0.205385	0.086977	0.311762
itf00g11130	DEA(D/H)-box RNA helicase family protein	itf00g11130	Chr00	18812901	18818030	0.76351	0.943125	1.0175	0.677497	1.15663	0.475502	0.402371	0.52928	0.88211	0.87086	0.773597	1.17273	1.06959	0.125684	0.733237	1.19477	0.651597	0.521129	1.13362	1.02876	1.26658	0.928722	1.26461	1.21443	1.18993	0.898951	0.735467	0.511711	1.6798	1.13074	1.57575	2.00002	0.587706	0.496586	0.137439	0.474174	0.15825	0.339472	0.647693	0.516966	0.0876462	0.073611	0.575819	0.247619
itf00g11140	DEA(D/H)-box RNA helicase family protein	itf00g11140	Chr00	18818080	18818417	0	0	0	0	0	0	0	0	0	0	0	0	0	0	0	0	0	0	0	0	0	0	0	0	0	0	0	0	0	0	0	0	0	0	0	0	0	0	0	0	0	0	0	0
itf00g11150	AWPM-19-like family protein	itf00g11150	Chr00	18819609	18825125	3.08225	4.71798	1.89374	4.18252	1.61384	5.71745	2.49971	4.15164	3.1188	3.07633	3.36516	4.81862	1.77138	0.404013	1.18307	0.520161	1.96541	2.98609	1.05864	1.96603	0.390545	0.778615	0.685134	0.952994	1.19915	2.14338	1.25848	0.38283	0.372044	0.630472	0.294239	0.448898	14.0949	10.213	7.32784	5.88421	6.7929	7.8842	6.18348	7.06264	7.03561	7.11216	6.21981	4.64856
itf00g11230	LRR and NB-ARC domains-containing disease resistance protein	itf00g11230	Chr00	19009960	19019012	0.466935	0.347937	0.423852	0.283907	0.451216	0.328317	0.410622	0.282921	0.298279	0.187797	0.294616	0.362593	0.282074	0.201092	0.339554	0.457762	0.183198	0.378813	0.250479	0.355299	0.0647301	0.106172	0.23146	0.341939	0.292567	0.286982	0.239697	0.0995272	0.116164	0.159857	0.0757345	0.124945	0.182481	0.158788	0.11407	0.171747	0.06661	0.146843	0.170019	0.160912	0.0438398	0.0222539	0.0830415	0.191967
itf00g11240	Zinc knuckle domain containing protein	itf00g11240	Chr00	19032908	19033814	0	0	0	0	0	0	0	0	0	0	0	0	0	0	0	0	0	0	0	0	0	0	0	0	0	0	0	0	0	0	0	0	0	0	0	0	0	0	0	0	0	0	0	0
itf00g11250	DUF4283 domain containing protein	itf00g11250	Chr00	19033844	19034234	0	0	0	0	0	0	0	0	0	0	0	0	0	0	0	0	0	0	0	0	0	0	0	0	0	0	0	0	0	0	0	0	0	0	0	0	0	0	0	0	0	0	0	0
itf00g11260	hypothetical protein	itf00g11260	Chr00	19046616	19047811	8.70223	2.65857	9.66387	0	5.46526	1.43294	25.0299	1.57315	1.0031	0	0	3.42118	3.1244	7.09319	18.8364	6.72093	9.17605	9.80214	16.0489	3.72244	122.665	48.2698	192.238	29.8145	17.8679	4.89551	8.89885	3.37208	153.035	339.783	65.3491	159.147	10.784	15.3636	2.811	6.88565	2.51933	11.4493	5.46916	5.76702	6.53661	1.60288	1.35599	1.53703
itf00g11270	hypothetical protein	itf00g11270	Chr00	19053198	19053547	0	0	0	0	0	0	0	0	0	0	0	0	0.844153	0	0	0	0	1.94968	2.33771	0.997262	1.60694	1.0404	0.854934	0	0	1.02412	1.26553	1.01722	1.24127	1.03372	1.08153	1.04591	0	0	0	0	0	0	0	1.12976	0	1.23558	0	0
itf00g11320	Polynucleotidyl transferase, ribonuclease H-like superfamily protein	itf00g11320	Chr00	19138062	19138713	0	0.140817	0	0	0.241064	0.161085	0	0	0.117814	0	0	0	0	0.173923	0.165939	0	0	0.136254	0	0	0	0	0	0	0	0	0	0	0	0	0	0	0	0	0	0	0	0	0	0.15225	0	0	0	0
itf00g11350	DNA repair metallo-beta-lactamase family protein	itf00g11350	Chr00	19260394	19263971	5.56603	5.27272	7.10733	6.11235	6.7186	5.57979	6.61043	6.18565	4.93027	4.29315	5.01061	3.47887	7.13583	4.35652	4.79525	4.49021	3.88896	4.35917	4.03926	4.01125	4.59987	3.91688	5.11579	4.30664	4.09822	3.93342	2.95691	2.45795	3.64634	2.73032	2.52305	1.99148	2.26542	2.5338	0.953438	2.41721	2.4744	2.91408	3.79513	3.70176	2.33042	1.68631	5.67268	4.13639
itf00g11360	NAD(P)H:plastoquinone dehydrogenase complex subunit O	itf00g11360	Chr00	19264060	19265705	0.118193	0.161757	0.151721	0	0	0	0.132289	0	0	0	0	0	0.273524	0	0.0883151	0.20173	0.200193	0.072721	0.0831583	0.115677	0	0.142556	0.101654	0.0721937	0	0.154327	0	0.180455	0.245355	0.136375	0.130524	0.150239	0	0.160272	0	0.0849382	0.0895427	0	0	0	0	0	0	0
itf00g11430	Ribosomal protein L6 family protein	itf00g11430	Chr00	19444893	19445289	0	0	0	0.31742	0	0	0	0	0	0	0	0	0	0	0.676687	0	1.61233	1.83744	1.28338	2.16467	2.34262	1.56959	1.39967	0.780023	2.27885	0.75819	0.897296	1.61774	1.47225	0.870269	3.09605	1.82888	0	0.213927	0	0	0	0.287522	0	0	0	0	0	0
itf00g11500	O-fucosyltransferase family protein	itf00g11500	Chr00	19575808	19578084	7.90946	25.9181	17.5715	15.5879	11.5108	21.4599	14.5122	12.515	17.4307	17.6013	10.7803	12.2723	18.8394	10.8219	11.5972	13.1552	21.086	17.8135	15.0268	12.8224	6.299	12.8488	2.40342	10.6741	19.1842	15.257	13.3705	11.1488	6.22099	3.88975	7.66435	3.59946	4.7512	5.66357	2.68488	1.89982	5.25145	5.09221	1.88233	4.97069	9.34695	7.87708	21.2462	24.6296
itf00g11520	hypothetical protein	itf00g11520	Chr00	19590403	19592312	0	0	0	0	0	0	0	0	0	0	0	0	0	0	0	0.0638264	0	0	0	0	0	0	0	0	0	0	0	0	0	0	0	0	0	0	0	0	0	0	0	0	0	0	0	0
itf00g11560	2-oxoglutarate (2OG) and Fe(II)-dependent oxygenase superfamily protein	itf00g11560	Chr00	19604831	19605471	0	0	0	0	0	0	0	0	0	0	0	0	0	0	0	0	0	0	0	0	0	0	0	0	0	0.129525	0	0	0	0	0	0	0	0	0	0	0	0	0	0	0	0	0	0
itf00g11570	CAP (Cysteine-rich secretory proteins, Antigen 5, and Pathogenesis-related 1 protein) superfamily protein	itf00g11570	Chr00	19607640	19610146	0	0	0	0	0	0	0	0	0	0	0	0	0	0	0	0	0	0	0	0	0	0	0	0	0	0	0	0	0	0	0	0	0	0	0	0	0	0	0	0	0	0	0	0
itf00g11600	NAD(P)-binding Rossmann-fold superfamily protein	itf00g11600	Chr00	19633249	19634412	0	0	0	0	0	0	0	0	0	0	0	0	0	0	0	0	0	0	0	0	0	0	0	0	0	0	0	0	0	0	0	0	0	0	0	0	0	0	0	0	0	0	0	0
itf00g11610	NAD(P)-binding Rossmann-fold superfamily protein	itf00g11610	Chr00	19634442	19635685	0	0	0	0	0	0	0	0	0	0	0	0	0	0	0	0	0	0	0	0	0	0	0	0	0	0	0	0	0	0	0	0	0	0	0	0	0	0	0	0	0	0	0	0
itf00g11650	2-oxoglutarate (2OG) and Fe(II)-dependent oxygenase superfamily protein	itf00g11650	Chr00	19676773	19678028	0	0	0	0	0	0	0	0	0	0	0	0	0	0	0	0	0	0	0.0623208	0	0	0	0	0	0.0430172	0.230784	0.290618	0	0	0	0	0	0	0	0	0	0	0	0	0	0	0	0	0
itf00g11660	CAP (Cysteine-rich secretory proteins, Antigen 5, and Pathogenesis-related 1 protein) superfamily protein	itf00g11660	Chr00	19679026	19681823	0	0	0	0	0	0	0	0	0	0	0	0	0	0	0	0	0	0	0	0	0	0	0	0	0	0	0	0	0	0	0	0	0	0	0	0	0	0	0	0	0	0	0	0
itf00g11680	guanylyl cyclase	itf00g11680	Chr00	19757705	19759061	0	0	0	0	0	0	0	0	0	0	0	0	0	0	0	0	0	0	0	0	0	0	0	0	0	0	0	0	0	0	0	0	0	0	0	0	0	0	0	0	0	0	0	0
itf00g11780	Serine carboxypeptidase S28 family protein	itf00g11780	Chr00	19885719	19886133	0	0	0	0	0	0	0	0	0	0	0	0	0	0	0	0	0	0	0	0	0	0	0	0	0	0	0	0	0	0	0	0	0	0	0	0	0	0	0	0	0	0	0	0
itf00g11800	ubiquitin-conjugating enzyme	itf00g11800	Chr00	19924468	19925531	0.906943	2.27591	0.591811	0.864813	1.47358	1.82407	1.27144	1.72342	1.82399	2.37824	1.50965	1.9866	1.19271	0	1.58946	1.20076	2.57834	2.20585	1.55903	2.77011	3.40345	1.36464	1.78969	2.02497	5.08929	4.08289	2.96504	2.26845	1.12437	1.33631	2.58201	0.587703	0.271395	3.08215	1.11006	1.02707	2.43133	2.26396	2.56548	3.20789	2.56153	1.44947	2.9541	2.29236
itf00g11870	Bifunctional inhibitor/lipid-transfer protein/seed storage 2S albumin superfamily protein	itf00g11870	Chr00	20052155	20052437	0	0	0	0	0	0	0	0	0	0	0	0	0	0	0	0	0	0	0	0	0	0	0	0	0	0	0	0	0	0	0	0	0	0	0	0	0	0	0	0	0	0	0	0
itf00g11900	hypothetical protein	itf00g11900	Chr00	20097838	20098081	0.810941	0.865423	0	0	0	0	0.897606	0	0.660825	0	0	0	0.686539	0	0.914144	0	5.56247	2.44988	7.1456	4.15292	2.91085	2.37393	3.51086	2.34887	2.38438	4.97495	10.8698	4.34328	1.58624	2.70992	0.891002	0.930218	0.962807	2.11317	0.942289	0	0.866916	0	0	0.93303	0	0	0	1.01106
itf00g11930	expansin-like B1	itf00g11930	Chr00	20247654	20250809	4.31873	8.94656	0.484187	2.81844	4.24846	3.20725	1.69769	0.139192	1.71267	2.99452	2.4185	3.6855	0	0.158077	0	0.3941	1.89977	3.01229	2.02402	1.19999	0.935597	0.763763	0	4.05	0.837259	1.2821	3.66304	1.72928	0.093505	0	0	0	0.927541	1.9921	2.578	5.33065	0.731152	0.675613	1.22437	3.07082	1.79032	16.7752	0.963573	0.661318
itf00g11970	RING/U-box superfamily protein	itf00g11970	Chr00	20420462	20425313	0	0.470262	0	0.186821	0.130447	0.173911	0	0.560593	0.247154	0	0.193785	0.208935	0.129834	0.18644	0	0	0	0	0	0	0	0	0	0	0	0	0	0.162671	0	0	0	0	0.160798	0.510966	0	0	0	0	0	0.169445	0	0.566203	0.330842	0
itf00g11980	ribosomal RNA processing	itf00g11980	Chr00	20454998	20457731	16.4669	15.6578	17.1346	13.2684	16.585	13.8629	15.4844	12.1716	14.2611	16.6353	16.9384	16.1636	15.5698	14.3735	17.3037	21.2124	9.8817	11.2398	13.899	12.7064	9.98366	12.0174	11.733	14.4472	12.0818	12.3403	12.2075	13.4837	10.7221	8.45824	13.8568	10.0718	13.9141	15.3943	5.93029	10.3356	6.15399	7.71742	13.6466	12.8917	8.73973	7.35797	8.22086	8.31229
itf00g12000	RING/U-box superfamily protein	itf00g12000	Chr00	20464067	20465347	0	0	0	0	0	0	0	0	0	0	0	0	0	0	0	0	2.78995	2.59988	3.79204	1.97069	2.04242	3.40071	1.95292	3.22793	2.44116	2.52102	1.51203	2.96619	1.25945	1.68558	1.60128	0.865331	0	0	0	0	0	0	0	0	0	0	0.0800072	0
itf00g12080	RING/U-box superfamily protein	itf00g12080	Chr00	20537529	20538395	0	0	0	0	0	0	0	0	0	0	0	0	0	0	0	0	0	0	0	0	0	0	0	0	0	0	0	0	0	0	0	0	0	0	0	0	0	0	0	0	0	0	0	0
itf00g12130	RWP-RK domain-containing protein	itf00g12130	Chr00	20668383	20669233	0	0	0	0	0	0	0	0	0	0	0	0	0	0	0	0	0	0	0	0	0	0	0	0	0	0	0	0	0	0	0	0	0	0	0	0	0	0	0	0	0	0	0	0
itf00g12270	Nucleotide-diphospho-sugar transferases superfamily protein	itf00g12270	Chr00	20922498	20923876	0	0	0	0	0	0.213172	0.209051	0	0	0	0	0	0	0	0	0	0.493804	0.179973	0.199728	0	0.316776	0	0	0	0.421153	0	0	0	0.118089	0	0	0	0.206689	0.228824	0	0.433847	0	0	0	0.216849	0.193868	0	0	0.249691
itf00g12280	Nucleotide-diphospho-sugar transferases superfamily protein	itf00g12280	Chr00	20926746	20928028	0	0	0	0	0	0	0	0	0	0	0	0	0	0	0	0	0	0	0	0	0	0	0	0	0	0	0	0	0	0	0	0	0	0	0	0	0	0	0	0	0.126949	0	0	0
itf00g12320	Myb/SANT-like DNA-binding domain containing protein	itf00g12320	Chr00	20984699	20988605	2.51146	0.964471	2.4659	1.88683	3.72103	2.06436	3.08437	1.47473	2.40996	3.21087	2.34531	3.28718	3.76863	6.87325	2.76984	5.52508	0.761969	1.36332	1.24054	1.18471	1.48185	3.26308	1.743	2.47453	1.50703	1.22509	1.99798	2.37263	1.82579	3.01795	2.22919	2.00597	1.51631	2.71251	0.609129	0.649263	1.00295	0.697956	1.16737	1.61073	2.39821	3.1775	2.03426	2.11078
itf00g12410	SH3 domain-containing protein	itf00g12410	Chr00	21165395	21165866	0	0	0	0	0	0	0	0	0	0	0	0	0	0	0	0	0	0	0	0	0	0	0	0	0	0	0	0	0	0	0	0	0	0	0	0	0	0	0	0	0	0	0	0
itf00g12440	hypothetical protein	itf00g12440	Chr00	21190733	21192934	0	0	0.420419	0	0.734503	0	0	0	0	0.424204	0.399165	0	0	1.22432	0	0.299166	0	0	0	0	0	0	0	0	0	0	0	0	0	0	0	0	0.23779	0.2386	0	1.46523	0	0	0.711017	0	1.0483	0.838161	0	0
itf00g12470	cytochrome P450, family 76, subfamily G, polypeptide	itf00g12470	Chr00	21244168	21246021	9.99833	12.7643	8.7859	20.83	10.3819	16.0903	11.5371	9.45386	20.7734	20.5838	28.4919	18.8572	8.22404	3.75115	13.2435	10.7808	29.8474	23.3978	38.9665	45.2398	17.9174	16.3931	10.7449	24.8983	35.5707	37.8325	38.3039	29.1054	11.96	12.8639	19.0888	14.5734	1.59703	1.48585	1.90619	3.69901	4.37501	4.04328	10.6422	5.13775	1.30887	0.503273	6.79889	4.96721
itf00g12510	Kunitz family trypsin and protease inhibitor protein	itf00g12510	Chr00	21329166	21329757	0.184676	0.165725	0	0.609257	0	0.199841	0	0	0.145704	0.226534	0	0.426124	0.148204	0	0	0	0	0	0.174911	0	0.52301	0	0	0	0.389708	0.177192	0.611912	0	0	0	0.21758	0	1.13686	1.02462	0.197647	5.4574	0.749883	0	2.40299	0	0.174973	0.605503	0	0.43985
itf00g12530	response regulator	itf00g12530	Chr00	21333707	21334410	0	0	0	0	0	0	0	0	0	0	0	0	0	0	0	0	0	0	0	0	0	0	0	0	0	0	0	0	0	0	0	0	0	0	0	0	0	0	0	0	0	0	0	0
itf00g12550	root hair initiation protein root hairless 1 (RHL1)	itf00g12550	Chr00	21360142	21364630	0.511887	1.52257	1.41486	0.749145	0.977885	1.57615	0.762511	1.01838	1.15942	1.75053	1.36353	1.76029	0.780744	0.59927	0.832045	1.57705	0.934127	1.27619	1.72748	1.52394	0.746313	0.89212	1.33205	1.33522	1.63249	1.324	1.07959	1.08176	0.715044	0.678828	0.829451	0.609421	1.059	0.991751	0.22144	0.787035	0.249333	0.634505	0.853231	1.26248	0.799832	0.889984	0.763428	0.714047
itf00g12620	Cysteine/Histidine-rich C1 domain family protein	itf00g12620	Chr00	21464796	21465387	0	0.212576	0	0	0	0.260765	0	0	0	0.289803	0	0	0	0	0	0	0	0.209063	0	0.649946	0	0	0	0	0	0	0	0	0	0	0	0	3.0704	1.53241	1.65742	4.77525	0.668669	1.17673	1.68765	2.76989	0.229372	0.246859	0	0
itf00g12630	PRLI-interacting factor, putative	itf00g12630	Chr00	21466251	21467058	14.3114	14.6459	10.778	9.97051	14.1691	16.7612	9.0253	10.0499	31.0124	31.5102	42.338	34.8002	13.6015	15.3396	30.0167	27.9261	12.6979	13.946	23.0448	14.3697	10.0856	11.2156	6.66476	11.7384	18.921	21.3626	23.1939	42.3088	9.84679	12.1306	16.6177	12.4062	30.5737	33.3042	41.1051	35.4161	20.2387	22.4251	33.5276	26.3526	2.62209	10.4534	5.20984	5.16635
itf00g12700	Late embryogenesis abundant protein, group 1 protein	itf00g12700	Chr00	21672079	21673473	0.404855	0	0.25264	0	0.155914	0.439598	1.08	0	0	0	0	0.252144	0.769737	0.238643	0	0	0	0	0	0	0	0	0	0	0	0.176575	0	0	0	0	0	0	0	0.216677	0	0	0	0.222981	0	0	0.629949	2.48079	0.436747	0.256859
itf00g12720	hypothetical protein	itf00g12720	Chr00	21681272	21683612	0.356726	0	0.423147	0.382698	0	0.377034	0	0	0	0.41741	0	0.386213	0.506021	0	0	0.244383	0.293851	0	0	0	0	0	0	0	0	0	0	1.16197	0	0	0	0	0.199489	0	0	0	0	0	0	0.388812	0	0	0	0
itf00g12780	Ubiquitin carboxyl-terminal hydrolase-related protein	itf00g12780	Chr00	21779970	21780414	0	0	0	0	0	0	0	0	0	0	0	0	0	0	0	0	0	0	0	0	0	0	0	0	0	0	0	0	0	0	0	0	0	0	0	0	0	0	0	0	0	0	0	0
itf00g12800	K+ efflux antiporter	itf00g12800	Chr00	21788351	21790024	0.279841	0.21399	0.157644	0.149139	0.349808	0.275438	0.18061	0.200457	0.223098	0.0521683	0.203908	0	0.174194	0.0924808	0.279462	0.101526	0.0677054	0.231915	0.487705	0.244801	0.139694	0.118677	0.318282	0.274524	0.291304	0.264466	0.635145	0.5124	0.32184	0.134797	0.516481	0.440465	0.351667	0.197387	0.281644	0.404043	0.0434431	0.335412	0.443573	0.139223	0.12592	0.363192	0	0.151254
itf00g12820	hypothetical protein	itf00g12820	Chr00	21807930	21808922	0	0	0	0	0	0	0	0	0	0	0	0	0	0	0	0	0	0	0	0	0	0	0	0	0	0	0	0	0	0	0	0	0	0	0	0	0	0	0	0	0	0	0	0
itf00g12860	hypothetical protein	itf00g12860	Chr00	21824663	21825026	0	0	0	0	0	0	0	0	0	0	0	0	0	0	0	0	0	0	0	0	0	0	0	0	0	0	0	0	0	0	0	0	0	0	0	0	0	0	0	0	0	0	0	0
itf00g12930	phosphoglucose isomerase	itf00g12930	Chr00	21910094	21910694	6.26684	6.11186	5.42718	4.43446	5.14887	6.18941	4.18172	6.12679	5.88378	4.26565	6.15652	5.80138	3.18702	1.73405	5.62544	2.98595	4.80908	3.16009	4.69981	6.07938	9.4881	3.02014	2.85719	3.62993	6.4861	4.22881	4.50074	4.0522	5.34024	7.1626	5.91339	5.9051	5.09255	3.58012	9.42497	8.23971	2.17558	8.47948	9.65164	7.7255	5.79401	4.57711	5.16369	1.78432
itf00g12980	Tetratricopeptide repeat (TPR)-like superfamily protein	itf00g12980	Chr00	22002499	22005349	0	0	0	0.179594	0	0	0	0	0	0	0	0	0	0	0	0	0	0	0	0	0	0	0	0	0	0	0	0	0	0	0	0	0	0	0	0	0	0	0.15976	0	0	0	0	0
itf00g13070	PLC-like phosphodiesterases superfamily protein	itf00g13070	Chr00	22104490	22107062	0	0.199557	0	0.119739	0.0416149	0.0551878	0.0538412	0.40131	0.0747283	0.0619917	0	0	0.196184	0.0575107	0.0548722	0	0.0837097	0	0.101152	0.0481231	0.473261	0.0852387	0.784973	0.134994	0.0726994	0.095451	0	0	0.433339	0.21915	0	0	0.148659	0.544075	0.246752	0.882661	0.0571642	0.111688	0.10611	0.162398	0.050072	0.0610302	0	0.124979
itf00g13080	COBRA-like extracellular glycosyl-phosphatidyl inositol-anchored protein family	itf00g13080	Chr00	22117665	22120770	2.07279	0.394796	1.09798	0.165666	1.81697	0.19039	1.21615	0.67466	0.432386	0.130334	0.555581	0.333651	1.5346	0.318532	0.824674	0.0438286	0.257618	0.128953	0.261166	0.168583	0.422805	2.06712	0.533329	0.163242	0.0738535	0.137523	0.211043	0.074082	0.327406	0.253007	0.23356	0.0901736	1.19612	1.35723	1.27034	2.36118	0.544744	1.06507	0.899086	1.40767	0.575492	0.336128	1.67947	0.786839
itf00g13090	COBRA-like extracellular glycosyl-phosphatidyl inositol-anchored protein family	itf00g13090	Chr00	22120833	22122026	1.54671	1.64475	1.11401	3.13813	1.62614	2.31983	0.337485	1.33546	4.01696	4.13179	4.71717	4.49911	2.48653	6.83955	2.76433	5.37875	0.208795	1.11239	0.610658	0.421063	0.170933	0.432923	0.0541138	0.611116	0.812356	0.475469	0.577266	0.819478	0.304175	0.507125	0.475513	0.624299	1.5113	3.29115	1.26019	1.71524	1.64237	1.20562	2.49361	1.65627	2.17596	0.368503	2.79097	2.63433
itf00g13100	hypothetical protein	itf00g13100	Chr00	22122558	22124292	2.67202	4.54288	2.30592	4.54828	4.43962	5.17787	2.11806	3.96283	7.95397	6.79788	8.94398	12.1888	6.61761	5.47071	7.34445	11.1274	0.737456	1.46533	1.64119	0.975765	0.561799	0.632395	0.673886	0.954427	3.07872	2.42649	3.19042	3.16812	1.77641	3.66843	3.16264	3.43554	5.89928	7.56086	5.46666	4.74783	4.24668	3.67361	4.11774	5.18878	2.04015	0.414223	3.9592	2.48374
itf00g13110	ralf-like	itf00g13110	Chr00	22126570	22127650	13.1971	10.3174	11.3336	8.43432	13.0426	7.12162	7.56891	6.99483	11.1078	8.55241	8.97524	8.20858	11.0924	13.0014	12.0892	10.9091	5.4903	5.97522	6.23942	8.27815	9.34418	9.9171	7.38489	8.48322	8.37692	9.24857	9.03218	9.09245	13.6637	12.1317	15.5362	14.9827	28.9222	31.5684	34.7345	17.1352	37.3479	20.9343	17.2885	17.0571	0.950866	0.410188	2.80594	3.62254
itf00g13130	Malectin/receptor-like protein kinase family protein	itf00g13130	Chr00	22131084	22133805	0.218822	0.175942	0.103006	0.244218	0.468361	0.177764	0.121552	0.060411	0.346327	0.270127	0.345458	0.787677	0.289759	0.103771	0.404436	0.415075	0.130975	0.0504797	0.0790209	0.126831	0.0499303	0.0254642	0.0495643	0.427576	0.0764151	0.284195	0.182819	0.217522	0.101688	0.0361587	0.123707	0.110123	0.0475593	0.0747502	0.181742	0.31296	0.119396	0.339636	0.227724	0.223453	0.107114	0.423809	0	0.0991469
itf00g13140	ralf-like	itf00g13140	Chr00	22137128	22138322	14.3129	8.82929	12.2469	9.99011	13.2155	7.26769	7.38708	4.20254	10.1313	9.1897	9.24279	10.1728	12.8319	10.5937	13.5329	10.4744	5.17712	7.76096	9.63717	10.0532	16.4623	14.5422	12.4032	14.2114	11.0294	12.1063	10.5364	11.8322	15.2125	13.5339	15.5853	19.4547	27.1386	26.6323	21.1022	13.7428	28.0835	17.4081	13.5473	16.682	1.14059	1.21279	3.13312	2.00792
itf00g13150	Malectin/receptor-like protein kinase family protein	itf00g13150	Chr00	22138988	22141929	5.88511	3.24854	3.44275	2.61445	7.52439	4.33833	2.23472	1.84303	5.0025	4.97557	6.98079	9.03395	4.63513	6.756	7.85989	5.3538	1.38539	0.875811	3.00407	2.53736	0.882663	2.41348	0.898088	6.44683	2.34821	2.61054	2.76818	3.27193	1.33221	1.69576	3.28021	2.43402	2.09434	2.57507	4.22212	6.06707	1.3716	3.80049	4.64123	4.1516	2.01139	4.1511	1.24351	1.5522
itf00g13170	hercules receptor kinase	itf00g13170	Chr00	22147257	22147590	0	0	0	0	0	0	0	0	0	0	0	0	0	0	0	0	0	0	0	0	0	0	0	0	0	0	0	0	0	0	0	0	0	0	0	0	0	0	0	0	0	0	0	0
itf00g13190	COBRA-like extracellular glycosyl-phosphatidyl inositol-anchored protein family	itf00g13190	Chr00	22153317	22154334	0.387532	0.935988	0	1.16499	0.615947	0.554087	0	0.943646	1.89926	1.39487	1.19584	1.35148	0.58095	1.48142	0.982137	1.30308	0.103035	0.114604	0.115981	0.239525	0	0	0.214027	0	0	0.230459	0	0.259878	0.0848476	0.281062	0.260123	0.153323	0.449006	1.30155	0.756168	0.827524	0.403336	0.381511	1.4311	0.651805	1.01449	0	0.54639	1.11714
itf00g13200	conserved hypothetical protein	itf00g13200	Chr00	22154858	22157084	12.3921	11.0572	17.7863	12.2638	17.4675	10.5673	10.794	7.8808	13.9948	15.8914	18.3478	18.4544	19.2929	23.3698	19.0168	24.1354	10.4218	9.3216	11.3665	7.53131	9.70068	9.60954	10.3177	9.68628	10.4066	9.00342	10.4681	13.9639	8.5247	9.74076	10.4742	8.8777	6.7771	8.71883	3.49223	7.12158	4.58012	5.19793	11.1884	8.70722	5.58131	8.84583	5.26563	6.00227
itf00g13230	Zinc finger C-x8-C-x5-C-x3-H type family protein	itf00g13230	Chr00	22229573	22230743	4.29109	2.95387	2.43534	1.74653	4.43787	1.55807	4.19695	1.77463	8.34674	6.69718	8.90936	12.2217	5.98727	6.10115	13.8913	17.7298	0	0	0	0	0	0	0	0	0	0	0	0	0	0	0	0	2.44416	2.06898	3.41779	4.77923	2.36018	3.58701	6.41853	2.93831	1.71955	3.40286	0.749364	1.94943
itf00g13290	AGAMOUS-like	itf00g13290	Chr00	22316795	22317713	0.894632	1.16037	0.627888	1.45689	0.408615	0.936235	0.84666	1.34826	0.762302	1.33931	0.882343	1.4526	0.407679	0.335641	0.62948	0.549849	0.177538	0.200211	0.377024	0.137678	0.178833	0.198202	0	0.06585	0.100673	0.0668422	0	0.561092	0	0.0786207	0.0758822	0	1.59543	1.68791	0.176499	0.702979	2.73592	0.594192	2.24222	1.84386	1.74011	1.13231	1.51427	1.68798
itf00g13310	Oleosin family protein	itf00g13310	Chr00	22333213	22333838	216.331	206.586	213.402	214.496	245.809	218.036	173.869	221.01	357.277	302.403	303.369	339.648	222.304	170.869	330.274	356.612	180.651	154.613	224.501	169.802	35.0906	186.028	37.2611	143.169	218.216	340.887	278.705	214.964	71.8308	124.751	176.388	117.39	245.827	244.246	578.172	308.762	297.792	283.485	254.834	231.67	58.0924	84.3234	100.052	104.623
itf00g13350	Kunitz family trypsin and protease inhibitor protein	itf00g13350	Chr00	22520973	22521572	0	0.151517	0	0	0	0	0	0	0	0	0	0	0	0	0	0	0	0	0	0	0	0	0	0	0	0	0	0	0	0	0	0	0.16217	0	0	0	0	0	0.326645	0	0	0	0	0
itf00g13360	Kunitz family trypsin and protease inhibitor protein	itf00g13360	Chr00	22522803	22523430	0	0	0	0	0	0	0	0	0	0	0	0	0	0	0	0	0	0	0	0	0	0	0	0	0	0	0.248006	0.11306	0	0	0	0	0.314584	0	0	0	0	0	0.223328	0	0	0	0	0
itf00g13410	Kunitz family trypsin and protease inhibitor protein	itf00g13410	Chr00	22574571	22576502	0.162342	1.06379	0	1.12998	0.536359	1.41429	0.180702	0.181848	0.251682	0.592001	0.574209	1.17518	0	0	0.184809	0	0.262734	0.147065	0.463678	0.303732	3.53516	0.434407	2.17863	1.86416	1.2672	0.610711	4.22003	1.45578	3.56534	8.34689	2.35486	1.12951	2.25663	0.150108	0	7.18289	2.36015	0	11.7809	0.166193	0	0.37096	0.502816	0
itf00g13430	RAB GTPase homolog A2C	itf00g13430	Chr00	22587291	22588203	0	0	0	0	0	0	0	0	0	0.328728	0	0	0	0	0	0	0	0	0	0	0	0	0	0	0	0	0	0	0.197628	0	0	0	0	0	0	0	0	0	0	0	0	0	0	0
itf00g13440	Kunitz family trypsin and protease inhibitor protein	itf00g13440	Chr00	22588934	22590840	0.77298	2.75207	0.201234	3.51545	0.422299	4.80931	0.695438	1.28114	0.37314	0.967284	4.52999	2.00076	0.130325	0	0.180206	0	1.15427	0.718616	1.72633	1.78238	11.4709	0.151165	9.67952	0.575952	2.65155	3.69846	14.7623	3.61111	3.37043	14.8578	3.14871	1.12627	4.1846	5.79018	0	24.2102	5.5832	1.87232	22.6302	1.62034	1.36428	3.3686	8.73397	2.05359
itf00g13450	Replication factor-A C terminal domain containing protein	itf00g13450	Chr00	22618212	22621488	0	0.0634344	0	0	0.0510459	0.0682469	0.0672564	0.073426	0	0	0	0	0.0493917	0.0700465	0.068541	0	0.210425	0.294284	0.637708	0.426656	0.0534877	0.483913	0.0503773	0.620411	0.354473	0.280591	0.293517	0.652145	0	0.451026	0.321559	0.141321	0	0.209776	0	0.140212	0.144884	0	0.0676305	0	0.126821	0.0782753	0.0666206	0.158505
itf00g13520	hydroxyproline-rich glycoprotein family protein	itf00g13520	Chr00	22661828	22662071	0	0	0	0	0	0	0	0	0	0	0	0	0	0	0	0	0	0.580494	0	0	0	0	0	0	0	0	0	0	0	0	0	0	0	0	0	0	0	0	0	0	0	0	0	0
itf00g13530	hypothetical protein	itf00g13530	Chr00	22674426	22675193	0.322775	0.234396	0.144261	0.139312	0.575451	0.255321	0.369364	0.679389	0	0.143575	0.28911	0.307235	0.0927312	0.509842	0.614674	0	0.490712	0.685033	0.249097	0.813871	0.29294	0.518382	0.468023	0.422453	0.582039	1.0384	0.704731	1.48284	0.577913	0.34863	1.12818	0.360694	0.106541	0	0.130742	0.241161	0.254314	0.264978	0.364662	0.122029	0.118258	0	0.245648	0.557367
itf00g13570	voltage dependent anion channel	itf00g13570	Chr00	22769330	22770235	0.204616	0	0	0.131051	0.200282	0.119325	0	0.411204	0	0	0.273996	0.153737	0.182308	0.236009	0.120455	0.149494	0.0881261	0.10356	0	0.320955	0.185367	0.104364	0.472984	0.102854	0.301225	0	0.402464	0.111564	0.288575	0.122229	0.121972	0	0.538403	0.449379	0.711209	1.26821	0.215752	0.125219	0.342933	0.474536	0	0.134969	0.111343	0.253795
itf00g13580	Translation protein SH3-like family protein	itf00g13580	Chr00	22771045	22771486	16.5656	19.2662	17.8426	9.60569	14.9573	10.592	20.141	9.44519	13.4148	15.5662	16.6215	13.8449	15.6337	20.8599	16.2866	20.4734	16.1603	11.1322	12.9212	11.6699	40.8849	16.0226	25.0427	13.7056	8.89534	10.0668	11.9327	25.1594	23.1658	17.155	21.5499	13.1104	29.4793	40.6459	48.1256	33.8075	18.9633	23.3473	23.8424	19.6137	20.6671	20.9448	9.77693	7.09074
itf00g13610	GRAS family transcription factor	itf00g13610	Chr00	22788644	22791270	0.105847	0.192587	0.128662	0.118587	0.0407543	0.114447	0.115967	0.227399	0.24261	0	0.119965	0.374879	0.289094	0.128316	0.0584451	0.152431	0.168448	0.144394	0.149438	0.145889	0.646509	0.452293	0.573741	0.0469944	0.256292	0.0934714	0.05674	0.20817	0.5137	0.592843	0.37738	0.813733	0.684918	0.670044	1.8959	0.997381	0.701651	1.13499	0.641468	0.951021	0.210007	0	0.165054	0.260343
itf00g13630	voltage dependent anion channel	itf00g13630	Chr00	22794661	22797648	3.93286	5.62174	3.10989	4.34922	3.67302	6.46852	5.52049	6.46832	4.09292	4.54189	3.62943	3.14358	4.52128	2.65592	3.30609	3.44733	7.17366	6.56677	6.98429	9.46338	11.5045	5.80169	8.77927	5.08675	6.77339	5.72881	6.23352	5.97918	4.98782	2.54934	4.37942	3.09973	9.71042	8.73056	6.18815	12.2099	6.89381	10.5133	7.99742	8.98718	7.51043	9.19359	5.52854	4.58849
itf00g13640	Translation protein SH3-like family protein	itf00g13640	Chr00	22799420	22800256	9.92541	3.36212	9.42062	3.40229	6.65237	4.38251	7.25558	3.55189	5.67797	4.29299	2.95538	3.86934	6.23386	9.47657	8.59223	4.4072	3.76586	5.2193	4.98785	3.73202	9.80357	7.98155	9.07187	6.73685	2.70309	3.05735	2.26087	3.80869	3.41419	4.58374	3.61053	2.51954	13.939	11.6358	11.277	10.8226	12.1621	8.35727	7.82794	6.94404	6.67681	5.0349	3.54948	3.58973
itf00g13720	NAD(P)-binding Rossmann-fold superfamily protein	itf00g13720	Chr00	22969204	22972546	23.7252	17.936	23.8222	14.3311	25.8992	21.0556	23.7295	16.0858	19.0502	18.963	19.8464	18.0031	15.5385	14.4136	21.1585	21.2888	13.4627	18.4756	17.5284	20.2953	12.8609	15.9527	16.5059	20.628	17.8215	20.5963	22.8838	18.1778	14.5901	15.2683	17.8264	13.6045	14.9808	16.0477	9.29453	13.9249	10.29	12.3355	13.5309	11.4768	8.5228	5.35652	11.7359	11.4758
itf00g13780	GroES-like zinc-binding dehydrogenase family protein	itf00g13780	Chr00	23076171	23078304	106.013	137.421	93.652	100.69	96.0221	92.1427	60.2855	89.7338	31.3302	37.5163	28.3776	17.1817	33.7952	32.6082	11.0446	5.58254	85.7193	69.3126	65.9941	82.4551	30.4119	42.1384	14.4669	82.2216	23.1388	27.5298	31.3587	35.469	1.57961	1.42797	1.70367	4.3756	115.604	113.797	31.8045	84.7485	98.2899	60.4698	73.3858	86.6795	47.6763	69.1982	68.6039	55.0473
itf00g13800	Far-red impaired responsive (FAR1) family protein	itf00g13800	Chr00	23096944	23099616	0	0	0	0	0	0	0	0	0	0	0	0	0	0	0	0	0	0.119348	0	0	0.107524	0	0.209148	0.114616	0	0.11357	0.281297	0	0.241166	0.129757	0.254195	0.141677	0	0	0	0	0	0	0	0	0	0	0	0
itf00g13830	Phospholipid/glycerol acyltransferase family protein	itf00g13830	Chr00	23134228	23135738	1.45139	2.1217	3.2332	1.62624	1.14043	1.73319	1.59188	2.04633	2.43158	1.42617	2.97779	2.17905	1.1492	0.351096	3.41725	4.36971	2.076	2.45309	2.28441	1.8606	1.83309	1.11801	2.00981	1.90814	2.43066	2.34395	2.19666	2.62827	3.07007	1.99469	2.97787	4.2528	4.0809	3.71299	1.17139	2.93296	1.36292	0.893077	2.22747	0.451397	0.566989	1.15249	1.17653	1.05991
itf00g13860	glutathione transferase lambda	itf00g13860	Chr00	23190238	23193138	0.868312	0.548329	0.59009	0.215399	0.517577	0.381601	0.494437	0.287504	0.357169	0.364012	0.6728	0.577007	0.33658	0.51585	0.32197	0.313726	0.433894	0.920545	0.955253	1.07418	1.46425	1.91163	2.52275	1.24252	0.741112	0.496162	0.785997	1.33197	0.948127	1.30906	1.10266	1.73003	0.772178	0.848528	0.0671776	0.492519	0.436266	0.340457	0.244608	0.0628862	0.455819	0	0.239268	0
itf00g13870	Glutathione S-transferase family protein	itf00g13870	Chr00	23193675	23196411	18.7989	16.4876	22.6389	14.9459	21.8366	16.1186	22.0511	16.2652	17.456	18.6761	13.4754	27.3363	22.0894	18.9909	21.6298	38.4082	12.1056	11.1874	11.7948	14.2582	37.9191	20.5162	47.4388	15.6036	11.233	14.0744	13.9422	7.88978	34.0204	45.4459	19.7611	58.0516	38.1932	37.6334	12.5681	30.5103	15.168	25.0846	16.6487	20.0365	22.7318	11.8734	24.5516	22.2193
itf00g13880	D-aminoacid aminotransferase-like PLP-dependent enzymes superfamily protein	itf00g13880	Chr00	23205759	23209200	0.894145	1.43543	1.63153	1.2618	1.82323	1.7897	1.13399	1.87034	1.52622	1.46649	1.55135	1.30934	1.46223	0.500341	1.69635	2.25603	1.27245	1.9435	1.69252	1.27268	1.56831	1.7843	2.1064	1.42673	1.52777	1.05191	1.86575	1.57295	1.3599	1.26731	1.72663	1.76586	1.80213	1.54194	0.211821	0.887114	0.49127	1.1536	1.32291	0.933482	0.734654	0.346523	1.26169	1.59252
itf00g13890	RNA-binding (RRM/RBD/RNP motifs) family protein	itf00g13890	Chr00	23216541	23218424	0.3804	0.296216	0.755633	0	0.342174	0	0	0	0.0755383	0	0	0	0.479313	0.337062	0	0	0	0.0926847	0.202119	0.38886	14.6607	0.264024	14.5897	0.444253	0	0	0.119585	0.106035	0.343426	0.113625	0.108882	0.12098	0.507453	0.887025	0.356415	0.317825	1.78375	1.11487	2.29351	1.07039	0.195832	0.234129	0.104177	0.241606
itf00g13900	phosphate starvation response	itf00g13900	Chr00	23237633	23240706	2.59131	4.49205	2.53744	2.888	3.01939	3.79383	1.71999	3.734	4.00173	4.32698	4.32407	4.45197	2.0967	2.1061	2.76159	3.35013	4.89305	3.12959	5.04128	4.68759	2.59269	2.53476	1.85431	5.68692	4.86455	5.50532	4.89982	4.04523	1.78836	1.52448	1.66684	1.6619	1.79547	3.68463	2.96151	4.6247	2.31878	4.02468	4.74749	4.19141	2.44063	4.37116	2.64535	2.62272
itf00g13920	hypothetical protein	itf00g13920	Chr00	23270653	23271171	0	0.862407	0	0.326617	0.232924	0	0.290982	0	0	0	0.339994	1.13789	0.227018	0.295213	0.595455	0	0.22922	0.803941	0	0.549202	0	0	0.225796	0	0.761232	0.257366	1.00745	0.624659	0.344136	0.565333	0.580597	0.603842	0.63445	0.356562	0	0	0	0.32021	0.587946	0.610724	0.556859	0	0	0.332388
itf00g14100	gibberellin 2-oxidase	itf00g14100	Chr00	23513674	23518099	0.227144	0.529076	0.221495	0.414892	0.245192	0.517442	0.449068	0.478716	0.179519	0	0.072297	0	0	0	0.196047	0.349184	0.191512	0.595666	0.826633	0.897702	0.964124	0.828544	0.89701	1.34624	0.292182	0.496384	0.619395	0.188994	0.393748	0.520044	0.622559	0	0.938395	0.693539	0.349244	0.837583	0.0627284	1.11817	1.19873	1.22651	0.463227	0.709579	0.310729	0.356266
itf00g14110	zinc ion binding;nucleic acid binding	itf00g14110	Chr00	23538875	23540400	0	0	0	0	0	0	0	0	0	0	0	0	0	0	0	0	0	0	0	0	0	0	0	0	0	0	0	0	0	0	0	0	0	0	0	0	0	0	0	0	0	0	0	0
itf00g14130	Protein of unknown function (DUF3414)	itf00g14130	Chr00	23573770	23574629	0	0	0	0	0	0	0	0	0	0	0	0	0.138885	0	0.180212	0	0.141648	0	0	0	0	0.161082	0	0	0	0	0	0.197253	0.321967	0	0	0	0	0	0	0	0	0	0	0	0.165267	0	0	0
itf00g14160	Protein of unknown function (DUF3049)	itf00g14160	Chr00	23605807	23607325	21.4714	17.5616	11.4752	10.1356	17.0329	11.5938	18.4729	22.2248	6.77863	7.76935	6.79953	4.64038	9.04862	16.0514	14.91	10.4385	3.55091	2.10149	3.80761	13.4703	3.93141	6.76864	2.96973	16.1397	1.58759	1.24502	1.44619	1.53147	1.63531	1.88101	3.24328	0.443719	57.5017	75.6408	101.102	81.0881	52.1955	62.4892	72.7599	89.3699	2.71657	2.32805	8.53608	2.98306
itf00g14170	BRI1 suppressor 1 (BSU1)-like	itf00g14170	Chr00	23608009	23621035	27.1039	32.658	31.3444	33.3111	29.9518	38.0644	29.3218	37.557	42.448	39.2172	44.4634	42.9341	33.1899	25.3002	30.9443	36.5227	34.3691	30.3285	36.5431	32.4452	23.0673	21.3258	23.3737	31.2836	40.7463	32.5923	37.1343	28.7934	21.1026	17.2665	28.5547	20.172	13.7579	16.7861	30.2916	31.1768	16.9129	35.4703	35.8019	43.1641	39.3565	51.7435	39.8199	36.9797
itf00g14210	RNI-like superfamily protein	itf00g14210	Chr00	23799779	23805558	0	0	0	0	0	0	0	0	0	0	0	0	0	0	0	0	0	0	0	0	0	0	0	0	0	0	0	0	0	0	0	0	0	0	0	0	0	0	0	0	0	0	0	0
itf00g14220	receptor like protein	itf00g14220	Chr00	23808999	23812048	0	0	0	0	0	0	0	0	0	0.0437153	0	0	0	0	0	0	0	0	0	0	0	0	0	0	0	0	0	0	0	0	0	0	0	0	0	0	0	0	0	0	0	0	0	0
itf00g14240	hypothetical protein	itf00g14240	Chr00	23879130	23880054	0.926867	1.00841	0.829372	1.58138	1.13888	1.84046	2.80154	2.04206	0.25979	0.406262	0.410036	1.34128	1.63501	1.49042	0	1.19786	0	0	0	0	0	0	0	0	0	0	0	0	0	0	0	0	2.83259	1.5434	0	0.704091	1.09279	1.54722	0.702714	1.0671	1.2882	0.387574	1.34612	0.388883
itf00g14270	homolog of yeast sucrose nonfermenting	itf00g14270	Chr00	23907565	23908572	1.56183	2.62732	1.93214	3.54123	2.42451	1.68356	3.77752	2.13104	3.64594	3.77321	5.46561	1.90544	2.67448	4.52665	2.94704	1.86853	0.324408	0.709442	1.08686	0.368233	0	0	0.31905	0	0.27468	0.67118	0	2.51685	0	1.74115	0.38789	1.41233	2.3349	2.25972	2.00825	2.18178	3.60524	2.59774	3.36057	3.40685	1.95737	7.13715	1.65034	2.50285
itf00g14300	alpha/beta-Hydrolases superfamily protein	itf00g14300	Chr00	23995822	23997465	0	0	0	0	0	0	0	0	0	0	0	0	0	0	0	0	0	0	0	0	0	0	0	0	0	0	0	0	0	0	0	0	0	0	0	0	0	0	0	0	0	0	0	0
itf00g14310	senescence-associated gene	itf00g14310	Chr00	24033376	24035147	0	0	0	0	0	0	0	0	0	0	0	0	0	0	0	0	0	0	0	0	0	0	0	0	0	0	0	0	0	0	0	0	0	0	0	0	0	0	0	0	0	0	0	0
itf00g14350	cinnamyl-alcohol dehydrogenase	itf00g14350	Chr00	24128616	24130154	3.03469	15.5928	2.90634	10.545	3.49878	16.2229	3.06685	18.0742	11.1484	11.7133	15.689	15.0861	3.41079	1.41426	4.30129	8.64773	9.25611	12.5495	11.4969	10.7543	4.11984	9.08485	2.68431	13.7288	13.7985	11.4817	13.9171	6.55749	2.35546	1.55765	3.89883	0.420289	15.6156	17.2874	7.91455	19.7702	7.72978	11.6912	10.754	9.6688	7.13326	3.36197	11.7535	11.5355
itf00g14360	cinnamyl-alcohol dehydrogenase	itf00g14360	Chr00	24150036	24151614	0.572907	2.50993	0.189694	2.29045	0.473893	2.44302	0.488397	2.37994	1.97167	1.32292	2.20072	2.34026	0.453205	0.215843	0.783472	1.19722	0.718167	0.792055	0.857651	1.22535	0.507507	0.501806	0.549963	0.556965	1.09781	0.559769	1.26526	0.762797	0.164779	0.160635	0.515882	0.238444	3.78229	4.05248	1.34187	3.55964	1.75056	2.58161	1.74693	1.28442	0.751888	0.191491	2.34324	1.31066
itf00g14370	actin-12	itf00g14370	Chr00	24154612	24154924	0	0	0	0	0	0	0	0	0	0	0	0	0	0	0	0	0	0	0	0	0	0	0	0	0	0	0	0	0	0	0	0	0	0	0	0	0	0	0	0	0	0	0	0
itf00g14390	AGAMOUS-like	itf00g14390	Chr00	24175371	24176082	0	0	0	0	0	0	0	0	0	0	0	0	0	0	0	0	0	0	0	0	0	0	0	0	0	0	0	0	0	0	0	0	0	0	0	0	0	0	0	0	0	0	0	0
itf00g14400	syntaxin of plants	itf00g14400	Chr00	24204215	24209327	0	0	0.0400082	0.0773066	0.0266258	0.0343212	0	0.0375411	0	0	0	0	0	0.0341585	0	0	0	0	0	0	0	0	0	0	0	0	0	0	0	0	0	0	0	0.0391734	0	0	0.0371431	0	0.0669335	0.0351569	0	0.0793889	0	0
itf00g14410	syntaxin of plants	itf00g14410	Chr00	24211441	24212968	0	0	0	0	0	0	0	0	0	0	0	0	0	0	0	0	0	0	0	0	0	0	0	0	0	0	0	0	0	0	0	0	0	0	0	0	0	0	0	0	0	0	0	0
itf00g14440	P-loop containing nucleoside triphosphate hydrolases superfamily protein	itf00g14440	Chr00	24244126	24249255	6.32955	6.05427	6.71826	5.80325	9.57552	6.89539	7.18217	5.00078	8.07903	7.55889	8.79918	9.58847	7.52458	6.83252	10.1516	11.4445	5.13587	7.54018	8.74834	6.54942	6.47899	7.96028	7.13659	8.15478	7.52232	9.17373	9.18777	7.2079	8.01052	7.53612	11.3022	9.25427	5.96964	7.11357	3.20451	4.55314	4.33261	3.61002	5.55593	5.9186	2.42276	1.49114	4.04256	3.02342
itf00g14460	rho guanyl-nucleotide exchange factor	itf00g14460	Chr00	24272301	24273261	0	0	0	0	0	0	0	0	0	0	0	0	0	0	0	0	0	0	0	0	0	0	0	0	0	0	0	0	0	0	0	0	0	0	0	0	0	0	0	0	0	0	0	0
itf00g14540	ENTH/VHS family protein	itf00g14540	Chr00	24419304	24427173	5.22664	6.38372	5.15727	6.343	6.79161	6.74749	6.07219	6.13966	6.61852	6.2758	7.20287	7.5264	7.03613	5.5456	6.77097	7.6675	6.53973	5.96218	8.11425	6.75032	6.8527	5.62356	6.92458	6.60222	7.9593	6.66232	7.34646	6.01498	5.76742	5.44277	6.71528	5.44375	7.54571	7.96897	5.59294	8.05231	5.31425	7.68076	8.68064	9.21178	7.63472	11.0025	4.89683	4.48534
itf00g14640	Serine carboxypeptidase S28 family protein	itf00g14640	Chr00	24606781	24609039	0	0	0	0	0	0	0	0	0	0	0	0	0	0	0	0.0751163	0	0	0	0	0	0	0	0	0	0	0	0	0	0	0	0	0	0	0	0	0	0	0	0	0	0	0	0
itf00g14810	Nuclear-pore anchor	itf00g14810	Chr00	24912398	24920857	1.91219	4.87778	2.98281	4.2432	3.60614	4.68401	3.72755	4.93127	3.58266	4.38543	5.03286	5.77593	3.63233	3.45672	2.38478	4.03051	4.69465	4.44938	5.52868	5.34619	1.44798	3.36962	4.77687	3.83238	5.80128	4.52335	4.73307	3.62547	1.80843	2.414	1.80542	3.20953	3.0036	3.83383	0.67094	1.75952	1.78303	1.50066	2.27795	2.84396	1.90152	2.96824	3.36556	3.00228
itf00g15120	kunitz trypsin inhibitor	itf00g15120	Chr00	25095564	25096332	0	0	0	0	0	0	0	0	0	0	0	0	0	0	0	0	0	0	0	0	0	0	0	0	0	0	0	0	0	0	0	0	0	0	0	0	0	0	0	0	0	0	0	0
itf00g15130	Sporamin B	itf00g15130	Chr00	25098279	25101342	0	0.0976026	0	0	0	0	0	0	0	0	0	0	0	0	0	0	0	0	0	0	0	0	0	0	0	0	0	0	0	0.249223	0	0	0	0	0	0	0	0	0	0	0	0	0	0
itf00g15150	Kunitz family trypsin and protease inhibitor protein	itf00g15150	Chr00	25131997	25132630	0	0.171288	0	0.206779	0	0.395819	0	0	0	0	0.208505	0	0	0	0	0	0	0	0	0	0	0	0	0	0	0	0	2.21534	0	0	0	0	1.18496	0	0.189194	5.37504	0	0	0	0	0	0	0	0
itf00g15160	drought-repressed	itf00g15160	Chr00	25137846	25138494	0.145591	36.5669	0	26.0127	0	19.6078	0.326695	21.7827	4.64539	7.50716	4.84766	5.53409	0	0.181946	0	0.186121	2.11086	6.12147	1.47307	3.84064	0	0	0	0	0.205293	6.79259	3.15975	19.9987	0	0	0	0.417678	20.7259	14.1834	22.7805	141.562	14.1263	1.85102	2.36104	1.18974	35.9099	10.6623	9.35604	20.352
itf00g15170	Kunitz family trypsin and protease inhibitor protein	itf00g15170	Chr00	25142483	25144140	0	0	0.108562	0	0	0	0	0	0	0	0	0	0	0	0	0.100171	0	0	0	0	0	0	0	0	0	0	0	0.17059	0	0	0	0	0	0	0	0.0886504	0	0	0	0	0	0	0	0
itf00g15180	drought-repressed	itf00g15180	Chr00	25149675	25150857	0	0	0	0.0772767	0	0	0	0	0	0	0	0	0	0	0	0	0	0	0.0669545	0.064282	0	0	0.0636531	0.0620954	0	0	0.0775206	0	0	0	0.0795825	0	0	0	0	0	0	0	0	0	0	0	0	0
itf00g15200	Kunitz family trypsin and protease inhibitor protein	itf00g15200	Chr00	25165353	25166173	0	0.167848	0	0	0	0	0.197768	0	0.0695992	0	0	0.217754	0	0	0	0	0	0	0	0	0	0	0	0	0	0	0	0	0	0	0	0	0	0.088954	0	0	0	0	0.0912977	0	0	0	0	0
itf00g15230	Mitochondrial substrate carrier family protein	itf00g15230	Chr00	25177320	25178573	0	0.154389	0	0	0.129821	0.340172	0.171395	0.185347	0	0	0.190313	0.20108	0	0	0	0	0.129451	0.454856	0.317662	0	0.423157	0.142962	0	0.285416	0.111129	0	0.364457	0	0	0	0	0	0	0	0	0.168222	0	0.168015	0	0	0.482465	0.760196	0	0
itf00g15290	Adenosylmethionine decarboxylase family protein	itf00g15290	Chr00	25273465	25274284	0	0	0	0	0	0	0	0	0	0	0	0	0	0	0	0	0	0	0	0	0	0	0.0912664	0	0	0	0	0	0.147232	0	0	0	0	0	0	0	0	0	0	0	0	0	0	0
itf00g15300	Ribosomal protein L2 family	itf00g15300	Chr00	25282236	25284786	41.5661	29.6921	60.2778	27.799	40.0836	25.9163	26.4116	22.4707	35.8661	30.315	32.4145	33.5735	36.9725	63.4909	40.056	44.8393	1.5104	2.51289	2.56327	1.71044	4.16353	2.49538	4.72242	2.29713	2.21502	2.03593	2.25844	2.28872	3.26791	2.68455	3.55125	2.81113	66.491	63.2204	86.2296	67.096	29.9626	44.9778	42.8326	37.2168	39.8269	34.6301	17.0481	16.7715
itf00g15320	BSD domain-containing protein	itf00g15320	Chr00	25297616	25301723	6.09709	7.47543	5.08426	5.24716	6.52309	8.77196	6.53754	6.53482	6.26807	6.62587	6.81237	7.97389	5.88951	4.97802	5.6307	5.74785	0	0	0	0.0367895	0	0	0.0304607	0.0342232	0	0	0	0	0	0	0	0	9.94454	11.9365	2.88884	5.79772	7.39853	6.02395	8.10413	8.1354	2.47069	5.42543	4.56116	4.14161
itf00g15400	DNAJ-like	itf00g15400	Chr00	25509708	25514693	0	0	0	0	0	0	0	0	0	0	0	0	0	0	0	0	0	0	0	0	0	0	0	0	0	0	0	0	0	0	0	0	0	0	0	0	0	0	0	0	0	0	0	0
itf00g15430	RING/U-box superfamily protein	itf00g15430	Chr00	25551816	25552212	0	0	0	0	0	0	0	0	0	0	0	0	0	0	0	0	0	0	0	0	0	0	0	0	0	0	0	0	0	0	0	0	0	0	0	0	0	0	0	0.401013	0	0	0	0
itf00g15460	Serine carboxypeptidase S28 family protein	itf00g15460	Chr00	25647545	25648498	0	0	0	0	0	0	0.179741	0	0	0	0.20199	0	0	0	0	0	0.560263	1.87043	0.166689	0.645779	0.1441	0.580845	0.275573	0.888981	1.20606	1.10632	0	1.48614	0	0.740253	0.871995	0.199447	0	0	0	0	0	0	0	0	0	0	0	0
itf00g15570	UDP-glucosyl transferase 72E1	itf00g15570	Chr00	25839648	25855684	0.0674821	0.115515	0	0.0709419	0	0.213017	0	0	0	0	0	0	0	0	0	0	0.155241	0	0	0	0	0	0	0	0	0	0	0.0621498	0	0	0	0	0.109671	0.115396	0.0775097	0.140592	0	0.0661243	0.0681209	0.200264	0	0	0	0
itf00g15620	conserved hypothetical protein	itf00g15620	Chr00	25975721	25978889	2.87689	4.0752	3.97128	2.61612	5.19111	3.36759	3.09397	3.38675	5.34691	5.92837	7.43379	8.7028	5.87293	5.90055	7.69692	10.5177	1.99965	2.70699	4.70089	2.50667	3.23333	3.77593	4.05475	3.45928	3.51429	5.47495	5.35556	9.29968	7.8644	7.24746	8.24582	12.2098	2.75075	4.29296	1.12289	3.05717	3.65282	4.13449	4.65759	4.97301	0.639217	0.94763	1.40726	0.638485
itf00g15630	microtubule-associated proteins 70-1	itf00g15630	Chr00	25981836	25984006	5.66681	3.4621	4.58315	5.9773	4.72818	4.16205	4.42239	4.85817	7.80173	7.27283	7.04925	6.48439	9.5284	6.07739	5.88852	5.61169	1.9891	0.717252	0.963634	1.27781	0.680049	1.07131	0.513402	0.714097	1.08018	1.09041	1.53574	0.370789	0.941174	0.45848	0.644786	0.492101	1.44198	3.4191	3.66265	2.39128	3.55412	4.6004	3.37987	4.6681	13.7432	16.3031	6.12279	7.28871
itf00g15660	conserved hypothetical protein	itf00g15660	Chr00	26012010	26019260	0	0.0937933	0.11702	0	0	0	0	0	0.0741745	0	0	0	0.0761352	0	0.104039	0	0	0.265603	0.0963294	0	0	0	0	0.0882561	0	0.175854	0	0	0.175461	0	0.0936154	0	0.0841795	0.0915852	0.205415	0.203302	0	0	0.101316	0.417885	0.19575	0.118529	0.101623	0
itf00g15700	ribosomal protein S27	itf00g15700	Chr00	26080404	26081460	113.968	105.943	119.103	104.019	119.69	83.7599	115.94	104.303	104.063	113.21	106.287	107.81	92.1964	122.162	110.534	140.865	207.673	223.035	249.708	226.065	221.619	252.363	228.499	250.603	184.222	216.111	225.617	256.127	176.279	185.354	214.919	200.719	343.728	296.948	183.776	142.954	159.96	140.595	140.087	117.166	111.582	110.798	85.3339	88.5645
itf00g15780	XS domain-containing protein / XS zinc finger domain-containing protein-related	itf00g15780	Chr00	26321087	26323789	0	0	0	0	0	0	0.0392371	0	0	0	0	0	0	0	0	0	0	0	0	0	0	0	0	0	0	0	0	0	0	0	0	0	0	0	0	0	0	0	0	0	0	0	0	0
itf00g15860	hypothetical protein	itf00g15860	Chr00	26552280	26554531	5.80739e-83	1.92545e-60	8.92299e-69	2.56236e-47	2.68854e-73	9.44234e-55	1.09929e-91	5.72093e-72	6.2165e-40	6.59386e-79	1.06327e-40	2.36785e-67	1.9324e-50	2.70832e-65	0.784623	5.98322e-79	3.97905e-119	1.18414e-141	6.82551e-51	2.32628e-82	2.72949e-139	4.48081e-89	7.50786e-93	5.68311e-61	4.90675e-50	4.01008e-74	4.96053e-72	2.40508e-71	1.93982e-105	1.51608e-148	1.74085e-98	6.36824e-80	3.48983e-41	3.84212e-44	2.54518e-23	8.96028e-51	2.00393e-169	7.89285e-46	1.23528e-56	5.23332e-74	0.802522	4.72794e-53	1.02044e-32	2.67683e-97
itf00g15870	porphyromonas-type peptidyl-arginine deiminase family protein	itf00g15870	Chr00	26553976	26560109	12.4551	14.2167	15.1384	14.5188	15.3418	14.7739	15.4657	16.4387	14.8424	14.3546	15.9369	15.9905	10.9537	12.9502	11.3004	14.2421	13.1738	15.5347	16.152	17.1507	15.028	11.2037	16.3964	16.1088	16.3028	13.6448	17.2165	14.4749	11.9321	12.0844	13.6951	11.9945	11.3608	13.4393	11.1502	14.2392	6.65931	12.9968	14.5546	15.685	12.0606	9.939	14.2914	12.8163
itf00g15880	hypothetical protein	itf00g15880	Chr00	26567643	26568144	0	0.144938	0.184668	0	0	0	0	0	0	0	0	0	0	0	0	0	0.242409	0.260985	0.144911	0.134981	0.634094	0.631175	0.614725	0.393043	0	0.267791	0	0	0.101623	0	0	0	0	0	0	0	0	0.165019	0	0	0	0	0	0
itf00g15970	Myb/SANT-like DNA-binding domain containing protein	itf00g15970	Chr00	26793688	26802588	0	0	0	0	0	0	0	0	0	0	0	0	0	0	0	0	0	0	0	0	0	0	0	0	0.0822257	0	0	0	0	0	0	0	0	0	0	0	0	0	0	0	0	0	0	0
itf00g16010	casein kinase I-like	itf00g16010	Chr00	26848620	26849900	0	0	2.95726	0	0	0	0	0	0	0	0	0	0	2.72557	0	0	0	0	0	0	0	0	0	0	0	0	0	0	0	5.46202	0	0	1.59611	3.5407	0	0	0	0	0	0	0	0	0	0
itf00g16110	Ribosomal protein S5 domain 2-like superfamily protein	itf00g16110	Chr00	26959512	26962817	2.23336	1.50182	3.44652	3.25349	2.15342	2.69327	1.62435	1.06332	3.08058	2.07316	2.06293	2.74237	1.33616	2.7136	3.16653	2.02167	2.00033	0.719359	1.41105	1.90742	1.58713	1.47038	2.1757	2.20696	1.85151	2.03417	2.35525	0.977881	1.43228	2.40661	2.13516	1.66599	2.7043	3.1138	1.26435	2.49393	2.12059	1.52285	2.24307	3.26136	1.375	1.28825	1.12918	1.12495
itf00g16120	GRAS family transcription factor family protein	itf00g16120	Chr00	26982283	26983255	0	0	0	0	0	0	0	0	0	0	0	0	0	0	0	0	0	0	0	0	0	0	0	0	0	0	0	0	0	0	0	0	0	0	0	0	0	0	0	0	0	0	0	0
itf00g16140	C2H2-like zinc finger protein	itf00g16140	Chr00	27067498	27069309	0.0765766	0.12955	0.051894	0.0494918	0.210992	0.133743	0.0437582	0.152211	0.367535	0.306267	0.305347	0.228822	0.136956	0.0444396	0.0903079	0.199454	0.135253	0.429582	0.490397	0.325496	0.513845	0.471489	0.679209	0.422028	0.314121	0.267239	0.443491	0.564473	0.339507	0.3063	0.303761	0.3269	0.179013	0.05023	0.186766	0.176259	0.219017	0.292363	0.221495	0.278456	0.124462	0.307111	0	0.100154
itf00g16150	Disease resistance protein (CC-NBS-LRR class) family	itf00g16150	Chr00	27104725	27106303	5.78441	11.8591	8.64888	9.85702	10.5171	14.9048	8.44781	14.2253	8.70019	7.67931	10.9799	11.818	6.84738	1.8135	3.94232	12.0206	3.59551	3.28286	4.45204	3.95962	2.6031	1.46724	4.18164	6.12228	5.31409	4.61181	4.54032	1.5327	4.62817	2.37035	4.64364	5.47895	1.23631	2.13942	2.94102	4.94523	0.7503	4.64806	6.37696	11.5283	8.2529	16.4667	9.33417	7.19359
itf00g16160	RNA-directed DNA polymerase (reverse transcriptase)-related family protein	itf00g16160	Chr00	27155495	27159310	0	0	0	0	0	0	0	0	0	0	0	0	0	0	0	0	0	0	0	0	0	0	0	0	0	0	0	0	0	0	0	0	0	0	0	0	0	0	0	0	0	0	0	0
itf00g16170	zinc ion binding;nucleic acid binding	itf00g16170	Chr00	27159333	27161550	0	0.048968	0	0	0	0.0179831	0	0.0186825	0.011515	0	0	0	0	0	0	0	0	0	0	0	0	0	0	0	0	0	0	0	0	0	0	0	0	0	0	0	0	0	0	0.0179998	0.0164995	0	0	0.020907
itf00g16180	hypothetical protein	itf00g16180	Chr00	27167333	27168593	0	0	0	0	0	0	0	0	0	0	0	0	0	0	0	0	0	0	0	0	0	0	0	0	0	0	0	0	0	0	0	0	0	0	0	0	0	0	0	0	0	0	0	0
itf00g16220	Ubiquitin-like superfamily protein	itf00g16220	Chr00	27241298	27243905	0	0	0	0	0	0	0	0	0	0	0	0	0	0	0	0	0	0	0	0	0	0	0	0	0	0	0	0	0	0	0	0	0	0	0	0	0	0	0	0	0	0	0	0
itf00g16230	hypothetical protein	itf00g16230	Chr00	27249034	27257325	0.721637	0.222877	0.30168	0.280089	0.562304	0.262833	0.774988	0.252685	0.353559	0	0	0	0.366182	0.290753	0	0	0	0	0	0.225375	0	0	0	0.207192	0.171883	0	0	0	0	0	0.264568	0	1.23622	0	1.15694	0.771939	0.267969	0	0.750901	0.490394	0.237939	0.268233	0	0.892022
itf00g16260	Ubiquitin-like superfamily protein	itf00g16260	Chr00	27282393	27286317	0	0	0	0.179933	0	0.160005	0	0.0897688	0.0571316	0.0924411	0	0	0	0	0	0	0	0.0686064	0	0	0	0	0	0	0	0	0	0	0	0	0	0.0860592	0	0.0881402	0	0	0.0776048	0	0	0	0	0	0.0778322	0
itf00g16270	hypothetical protein	itf00g16270	Chr00	27301223	27302486	0.760345	0	0.489464	0	0.31297	0.416221	0	0	0.29693	0.466264	0	0	0.63538	1.77979	0	0.424463	0	0	0	0	0	0	0	0	0	0	0	0	0	0	0	0	0	0	0.435507	0.405857	2.21109	0.828107	0.392348	0	0	0.457153	0	0.455549
itf00g16340	ethylene responsive element binding factor	itf00g16340	Chr00	27445432	27445990	0	0	0	0	0	0	0	0	0	0	0	0	0	0	0	0	0	0	0	0	0	0	0	0	0	0	0	0	0	0	0	0	0	0	0	0	0	0	0	0	0	0	0	0
itf00g16350	Tetratricopeptide repeat (TPR)-like superfamily protein	itf00g16350	Chr00	27450181	27452060	0.0514489	0.0287284	0	0.0339415	0.0464374	0.0301644	0.0867471	0.0333071	0.0406371	0	0	0	0.0658733	0	0.118849	0.0678731	0.256058	0.233495	0.294147	0.215985	0.35862	0.509377	0.437096	0.348718	0.490977	0.130431	0.371251	0.193989	0.449117	0.221662	0.376967	0.371586	0.0603294	0.0334979	0	0.0899586	0	0.032406	0.0582802	0.0610078	0.0275501	0.0342097	0.0874226	0
itf00g16370	CBL-interacting protein kinase	itf00g16370	Chr00	27464348	27465229	0.187966	0	0.745225	0.240901	0.3451	0.21447	0.630864	0.471196	0	0.245534	0.491821	0.268622	0.156791	0.216729	0.428755	0.487751	0.500046	0.188243	0.208407	0.192885	0	0.178656	0	0	0.14145	0	0	0	0	0	0	0	0	0	0	0	0.443205	0.226393	0.211424	0	0.196195	0.242383	0.210123	0
itf00g16480	C2H2 and C2HC zinc fingers superfamily protein	itf00g16480	Chr00	27560934	27561827	41.2833	44.0004	43.6086	58.4854	34.563	46.0983	49.0179	71.4011	31.3009	27.4989	19.5635	17.7646	29.17	31.6499	19.8821	10.1009	74.595	70.3997	54.5373	78.1528	35.1831	54.0425	14.7646	62.4594	58.9075	57.9217	49.3183	27.1411	10.5074	15.9273	21.9216	4.21522	2.04709	0.402976	0.99834	1.51342	71.1222	26.6933	5.5237	5.12022	13.7577	4.73607	35.5077	42.812
itf00g16510	C2H2-type zinc finger family protein	itf00g16510	Chr00	27570321	27577785	1.94537	8.32369	2.98215	8.39214	3.28868	8.92687	5.89058	11.304	6.54822	5.99043	5.41399	4.03162	3.77346	3.96389	4.96828	1.86612	17.2287	24.1737	14.2719	13.6914	6.32675	16.1727	2.97045	5.31118	14.3858	10.964	8.87306	11.3629	6.2492	3.83495	4.07057	0.527512	0.968257	0.453128	0	0.283984	9.9179	3.41893	1.70683	1.73212	2.06843	1.06792	4.49142	9.7916
itf00g16520	C2H2-type zinc finger family protein	itf00g16520	Chr00	27585550	27586293	1.94134	1.36105	0.395969	1.47646	1.26216	2.27925	0.917772	2.05437	1.89708	1.29792	1.52427	0.701455	2.13536	1.15529	1.53731	0.481947	2.32394	2.10303	1.58656	3.391	1.07006	1.08168	0.627685	0.385085	2.06085	1.09628	1.48094	0.797815	0.820415	0.386817	0.343779	0.134651	0.316119	0	0	0.113942	2.46778	0.479847	0.23167	0.35749	0.513928	0.613666	0.981274	1.39434
itf00g16560	Mog1/PsbP/DUF1795-like photosystem II reaction center PsbP family protein	itf00g16560	Chr00	27632947	27635366	2.14851	0.84787	1.3323	1.45183	2.29312	1.20698	2.16547	1.74412	1.71296	1.65201	1.8647	2.43812	1.53072	2.55073	2.2466	2.5602	1.64506	1.26278	2.02293	1.82176	1.40996	1.56419	1.29427	1.9998	2.4866	2.91144	2.26776	2.88323	2.22513	1.95022	2.67047	2.86928	2.12591	1.74818	1.18283	0.645086	1.91023	0.867916	1.74063	1.03442	0.358799	0.140347	0.674155	0.793435
itf00g16570	ribosomal protein L15	itf00g16570	Chr00	27636337	27639579	3.49565	3.37146	4.07086	3.31735	4.69955	2.1511	4.24212	3.78499	3.46841	1.57619	1.5799	2.67448	3.97017	2.72815	4.14806	2.99603	3.62054	5.24208	5.26085	5.2598	10.9237	7.14927	11.6304	6.33679	6.29062	7.52006	6.37564	5.80732	9.1928	12.7635	6.05305	12.4988	6.36862	4.63059	5.42523	2.65941	4.88077	3.55046	3.25306	3.33946	1.31184	0.172528	2.30196	2.33346
itf00g16590	tracheary element differentiation-related	itf00g16590	Chr00	27686396	27687011	1.01651	6.47964	1.81875	6.36551	1.79941	1.3113	1.02607	5.18925	1.78125	0.150588	3.37261	2.08604	0.494292	0.271369	0.93172	0.579445	0.499579	0.217858	0.264979	2.2092	1.48945	0.67806	0.100777	1.23388	0.25323	0.111507	0.74785	0.427249	1.21379	0	0.388478	0.716838	2.22279	1.81793	0.75599	10.2696	0.288673	1.61195	7.52699	6.19154	2.57066	6.97718	2.49054	4.45297
itf00g16620	Myb/SANT-like DNA-binding domain containing protein	itf00g16620	Chr00	27743057	27744127	0	0	0	0	0	0	0	0	0	0	0	0	0	0	0	0	0	0	0	0	0	0	0	0	0	0	0	0	0	0	0	0	0	0	0	0	0	0	0	0	0	0	0	0
itf00g16630	Myb/SANT-like DNA-binding domain containing protein	itf00g16630	Chr00	27748541	27749379	0	0	0	0	0	0	0	0	0	0	0	0	0	0	0	0	0	0	0	0	0	0	0	0	0	0	0	0	0	0	0	0	0	0	0	0	0	0	0	0	0	0	0	0
itf00g16650	Alba DNA/RNA-binding protein	itf00g16650	Chr00	27800901	27803865	0	0	0	0	0	0	0	0	0	0	0	0	0	0	0	0	0.209279	1.03776	0	0.724844	0.884909	0.560165	0	0.674334	1.05484	0.46937	0.306106	1.04	0.851138	1.26521	1.13082	0.962036	0	0	0	0	0	0	0	0	0	0	0	0
itf00g16680	Protein kinase family protein with leucine-rich repeat domain	itf00g16680	Chr00	27891671	27893205	0	0.0591581	0	0.137901	0.0486476	0.430923	0	0.068618	0.0417737	0.211034	0	0.0794528	0.0457139	0.245225	0.0612182	0	0.0469507	0	0	0.0547006	0	0	0	0.0521055	0	0	0	0	0	0	0	0	0.193286	0	0.0691073	0	0	0.133778	0	0	0.279357	0.142399	0.29779	0.345917
itf00g16710	F-box family protein	itf00g16710	Chr00	27977425	27979294	0.108535	0.899685	0.299823	0.59347	0.270425	0.731861	0.0640486	1.00902	0.864667	1.05418	0.923161	0.675619	0.253634	0	0.131904	0.0824452	0.747878	1.66351	1.7762	2.27162	0.0491155	0.525737	0.102952	0.343065	1.71338	1.21388	1.82	1.74228	0.355545	0.323542	0.716574	0.0707693	0.411852	0.62659	0.254774	0.563707	0.522384	0.762802	0.621459	0.262477	0.119807	0.224521	0.372391	0.493046
itf00g16770	phosphoinositide 4-kinase gamma	itf00g16770	Chr00	28092890	28093753	0	0.0985027	0	0.111965	0	0	0	0	0	0	0	0	0	0	0	0	0.152379	0	0	0	0.0762095	0	0	0	0	0	0	0	0	0	0.097291	0	0	0	0	0	0	0	0	0	0	0	0	0
itf00g16780	phosphoinositide 4-kinase gamma	itf00g16780	Chr00	28093781	28094537	16.9809	19.6153	14.4295	17.3457	21.4176	18.6384	15.0876	17.2799	23.3238	25.5693	30.7878	27.7841	17.8154	15.9944	29.677	33.3453	18.1659	16.6096	24.3853	18.439	16.8653	18.3956	18.1533	22.2166	24.5653	20.7319	26.3572	33.7076	14.6678	17.4171	25.4909	18.5564	14.6244	18.4615	12.5576	17.9988	16.8813	21.3976	30.8366	23.8377	11.4704	20.926	9.48639	10.2592
itf00g16790	DNA glycosylase superfamily protein	itf00g16790	Chr00	28096154	28096757	3.79313	0.445167	3.34147	0.530054	1.08196	0	2.33364	0.506865	0	0	1.65572	0	1.7389	0	0.478367	0	0	0	0.457677	0	0	1.51657	0.350543	0.390109	0.315134	0.793956	0	0	0	0	0	0	0.89275	0.477848	0.563947	0.972496	0.533397	0	0.476809	0	0.454853	0	0.476168	0
itf00g16800	Disease resistance protein (TIR-NBS-LRR class) family	itf00g16800	Chr00	28108314	28113161	0.438976	0.0730472	0.2797	0.429348	0.700918	0.509852	1.34913	0.317923	0.438297	0.274739	0.251996	0.23355	0.544486	0.516791	0.42118	0.440983	8.1682	7.19101	6.4724	8.67424	2.81973	7.65761	2.99201	10.8454	10.5717	6.95946	7.44287	3.34139	6.30961	3.1234	5.51786	0.782035	0.0338619	0.134994	0	0.0276255	0.115195	0	0.111753	0.0614005	0.855597	1.69214	0.798829	0.936182
itf00g16810	Disease resistance protein (TIR-NBS-LRR class) family	itf00g16810	Chr00	28118455	28121765	0.213161	0.291752	0.094228	0.330957	0.401962	0.360852	0.437141	0.0950561	0.368471	0.274962	0.241071	0.138657	0.201426	0.299183	0.158141	0.151001	3.99127	3.16433	2.79251	2.93098	0.991866	2.04559	1.13313	4.46715	5.47727	2.78698	2.86869	0.795533	1.88144	0.796947	2.04654	0.353963	0	0.0252084	0	0.07932	0.0795342	0.0233442	0.0990694	0.0218204	0.367523	0.411449	0.306448	0.532291
itf00g16820	hypothetical protein	itf00g16820	Chr00	28129597	28132343	11.3308	5.59783	10.5256	6.73996	15.6405	6.81268	23.0656	6.51709	6.19365	6.17615	5.34958	7.28151	9.72373	11.7749	7.85077	7.58008	12.3414	14.8887	12.928	14.0346	11.3063	25.5702	20.9331	32.042	15.0052	11.6483	13.6077	5.05569	15.7529	17.4253	17.1849	7.24013	6.13555	6.94776	2.02149	2.80293	11.3847	4.40995	8.16934	8.03381	2.63317	1.74451	5.47835	3.32286
itf00g16830	Aldolase superfamily protein	itf00g16830	Chr00	28158543	28161130	0	0	0	0	0.0347966	0	0.103402	0	0	0	0.102493	0	0	0	0	0	0	0	0.041118	0	0	0	0	0	0	0.0402954	0	0	0	0	0	0	0.0701306	0.0714673	0	0	0	0	0	0.0456468	0	0	0	0.0589841
itf00g16840	Plant protein of unknown function (DUF868)	itf00g16840	Chr00	28193241	28194779	0	0.0642892	0	0	0	0	0.0341409	0	0	0	0	0	0	0	0	0	0.0535602	0	0	0	0	0	0	0	0	0	0	0	0	0	0	0	0.0336521	0.0363139	0.0415242	0.0357683	0	0	0	0	0	0.0388576	0	0.120661
itf00g16850	regulatory protein RecX family protein	itf00g16850	Chr00	28195702	28198631	2.51262	1.96454	2.80973	2.19681	3.13771	1.48582	1.76916	1.66937	2.40365	3.07492	3.95617	3.55439	2.70508	4.02189	4.10303	4.70892	1.72368	1.55257	2.42941	1.80925	1.69537	2.49365	2.17757	2.22766	2.11681	1.95929	2.28959	2.30682	1.89619	1.72563	2.18107	2.19184	1.99012	3.26644	0.614952	1.24351	1.67785	1.14831	2.64377	2.16558	0.370149	1.02594	0.917119	0.415747
itf00g16860	Leucine-rich receptor-like protein kinase family protein	itf00g16860	Chr00	28200275	28208747	0.145418	0.244954	0.321012	0.171274	0.120963	0.362496	0.23977	0.165437	0.0575211	0	0.22147	0.0453667	0.0579644	0.0430698	0.16499	0.285491	0.481829	0.416895	0.865098	0.561856	0.295366	0.129156	0.410227	0.397134	0.184323	0.175518	0.0844267	0.153378	0.0255958	0.0872454	0.121321	0.0460531	1.67135	1.84787	2.13789	3.29818	0.319126	2.48118	1.37133	2.04765	0.07316	0.127725	0	0
itf00g16880	ferric reduction oxidase	itf00g16880	Chr00	28280877	28285325	2.20636	3.4244	0.864426	0.60215	2.8283	1.66474	1.76086	0.597825	1.0292	2.02277	1.98471	1.82948	0.567033	0.11237	1.11288	2.39027	1.57453	0.821313	2.18994	1.9317	1.6752	1.89742	3.12872	3.16922	1.67652	2.09489	2.07295	2.05221	1.40878	1.00231	3.00475	1.18621	3.87263	4.30052	4.3556	3.79724	1.79443	2.72708	3.16512	3.76216	0.197318	1.2164	0.739337	0.483622
itf00g16890	Adenine nucleotide alpha hydrolases-like superfamily protein	itf00g16890	Chr00	28290816	28291992	0	0.357862	0.881732	0.431294	0.305634	0.772911	0	0	0.257725	0	0.434502	0	0	0	0	0.4076	0.299096	0	0	0.992306	0.895356	0	0.569048	0.319812	0.509663	0	0	0.407146	0.24272	0	0.726822	1.29898	1.44749	0	0	0	0.871413	0	0.375463	0.788211	0	0	0.379956	0.445669
itf00g16900	Ribosomal protein L18e/L15 superfamily protein	itf00g16900	Chr00	28300367	28301084	246.08	157.679	199.724	135.279	190.601	126.078	228.233	125.184	148.783	147.115	136	136.712	163.608	241.037	188.926	126.028	148.288	143.347	150.145	155.568	284.682	219.556	218.224	190.739	125.972	116.375	118.775	158.248	156.388	194.554	164.8	133.017	448.924	389.051	439.793	286.772	302.979	253.304	246.924	189.248	211.618	189.116	127.149	120.144
itf00g16910	hypothetical protein	itf00g16910	Chr00	28301503	28302983	0	0	0	0.44966	0	0	0	0	0	0	0	0	0	0	0	0	0	0.355478	0	0	0	0	0	0.342578	0.262533	0.369509	0	0	0	0	0	0	0	0	0	0	0	0	0	0.40988	0	0	0.396368	0.454411
itf00g17020	IQ-domain	itf00g17020	Chr00	28463018	28465525	7.04314	10.1695	8.46694	8.86717	7.12403	9.80094	9.07138	10.9465	7.87137	7.73904	8.43443	5.99964	5.98238	7.24425	6.76581	4.93609	7.02107	7.32974	8.53231	10.7495	9.50106	10.244	13.2687	9.77745	8.76688	8.76607	8.7648	9.32402	4.21011	5.65296	4.55883	4.1337	9.46074	9.23981	3.85479	6.82833	5.87483	5.93943	9.32043	7.33443	3.96047	4.74004	6.1548	4.97747
itf00g17030	Protein kinase family protein with leucine-rich repeat domain	itf00g17030	Chr00	28510276	28516661	0.0804008	0.120083	0.153351	0.235109	0.221374	0.23419	0.0946704	0.257957	0.175033	0.0959922	0.32392	0.249466	0.28408	0.13811	0.231397	0.316609	0.116955	0.275784	0.322453	0.262833	0.0952097	0.326272	0.370094	0.558259	0.363235	0.343713	0.463518	0.237213	0.268786	0.392195	0.365902	0.173647	0.0178215	0.040678	0.0517316	0.0483477	0.0478529	0.152559	0.148815	0.197961	0.210215	0.15401	0.316	0.17847
itf00g17040	Protein kinase family protein with leucine-rich repeat domain	itf00g17040	Chr00	28522428	28526862	0.665528	0.32703	0.742919	0.478861	1.02034	0.691967	1.03211	0.499207	0.584555	0.506512	0.370299	0.841501	0.701187	0.451816	0.728001	0.943574	0.204621	0.305043	0.311254	0.189705	0.286924	0.363492	0.733557	0.589857	0.309975	0.260356	0.139724	0.0785281	0.319674	0.464598	0.454925	0.217005	0.0755129	0.0172799	0.119412	0.112803	0.041475	0.115264	0.259551	0.407418	0.276569	0.8553	0.374607	0.471677
itf00g17050	U2 snRNP auxilliary factor, large subunit, splicing factor	itf00g17050	Chr00	28527942	28528817	0.32631	0.334422	0.210204	0.595961	1.02665	0.55995	1.10665	0.206702	0.823159	0.211019	0.416088	1.52906	0.841663	0.750024	1.3541	0.424202	0.811548	0.482643	1.07496	0.811132	1.02224	0.648225	3.47167	1.45265	1.5337	2.94803	0.991797	0.16083	1.2635	0.773656	0.561764	2.14067	0	0	0	0.174214	0.16094	0	0.168142	0.16956	0.331777	0.203515	0.514532	0.19306
itf00g17070	hypothetical protein	itf00g17070	Chr00	28534954	28539110	68.51	46.3725	78.9972	56.343	58.5458	40.9986	38.7365	27.8873	42.6943	27.3966	23.1804	13.966	63.2544	43.9279	46.1802	17.0138	12.7273	14.0364	5.25598	10.143	5.94054	16.2881	3.15426	22.5752	11.6822	9.91706	8.86116	11.0988	5.00318	4.43543	5.88403	1.08612	4.45485	3.91251	0.915598	4.04194	52.5098	12.8918	4.91847	5.88875	7.46818	2.07798	30.8574	40.3764
itf00g17090	hypothetical protein	itf00g17090	Chr00	28550331	28551312	0.325195	4.06975	0.423918	3.68023	0.29308	6.27588	2.18595	4.75836	2.07524	1.69461	2.09439	0.446895	1.38303	0	0	0.454005	3.01782	4.16603	3.59015	1.55577	0.858102	3.1379	0.579023	0.931609	3.85377	1.31691	1.64206	2.1626	0.725923	0.402464	0	0.908204	2.245	5.5446	0	2.53785	5.55863	4.94207	1.03938	2.88516	9.73854	7.65971	4.52212	8.61498
itf00g17120	conserved hypothetical protein	itf00g17120	Chr00	28576844	28578522	0	0	0	0	0	0	0	0	0	0	0	0	0	0	0	0	0	0	0	0	0	0	0	0	0	0	0	0	0	0	0	0	0	0	0	0	0	0	0	0	0	0	0	0
itf00g17150	CAP (Cysteine-rich secretory proteins, Antigen 5, and Pathogenesis-related 1 protein) superfamily protein	itf00g17150	Chr00	28687667	28688513	0	0	0	0	0	0	0	0	0	0	0	0	0	0	0	0	0	0	0	0	0	0	0	0	0	0	0	0	0	0	0	0	0	0	0	0	0	0	0	0	0	0	0	0
itf00g17170	pleckstrin homology (PH) domain-containing protein	itf00g17170	Chr00	28698076	28699970	0.901467	1.84708	0	1.08879	2.04647	1.05149	0	0	0.804193	1.17004	1.72185	0.599146	1.63727	0.546625	1.08547	0.576598	0.375339	0.44235	0	0.451995	0	0.480206	0	0	0	0.493745	0.572706	0.90091	0.723191	1.88216	0	0	1.87765	2.54642	0.463093	0.472296	0	1.50806	1.92908	0.949882	0.456068	2.63668	0.476557	0
itf00g17230	Pectin lyase-like superfamily protein	itf00g17230	Chr00	28844553	28845757	0	0	0	0	0	0	0	0	0	0	0	0	0	0	0	0	0	0	0	0	0	0	0	0	0	0	0	0	0	0	0	0	0	0	0	0	0	0	0	0	0	0	0	0
itf00g17270	hypothetical protein	itf00g17270	Chr00	28921674	28922751	0	0	0	0	0	0	0	0	0	0	0	0	0	0	0	0	0	0	0	0	0	0	0	0	0	0	0	0	0	0	0	0	0	0	0	0	0	0	0	0	0	0	0	0
itf00g17370	novel plant snare	itf00g17370	Chr00	29198653	29205499	0	0.0708738	0	0	0	0	0	0.082827	0	0.0814959	0	0	0	0	0.0706703	0	0	0	0	0	0	0	0	0	0	0	0	0	0	0	0	0	0.0809238	0	0	0	0	0	0.0694869	0	0	0	0	0
itf00g17470	conserved hypothetical protein	itf00g17470	Chr00	29387521	29387872	5.88082	3.01295	3.808	2.73897	6.51988	4.20862	8.26878	2.77881	6.07194	8.65699	3.84769	4.09389	5.05708	5.43039	7.07114	7.7395	3.07129	2.02082	5.53954	4.22224	4.73783	4.88781	5.52507	4.19311	3.89638	2.98716	0.926088	5.75345	5.46691	6.06543	3.54324	9.03537	5.92465	10.8009	4.47159	4.86117	5.69378	5.07527	6.97435	5.48291	2.20551	0.890944	0.76233	0.884967
itf00g17480	mevalonate kinase	itf00g17480	Chr00	29391819	29397527	28.9628	24.224	32.1092	25.1462	29.0995	18.6798	22.885	17.4332	13.1953	11.6763	8.89096	7.14808	27.1746	19.3201	10.666	7.57998	17.9358	18.7241	12.6208	16.6429	15.2831	23.2962	11.6294	28.06	12.296	11.6563	13.2181	9.89645	7.3067	8.21003	8.69589	4.44698	10.231	12.557	6.42097	14.9886	11.2406	12.0584	12.5317	12.2683	39.1806	27.4902	29.9861	32.9023
itf00g17490	Glycoprotein membrane precursor GPI-anchored	itf00g17490	Chr00	29397834	29398529	0.492174	0.608144	1.2059	1.07304	0.5125	0.687864	0.709722	0	0.994243	1.56945	2.53699	3.09711	0.902017	1.41017	1.09419	4.6731	2.31879	1.64724	2.72641	0.895809	0.459875	0.57969	0.146803	0.429129	2.43423	1.63807	2.31992	1.0691	1.47198	1.10657	1.4605	0	0.427703	0.300724	1.11495	1.04158	0.693535	0.339699	0.170689	0.849411	0.318257	0.365132	0.838901	0.197759
itf00g17500	NAD(P)-binding Rossmann-fold superfamily protein	itf00g17500	Chr00	29407034	29407500	0	0	0	0	0	0	0	0	0	0	0	0	0	0	0	0	0	0	0	0	0	0	0	0	0	0	0	0	0	0	0	0	0	0	0	0	0	0	0	0	1.25705	0	0.997634	0.382673
itf00g17520	O-fucosyltransferase family protein	itf00g17520	Chr00	29417850	29419809	5.53084	4.34327	5.74895	6.05024	7.60269	4.86825	6.41128	6.43948	5.52703	6.6694	5.8675	6.30569	5.63175	7.296	6.14423	7.36261	3.8569	4.03559	5.07194	4.10153	4.29616	4.77079	5.32606	5.31739	5.26279	4.73532	4.05146	3.99157	3.57982	3.21471	4.65116	2.70097	4.17905	4.40781	3.18912	3.90039	5.02462	4.80395	4.98148	6.06296	2.64106	2.68	2.81107	4.16173
itf00g17530	hypothetical protein	itf00g17530	Chr00	29425541	29430034	0.358884	0	0.393244	0	0	0	0	0	0	0	0	0.346575	0	0	0	0	0	0	0	0	0.315618	0	0	0	0	0	0	0	0	0	0	0	0	0	0	0	0	0	0	0	0	0	0	0
itf00g17550	AGAMOUS-like	itf00g17550	Chr00	29432360	29432684	0	0	0	0	0	0	0	0	0	0	0	0	0	0	0	0	0	0	0	0	0	0	0	0	0	0	0	0	0	0	0	0	0	0	0	0	0	0	0	0	0	0	0	0
itf00g17560	AGAMOUS-like	itf00g17560	Chr00	29434651	29435452	0	0	0	0	0	0	0	0	0	0	0	0	0	0	0	0	0	0	0	0	0	0	0	0	0	0	0	0	0	0	0	0	0	0	0	0	0	0	0	0	0	0	0	0
itf00g17570	AGAMOUS-like	itf00g17570	Chr00	29440316	29441006	0	0	0	0	0	0	0	0	0	0	0	0	0	0	0	0	0	0	0	0	0	0	0	0	0	0	0	0	0	0	0	0	0	0	0	0	0	0	0	0	0	0	0	0
itf00g17580	CAP (Cysteine-rich secretory proteins, Antigen 5, and Pathogenesis-related 1 protein) superfamily protein	itf00g17580	Chr00	29481115	29481982	0	0	0	0	0	0	0	0	0	0	0	0	0	0	0	0	0	0	0	0	0	0	0	0	0	0	0	0	0	0	0	0	0	0	0	0	0	0	0	0	0	0	0	0
itf00g17610	CAP (Cysteine-rich secretory proteins, Antigen 5, and Pathogenesis-related 1 protein) superfamily protein	itf00g17610	Chr00	29499752	29500145	0	0	0	0	0	0	0	0	0	0	0	0	0	0	0	0	0	0	0	0	0	0	0	0	0	0	0	0	0	0	0	0	0	0	0	0	0	0	0	0	0	0	0	0
itf00g17640	polyubiquitin	itf00g17640	Chr00	29567683	29572532	0	0	1.97475	0	0	0	0	0	0	0	0	0	0	0	0	0	0	0	0	0	0	0	0	0	0	0	0	0	0	0	0	0	0	0	0	0	0	0	0	0	0	0	0	0
itf00g17670	cytochrome p450 78a9	itf00g17670	Chr00	29599490	29601257	0.511684	0.117491	0.262812	0.480544	0.373924	0.137928	0.464385	0.14037	0.260897	0.415785	0.246541	0.404726	0.39901	0.718245	0.759409	0.563775	0.512338	0.473129	0.363142	0.717517	0.152687	0.369039	0.0729435	0.953431	0.480577	0.547776	0.804156	0.436337	0.261986	0.200659	0.50112	0.371421	0	0	0.0996299	0	0	0.0439237	0.0873285	0.0429639	0.0844847	0.0485448	0.0887353	0.265734
itf00g17680	DNA repair (Rad51) family protein	itf00g17680	Chr00	29626519	29628972	1.09275	1.15442	0.85929	1.16887	0.860151	1.39474	1.0705	1.54891	0.993748	1.55871	1.57817	1.65438	1.80394	2.12392	0.65509	0.795495	0.830091	0.718714	0.760329	1.39629	0.66265	0.893225	1.25213	0.612298	0.712994	0.437967	0.44552	0.329238	0.546233	0.401111	0.782184	0.110748	1.86345	1.1279	1.3102	2.12331	1.73373	1.09964	1.04088	2.13261	2.59447	3.15765	1.82187	2.28519
itf00g17750	zinc ion binding;nucleic acid binding	itf00g17750	Chr00	29696062	29698664	0	0	0	0	0	0	0	0	0	0	0	0	0	0	0	0	0	0	0	0	0	0	0	0	0	0	0	0	0	0	0	0	0	0	0	0	0	0	0	0	0	0	0	0
itf00g17770	DNAse I-like superfamily protein	itf00g17770	Chr00	29705969	29712081	0	0	0	0	0	0	0	0	0	0	0	0	0	0	0	0	0	0	0	0	0	0	0	0	0	0	0	0	0	0	0	0	0	0	0	0	0	0	0	0	0	0	0	0
itf00g17790	zinc ion binding;nucleic acid binding	itf00g17790	Chr00	29718294	29721054	0	0	0	0	0	0	0	0	0	0	0	0	0	0	0	0	0.00985296	0	0.0110078	0	0	0	0.00915906	0.0101543	0.0170883	0.010069	0.0263956	0.0283115	0	0	0	0.013239	0	0	0	0	0	0	0	0	0	0	0	0
itf00g17810	nucleic acid binding;zinc ion binding	itf00g17810	Chr00	29728115	29730800	0	0	0	0	0	0	0	0	0	0	0	0	0	0.0157476	0	0	0	0	0	0	0	0	0	0	0	0	0	0	0	0	0	0	0	0	0	0	0	0	0	0	0	0	0	0
itf00g17870	hypothetical protein	itf00g17870	Chr00	29821853	29822528	6.50447	3.29098	4.50854	3.17917	10.6567	5.67601	13.0542	4.71308	12.7654	12.9155	15.3943	27.432	10.9489	13.4967	23.6425	31.0965	2.45975	1.41671	6.77835	4.89172	1.51328	4.12544	2.3429	7.48645	5.02911	6.97232	6.79263	21.8398	3.6795	7.79505	9.74975	8.58803	15.5355	18.7247	18.5628	11.8987	5.1849	3.19193	11.857	6.15663	0.292621	6.16636	0.458927	0.531604
itf00g17900	hypothetical protein	itf00g17900	Chr00	29862826	29863225	0	0	0	0	0	0	0	0.23519	0	0	0	0	0	0	0	0.264888	0	0	0.421262	0	0.674296	0.34154	0.318465	0	0	0	0.966723	0.486573	0.763148	0.816246	0.407386	1.67385	0	0	0	0	0.26577	0.249189	0	0	0	0	0	0
itf00g17920	hypothetical protein	itf00g17920	Chr00	29938571	29938937	0	0	0	0	0	0	0	0	0	0	0	0	0	0	0	0	0	0	0	0.666884	0	0	0	0	0	0	0	0	0	0	0	0	0	0	0	0	0	0	0	0	0	0	0	0
itf00g17950	S-locus lectin protein kinase family protein	itf00g17950	Chr00	29994668	29995801	0.0707683	0	0	0	0.189361	0.0804637	0.0792592	0	0.0557824	0	0	0.0973841	0	0.0822858	0.0812571	0	0	0	0	0.0710094	0.0635256	0	0.185804	0	0.157206	0.0699222	0	0	0	0	0.0785626	0	0.0797853	0.269308	0.177081	0.160434	0	0	0.312948	0.159299	0	0	0	0.0906627
itf00g17960	S-locus lectin protein kinase family protein	itf00g17960	Chr00	29996172	29999341	0.0525434	0.642878	0.230318	1.03032	0.15438	1.53344	0.293577	1.60384	0.366894	0.571671	0.888692	0.603296	0.102054	0.120499	0.159963	0.28833	0.739211	0.520699	0.834129	0.612361	0.152323	0.176854	0.205342	0.166551	0.513629	0.584277	0.39988	0.27512	0.0460979	0.245345	0.209929	0.0830905	1.46228	2.39266	0.909035	1.32577	0.586654	1.30026	1.30229	1.67482	0.574871	0.615915	0.54892	0.59834
itf00g17970	receptor kinase	itf00g17970	Chr00	30003514	30008994	0.284165	0.862534	0.287284	0.404495	0.219127	0.652126	0.307024	0.438502	0.957106	0.448172	1.08593	0.521091	0.795548	0.240767	0.314044	0.434414	0.259075	0.514298	0.505588	0.812294	0.599668	0.611374	1.04858	0.863246	0.702782	0.747141	1.17683	0.369023	0.605292	0.302564	1.23653	0.480804	0.0733793	0.149855	0.209254	0.907878	0	0.460106	0.701782	0.366727	1.0372	4.3	0.424197	0.170466
itf00g17980	hypothetical protein	itf00g17980	Chr00	30011078	30013316	0	0	0	0	0	0	0	0	0	0	0	0	0	0	0	0	0	0	0	0	0	0	0	0	0	0	0	0	0	0	0	0	0	0	0	0	0	0	0	0	0	0	0.0356121	0
itf00g18000	Cytochrome P450 superfamily protein	itf00g18000	Chr00	30041377	30041897	0	0	0	0	0.289031	0	0	0	0	0	0	0	0.295516	0	0	0.390614	0.276043	0	0	0	0.327187	0	0	0.980272	0	0	0.422089	0	0.886289	0	0	0.555609	0	0.298102	0	0	0	0.349068	0	0	0	0	0	0
itf00g18050	hypothetical protein	itf00g18050	Chr00	30122134	30122693	0	0	0	0	0	0	0	0	0	0	0	0	0	0	0	0	0.172465	0	0	0	0	0	0	0	0	0	0	0	0	0	0	0	0	0	0	0	0	0	0	0	0	0	0	0
itf00g18080	Tetratricopeptide repeat (TPR)-like superfamily protein	itf00g18080	Chr00	30145253	30148215	2.92503	3.2289	1.80832	2.90478	3.90959	3.28406	2.3346	2.55227	6.41404	7.43255	5.9159	4.48483	3.09805	4.9968	4.90238	5.89784	0.953222	0.683087	1.94769	0.563135	0.741036	0.389363	0.956423	0.794813	0.805372	2.01313	1.70942	1.23077	0.731445	0.617516	0.756593	0	6.59428	8.26375	4.62442	3.1626	5.13985	3.22902	4.791	6.26924	1.59048	3.43186	1.68233	1.43457
itf00g18090	hypothetical protein	itf00g18090	Chr00	30148248	30148530	0	0.914292	0	0	0	0	0	0	0	0	1.19853	0	0	0	0	0	0	0	0	0	0	0	0	0	0.760789	0	1.10991	0	0	0	0	0	0	0	0	1.06408	0	0	0	0	0	0	0	0
itf00g18100	hypothetical protein	itf00g18100	Chr00	30167424	30167754	0	0	0	0	0	0	0	0	0	0	0	0	0	0	0	0	0	0	0	0	0	0	0	0	0	0	0	0	0	0	0	0	0	0	0	0	0	0	0	0	0	0	0	0
itf00g18150	cytochrome P450, family 72, subfamily A, polypeptide	itf00g18150	Chr00	30237978	30239372	81.6566	98.4765	67.7471	81.2537	100.713	96.5766	101.198	80.897	52.3863	61.7263	60.5404	55.1051	60.3083	57.6516	76.1184	47.5308	88.0223	85.3099	103.332	112.698	66.5268	89.9089	72.5367	91.2741	70.8988	66.6504	67.1804	54.4342	51.0814	58.1085	50.408	35.1613	55.8333	62.758	26.0174	61.9076	33.6956	48.6515	71.7308	74.4014	58.7557	54.6009	67.1028	58.0395
itf00g18160	hypothetical protein	itf00g18160	Chr00	30242521	30244288	0.564657	0.56421	0.441695	0.354682	0.776023	0.43362	0.640367	0.538151	0.609636	0.428484	0.369386	0.477875	0.903822	1.01247	0.5001	0.316997	0.645465	2.83782	1.21089	2.23291	1.60895	1.82508	1.27977	1.56183	2.23718	1.37257	2.54171	1.60687	1.14145	1.05235	0.989836	1.15432	1.1538	0.839592	0.234992	0.429945	0.966829	0.458622	0.577283	0.438479	0.691292	0.122681	0.716183	0.30098
itf00g18180	hypothetical protein	itf00g18180	Chr00	30252809	30254582	57.8888	50.7367	49.808	53.9882	63.922	49.4701	101.854	55.6202	38.0398	43.4825	43.3516	32.4551	46.7655	42.8693	53.0626	38.0107	29.4428	32.6761	34.1524	44.2923	27.3318	34.3838	24.8443	32.8489	25.8931	28.1588	32.6881	28.5107	25.1226	25.9859	33.7804	20.3646	85.0647	68.3053	41.5632	55.9082	78.6062	50.6495	70.898	60.2075	29.1986	16.0715	55.8228	38.1557
itf00g18190	poly(A) binding protein	itf00g18190	Chr00	30255783	30259788	2.2849	2.04819	2.56424	2.09231	3.4163	2.16786	2.57804	1.61412	1.85598	1.84205	2.1453	1.82648	2.26408	1.7919	2.68787	2.08282	1.71486	1.51201	2.50908	2.75665	1.41028	1.83194	2.34585	2.97019	2.04219	1.83786	2.05934	1.08341	1.7005	2.01893	1.80346	2.08276	0.967161	0.898324	0.564434	1.89119	0.2984	0.959448	2.40226	1.87335	0.375154	0.671587	0.664729	0.766177
itf00g18200	Plant protein of unknown function (DUF247)	itf00g18200	Chr00	30264084	30267575	2.06376	0.742327	0.36499	0.865804	2.98564	1.33165	1.27652	0.56584	0.473406	1.08485	0.749301	0.660409	1.4754	0.951684	1.32777	2.21184	0.244318	0.108489	0.18827	0.455915	0.0951283	0.368149	0.185663	0.68766	0.207636	0.21992	0	0.274827	0.149374	0.121835	0.123097	0.0676527	0.3333	0.293944	0	0.190442	0.47326	0.0709265	0.438569	0.331895	0.294154	0.22194	0.308712	0.217679
itf00g18210	shoot gravitropism 2 (SGR2)	itf00g18210	Chr00	30286179	30291061	5.87605	9.69432	7.71734	9.97147	9.46856	9.70093	6.85181	8.99177	12.6286	11.6851	15.6894	14.7307	8.22654	4.7301	8.47699	16.6926	7.08175	7.63961	8.59345	7.8827	2.45752	3.57951	3.17052	6.64933	10.2019	9.5225	13.8553	10.4685	6.32145	5.09024	9.63758	8.80743	3.23916	3.27466	3.06977	6.77565	1.03463	5.63954	7.98219	7.76022	3.97419	7.24315	6.26643	5.0422
itf00g18220	C2H2 zinc-finger protein SERRATE (SE)	itf00g18220	Chr00	30296475	30308114	16.8567	16.5682	19.1366	17.4367	18.7227	18.5162	17.2088	16.7237	21.5908	20.6733	26.194	24.5184	19.176	15.1921	21.3184	22.9912	17.5879	16.6431	18.4335	15.6827	12.2881	12.6225	12.6242	17.1444	22.0906	17.6014	19.6185	20.3153	12.1992	10.8658	17.4393	14.6066	10.9726	11.5835	15.5071	15.9974	8.91293	17.0579	20.2586	20.541	15.4768	31.9716	12.3042	12.2737
itf00g18270	Ribosomal protein L7Ae/L30e/S12e/Gadd45 family protein	itf00g18270	Chr00	30341310	30346101	29.8656	21.8309	34.6713	22.5821	30.1785	17.8589	30.2409	21.777	19.8197	23.6563	22.3626	17.9859	29.6728	39.8087	33.3803	31.7161	15.762	15.7312	19.0322	17.3916	27.0164	29.9271	32.0572	17.997	14.7176	16.4607	16.9518	18.329	26.3676	26.6141	22.4296	24.6366	56.7009	60.8864	18.2722	34.6568	29.5092	29.7709	31.0441	29.1152	18.1417	21.7257	14.2187	13.3264
itf00g18500	photosystem II subunit O-2	itf00g18500	Chr00	30786775	30789020	4.9195	1.96157	3.93697	1.2192	7.42636	3.02642	19.6608	2.66045	1.25012	0.874617	1.31437	1.45587	1.50174	0.711929	6.71092	0.783093	0.906303	1.79841	0.990129	1.50231	0.643728	1.22123	1.11088	0.999257	1.05272	2.87419	2.60257	0.715775	0.643332	1.448	0.369499	2.59991	2.70063	2.03426	2.68253	2.04527	3.2435	2.16862	1.53629	1.4454	0.375921	0.24211	1.56911	1.85649
itf00g18510	hypothetical protein	itf00g18510	Chr00	30793093	30797346	0	0	0	0.399584	0	0	0	0	0	0.436342	0	0	0	0	0	0	0	0	0	0	0	0	0	0	0	0	0	0	0	0	0	0	0	0	0	0	0	0	1.03731	0	0	0	0.340994	0
itf00g18560	S-locus lectin protein kinase family protein	itf00g18560	Chr00	30887615	30889445	0.110795	0.377984	0.10072	0.0492306	0.175862	0.176045	0.08555	0.19712	0.0611869	0.248474	0.0506085	0.165795	0.196701	0	0.17639	0.102059	0	0.149985	0.0865269	0.0395333	0.0330549	0.074496	0.0334218	0.0367877	0.0856976	0.0782862	0.0493914	0	0.0268083	0.0879131	0.0436336	0	0.0857353	0.191979	0	0.0847219	0	0.0927912	0.254811	0.0451107	0.118755	0.0975996	0.208813	0.145296
itf00g18600	Chaperone DnaJ-domain superfamily protein	itf00g18600	Chr00	30976562	30977557	52.0126	74.2827	71.3509	84.1549	58.6583	57.8763	95.9789	71.3318	55.6943	55.5002	44.138	57.2379	84.904	74.6756	54.4204	60.4499	65.5642	65.8619	38.2322	49.7857	35.9022	70.3991	29.0842	48.4211	37.4239	47.0358	35.0551	37.4147	19.7671	22.2664	26.3964	19.655	57.0282	66.9053	23.8593	43.0551	67.9825	44.9692	58.8629	48.8705	224.119	164.809	147.626	172.226
itf00g18620	RWP-RK domain-containing protein	itf00g18620	Chr00	31005637	31006583	0	0.0755989	0	0	0	0.0775607	0	0	0.0513135	0	0	0	0	0	0.0783477	0	0.0612514	0.134074	0.146828	0	0.232983	0.121787	0.0551519	0	0.202165	0	0	0.0859377	0	0.0706432	0.0741171	0	0	0	0	0	0	0	0.0766932	0	0	0	0	0
itf00g18660	S-adenosyl-L-methionine-dependent methyltransferases superfamily protein	itf00g18660	Chr00	31035157	31035986	0.186583	0	0.264078	0.254278	0	0.228641	0	0	0	0	0.262468	0	0.174422	0	0.22696	0	0.339476	0	0.471987	0.21043	1.18087	1.43717	0.697921	0	0.143961	0	0.260043	0.216823	0.515719	0.857254	0.44322	0.66391	0.257566	0	0	0	0	0.249902	0	0	0	0	0	0
itf00g18690	PRLI-interacting factor, putative	itf00g18690	Chr00	31142147	31146650	6.91993	7.19332	5.95649	6.19134	8.27064	7.11879	9.82133	5.01088	6.82661	7.12928	7.02309	9.36527	8.92116	8.0342	9.7047	8.17424	5.55086	6.61384	6.69441	7.31962	12.777	8.02882	15.9968	7.42903	7.59329	5.72065	7.10995	5.25377	11.2886	9.69955	9.09848	8.21024	11.0079	9.86241	8.63525	10.6264	7.59431	13.4026	12.4135	13.7523	2.72714	1.43805	4.56317	2.43246
itf00g18850	Polynucleotidyl transferase, ribonuclease H-like superfamily protein	itf00g18850	Chr00	31400171	31402191	0.23832	0.0624876	0.271497	0.176583	0.242193	0.0939719	0.210062	0.260978	0.249283	0.265092	0.265956	0.192175	0.132477	0.287512	0.19006	0.114388	0.0717357	0.0403226	0.020789	0.0204206	0	0	0	0	0.0618527	0.0386153	0.0247648	0.0759017	0	0	0.0460814	0	0.0435397	0.0461786	0.0291736	0.0733734	0.0542583	0.0958603	0.137876	0.183989	0.130612	0.180138	0.301386	0.19485
itf00g18870	Transducin/WD40 repeat-like superfamily protein	itf00g18870	Chr00	31429805	31431250	1.15241	1.85711	2.25715	2.1541	2.54813	0.64808	1.62419	0.357943	2.32665	0.736446	0.747838	0.802308	1.95373	1.99615	2.97315	1.51301	3.2666	4.26722	6.3482	2.89871	1.80798	3.65026	1.30928	3.0828	2.12265	2.66253	1.43456	2.27373	2.68578	2.7789	2.98185	1.9019	0.331164	0.744427	1.35697	2.55733	1.90031	1.35213	1.93405	1.64672	0.879781	1.78971	0.62471	1.07318
itf00g18910	vascular related NAC-domain protein	itf00g18910	Chr00	31562799	31566125	0.468761	0.522929	0.600273	1.05454	1.63911	1.67074	1.74822	0.807775	0.490058	0.513841	0.44015	0.461978	0.14192	0.0713828	1.13724	1.38348	0.450749	0.33124	1.12785	1.06378	0.31602	0.730388	0.450485	4.15684	0.302496	0.344648	0.568532	0.348786	0.216882	0.364862	0.53722	0	1.37523	1.50725	1.19227	2.86018	2.50655	1.57584	1.95268	2.09639	1.05576	1.72191	0.566261	0.302363
itf00g18960	RING/U-box superfamily protein	itf00g18960	Chr00	31637435	31639284	31.0209	19.3883	25.9898	23.1653	33.5343	29.2453	31.8418	26.8809	33.0735	37.4174	34.425	43.3884	23.9588	37.2483	28.0269	45.7231	20.604	24.3264	28.0282	19.4957	17.6896	29.0364	23.2808	31.4905	31.1693	34.4631	31.9738	29.0489	22.3581	26.8627	30.9914	25.5928	22.8314	28.2836	17.1953	20.0832	25.0854	17.8712	26.883	27.1085	21.9365	26.7642	26.1322	24.5174
itf00g18970	alpha/beta-Hydrolases superfamily protein	itf00g18970	Chr00	31639808	31642927	29.1482	31.9967	32.2547	32.7214	37.1099	37.8138	36.3652	28.8384	37.8011	35.7094	37.4445	32.5654	55.2056	40.7718	40.4443	34.4156	25.5551	32.1209	28.7518	35.5921	27.0317	34.7798	24.9125	35.7564	28.0367	31.082	30.5553	32.9493	21.7671	21.6246	25.1417	27.3317	33.0482	37.0795	15.3052	37.8965	21.467	30.4807	35.947	34.3726	24.629	13.527	32.2018	27.8942
itf00g18980	alpha/beta-Hydrolases superfamily protein	itf00g18980	Chr00	31645353	31646648	12.4868	14.3805	16.1477	16.7379	14.759	17.0862	12.8022	11.5065	16.9361	17.9361	16.8982	16.73	23.1604	11.6776	16.0545	9.2707	7.00895	7.27179	9.52821	13.1517	7.04987	4.63107	6.52819	7.59679	9.87912	7.40819	9.56675	7.90467	9.57899	5.45548	6.76157	11.8941	11.256	9.3815	9.43135	18.1939	6.72649	13.202	14.0662	13.9731	10.5066	5.2858	12.5298	12.8005
itf00g19010	conserved hypothetical protein	itf00g19010	Chr00	31667797	31669080	5.92469	5.74302	6.15722	3.37382	5.73294	5.16358	4.95915	3.74683	5.4574	5.41257	7.90894	7.03028	6.13347	6.71955	7.4778	8.65768	6.7688	7.81192	9.96806	7.44953	6.62962	9.09294	7.13705	9.17421	9.8765	10.8521	10.3066	18.4397	7.7632	6.64758	7.69514	8.22326	4.65367	6.7699	2.76111	4.6928	3.38262	2.42395	6.91131	4.59661	3.04567	4.47737	2.46396	4.99195
itf00g19030	hypothetical protein	itf00g19030	Chr00	31683037	31683876	0	0	0	0	0	0	0	0	0	0	0	0	0	0	0	0	0.457989	0.799367	0.147208	0	0.511638	0.284474	0.399796	0.271176	0.202228	0.421424	0.163877	0.53377	0.217417	0.392075	0.162773	0.196663	0	0	0	0	0	0	0	0	0	0	0	0
itf00g19090	histidine acid phosphatase family protein	itf00g19090	Chr00	31759192	31760841	3.92014	5.57485	3.15944	3.56122	3.45004	4.44679	5.76459	3.34786	4.15216	3.73975	3.95236	5.15558	3.07038	2.52301	3.18644	2.41653	5.39751	3.56442	6.25018	6.91986	3.72441	2.51607	4.74236	3.80358	6.51627	4.56339	4.40091	3.1967	3.68395	3.44051	4.26629	3.17613	2.69945	2.6845	3.20354	5.42406	1.53798	6.00439	5.19534	6.0452	5.59372	5.71417	5.06884	4.89481
itf00g19110	sigma factor binding protein	itf00g19110	Chr00	31812345	31812678	0	0	0	0	0	0	0	0	0	0	0	0	0	0	0	0	0	0	0	0	0	0	0	0	0	0	0	0	0	0	0	0	0	0	0	0	0	0	0	0	0	0	0	0
itf00g19120	gamete expressed protein	itf00g19120	Chr00	31841637	31842252	0	0	0	0	0	0	0	0	0	0	0	0	0	0	0	0	0	0	0	0	0	0	0	0	0	0	0	0	0	0	0	0	0	0	0	0	0	0	0	0	0	0	0	0
itf00g19130	hypothetical protein	itf00g19130	Chr00	31861013	31863169	0	0	0	0	0	0	0	0	0	0	0	0	0	0	0	0	0	0	0	0	0	0	0	0	0	0	0	0	0	0	0	0	0	0	0	0	0	0	0	0	0	0	0	0
itf00g19150	terpene synthase	itf00g19150	Chr00	31892881	31893624	0	0	0	0	0	0	0	0	0	0	0	0	0	0	0	0	0	0	0	0	0	0	0	0	0	0	0	0	0	0	0	0	0	0	0	0	0	0	0	0	0	0	0	0
itf00g19230	hypothetical protein	itf00g19230	Chr00	31948294	31949983	0.03819	0.0593957	0.0863216	0.10869	0.02512	0.193092	0.199077	0.240193	0.0823026	0.042437	0.107614	0.110844	0	0.105321	0.0412662	0.0290552	0.139784	0.351171	0.147923	0.232878	0.112656	0.125659	0.196824	0.0308402	0.0240098	0.0640781	0.0367422	0.0662423	0	0.056513	0.0374577	0	0.731562	0.993011	1.28654	0.658078	0.25413	0.673106	0.237202	0.613444	0.835753	1.48693	0.266762	0.134218
itf00g19260	RNA-binding (RRM/RBD/RNP motifs) family protein	itf00g19260	Chr00	32067041	32067897	12.274	21.9648	16.2842	21.6908	17.5475	20.4493	14.8948	18.3449	29.6415	32.1382	30.8922	32.5205	21.0425	17.7625	21.0826	29.0814	29.9848	28.5067	32.5042	17.5384	19.2321	15.648	18.7954	16.5598	31.883	31.4776	33.4557	38.8826	23.4775	24.5107	26.9999	23.0583	12.6131	12.3944	14.7207	22.6377	10.7631	24.7963	25.1086	25.5937	26.1439	14.4662	23.7927	23.7305
itf00g19270	Protein of unknown function (DUF677)	itf00g19270	Chr00	32090811	32091960	0.112031	0.0613684	0	0	0	0	0	0.069489	0	0.0730256	0.0726938	0.161797	0	0	0	0.070076	0	0	0	0.0572025	0.0494902	0	0.0983505	0	0.165665	0	0.284938	0	0	0	0.0635962	0	0	0.139881	0	0.063333	0.0655354	0	0.0639793	0.06717	0	0	0.18723	0
itf00g19280	Protein of unknown function (DUF677)	itf00g19280	Chr00	32094717	32095092	0	0.261983	0	0	0.218425	0.517019	0	0	0	0.295801	0	0	0	0	0	0	0	0.223429	0	0	0	0	0	0	0	0	0	0	0	0	0	0	0.313087	0.345587	0	0	0.26912	0	0	0	0	0.601523	0	0
itf00g19290	Protein of unknown function (DUF677)	itf00g19290	Chr00	32095254	32095890	0	0.105181	0	0	0	0.223879	0	0	0.151686	0.128765	0.127807	0	0.0828492	0	0.112892	0	0.172486	0.195629	0.106755	0	0.0863853	0	0.0832818	0	0.217592	0.0961395	0.242301	0	0.0661309	0	0.219068	0	0	0	0	0.113078	0.120454	0	0.112507	0.117168	0	0	0	0.128846
itf00g19310	Protein kinase superfamily protein	itf00g19310	Chr00	32170929	32172152	0.886206	0.991447	1.08613	1.37008	1.40907	1.57471	1.23333	1.30036	1.20032	1.0799	0.95799	0.524546	2.31878	1.16601	1.05285	0.598514	1.25867	1.4724	0.630991	0.84008	1.47379	1.20867	0.414445	1.3425	1.34659	0.756609	1.06245	0.415605	0.794473	0.333227	0.216713	0.234785	0.414165	0.113189	0.524076	0.603406	0.8059	0.442161	0.605557	1.66117	5.77604	6.43779	2.35774	3.62711
itf00g19320	Protein kinase superfamily protein	itf00g19320	Chr00	32177223	32178523	1.56291	0.773927	1.39853	1.86916	0.96836	0.883959	1.47443	0.842333	0.767754	0.463372	0.38641	0.587247	1.55711	2.2827	0.550905	0	1.13154	0.985505	0.600069	0.785816	0.414775	1.46794	0.477003	1.15614	0.789116	0.0601406	0.530697	0.135679	0.214028	0.142455	0	0.150656	0.44921	0	0.207013	0.389045	2.11556	0.283353	0.195119	0.612938	7.07913	3.98534	7.37161	6.99672
itf00g19420	Disease resistance protein (TIR-NBS-LRR class) family	itf00g19420	Chr00	32368072	32373951	0.896753	0.447888	1.04806	0.870093	1.41591	0.921313	1.24821	0.747372	0.863985	0.92319	0.558271	0.551214	1.25121	0.861089	0.812615	0.640813	14.176	17.1419	12.9467	11.701	3.63922	9.24451	4.16436	14.2524	20.3623	15.2771	14.0886	8.56931	4.51659	3.20152	7.14735	0.84718	0.070318	0.0593493	0.018032	0	0.296167	0.204132	0.163083	0.174136	0.476228	0.274167	0.850227	0.957128
itf00g19430	Calcium-dependent lipid-binding (CaLB domain) family protein	itf00g19430	Chr00	32377322	32378798	0.121346	0.213101	0.367623	0.263434	0.233764	0.063896	0.329367	0.0627546	0.0916942	0.219908	0.135077	0.0685823	0.705697	0.315724	0.201236	0.0571732	0.0959068	0.109122	0	0	0.214001	0.0524393	0.153167	0.105456	0.083249	0.0553155	0.129783	0	0.0425194	0.0755121	0.0647187	0	0.192925	0.24573	0.343346	0.559842	0.636365	0.486719	1.06381	0.489875	0.590424	0.648884	0.37381	0.445682
itf00g19440	hypothetical protein	itf00g19440	Chr00	32382455	32382965	21.0815	21.9988	26.7808	30.0082	29.1402	29.1763	37.984	32.1287	22.9252	22.5645	13.0511	12.2274	36.7418	16.1628	21.2215	17.3765	51.6762	37.5589	26.2341	23.7805	12.5941	26.3819	16.3152	32.5297	62.3242	38.2618	30.8153	18.8778	19.6466	18.4054	18.8101	6.64878	3.76427	4.70325	1.11031	1.85047	10.2548	8.37823	11.1648	12.0221	11.8114	6.98219	33.3709	34.2531
itf00g19450	hypothetical protein	itf00g19450	Chr00	32391152	32391742	91.9072	82.5908	142.228	127.609	76.6278	109.166	189.396	108.832	91.9586	89.4185	57.0442	40.7828	114.283	81.2116	59.5311	20.7392	105.198	91.135	44.4757	69.8225	23.8553	48.3478	32.379	54.7531	113.064	47.4709	50.287	29.3477	34.3907	25.5829	29.2793	9.44032	28.0167	21.3556	7.46188	20.4235	59.2796	21.8039	31.6455	45.6823	25.2737	22.636	114.067	97.7758
itf00g19460	hypothetical protein	itf00g19460	Chr00	32391928	32392652	1.5094	2.73371	3.39839	2.54224	1.84684	1.5087	3.53569	2.79276	1.40599	1.56038	0.402047	1.59731	3.03769	1.28592	2.28636	0	9.07718	7.58066	5.8477	5.24826	3.12292	6.8347	2.69339	3.54162	9.17002	7.06634	5.38981	4.85242	3.10034	6.43333	4.19238	1.7063	0.371539	0.415566	0.702399	0.642208	1.54249	1.50993	1.29614	1.74335	1.48438	0	4.79969	4.04984
itf00g19500	Protein kinase family protein with leucine-rich repeat domain	itf00g19500	Chr00	32453387	32455112	0.0534415	0	0.0355983	0.0688555	0.0243497	0	0	0	0.102679	0.103542	0	0.0776915	0.0891025	0.0612696	0	0	0.0235786	0.0262419	0.029449	0.0547896	0.023457	0.0975481	0.0224575	0.0253134	0.0201094	0	0	0	0	0	0.0296813	0	0.0982142	0	0.143646	0.031291	0	0.0663031	0.120258	0.0943832	0.113075	0.140324	0.0597807	0.0700175
itf00g19510	Protein kinase family protein with leucine-rich repeat domain	itf00g19510	Chr00	32458752	32460861	0.191088	0.186338	0.128851	0.250046	0.399517	0.418003	0.188606	0.277214	0.094799	0.348519	0.362205	0.212596	0.204279	0.529206	0.307868	0.064458	0.149904	0.14421	0.136422	0.125156	0	0.0906116	0.0207854	0.0922615	0.0734618	0.0490544	0.0949312	0.0601811	0	0	0	0	0.264418	0.456279	0.0929214	0.0832876	0.201025	0.298427	0.190076	0.226721	0.202735	0.939974	0.133489	0.156
itf00g19520	Leucine-rich receptor-like protein kinase family protein	itf00g19520	Chr00	32463496	32465802	0	0.0487545	0.0877265	0.028387	0.179398	0.101717	0.0491374	0.056198	0.0349504	0.0578511	0.0594277	0.032245	0.0934662	0.0496265	0.0506683	0.0286846	0.0390059	0.0654357	0	0	0.0192402	0	0	0	0.0167374	0.0448611	0	0.0534898	0	0	0	0	0.0505359	0	0.0547242	0.0754394	0	0.0271328	0.0249457	0.209025	0.0923048	0.287524	0.0244925	0.0560866
itf00g19530	Protein kinase family protein with leucine-rich repeat domain	itf00g19530	Chr00	32469244	32471687	0	0.0917659	0.0558016	0.162059	0.172107	0.312952	0.116718	0.160282	0.114963	0.109205	0.0844137	0.060333	0.0531195	0.118762	0.0481284	0.0844736	0.128806	0.312522	0.304141	0.302406	0.036738	0.13632	0.0178672	0.319574	0.236733	0.0837304	0.161021	0.0974803	0.0142096	0	0.0235752	0	0.076675	0.0563839	0.0524775	0.0475622	0.0238338	0.0254272	0.0463251	0.0729667	0.177222	0.299765	0.139499	0.24399
itf00g19540	Protein kinase family protein with leucine-rich repeat domain	itf00g19540	Chr00	32477188	32479276	0.495582	0.980987	0.60343	0.682329	0.683124	1.75973	0.504458	0.882512	0.933176	1.50566	1.17116	1.62715	0.605837	0.659265	0.717796	0.736433	2.16149	3.13001	3.19751	3.24971	0.251763	0.495482	0.512846	0.957513	3.35251	2.45213	2.70139	1.5318	0.150845	0.51809	0.465942	0.271123	1.33007	1.18969	0.49455	1.40439	1.34314	1.27989	1.53934	1.69661	1.16124	3.16797	1.26301	1.41341
itf00g19550	Protein kinase family protein with leucine-rich repeat domain	itf00g19550	Chr00	32480910	32483554	0.148367	0.30034	0.17788	0.424172	0.230392	0.528093	0.168885	0.349425	0.506543	0.65287	0.522942	0.569586	0.212044	0.211213	0.19638	0.3399	0.168219	0.302568	0.198005	0.257351	0.0821539	0.126297	0.0650424	0.0921385	0.201524	0.17332	0.201127	0.25536	0.0517221	0.0419387	0.0643602	0.0232154	0.355971	0.292446	0.0718515	0.282971	0.305148	0.384098	0.38583	0.497912	0.179875	0.70676	0.359047	0.512015
itf00g19560	Protein kinase family protein with leucine-rich repeat domain	itf00g19560	Chr00	32484130	32486859	0	0.0593274	0	0.0234203	0	0	0	0.0467036	0.0144877	0.0236516	0	0	0	0.0418205	0	0.0248413	0.0158692	0.0179778	0.0609713	0.0185993	0	0	0	0	0.0136709	0.0371049	0	0	0	0.0215306	0	0	0	0	0	0.0823663	0	0.0219674	0.0601646	0.0628564	0.0189792	0.116864	0.0200226	0
itf00g19570	Protein kinase family protein with leucine-rich repeat domain	itf00g19570	Chr00	32491972	32492460	0	0	0	0.44066	0	0	0	0	0	0	0	0	0.144334	0.433915	0	0	0.151885	0	0	0	0	0.316313	0	0	0	0	0.212102	0	0	0	0.197597	0	0	0	0	0	0	0.208858	0	0	0	0	0	0
itf00g19710	TCP family transcription factor domain containing protein	itf00g19710	Chr00	32832393	32832747	0	0	0	0	0	0	0	0	0	0	0	0	0	0	0	0	0	0	0	0	0	0	0	0	0	0	0	0	0	0	0	0	0	0	0	0	0	0	0	0	0	0	0	0
itf00g19770	RAN GTPase	itf00g19770	Chr00	32902859	32904089	0.135635	0	0	0	0	0	0	0	0	0	0	0	0	0	0	0	0	0	0.154211	0	0	0	0	0	0	0	0	0	0	0	0	0.15452	0	0.180377	0	0	0	0	0	0.162934	0	0	0	0
itf00g19820	IQ-domain	itf00g19820	Chr00	32997757	32998123	0	0	0	0	0	0	0	0	0	0	0	0	0	0	0	0	0	0	0	0	0	0	0	0	0	0	0	0	0.163211	0	0	0	0.159189	0	0	0	0	0	0	0	0	0	0	0
itf00g19830	Class I glutamine amidotransferase-like superfamily protein	itf00g19830	Chr00	32997819	32999744	5.81606	6.65886	5.16672	5.91979	7.7058	6.74137	6.34342	6.56135	7.29135	7.20289	6.4662	6.89443	5.62891	6.55241	5.93035	5.28628	1.06182	1.36382	1.37425	1.27988	1.06686	1.54923	1.21159	1.3728	1.20111	1.06709	1.0016	1.50278	0.970766	0.798038	0.906012	1.08286	3.6664	3.19658	1.15208	2.23009	12.92	3.27383	3.74342	2.21264	3.08577	1.93326	5.32301	6.0846
itf00g20050	NB-ARC domain-containing disease resistance protein	itf00g20050	Chr00	33384306	33388928	0.020083	0	0	0	0.0187507	0.0235882	0.0226636	0	0.0159698	0.05365	0.0281234	0	0	0	0.0233649	0	0.257608	0.164954	0.0709185	0.389666	0.0535839	0	0.0690012	0	0.093241	0.141994	0.0265662	0.0506745	0	0.0218162	0.0461519	0.0243496	0	0.0557362	0.0532915	0	0	0	0	0	0.0879176	0.111018	0.0230304	0.0268376
itf00g20060	NB-ARC domain-containing disease resistance protein	itf00g20060	Chr00	33411617	33414872	1.18768	0.995019	1.282	0.530091	0.908305	0.803657	1.31209	1.01017	0.840567	0.773685	0.924248	1.03503	1.76858	1.26879	1.63143	1.13921	1.98241	1.97886	2.83455	2.45059	0.181027	0.183249	0.179342	0.403467	1.33894	1.67368	1.48477	1.0943	0.0947177	0.0751863	0.135458	0.0639462	1.54324	2.07087	0.598258	1.03868	0.740498	0.935221	1.48383	1.94227	1.28401	1.15839	0.737195	1.08647
itf00g20070	Plant protein of unknown function (DUF868)	itf00g20070	Chr00	33418269	33419253	0.333099	0	0	0	0.290967	0	0	0	0	0	0	0	0	0	0.389324	0.39574	0	0	0	0	0	0	0	0	0	0	0	0	0	0	0	0	0	0	0	0	0.349202	0	0	0	0	0	0	0
itf00g20080	conserved hypothetical protein	itf00g20080	Chr00	33430583	33431436	0.105801	0	0.13439	0	0.180407	0.115541	0.354834	0	0	0.134306	0	0.137049	0.174475	0.405999	0.121121	0.375445	0.176381	0	0	0	0	0	0	0	0	0	0	0	0	0	0	0	0	0	0	0	0.127107	0	0	0	0	0.121481	0	0
itf00g20090	golgin candidate	itf00g20090	Chr00	33445643	33461632	0.12442	0.103872	0.111897	0.158685	0.14943	0.0836895	0.054796	0.14997	0.093427	0.0945651	0.0971363	0.242074	0.0805304	0	0.0968811	0.0922587	0.254283	0.146098	0	0.124803	0.0834839	0.192989	0.0414363	0.077541	0.0903594	0.0937861	0.0608063	0.232981	0.0951185	0.0797877	0.0808989	0.115647	0.120164	0.0326065	0.113266	0.0290003	0.180011	0.0298356	0.0276043	0.0970184	0.135667	0.354753	0.0826986	0.0818882
itf00g20100	Protein kinase family protein with leucine-rich repeat domain	itf00g20100	Chr00	33462901	33466865	0.017638	0	0	0	0	0	0	0	0.0296298	0.0241085	0.0244022	0	0.0158819	0	0.0210314	0.0246724	0.0158368	0	0	0	0.0157191	0	0.0321217	0.0179549	0	0	0	0	0.0127438	0.0209582	0	0.0457694	0.0433192	0.0242593	0	0	0	0	0	0	0.0187658	0.0233488	0.0197679	0.0451043
itf00g20130	Cytochrome c oxidase, subunit III	itf00g20130	Chr00	33573735	33575469	4.20947	1.52007	0.843209	1.31164	1.55079	1.37529	1.53156	2.48547	2.06783	2.36239	2.62074	3.42079	2.57633	1.71885	1.66713	3.06389	2.79071	2.43644	2.66172	2.3195	0.958757	1.22907	1.93417	2.56683	1.64799	1.08624	0.996005	1.10869	1.06932	0.457525	1.3391	1.67261	0.306886	0.327408	38.0979	2.03637	2.28808	1.6195	2.23645	1.72801	3.53521	2.04948	2.98402	1.59433
itf00g20140	Cytochrome C assembly protein	itf00g20140	Chr00	33603604	33604830	1.28701	0.250435	0.311338	0.441287	0.86988	0.544664	0.40827	0.151409	0.507895	0.783188	0.150961	1.42957	0.739229	0.416825	0.698008	0.414054	0.607053	0.235935	0.79572	0.244564	0.217263	0.488922	0.456392	0.94584	0.088385	0.124192	0.149169	0.38184	0.0898417	0.297666	0.14113	0.317626	0	0	2.62181	0.617144	0.59832	0.134176	0.25634	0.129459	0.609436	0.738173	0.638005	1.01381
itf00g20160	hypothetical protein	itf00g20160	Chr00	33605588	33606748	0	0.239516	0	0	0	0	0	0	0.363734	0	0	0	0	0.2828	0.272781	0.25737	0	0	0	0	0	0	0	0	0	0	0	0	0	0	0	0	0.216295	0.458144	0.302919	0	0.289783	0	0.260229	0	0	0	0	0
itf00g20170	NADH dehydrogenase subunit	itf00g20170	Chr00	33606826	33607849	1.20364	1.12424	0.530314	0.253404	0.781106	0.467138	0.232726	0.79965	0.498881	1.59476	1.57433	1.20594	0.550961	1.20514	1.44277	0.813409	1.03428	0.773561	1.64608	0.8065	0.351089	1.09338	1.5367	2.24214	0.145955	0.412299	0.514786	1.34948	0.303822	0.257652	0.468151	0	0	0.279197	13.7355	0.878922	0.871384	0.247286	0.448433	0.698305	0.80518	1.017	2.59313	0.245605
itf00g20190	NADH dehydrogenase subunit	itf00g20190	Chr00	33609767	33610337	6.4848	5.93475	2.12848	2.99969	2.92471	3.1363	2.21985	4.34547	4.7299	4.59306	3.32075	7.52315	3.66409	4.82554	2.92327	8.17629	6.91309	7.45654	8.2523	2.93838	2.73291	4.48826	2.73652	6.15852	1.37341	1.85225	1.75864	2.00551	0.792094	0.260605	0.87096	0.55518	0.907842	0.886024	84.2941	3.70609	3.85534	3.96053	3.25349	3.03878	5.415	8.63642	14.1056	4.78728
itf00g20200	hypothetical protein	itf00g20200	Chr00	33610834	33611257	2.15871	0.574179	1.28248	0.242345	0.148803	0	0.454788	0	0.492319	1.32341	0.505653	1.00114	0.641114	0.995227	1.16624	0.359149	1.57159	0.959254	1.41986	1.19738	1.3191	0.876157	0.345915	0.938519	0.467508	0	0	0.228481	0.414282	1.13628	0.652714	0	0.45154	0	5.54801	0.687413	1.44258	2.47229	0.446968	0.882907	1.51061	1.50899	0.687672	0
itf00g20210	hypothetical protein	itf00g20210	Chr00	33611422	33613046	0.427441	1.11909	0.506185	0.916463	0.731484	0.3409	0.58642	0.340163	0.169589	0.129005	0.943277	0.480027	0.413632	1.95361	0.361713	0.512136	0.92132	0.286598	0.778205	1.24904	1.0549	0.381746	0.379094	1.05339	0.372726	0.102932	0.582435	0.694518	0.621463	0.549766	1.23861	0.279084	0.412177	0.700874	3.24812	1.4983	1.91731	1.94809	1.30089	0.630795	0.511945	1.69458	0.869038	0.749212
itf00g20220	hypothetical protein	itf00g20220	Chr00	33615128	33616086	9.45682	10.0043	11.6655	8.76925	10.2949	6.99059	6.75956	7.8884	2.7318	9.35377	9.37505	11.5443	8.66638	17.5885	10.5638	6.56646	15.3813	13.3222	10.1439	10.0655	11.0401	10.935	6.64946	8.44602	4.62824	3.03418	5.19253	12.9146	4.23022	3.6972	5.89578	3.16211	4.28439	4.78425	77.1511	13.3989	22.2631	13.1448	10.3355	12.6707	12.0134	19.2622	11.5094	14.9238
itf00g20230	conserved hypothetical protein	itf00g20230	Chr00	33668636	33671809	10.3259	14.2213	5.8548	11.2844	6.47493	15.4244	12.276	9.8194	9.55685	9.86888	7.66808	7.43352	4.48388	5.10363	5.50395	5.02918	7.57387	14.2981	5.6706	10.5055	1.88114	3.32296	1.99623	5.02056	8.09762	13.6262	13.9435	20.8846	1.84423	1.91713	1.80471	1.2389	6.61611	9.641	2.9268	6.3815	9.99767	4.82125	7.58795	5.21772	7.5254	4.56147	8.38661	12.5507
itf00g20240	HXXXD-type acyl-transferase family protein	itf00g20240	Chr00	33677343	33679433	0.0936751	0.343186	0	0.159974	0.0724417	0.56158	0.0512936	0.0999018	0.142386	0.231315	0.111469	0.166038	0	0.172047	0.0520067	0.0438211	0.155321	0.395083	0.355337	0.531689	0.084513	0.11895	0.156845	0.166874	0.269521	0.17191	0.156538	0.363267	0.0635809	0.107967	0.150527	0.0562333	0.883989	1.69819	1.52185	1.00761	0.605159	0.731618	0.387095	0.80612	0.0937787	0.106985	0.247991	0.0592561
itf00g20250	lectin receptor kinase a4.3	itf00g20250	Chr00	33709819	33711487	0	0	0	0	0	0	0	0	0	0	0.0434409	0.0439178	0	0	0	0	0	0.0336622	0	0.0686592	0	0	0	0	0.0259677	0.0337647	0	0	0	0	0	0	0	0	0	0	0	0	0.0377147	0	0	0	0.0382984	0
itf00g20290	Putative late blight resistance protein homolog R1A-4	itf00g20290	Chr00	33794431	33794818	5.63208	13.6811	4.73618	7.9769	7.57162	15.0895	8.70214	9.86437	7.24536	12.1368	11.4908	9.87726	6.04256	5.68399	5.15099	4.41434	2.69747	6.08764	8.40888	6.56597	3.37514	4.97468	5.87531	8.49591	6.57461	7.42997	6.8637	12.6491	2.29501	2.05038	3.67418	4.0144	18.6572	19.0836	6.38479	13.0372	14.1456	11.6127	9.35927	14.958	7.39454	12.3967	7.95132	3.32691
itf00g20300	NB-ARC domain-containing disease resistance protein	itf00g20300	Chr00	33801512	33802959	0.111232	1.23273	0.457159	1.16695	0.667633	1.35826	0.250987	1.0538	0.844592	0.544526	0.829182	0.703299	0.196375	0.0823931	0.305248	0.372806	0.539267	0.513381	0.436401	0.872616	0.285835	0.0359248	0.25691	0.474653	0.569025	0.508008	0.633137	0.324746	0.124522	0.0790545	0.0814665	0.226218	0.518984	0.213435	0.0996757	0.223226	0.265287	0.593176	1.03466	1.03443	1.44326	1.69409	1.18518	0.834723
itf00g20350	Protein kinase superfamily protein	itf00g20350	Chr00	33837702	33838480	0.474166	0	0.61584	0	0.424078	0	0	0	0	0	0	0	0.371599	0	0.528022	0	0	0	0	0.459764	0	0	0	0	0.334701	0.42892	0	0	0.295727	0	0	0	0	0	0	0.528667	0.618206	0	0	0	0	0	0	0
itf00g20360	Nucleic acid-binding, OB-fold-like protein	itf00g20360	Chr00	33848457	33850637	0	0	0.0591079	0	0	0	0	0	0	0.0586967	0	0.0661313	0	0	0	0	0	0	0.0508322	0	0	0	0	0	0.0332176	0	0	0	0	0.0435573	0	0	0	0	0	0	0	0	0	0	0	0	0.0496245	0
itf00g20370	ataurora3	itf00g20370	Chr00	33856042	33857158	0	0	0	0	0	0	0	0	0	0	0	0	0	0	0	0	0	0.336297	0	0	0.303206	0	0.147125	0	0.128	0	0	0.627017	0.116413	0.192425	0.370668	0	0	0	0	0	0	0	0	0	0	0	0	0
itf00g20380	Ribosomal protein L23/L15e family protein	itf00g20380	Chr00	33948402	33954386	120.649	74.4063	122.587	68.8227	99.9566	55.4774	94.2774	54.0024	62.5891	69.6402	59.7088	57.5652	79.6903	99.636	87.3018	70.8272	53.2018	46.2631	56.9256	61.0441	119.011	85.4109	112.688	81.8107	49.8839	41.0695	45.1973	50.2804	62.4014	71.8738	57.2696	48.6593	207.593	203.167	152.643	129.835	109.528	106.88	106.746	100.064	86.1764	91.739	49.2906	46.5141
itf00g20420	Leucine-rich receptor-like protein kinase family protein	itf00g20420	Chr00	34061679	34062018	0	0	0	0	0	0	0	0	0	0	0	0	0	0	0	0	4.23632	1.38101	2.52118	5.14156	0.454683	1.40146	0.452698	3.17309	5.3999	5.55028	2.2268	2.21962	1.07523	0.613589	0.557212	0	0	0	0	0	0	0	0	0	0	0	0	0
itf00g20480	organellar single-stranded DNA binding protein	itf00g20480	Chr00	34135142	34137348	0.244262	0.12794	0.399875	0.152426	0.26667	0.137648	0.270929	0.371283	0	0.157259	0.236071	0.169131	0.204204	0.217013	0.488113	0.365977	0.106166	0.481902	0	0.368228	0.434421	1.04281	0.740115	0.521292	0.0891525	0.0599835	0.228352	0.142971	0.878905	0.910074	0.542858	1.12572	0.323463	0.0701759	0.0762649	0	0.0727966	0.218698	0.0682988	0.278522	0	0	0.267411	0.156329
itf00g20490	Protein of unknown function, DUF538	itf00g20490	Chr00	34164375	34164844	62.6171	72.63	46.8292	56.254	57.126	62.4852	90.8703	60.0144	61.7312	53.5645	47.5784	49.4274	69.8052	52.8605	62.1871	32.36	50.6421	62.1363	51.4236	71.8867	67.2401	71.0547	62.4187	66.1416	54.9961	72.0654	63.2101	58.1733	63.7997	69.2977	52.6526	56.5428	68.7507	70.9383	64.1931	81.4008	59.2637	61.0415	76.6887	73.4881	43.2881	46.5755	52.0735	43.1244
itf00g20550	hypothetical protein	itf00g20550	Chr00	34197523	34197865	0	0	0	0	0	0	0	0	0	0	0	0	0	0	0	0	0	0	0	0	0	0	0	0	0	0	0	0	0	0	0	0	0	0	0	0	0	0	0	0	0	0	0	0
itf00g20610	S-locus lectin protein kinase family protein	itf00g20610	Chr00	34226731	34228492	1.10955	2.00776	1.26987	1.59601	1.07198	1.8083	1.11794	1.48111	1.54709	1.03007	1.11804	1.04992	1.16488	1.4195	1.1923	0.701815	0.574239	0.648132	0.959713	0.951649	0.296425	0.966658	0.259457	1.21791	1.07224	0.833065	0.85258	0.520578	0.319149	0.185976	0.43352	0.312044	1.26073	1.64783	0.272882	0.901451	0.557024	1.10332	1.57439	1.0481	1.42935	1.05423	1.40308	1.23162
itf00g20620	myb domain protein	itf00g20620	Chr00	34262500	34263830	7.67226	2.35554	10.3454	2.97546	12.4159	3.74294	5.72333	1.47699	4.55164	4.52672	3.77515	2.135	18.3299	12.414	12.3047	8.29473	1.98828	1.95341	1.81469	1.71101	1.39438	4.74597	1.15501	3.81368	0.918304	2.0244	2.38623	1.14008	1.55071	1.85889	3.23113	0.152713	0.136298	0.0740152	0.21552	0.323605	2.06818	0.671846	0.0639327	0.131031	1.02976	0.89815	2.15948	3.30342
itf00g20680	cysteine-rich RLK (RECEPTOR-like protein kinase)	itf00g20680	Chr00	34370488	34373872	0.035896	0.194071	0.047599	0.136612	0.0979387	0.164182	0	0.226043	0.172167	0.234247	0.282473	0.0508329	0.0309196	0	0.0416713	0	0.497198	0.631792	0.474824	0.109708	0.0940004	0.0689614	0.125714	0.104159	0.875364	0.494168	0.311558	0.484828	0.0247566	0.0812745	0.0801588	0	0	0.091106	0.0428517	0	0	0	0.0390796	0.0409126	0.15032	0.0464874	0.117655	0.323835
itf00g20690	cysteine-rich RLK (RECEPTOR-like protein kinase)	itf00g20690	Chr00	34378993	34382026	0	0	0	0	0.0248987	0.0625141	0.0304084	0.0347926	0	0	0.0364331	0.0391648	0	0	0	0	0	0	0	0	0	0	0	0	0	0	0	0	0	0	0	0	0	0	0	0.0305494	0	0	0.0299132	0	0.0286215	0.0349867	0	0
itf00g20700	cysteine-rich RLK (RECEPTOR-like protein kinase)	itf00g20700	Chr00	34383423	34386359	0	0.0808599	0	0	0.100257	0.129494	0	0.234804	0.0300853	0	0	0.0528881	0	0	0.0437433	0	0	0.146375	0.0410505	0.0381016	0	0	0.0329455	0	0.0561456	0	0.046943	0.0431159	0.0526001	0	0	0	0	0.0446311	0	0	0	0	0.0413764	0	0	0.288514	0.0411143	0.193694
itf00g20710	cysteine-rich RLK (RECEPTOR-like protein kinase)	itf00g20710	Chr00	34389900	34393066	0.0982167	0.0696904	0	0	0.028452	0.113296	0	0.0406072	0	0	0	0.0910907	0	0	0	0	0	0	0	0	0	0	0	0	0	0	0	0	0	0	0	0	0	0	0	0.183214	0	0	0.0723127	0.0747889	0.0686046	0.126517	0.108627	0.0422792
itf00g20720	cysteine-rich RLK (RECEPTOR-like protein kinase)	itf00g20720	Chr00	34400138	34401993	0	0	0	0	0	0	0.078447	0	0	0	0	0	0	0.0837063	0	0	0	0	0	0	0	0	0	0	0	0	0	0	0	0	0	0	0	0	0	0	0	0	0	0	0	0	0	0
itf00g20840	conserved hypothetical protein	itf00g20840	Chr00	34684384	34687480	1.97979	2.18989	3.49644	3.88261	2.61002	2.17071	1.01897	1.29313	5.05984	4.07761	4.43862	2.73845	2.08957	2.0656	2.88147	4.37127	4.04733	3.23273	2.55039	2.96743	3.00992	1.72718	1.42433	1.33243	4.79313	3.54237	4.78468	6.04888	3.48716	1.94771	1.56758	4.85142	2.24678	3.32246	0.83577	2.97285	1.35216	2.20674	3.45165	2.63206	1.78104	0.261993	1.91923	1.85986
itf00g20850	glycosyl hydrolase family 81 protein	itf00g20850	Chr00	34688477	34690989	85.5903	62.273	103.554	79.5938	97.7471	71.8579	99.5273	70.4311	92.9816	83.3375	80.3182	68.7789	113.206	63.222	88.0827	79.9187	243.991	220.71	199.296	214.713	127.328	222.767	95.4737	260.431	255.8	209.385	204.915	163.449	98.8713	81.4716	158.063	34.5154	2.70848	1.54966	1.3242	2.61118	35.1467	41.0552	15.8514	13.4276	36.1614	14.4013	73.1169	60.1793
itf00g20860	glycosyl hydrolase family 81 protein	itf00g20860	Chr00	34693045	34697375	13.8967	11.9521	11.043	13.7562	12.9264	15.457	13.9732	14.7207	13.175	12.5422	11.3442	10.9996	17.875	12.6692	15.3529	11.4679	17.1268	15.9167	15.2458	17.1294	15.2642	17.8721	14.9248	17.3936	17.2939	14.2899	15.6927	19.0055	10.2178	10.5667	12.5004	6.13568	6.69597	5.95147	8.25604	11.1089	16.2801	19.4834	17.4821	15.2347	42.9939	48.2303	26.6007	37.5367
itf00g20870	P-loop containing nucleoside triphosphate hydrolases superfamily protein	itf00g20870	Chr00	34708866	34715873	0.0753904	0.128123	0.10018	0.054793	0.0959033	0.0730761	0.154517	0.199056	0.0407681	0.0276823	0.0571978	0.0620947	0.00896456	0.0499232	0.0368579	0.068882	0.0750714	0.105943	0.117305	0.153496	0.103848	0.14786	0.423979	0.161537	0.0714126	0.0103256	0.0537506	0.0130207	0.0501501	0.105609	0.0120064	0.0646113	0.246105	0.198436	0.187373	0.326503	0	0.266105	0.14496	0.390729	0.114028	0.211389	0.227067	0.0841737
itf00g20880	TRICHOME BIREFRINGENCE-LIKE	itf00g20880	Chr00	34720639	34721437	0.168146	0.086246	0.109066	0.310433	0.0711817	0.47915	0	0.39735	0.195313	0.323289	0.107701	0.225765	0	0.0997933	0	0.0959726	0	0	0	0.0845581	0	0.0758638	0	0	0	0	0	0.0983726	0.0563475	0.0938262	0	0.0983254	0.253196	0.184357	0.104131	0	0	0.0973679	0	0.0942574	0.263081	0.104454	0.0917946	0.109137
itf00g20890	sugar transporter protein	itf00g20890	Chr00	34734542	34735147	0	0.770727	1.03664	0	0	0.895311	0.907047	0.853668	1.16553	1.00099	1.00723	3.96199	1.82577	0	1.81459	1.80151	0.688577	0	3.82674	0.772087	0	0	0	0.70238	0.608909	0	1.8301	0.952263	1.57408	0.848793	2.44322	2.72773	0.808904	0	0	0.954174	0	0	0.872656	0	0	1.01255	0.919121	0
itf00g20930	copper transporter	itf00g20930	Chr00	34818290	34819150	2.79056	1.86813	1.26653	2.02899	2.66894	0.488638	2.26458	0.62275	2.1827	1.09804	3.7286	2.67615	3.51371	2.68672	4.20748	3.65904	3.45707	3.98944	3.22692	3.99832	2.59691	3.15872	2.29484	3.90241	4.50508	5.97364	4.36059	6.80412	3.99418	2.7173	5.65922	2.62755	1.37546	1.42176	0.97266	0.69862	2.16483	1.51032	1.51864	1.61496	1.23582	0.626579	0.465063	1.24665
itf00g20970	hypothetical protein	itf00g20970	Chr00	34857679	34858376	0	0	0	0	0	0	0	0	0	0	0	0	0	0	0	0	0	0	0	0	0	0	0	0	0	0	0	0	0	0	0	0	0	0	0	0	0	0	0	0	0	0	0	0
itf00g21090	cytochrome P450, family 81, subfamily F, polypeptide	itf00g21090	Chr00	35060948	35063458	16.906	25.1807	13.1326	20.6335	14.5472	25.5028	15.863	25.0024	18.6626	16.5205	18.2729	17.5829	12.1884	9.47332	11.2265	11.2772	25.2736	24.5249	19.6947	25.1767	11.4033	10.0101	6.3618	18.2195	31.3519	25.84	29.7155	27.4136	3.72064	3.7802	5.87384	1.82602	5.2872	7.02843	10.5268	18.7644	13.5493	16.6289	18.5604	15.8457	27.3997	27.873	19.707	27.2045
itf00g21100	TEOSINTE BRANCHED 1, cycloidea, PCF (TCP)-domain family protein	itf00g21100	Chr00	35063720	35064104	1.37294	0.58374	1.26855	1.09442	0.98428	0.35892	0.744206	0	1.03188	0.801209	2.20339	1.10911	1.08177	0.409747	1.15385	0.3184	1.04804	0.612782	0.913956	0.310826	0.659336	0.887242	1.23225	0.598765	1.40912	1.50322	1.40327	0.625731	0.526051	0	0.766984	0.489312	0.260959	0.272567	0.372347	0.346289	0	0.995012	1.01034	0.326151	0.656673	1.10587	0.680409	0.408183
itf00g21110	cytochrome P450, family 81, subfamily D, polypeptide	itf00g21110	Chr00	35067637	35069491	8.30484	9.09834	4.8739	8.79945	9.10365	10.3129	14.0313	9.283	8.06691	7.07453	8.33199	6.40161	8.67092	7.18796	7.5847	3.90812	3.6587	3.29343	3.54813	4.71037	4.3985	1.98107	2.7017	4.27583	2.68807	4.88103	3.40984	4.36838	0.673011	1.07509	0.99497	1.51252	1.96305	3.0295	2.58527	6.87943	5.13524	5.98414	7.11161	5.6444	2.27059	1.82077	7.64833	6.799
itf00g21120	hypothetical protein	itf00g21120	Chr00	35071381	35072172	7.50869	11.8188	2.99492	10.1983	8.63137	20.1134	8.0309	22.9827	5.59725	6.36437	7.41492	9.7958	4.7809	3.43349	6.22777	2.4892	4.9105	7.19625	12.2233	13.9241	6.11171	11.0291	20.7733	13.3289	6.85679	8.00448	9.14977	3.13425	7.58886	6.40211	9.39865	5.54817	9.96514	9.09021	19.3128	19.0661	4.44277	21.5295	12.5175	17.4036	8.62987	11.8726	9.59351	7.5408
itf00g21140	basic helix-loop-helix (bHLH) DNA-binding superfamily protein	itf00g21140	Chr00	35099878	35100664	0.207295	0	0	0	0	0	0	0	0	0	0	0	0	0	0	0	0	0	0	0	0	0	0	0	0	0	0	0	0	0	0	0	0	0	0	0	0	0	0	0	0	0	0	0.265149
itf00g21180	ABC2 homolog	itf00g21180	Chr00	35117489	35118292	0	0	0	0	0	0	0	0	0	0	0	0	0	0	0	0	0	0	0	0	0	0	0	0	0	0	0	0	0	0	0	0	0	0	0	0	0	0	0	0	0	0	0	0
itf00g21220	hypothetical protein	itf00g21220	Chr00	35241507	35244645	4.61055	3.74593	4.13557	3.93765	3.89754	3.58589	3.26514	4.44829	6.48636	5.1553	4.32175	4.68297	5.34306	3.38029	4.36809	3.34045	3.92527	2.49672	1.81099	3.09871	12.2243	6.51424	14.5502	4.61324	2.4456	1.85976	2.07848	1.24579	9.1459	10.899	3.78078	4.89076	8.07208	7.17953	7.76481	7.01558	9.73171	6.89105	8.41179	5.60329	7.30699	2.65882	6.84349	4.50977
itf00g21250	light harvesting complex of photosystem II	itf00g21250	Chr00	35320741	35325114	15.1363	12.5086	10.1478	9.88839	14.576	13.785	26.3393	10.9504	14.2936	12.0818	13.0221	12.8498	12.3167	9.86921	17.4191	9.69772	7.13053	6.53486	9.73204	9.30086	9.31468	8.85472	6.24819	6.27666	9.18777	9.30536	8.77204	15.1059	7.17458	7.02193	7.54562	9.18007	21.1948	21.2193	12.5158	12.4848	18.1413	9.05469	14.8823	11.1548	4.27741	3.72111	6.27862	6.0638
itf00g21260	monooxygenase	itf00g21260	Chr00	35326493	35329462	9.99125	27.3159	8.93802	25.514	10.7146	32.1274	16.1956	41.0366	17.2869	18.4258	21.0422	21.6802	5.65991	5.60807	10.5326	15.6273	11.345	24.8621	19.439	14.5423	1.93373	2.93389	2.36375	3.81806	15.9851	18.4422	16.6836	9.35823	3.64316	5.52081	6.86571	3.02837	99.1325	97.9407	72.7114	91.0461	20.4333	49.648	32.0941	43.7052	23.7474	5.995	24.6936	21.3153
itf00g21280	AGAMOUS-like	itf00g21280	Chr00	35362828	35367381	0.681242	0.337413	2.78079	0.1346	0	0.370098	0.744947	0.128501	0.164064	1.25217	1.12544	0.591616	0.271334	0.40259	0.256187	0.128977	6.17009	1.1391	5.36536	0	7.39564	0.681631	11.4641	0.101661	0.735177	0	0	4.10506	0.235944	1.83505	1.86179	14.0106	0.590671	1.92633	0.149889	2.44064	0.13432	0.128861	0.240019	0.244189	0.229196	0.553785	0	0.146542
itf00g21290	monogalactosyl diacylglycerol synthase	itf00g21290	Chr00	35386973	35391518	12.5966	15.3593	22.5624	20.5062	15.9071	14.5143	14.9635	15.3112	11.5853	9.15183	5.9337	4.90021	21.5564	18.9806	9.00543	5.72685	44.9637	43.9623	14.1993	20.2228	17.308	36.4962	12.6364	30.9299	22.688	19.1177	25.9761	15.1998	9.72148	8.60403	11.4289	5.06796	8.26195	7.59898	5.41277	8.15289	5.65696	6.59219	6.83747	7.46666	221.053	109.181	82.2929	151.153
itf00g21300	xyloglucan endotransglucosylase/hydrolase	itf00g21300	Chr00	35392796	35394298	72.7304	96.687	115.731	110.793	60.5081	75.4105	100.238	79.733	48.0141	39.9831	24.6698	15.8728	68.8235	57.7359	31.9551	16.8469	152.937	152.937	76.0271	98.7292	215.045	168.847	118.514	111.743	146.276	79.5577	66.4611	34.47	171.262	89.2775	80.6648	34.5355	35.4086	31.0546	17.9287	30.4903	203.989	85.6129	59.1758	76.1393	188.187	56.3053	189.523	189.241
itf00g21310	indole-3-acetate beta-D-glucosyltransferase	itf00g21310	Chr00	35400063	35401895	7.00928	47.9678	7.9778	52.3226	8.35281	54.5631	4.37991	44.2981	30.3472	30.3226	26.6202	26.6897	7.31997	3.51985	5.01131	6.42466	73.4769	56.8832	73.9536	60.4829	1.023	4.69661	0.63583	6.14841	62.5174	54.853	53.0626	38.2025	0.530825	0.415659	3.37868	0.571614	17.1481	19.221	16.5226	57.3027	15.3379	42.3617	28.7388	28.5704	41.7854	26.1485	35.3967	35.3887
itf00g21320	RNA-directed DNA polymerase (reverse transcriptase)-related family protein	itf00g21320	Chr00	35418892	35420029	0	0	0	0	0	0	0	0	0	0	0	0	0	0	0	0	0	0	0	0	0	0	0	0	0	0	0	0	0	0	0	0	0	0	0	0	0	0	0	0	0	0	0	0
itf00g21420	DNAse I-like superfamily protein	itf00g21420	Chr00	35449299	35452500	0	0	0	0	0	0	0	0	0	0	0	0	0	0	0	0	0	0	0	0	0	0	0	0	0	0	0	0	0	0	0	0	0	0	0	0	0	0	0	0	0	0	0	0
itf00g21430	zinc ion binding;nucleic acid binding	itf00g21430	Chr00	35452607	35454794	0	0	0	0	0	0	0	0	0	0	0	0	0	0	0	0	0	0	0	0	0	0	0	0	0	0	0	0	0	0	0	0	0	0	0	0	0	0	0	0	0	0	0	0
itf00g21540	hypothetical protein	itf00g21540	Chr00	35570999	35571281	0	0	0	0	0	0	0	0	0	0	0	0	0	0	0	0	0	0	0	0	0	0	0	0	0	0	0	0	0	0	0	0	0	0	0	0	0	0	0	0	0	0	0	0
itf00g21620	one-helix protein	itf00g21620	Chr00	35671615	35673519	0.577048	0.413893	0.254097	0.123907	0.086082	0.223104	0.726473	0.244219	0.478175	0.513339	0	0.411608	0.33473	0	0.213537	0.124644	0.254716	0.286496	0.215935	0.197855	0.0836881	0.281995	0.083303	0	0.143613	0	0.24826	0	0.06761	0	0	0	1.01081	0.561988	0.230402	0.751967	1.01043	0.351577	0.217359	0.341322	0.102263	0.243885	0.212608	0.367298
itf00g21630	conserved hypothetical protein	itf00g21630	Chr00	35674033	35674576	0.177404	0	0.445848	0.199511	0.142889	0.381752	0.575892	0.38861	0.273798	0.215597	0.81789	0	0.144042	0.219981	0.606559	0.192405	0.140278	0	0.166462	0	0.166277	0.159393	0	0.158936	0.246645	0.491499	0	0.338503	0	0	0	0.270042	1.15812	0.845242	0.815098	1.50509	1.31582	0.554234	0.183904	0.536545	0.173126	0.194309	0.179725	0
itf00g21640	conserved hypothetical protein	itf00g21640	Chr00	35675131	35677494	2.2499	4.47573	2.3774	3.68412	1.90063	3.85743	2.26183	4.47898	2.00018	1.96882	2.332	1.50629	1.78302	1.04349	1.57378	1.31093	3.26434	3.16306	2.6345	3.68332	4.38786	2.41893	2.95078	3.169	3.16305	2.48579	2.49221	3.16877	1.59165	1.09446	1.8523	1.29063	8.83104	9.78825	6.4321	4.92134	4.61658	5.64091	4.23711	4.73121	2.69732	1.31407	2.85733	2.58264
itf00g21650	DNAse I-like superfamily protein	itf00g21650	Chr00	35707165	35711378	11.5463	26.1629	13.874	25.72	15.5212	25.0655	20.8114	30.9971	16.8984	18.3316	15.3863	12.3719	11.8985	7.72536	8.62956	9.37339	23.4945	22.5718	18.1725	22.8	4.18258	10.4329	3.31434	12.8538	19.824	18.0381	16.2383	10.3405	3.34325	2.94996	5.08166	2.29661	9.58179	12.7666	5.292	12.2017	10.928	11.1774	11.418	11.4615	23.6855	22.4817	31.377	33.3846
itf00g21690	CBL-interacting protein kinase	itf00g21690	Chr00	35796781	35797204	0	0.775297	0	0	0	0	0	0	0	0	0	0	0	0	0	0	1.86692	1.35074	0	0	1.39243	0	0	0	0	0	0	1.70014	0	0	0.961661	3.72185	0	0	0	0	0	0	0	0	0.700821	0	0	0.872136
itf00g21790	pleiotropic drug resistance	itf00g21790	Chr00	35964852	35965969	1.57417	2.15128	1.46037	1.70574	1.01148	1.94768	2.29541	1.57233	1.99313	1.79074	2.21798	1.41442	0.579065	1.05212	1.44998	0.441452	4.41208	6.67646	6.10319	3.92814	2.08828	5.13592	1.60581	4.6706	7.47705	8.83309	6.82177	7.62334	1.17718	0.909671	1.79552	0.138451	0.855355	0.133885	0.977197	1.33107	0.490946	0.908851	1.11334	1.89166	0.703259	1.2687	0.986035	0.985221
itf00g21800	copper chaperone	itf00g21800	Chr00	35985401	35987597	160.269	336.262	109.79	253.659	144.187	337.267	177.334	426.516	173.972	223.556	214.483	162.816	107.378	106.161	115.813	73.9155	233.532	357.891	312.751	361.807	214.891	251.258	170.254	124.619	240.609	294.348	264.872	170	104.556	132.235	80.059	51.4413	556.494	521.469	150.04	289.563	423.611	312.141	344.056	404.411	218.752	188.941	378.871	281.05
itf00g21810	hypothetical protein	itf00g21810	Chr00	35995928	35997155	2.85136	7.6409	5.78933	11.0313	3.81541	11.4813	11.3589	7.43926	12.3995	19.418	18.1277	20.7725	6.02704	7.82663	7.52272	9.09909	11.1076	9.99962	12.1232	9.3225	4.06276	5.15686	2.96237	4.19049	10.5213	13.4847	10.0862	15.1719	1.26159	3.66422	2.8262	2.64517	9.58512	10.4986	2.15574	4.20516	18.5891	3.23796	10.5305	7.11672	9.2858	8.35809	14.9195	12.5569
itf00g21820	Protein of unknown function (DUF640)	itf00g21820	Chr00	36022052	36022728	10.8055	1.35335	5.93094	2.03747	9.09271	2.90519	9.91387	3.12701	6.16457	3.55358	4.22424	6.49034	11.2589	5.41191	11.7796	10.4646	3.23012	3.31301	3.90674	2.31585	5.38024	10.8254	5.66311	7.20915	4.49305	5.74108	4.57445	3.1563	10.2681	10.3931	10.6779	9.22158	1.68628	0.85691	3.68281	2.55394	5.58697	2.35899	5.67891	3.23363	0	0.174252	1.51298	0.602931
itf00g21830	associated molecule with the SH3 domain of STAM	itf00g21830	Chr00	36033405	36034782	0	0	0	0	0	0	0	0	0	0	0	0	0	0	0	0	0	0	0	0	0	0	0	0	0	0	0	0	0	0	0	0	0	0	0	0	0	0	0	0	0	0	0	0
itf00g21850	XB3 ortholog 5 in Arabidopsis thaliana	itf00g21850	Chr00	36036175	36041763	7.77756	15.2172	8.52453	16.247	10.1044	18.0571	10.9371	17.3087	13.5063	13.63	13.478	13.9375	9.07008	3.93144	8.91905	8.97109	16.381	14.9191	13.6158	15.7947	6.80493	11.4199	5.97616	10.4114	15.8344	14.4922	15.1427	12.1364	9.40469	7.94308	10.3676	9.48457	8.76469	11.2215	13.8875	16.6288	5.78059	18.4469	18.1605	18.4826	17.4889	15.4856	22.6511	22.9209
itf00g21890	hydroxy methylglutaryl CoA reductase	itf00g21890	Chr00	36060695	36062659	0	0	0	0	0	0	0	0.48077	0	0	0	0	0	0	0	0	0	0	0	0	0	0	0	0	0	0	0.237748	0	0	0	0	0	0	0	0	0	0	0	0	0	0	0	0	0
itf00g21910	hydroxy methylglutaryl CoA reductase	itf00g21910	Chr00	36068219	36072443	0.0915886	0.302482	0.0564299	0.315245	0.0704568	0.145316	0.0486412	0.195753	0.0649931	0	0.109589	0	0.102501	0.0538663	0.0495702	0	0.0752127	0.167536	0.258824	0.340874	0.0773114	0.0365165	0	0.0783751	0.127059	0.0771479	0.100274	0	0.0283978	0.0469524	0.0463338	0	0	0	0	0.0500996	0.168641	0.196364	0.0475318	0.0956199	0.0454436	0.0541232	0.0966804	0
itf00g21960	conserved hypothetical protein	itf00g21960	Chr00	36169336	36174206	20.2058	8.54244	20.9676	4.69751	19.5396	10.0701	16.3526	8.67612	7.75098	6.53939	8.23086	9.49884	16.1319	14.1522	26.3107	9.9299	6.01546	5.88404	7.35129	7.85531	11.1033	10.7905	6.66	11.3329	5.5257	6.86194	5.95522	12.7437	5.10241	6.19859	6.18948	3.99508	13.3917	11.0971	8.2298	7.10596	11.4797	7.8128	9.49414	6.65467	11.1042	24.1122	6.18116	8.24259
itf00g22060	early nodulin-like protein	itf00g22060	Chr00	36290084	36291066	0	0	0	0	0	0	0	0	0	0	0	0	0	0	0	0	0	0	0	0	0	0	0	0	0	0	0	0	0	0	0	0	0	0	0	0	0	0	0	0	0	0	0	0
itf00g22070	DUF1298 domain containing protein	itf00g22070	Chr00	36323149	36323544	0	0	0	0	0	0	0	0	0	0	0	0	0	0	0	0	0	0	0	0	0	0	0	0	0	0	0	0	0	0	0	0	0	0	0	0	0	0	0	0	0	0	0	0
itf00g22110	Acid phosphatase/vanadium-dependent haloperoxidase-related protein	itf00g22110	Chr00	36340152	36345643	0.292182	0.517865	0.354634	0	0.217822	0.311177	1.90174	0.623298	0.70412	0.70047	1.63647	1.00391	2.33232	0.713541	0.664492	1.13474	4.13331	6.8536	3.02527	2.42283	4.0718	2.62431	6.84912	4.20594	5.07806	6.20802	6.73758	7.57096	9.9827	9.01324	7.24317	4.994	0	0.466742	0	0	0.293275	0.586113	0.296386	0.288605	0.571258	0.315008	1.80291	2.07335
itf00g22160	K-box region and MADS-box transcription factor family protein	itf00g22160	Chr00	36456768	36457073	0	0	0	0	0	0	0	0	0	0	0	0	0	0	0	0	0	0	0	0	0	0	0	0	0	0	0	0	0	0	0	0	0	0	0	0	0	0	0	0	0	0	0	0
itf00g22170	hypothetical protein	itf00g22170	Chr00	36566917	36567886	0	0	0	0	0	0	0	0	0	0	0	0	0	0	0	0	0	0	0	0	0	0	0	0	0	0	0	0	0	0	0	0	0	0	0	0	0	0	0	0	0	0	0	0
itf00g22190	chromatin-remodeling protein	itf00g22190	Chr00	36604149	36604917	0	0	0	0	0.129159	0	0	0.178253	0	0	0	0	0	0	0	0	0.261002	0	0	0.1479	0	0	0	0.134651	0	0	0.370692	0	0	0	0.150186	0	0	0	0	0	0.178299	0	0	0	0.153458	0	0	0
itf00g22200	chromomethylase	itf00g22200	Chr00	36605179	36607675	0	0	0.0976988	0	0.0666529	0	0.0825051	0	0.0586457	0	0	0.21647	0	0	0.0848577	0	0	0	0.168473	0.0770515	0.194301	0.0709048	0.127077	0	0.111288	0	0.0962212	0.268056	0.149933	0.161391	0.163883	0	0.0858623	0	0.093534	0	0	0	0	0	0	0	0.0824624	0
itf00g22230	hypothetical protein	itf00g22230	Chr00	36613209	36614716	1.87155	0.643208	0.596939	1.51371	1.34397	1.26073	0.424522	0.883035	1.5538	1.43858	1.33073	1.29924	0.955104	0.69508	1.87949	1.59494	1.22508	1.06145	1.24573	0.809383	1.46731	0.378032	0.896645	1.08421	2.21045	1.5996	1.41672	1.38845	0.821295	0.662695	1.43581	1.73603	0.339884	0.557116	2.1206	1.29388	0.38545	1.72909	1.52903	1.0289	0.932286	0.650635	0.490854	0.680145
itf00g22280	lipid transfer protein	itf00g22280	Chr00	36806764	36808413	0	1.0911	0.23777	0	0	0.204791	0	0	0	0.234196	1.29087	0.469444	0.158482	0	0.211737	0.631158	1.33459	1.08461	1.14717	0.183878	0	0	0	0	0.90476	1.82618	2.3723	9.86371	0.26386	0	0.415715	0	0	0.19102	0	0.386671	0	0.202085	1.19812	0	0	0	0.392522	0.222932
itf00g22290	Peroxidase superfamily protein	itf00g22290	Chr00	36810916	36812319	0	0.073515	0	0.170382	0	0	0.153863	0	0	0	0.0893927	0	0	0	0	0.0913034	0	0	0.0779104	0	0	0	0	0	0	0.143255	0	0	0	0	0	0	0.0804547	0.174414	0.0800248	0.0757981	0	0	0	0.0769327	0	0	0.147563	0
itf00g22300	Peroxidase superfamily protein	itf00g22300	Chr00	36815882	36817091	0.133479	0.450284	0.182538	0.523931	0.123075	0.237722	0.0768949	0.26784	0	0.0895158	0	0	0	0.0805302	0.158518	0	0.241384	0.423489	0.240176	0.860397	0.122655	0.208098	0.245772	0.539858	0	0.661382	0.18125	0.487875	0.0973161	0	0	0	0.150398	0.32772	0.240688	0.381977	0.230822	0	0.232246	0.236233	0.0715196	0.0865852	0.0753979	0.170588
itf00g22310	Peroxidase superfamily protein	itf00g22310	Chr00	36822191	36823732	0.141624	0.0808359	0	0.370756	0	0.24946	0.162768	0.0947463	0.117516	0	0	0	0	0	0	0	0	0.298298	0.255368	1.52436	0.396276	1.26349	0.263312	1.85535	0.0541284	0.613326	0.286859	0.0861157	0.156596	0.260309	0.61414	0.091775	0.161793	0.351492	0.170172	0.324136	0.567833	0.180945	0.574173	0.672936	0.076432	0	0.158372	0
itf00g22320	Peroxidase superfamily protein	itf00g22320	Chr00	36841974	36843186	0	0.0691414	0	0	0	0	0	0	0	0	0	0	0	0	0.0732413	0	0	0	0.146045	0.131254	0	0	0	0.061677	0.0939184	0.0657836	0	0	0	0.0737648	0	0	0.0700028	0.151726	0.0747598	0.14182	0.0709223	0	0	0.0721742	0	0	0	0
itf00g22470	glutamate receptor 2.6	itf00g22470	Chr00	37261142	37263027	0	0	0.0924786	0	0	0	0.152502	0	0.162726	0	0.0937229	0	0.0588999	0.154701	0	0.0943309	0.369311	0.139125	0.0794721	0.504831	0	0.0667662	0.237072	0.399032	0.258462	0.2805	0.180781	0	0.280145	0.0767763	0	0.0837363	0.255396	0.0943725	0	0.0785991	0.0810426	0	0	0	0.0727042	0.0903266	0	0.0885531
itf00g22500	Inosine triphosphate pyrophosphatase family protein	itf00g22500	Chr00	37380356	37381307	11.761	8.50778	10.5647	4.33045	7.98251	5.62009	8.11079	6.21873	8.36124	6.39199	7.2357	5.82459	7.69077	9.19635	12.367	7.30012	7.44279	8.3992	8.35661	8.50546	13.6899	9.2503	15.6713	9.82007	6.27811	6.18086	6.43559	3.59006	9.46283	8.75667	8.1386	5.98747	15.0192	10.6832	6.32735	6.88862	6.44399	4.98735	8.49156	7.79647	5.45323	5.7622	4.98148	4.47801
itf00g22510	Inosine triphosphate pyrophosphatase family protein	itf00g22510	Chr00	37381948	37383359	0	0	0	0	0	0	0	0	0	0	0	0	0	0	0	0	0	0	0	0	0	0	0	0	0	0	0	0	0	0	0	0	0	0	0	0	0	0	0	0	0	0	0	0
itf00g22520	UDP-glucosyl transferase 85A5	itf00g22520	Chr00	37417951	37418551	0.272404	0.572073	0	0.288503	0	1.80793	0.285811	0.400462	0.488907	0.47414	0.441285	0.724515	0	0	0	0.231685	0.104238	0.229476	0.344516	0.712918	0	0	0.108797	0	0.739145	0.547552	0.538072	0.258121	0	0.151697	0	0.161987	0.405031	0.922242	0.786429	0.975316	0.143643	1.16017	1.02618	0.623215	0.259301	0	0.136609	0.489293
itf00g22600	hypothetical protein	itf00g22600	Chr00	37485909	37486561	0	0	0	0	0	0	0	0	0	0	0	0	0	0	0	0	0	0	0	0	0	0	0	0	0	0	0	0	0	0	0	0	0	0	0	0	0	0	0	0	0	0	0	0
itf00g22640	hypothetical protein	itf00g22640	Chr00	37598990	37601350	0.721947	0.616443	0	0	1.02286	0	1.55713	0	0.52766	1.67369	0	0	0	0	0.812952	0	0.557276	0	0.63521	0	0	0	0	0	0	0	0	0.702509	0	0	0	0	0.519141	1.60313	0	1.48666	0	0.690186	2.15933	0.700606	0	0	0	0
itf00g22760	Nucleosome assembly protein (NAP) domain containing protein	itf00g22760	Chr00	37798756	37799156	0	0	0	0	0	0	0	0	0	0	0	0	0	0	0	0	0	0	0	0	0	0	0	0	0	0	0	0	0	0	0	0	0	0	0	0	0	0	0	0	0	0	0	0
itf00g22770	nucleosome assembly protein 1;2	itf00g22770	Chr00	37801833	37807200	0	0	0	0	0	0	0	0	0	0	0	0	0	0	0	0	0	0	0	0	0	0	0	0	0	0	0	0	0	0	0	0	0	0	0	0	0	0	0	0	0	0	0	0
itf00g22820	Kiwellin	itf00g22820	Chr00	37941539	37942408	0.346474	0.560127	1.03366	0.169697	0.383496	0.702557	0.915021	0	0.126296	0	0	0	0.261422	0	0.563465	0.146164	0.247398	1.04855	0.281055	0.298132	0	0.145604	0.15661	0.143778	0.219279	0.138721	0	0.6278	0	0	0	0	0.254577	0.394195	0.369866	0.169777	0.170991	0.155964	0.163046	0.156981	0.959647	0.869796	0.660297	0.99566
itf00g22850	hypothetical protein	itf00g22850	Chr00	38053553	38055206	0	0	0	0	0	0	0	0	0	0	0	0	0	0	0	0	0	0	0	0	0	0	0	0	0	0	0	0	0	0	0	0	0	0	0	0	0	0	0	0	0	0	0	0
itf00g22890	conserved hypothetical protein	itf00g22890	Chr00	38114724	38120415	0.288867	0.249639	0.191756	0.297007	0.13069	0.163277	0.593291	0.178868	0.151798	0.246538	0.18547	0.198211	0.323909	0.339119	0.111762	0.243847	0.204913	0.0935237	0.153233	0.0963852	0.391065	0.0454326	0.389579	0.138093	0	0.140904	0.175917	0.0530713	0.172325	0.0577124	0.109301	0.0620077	0.0527926	0.173314	0.114947	0.053428	0.104178	0.273841	0.104289	0.371415	0.497656	0.541057	0.157688	0.12189
itf00g22900	hypothetical protein	itf00g22900	Chr00	38129911	38130496	0	0	0	0	0	0	0	0	0	0.580077	0	0	0	0	0	0	0	0.432606	0	0	0	0	0	0	0.31297	0	0	0	0	0	0	0	0	0	0	0	0	0	0	0	0.427294	0.486153	0	0
itf00g22940	phosphate transporter 3;1	itf00g22940	Chr00	38247164	38250228	31.2764	43.1252	32.5114	42.2433	35.8705	37.3844	35.5169	35.3055	39.9193	34.0688	35.6834	25.3362	55.8728	45.8332	34.6434	22.875	23.7654	17.9296	17.1678	15.8357	8.36574	15.384	4.32063	18.6559	18.1952	18.6762	15.2776	19.4667	5.09064	5.51044	8.55362	2.26772	5.39838	5.27248	7.32327	14.0537	20.3816	14.9937	14.7369	13.6505	58.0949	44.3152	46.8142	62.9577
itf00g22950	Glycosyl hydrolase family protein	itf00g22950	Chr00	38271977	38274667	0	0	0	0.0602319	0	0	0	0	0	0	0	0	0	0	0	0	0	0	0	0	0	0.0475361	0.0463657	0	0	0	0	0	0	0	0	0	0	0	0	0	0	0	0	0	0	0	0	0
itf00g23000	Oxidoreductase family protein	itf00g23000	Chr00	38328815	38329229	0	0	0	0	0	0	0	0	0	0	0	0	0	0	0	0	0	0	0	0	0	0	0	0	0	0	0	0	0	0	0	0	0	0	0	0	0	0	0	0	0	0	0	0
itf00g23010	Protein kinase superfamily protein	itf00g23010	Chr00	38330300	38331039	0	0	0	0	0	0	0	0	0	0	0	0	0	0	0	0	0	0	0	0	0	0	0	0	0	0	0	0	0	0	0	0	0	0	0	0	0	0	0	0	0	0	0	0
itf00g23030	S-adenosyl-L-methionine-dependent methyltransferases superfamily protein	itf00g23030	Chr00	38333812	38335350	0	0	0	0	0	0	0	0	0	0	0	0	0	0	0	0	0	0	0	0	0	0	0	0	0	0	0	0	0	0	0	0	0	0	0	0	0	0	0	0	0	0	0	0
itf00g23040	Oxidoreductase family protein	itf00g23040	Chr00	38335915	38337121	0	0.127654	0	0	0.0557017	0	0	0.152966	0	0.0917303	0	0	0	0	0	0	0.116093	0.33555	0.19841	0.268677	0.212715	0	0.336806	0.0663275	0.103252	0	0	0.0672967	0.0547359	0.507183	0.0798706	0.205328	1.73562	0.976587	3.43347	2.93309	0.0820387	0.42544	0.378375	0.364663	0.367534	0.877966	0	0
itf00g23050	S-adenosyl-L-methionine-dependent methyltransferases superfamily protein	itf00g23050	Chr00	38337771	38341490	1.02484	2.43115	1.57021	1.01545	0.842137	1.91139	2.04503	1.67868	0.246248	0.212606	0.288209	0.172308	0.854604	0.694183	0.640271	0	1.00048	0.477904	0.538339	3.46553	3.8431	1.08324	4.78626	1.04188	0.075936	0.18395	0.152545	0.0926563	1.3789	1.73088	0.474201	0.998186	0.546774	0.55668	0.367305	0.639951	0.414532	1.30782	0.972564	1.6246	0.984961	4.86791	1.05533	0.571514
itf00g23060	UDP-glucosyl transferase 85A2	itf00g23060	Chr00	38345901	38348126	0.0670093	0.0318546	0.168116	0	0.191605	0	0.255524	0	0	0	0.079644	0.041541	0.450978	0.575703	0.187849	0.0367495	0.027044	0.0914055	0.0323532	0	0.210194	0.321933	0.258326	0.269436	0.0708259	0.0910799	0	0.0359851	0.0949472	0	0.110288	0.0867748	0	0	0	0	0	0	0.03503	0	0.0329115	0.116076	0	0
itf00g23070	hypothetical protein	itf00g23070	Chr00	38353549	38353870	1.91748	0	0	0.584927	0.782289	0	0.533274	1.68974	0	0	0	0.598928	1.21333	1.14524	1.09206	0.476496	1.24163	0	0.518913	0	0.935552	0.45216	0.440046	0.458315	0	0.504664	0	0.505125	0	0.577072	0	1.16807	1.20238	0.413777	2.6154	0.504765	0.511264	0.528721	0	0.512985	0.539367	2.91657	1.08315	0.606997
itf00g23170	zinc ion binding;nucleic acid binding	itf00g23170	Chr00	38429040	38431497	0	0	0	0	0	0	0	0	0	0.0178325	0	0	0	0	0	0	0	0	0	0	0	0	0	0	0	0	0	0	0	0	0	0	0	0	0	0	0	0	0	0	0	0	0	0
itf00g23190	zinc ion binding;nucleic acid binding	itf00g23190	Chr00	38438571	38442428	0	0	0	0	0	0	0	0	0	0	0	0	0	0	0	0	0	0	0	0	0	0	0	0	0	0	0	0	0	0	0	0	0	0	0	0	0	0	0	0	0	0	0	0
itf00g23220	zinc ion binding;nucleic acid binding	itf00g23220	Chr00	38457219	38460006	0	0	0	0	0	0	0	0	0	0	0	0	0	0	0	0	0	0	0	0	0	0	0	0	0	0	0	0	0	0	0	0	0	0	0	0	0	0	0	0	0	0	0	0
itf00g23360	Acyl-CoA N-acyltransferases (NAT) superfamily protein	itf00g23360	Chr00	38728524	38729290	3.77274	4.94981	3.61404	2.32126	3.47314	4.03091	2.22052	3.22694	2.2922	1.61227	2.19216	1.32256	3.5485	1.81152	1.23653	1.29399	2.86376	2.39769	2.74858	4.36663	2.57412	3.29598	1.84235	7.02428	3.73493	3.1427	2.48943	3.89359	0.746351	0.932279	0.882884	0.897414	10.7266	13.0742	4.53366	9.26604	3.68151	8.44751	8.97871	7.65389	1.2199	1.01566	1.59348	1.88144
itf00g23370	Acyl-CoA N-acyltransferases (NAT) superfamily protein	itf00g23370	Chr00	38730020	38730482	0.204258	0.206019	0	0.244955	0.355017	0.69979	0.232151	0.497376	0	0	0	0.267667	0.173344	0.248304	0	0.253925	0	0	0	0	0	0.195236	0	0	0	0	0	0	0	0	0	0.299347	2.70892	2.45361	2.91341	2.03244	1.13054	0.911233	1.31645	1.08299	0	0	0	0.506142
itf00g23380	Transcriptional factor B3 family protein	itf00g23380	Chr00	38737717	38739067	0.319676	0.442052	0.214475	0.418905	0.149235	0.376121	0.457834	0.207969	0.130111	0.216713	0	0.477019	0.280256	0.187184	0.466693	0.208942	0.0709936	0.233576	0.460161	0.581536	0	0.23317	0	0.468946	0.792956	0.0810357	0	0.382829	0.450304	0.0901754	0.0891459	0	0.269877	0.200929	0	0.280993	0.373877	0.406165	0.0915008	0.0966182	0	0	0.179478	0
itf00g23390	PLANT HOMOLOGOUS TO PARAFIBROMIN	itf00g23390	Chr00	38747259	38748342	23.8057	23.3424	23.2667	23.7793	23.3149	28.4145	18.5084	22.2132	37.7187	36.4752	38.91	31.5961	30.5443	16.5181	34.8098	32.9142	20.2587	22.4863	26.9688	23.6057	28.2633	14.5028	24.3736	17.6101	32.538	26.5258	31.3582	33.7324	23.7647	20.6587	28.6438	27.9737	20.3489	20.4639	31.606	33.9661	12.0283	30.6757	36.3245	30.9599	15.5517	26.4603	14.4698	15.4979
itf00g23410	SHV3-like	itf00g23410	Chr00	38759262	38763223	0.544178	0.565891	0.346518	0.462535	0.372596	0.496478	0.732077	0.617523	0.195979	0.491543	0.227724	0.419321	0.437906	0.460842	0.26003	0.425714	0.541246	0.641471	0.613103	0.636541	0.577252	0.411283	0.936902	0.819119	0.689552	0.528435	0.44825	0.514924	0.502403	0.323677	0.342034	0.454569	0.441765	0.648649	0.334356	0.502745	0.315034	0.512481	0.444099	0.626612	0.327794	0.486043	0.409102	0.256969
itf00g23500	hypothetical protein	itf00g23500	Chr00	38917181	38917436	7.88842	9.2665	2.74063	5.09113	9.61161	6.41891	6.27038	10.6577	4.17995	4.46566	5.29509	0.909574	4.56509	4.14873	3.1358	0.672433	2.45342	6.90222	5.05555	5.0579	2.53216	1.83037	1.7178	7.75794	4.19256	3.23336	6.69931	5.10976	1.35869	0.740091	1.46737	1.58134	23.6036	27.1803	12.8619	12.0293	27.0596	11.6374	6.31297	6.50577	6.83344	4.49559	1.60027	2.79373
itf00g23530	glutamate receptor 1.3	itf00g23530	Chr00	38974162	38978596	0.0202982	0.0228941	0.0272737	0.0536038	0.0560105	0.0720275	0.0697391	0.0528347	0.0331112	0.0272272	0.0275939	0	0.0355464	0.0230296	0.0945741	0.0809237	0.146403	0.102451	0.164058	0.129659	0.0179854	0.0988737	0.0356459	0.0198825	0.0470048	0.0210204	0.0532455	0.0245157	0.0423774	0.0227491	0.114818	0.100326	0.113214	0.100928	0	0.0705913	0.0919384	0.0761877	0	0.14842	0.283074	0	0.114563	0.503189
itf00g23590	serine carboxypeptidase-like	itf00g23590	Chr00	39104764	39107654	0.0350597	0	0	0	0	0	0.0387352	0	0	0	0	0	0.0287259	0	0	0	0.0894654	0.066104	0.0364907	0.205693	0.12488	0.0314259	0.0303057	0.0323934	0	0.169145	0.0853722	0.0391023	0	0	0.0381947	0	0	0	0	0	0	0	0.0376662	0	0	0.0438781	0.0754228	0
itf00g23600	hypothetical protein	itf00g23600	Chr00	39108425	39113886	0	0	0	0	0	0	0	0	0	0	0	0	0	0	0	0	0	0	0	0	0	0	0	0	0	0	0	0	0	0	0	0	0	0	0	0	0	0	0	0	0	0	0	0
itf00g23620	hypothetical protein	itf00g23620	Chr00	39138605	39138902	1.30698	3.66456	0.849821	0.736508	1.10941	0	0	0.767764	0	1.63662	0	0.787551	1.14599	0.800863	0	0	0.499746	0	0	0	0	0	0	0	0	0	0	0	0	0	0	0	3.63064	5.27927	4.63344	0.670879	4.19618	0.6733	1.90439	3.79655	0.636639	0	0.64274	0.747195
itf00g23630	RING/U-box superfamily protein	itf00g23630	Chr00	39140548	39141137	5.22385	6.59226	6.21976	3.23892	6.04942	5.09312	3.90517	1.97138	6.2044	5.4389	5.3793	4.37119	5.60128	0.610841	4.93655	2.93487	4.19927	2.7214	3.85244	6.00299	1.68407	2.05731	1.77615	4.03266	4.87359	5.47212	4.84565	3.13543	1.60338	2.56923	4.98915	3.09063	2.58204	1.80863	9.52455	6.55836	2.70611	7.20661	4.49567	2.41734	2.63571	2.99849	3.16053	5.57802
itf00g23640	allene oxide synthase	itf00g23640	Chr00	39141335	39141802	0	0	0	0	0	0	0	0	0	0	0	0	0	0	0	0	0	0	0	0	0	0	0	0	0	0	0	0	0	0	0	0	0	0	0	0	0	0	0	0	0	0	0	0
itf00g23650	allene oxide synthase	itf00g23650	Chr00	39154067	39155224	0.0776433	0	0	0.0981993	0.069466	0.0907466	0.0900335	0	0.0678504	0.105435	0	0	0.210182	0	0.184985	0	0.0678309	0.158708	0	0	0	0	0.214357	0	0	0	0	0.0877393	0.112965	0.0952985	0.0925288	0	0.0758975	0	0.0865414	0.332691	0.0900579	0.092619	0.688042	0.0874032	0	0.0977698	0	0
itf00g23660	clast3-related	itf00g23660	Chr00	39158910	39161591	5.06066	4.7615	4.98128	3.17281	5.77533	5.12413	5.51592	3.69257	4.04479	5.50481	6.37523	4.84184	3.95771	3.25275	5.21033	3.809	2.06774	2.29654	2.50284	2.75143	3.46337	2.45625	2.87438	2.59784	1.91564	1.98932	2.09152	2.2188	1.80612	1.9332	2.15994	2.12217	10.5484	10.4946	8.84046	9.87506	7.63482	10.3818	7.77634	7.97205	5.08349	3.78621	5.80293	3.64016
itf00g23670	allene oxide synthase	itf00g23670	Chr00	39162474	39164495	12.9322	27.7792	16.9132	22.2089	14.5036	25.0674	26.6923	16.3528	18.3587	12.6623	16.1421	16.8239	11.632	9.01906	9.76241	9.39922	10.8345	14.2352	15.4957	14.6765	9.08483	6.29213	4.7243	5.46135	10.7392	13.6214	13.3062	8.83108	10.0819	13.279	16.4133	5.17447	8.7111	8.59667	24.099	36.9913	7.7971	20.1669	13.5164	16.2384	43.4963	27.2533	33.02	45.8182
itf00g23710	DNAse I-like superfamily protein	itf00g23710	Chr00	39240370	39243300	0	0	0	0	0	0	0	0	0	0	0	0	0	0	0	0	0	0	0	0	0	0	0	0	0	0	0	0	0	0	0	0	0	0	0	0	0	0	0	0	0	0	0	0
itf00g23720	zinc ion binding;nucleic acid binding	itf00g23720	Chr00	39243344	39244942	0	0	0	0	0	0	0	0	0	0	0	0	0	0	0	0	0	0	0	0	0	0	0	0	0	0	0	0	0	0	0	0	0	0	0	0	0	0	0	0	0	0	0	0
itf00g23780	Ribosomal protein S13/S18 family	itf00g23780	Chr00	39376072	39376389	0	0	0	0	0	0	0	0	0	0	0	0	0	0	0	0	0	0	0	0	0	0	0	0	0	0	0	0	0	0	0	0	0	0	0	0	0	0	0	0	0	0	0	0
itf00g23830	hypothetical protein	itf00g23830	Chr00	39497704	39498547	1.13031	0.491763	0.480463	0.590262	0.731666	0.139761	0.705626	0.58835	0.981827	0.805947	0.777844	0.16274	0.93464	0.930358	0.290375	1.12523	0.104924	0.360648	0.258923	0	0.111041	0.117866	0.10974	0.119248	0.358494	0	0.297118	0.137261	0.176357	0.155302	0	0	0.250194	1.32288	1.74242	0.543897	0.434726	0.426753	0.97632	1.26294	0.902464	1.92269	0.403144	0
itf00g23840	nucleic acid binding;zinc ion binding	itf00g23840	Chr00	39498905	39499666	0	0	0	0.100854	0.0766313	0	0	0	0.0657266	0	0	0	0	0	0	0.102948	0.284926	0.0797156	0.0847387	0.162687	0.0807292	0.0791247	0.157783	0.0797689	0	0.0791046	0	0	0	0	0.200249	0	0	0	0	0	0	0	0.0917692	0	0	0	0	0
itf00g23850	Adenine nucleotide alpha hydrolases-like superfamily protein	itf00g23850	Chr00	39509596	39510101	2.45295	3.7486	3.06236	4.5022	3.22034	3.11796	5.24475	2.64584	7.07543	6.96518	10.888	14.7173	9.61039	7.06304	10.9255	10.188	0	0.470741	0	0	0	0	0	0	0.351281	0	0	0	0	0	0	0	1.21522	2.14496	1.64742	1.01344	3.26617	3.14004	6.03514	1.93969	5.99502	2.76566	5.04732	4.18796
itf00g23860	beta glucosidase	itf00g23860	Chr00	39513261	39513806	0	0	0	0	0	0	0	0	0	0	0	0	0	0	0	0	0	0	0	0	0.759213	0	0	0	0	0	0	0	0.281559	0	0	0	0	0	0.445918	0.453362	0	0	0	0.454965	0	0	0	0
itf00g23880	Nucleic acid-binding, OB-fold-like protein	itf00g23880	Chr00	39583456	39584482	0	0	0	0	0	0.0852318	0	0	0	0	0	0	0	0	0	0	0	0	0	0	0	0	0	0	0	0	0	0	0	0	0	0	0	0	0	0	0	0	0	0	0	0	0	0
itf00g23960	conserved hypothetical protein	itf00g23960	Chr00	39717829	39719260	8.20042	9.21232	4.25914	5.68512	8.07737	9.32856	3.25645	6.72838	18.9926	20.2535	25.6149	29.2698	13.2071	11.7322	25.5153	25.588	3.96172	4.89278	10.0405	5.4242	8.98288	5.42619	13.3491	4.28397	5.1065	10.0227	11.5507	16.0988	8.81807	16.1948	12.422	37.9982	19.4242	13.4768	18.6097	17.7405	13.3843	10.465	23.2103	12.8612	6.83009	7.70785	2.44711	3.85704
itf00g23980	AP2/B3-like transcriptional factor family protein	itf00g23980	Chr00	39767626	39767920	0	0	0	0	0	0	0	0	0	0	0	0	0	0	0	0	0	0	0	0.427051	0	0	0	0	0	0	0	0	0	0	0	0	0	0	0	0	0	0	0	0	0	0	0	0
itf00g23990	hypothetical protein	itf00g23990	Chr00	39768789	39770199	0	0	0	0	0	0	0	0	0	0	0	0	0	0	0	0	0	0	0	0	0	0	0	0	0	0	0	0	0	0	0	0	0	0	0	0	0	0	0	0	0	0	0	0
itf00g24250	hypothetical protein	itf00g24250	Chr00	40024010	40028274	0.121587	0	0	0	0	0.144668	0.285777	0	0.106297	0	0	0.177924	0	0.146941	0	0	0	0.121727	0.43276	0	0.109801	0.1319	0.231543	0.377323	0	0.263915	0	0.276837	0	0	0.143177	0	0.273183	0.149177	0	0	0.133481	0.298035	0.140962	0	0.126751	0.156086	0.133842	0
itf00g24260	LAG1 longevity assurance homolog	itf00g24260	Chr00	40052531	40053213	0.723278	1.46332	0.898423	0	1.70134	1.66733	0.794327	0.848355	0.544262	0	1.42156	0.957889	1.12902	1.26432	0	0.378463	2.59934	2.50411	3.44333	3.66432	4.27508	2.42991	3.04716	4.25821	2.80437	2.53782	1.82089	2.35239	1.84769	1.4893	2.22488	1.23224	0.330001	0	1.42791	2.08754	0.474508	1.2781	1.64777	0.838475	0.38524	1.34378	1.668	0.492563
itf00g24400	RING/U-box superfamily protein	itf00g24400	Chr00	40284648	40285291	3.76418	5.53985	5.31668	5.49182	4.92181	8.15617	4.56839	8.36073	8.95449	10.5548	10.4902	9.73776	6.91747	7.15725	9.93703	14.9074	11.9981	11.6947	17.2529	15.2871	12.7544	6.4311	12.828	8.09799	19.7053	19.2646	21.8763	27.9094	21.137	24.6731	26.029	32.0101	12.8097	9.59801	8.13513	8.43608	9.70028	10.8889	10.1941	9.4815	0.679262	1.38526	2.82831	2.25932
itf00g24410	conserved hypothetical protein	itf00g24410	Chr00	40299052	40299815	10.8139	3.27439	5.63172	1.61112	8.13844	3.42919	4.42049	2.74338	5.28368	3.80088	7.64526	5.67911	5.85018	2.69013	11.3303	4.8286	2.02137	1.94527	4.54936	3.4128	30.9525	16.633	12.543	7.24711	3.93452	4.78522	5.16219	8.05929	14.0543	19.1028	12.7352	12.8388	12.3774	11.6161	29.944	9.89711	3.67915	4.45675	9.23067	6.86571	0.734553	1.93297	0.772179	0.92442
itf00g24430	Histone superfamily protein	itf00g24430	Chr00	40317830	40318157	0	0	0	0	0	0	0	0	0	0	0	0	0	0	0	0	0	0	0	0	0	0	0	0	0	0	0	0	0	0	0	0	0	0	0	0	0	0	0	0	0	0	0	0
itf00g24440	Histone superfamily protein	itf00g24440	Chr00	40325656	40326106	0	0	0	0	0	0	0	0	0	0	0	0	0	0	0	0	0	0	0	0	0	0	0	0	0	0	0	0	0	0	0	0	0	0	0	0	0	0	0	0	0	0	0	0
itf00g24490	AMMECR1 family	itf00g24490	Chr00	40443129	40447033	29.9944	71.5566	23.5734	39.6183	32.8668	78.5212	52.1699	68.1782	28.0089	34.8103	32.4596	29.0112	26.9465	17.0506	26.1029	15.6713	34.9686	38.1231	30.132	42.9151	41.1955	22.1069	48.523	21.3569	23.303	24.676	28.7288	26.3313	15.7483	19.9021	10.613	11.0793	167.401	179.175	65.0551	154.146	70.3761	119.332	92.0465	121.566	85.1266	101.456	66.4462	55.0048
itf00g24520	lumazine-binding family protein	itf00g24520	Chr00	40521190	40522351	10.4081	8.52305	10.2103	6.0563	8.6164	6.59865	7.72976	5.74001	4.04397	5.51705	5.85882	4.85461	6.08873	5.58511	8.81197	5.04169	4.02172	4.36062	5.53266	6.64262	16.6067	8.2578	20.4125	6.72405	4.06941	4.66817	4.88551	4.57362	9.88581	12.3143	6.9769	7.17047	11.8501	13.8532	14.7002	16.7083	5.59271	13.9825	8.88135	12.7833	3.60371	5.15063	4.29127	3.01191
itf00g24530	two-pore channel	itf00g24530	Chr00	40543784	40545238	19.6542	20.3048	20.4071	25.8582	18.4896	24.3352	13.981	16.2918	35.4023	36.9965	35.4706	37.4166	17.6862	36.1502	24.6163	44.2143	28.3126	30.1548	31.3388	18.4843	5.92216	19.5981	5.02632	17.5266	38.142	55.9389	49.0301	27.1827	8.2519	10.0713	21.4003	9.3189	28.7137	26.5428	15.0358	22.1005	34.2935	13.3585	16.3354	16.9943	16.9723	9.16033	17.8527	29.7179
itf00g24660	Domain of unknown function (DUF303)	itf00g24660	Chr00	40689054	40689834	0	0	0	0	0	0	0	0	0	0	0	0	0	0	0	0	0	0	0	0	0	0	0	0	0	0	0	0	0	0	0	0	0	0	0	0	0	0	0	0	0	0	0	0
itf00g24740	hypothetical protein	itf00g24740	Chr00	40803004	40803962	0	0	0	0	0	0	0	0	0	0	0	0	0	0	0	0	0	0	0	0	0	0	0	0	0	0	0	0	0	0	0	0	0	0	0	0	0	0	0	0	0	0	0	0
itf00g24780	FAR1-related sequence	itf00g24780	Chr00	40847863	40849274	0	0	0	0	0	0	0	0	0	0	0	0	0	0	0	0	0	0	0	0	0	0	0	0	0	0	0	0	0	0	0	0	0	0	0	0	0	0	0	0	0	0	0	0
itf00g24790	NB-ARC domain-containing disease resistance protein	itf00g24790	Chr00	40883830	40889077	2.40409	2.10704	2.26527	2.10187	2.29556	2.52192	1.64894	2.08865	1.41151	1.83777	1.7016	1.35825	1.58704	1.59415	1.70857	1.52541	11.0726	8.43773	9.5642	23.832	15.5883	11.3777	14.9144	18.8629	8.03126	6.51523	7.3636	4.84296	5.50653	4.57156	5.44369	4.36512	2.47686	2.97706	0.817695	2.48126	1.40756	1.82373	2.43881	3.0498	1.46419	2.08468	1.56808	1.54903
itf00g24800	NB-ARC domain-containing disease resistance protein	itf00g24800	Chr00	40896453	40904085	0.378806	2.52313	0.481733	2.59069	0.543961	2.91342	0.608301	4.20053	0.625182	0.900069	0.701661	0.54726	0.214399	0.0421848	0.125641	0.236978	2.6096	1.41763	2.01452	3.67935	1.68686	0.781999	1.02126	0.863778	0.655544	1.28312	0.647764	0.719896	0.462609	0.551404	0.203105	0.223721	3.93398	4.66249	2.09204	8.45792	0.959484	5.97917	5.47296	7.15632	3.88983	7.95889	2.79679	3.07529
itf00g24830	SNARE-like superfamily protein	itf00g24830	Chr00	40969907	40970696	16.0624	23.1501	16.2635	13.9018	17.5309	16.8076	12.6333	17.0067	15.047	17.0758	13.8364	12.7287	12.8206	13.7598	15.3122	19.2227	13.4756	15.2719	16.2793	18.2798	24.11	16.8996	25.2843	17.3187	13.6251	13.3439	15.3441	11.9852	12.6356	14.8093	13.6972	13.5743	43.8474	47.9818	10.7861	21.4496	22.8836	19.7601	20.73	21.6988	14.3624	15.0015	12.6318	12.6306
itf00g24840	myb domain protein 4r1	itf00g24840	Chr00	41008533	41010958	1.42564	1.01087	1.58655	1.52191	1.77755	1.33039	1.12813	2.18834	1.50701	1.54743	2.53169	2.02006	1.63362	0.843456	1.64427	2.40144	2.11454	1.86237	2.28105	2.04832	1.75502	0.860511	1.48646	1.65721	2.38048	1.53494	1.48469	1.21917	1.14021	1.03377	2.20369	2.0761	0.533522	0.456518	1.15701	1.50634	0.0590576	1.20709	1.53661	1.68339	0.722879	1.37761	0.972708	0.699073
itf00g25040	ovate family protein	itf00g25040	Chr00	41300340	41300865	0.254334	0	0	0	0.724117	0.286519	0.29145	0	0	0	0	0	0.226495	0	0.616499	0.371242	0	0	0	0	0	0.542396	0	0	0	0	0	0	0	0	0.334048	0	0	0	0.261367	0	0	0	0	0	0.246126	0	0	0
itf00g25050	Seed maturation protein	itf00g25050	Chr00	41306819	41309788	0	0	0	0	0	0	0	0	0	0	0	0	0	0	0	0	0	0	0.0655302	0	0	0	0	0	0.0521208	0	0.0783185	0	0	0	0	0	0	0	0	0	0	0	0	0	0	0	0	0
itf00g25060	Plant invertase/pectin methylesterase inhibitor superfamily protein	itf00g25060	Chr00	41311499	41312666	0.658472	0.682417	0.819051	0.680646	1.20073	0.718074	0.934698	1.25685	1.02292	1.37917	1.08995	0.967259	1.16306	1.04704	1.56067	0.943501	0.693887	0.492924	1.15456	0.678602	0.835295	0.595111	0.909395	0.592475	1.29497	0.436914	1.20723	1.29653	0.608107	0.412684	0.731462	0.846141	0.549317	0.861184	0.534671	0.699868	0.974645	0.562647	1.36801	0.946184	1.53245	2.02095	0.548957	0.241423
itf00g25070	hypothetical protein	itf00g25070	Chr00	41314881	41315852	0	0	0	0	0	0	0	0	0	0	0	0	0	0	0	0	0	0	0	0	0	0	0	0	0	0	0	0	0	0	0	0	0	0	0	0	0	0	0	0	0	0.0879814	0	0
itf00g25080	ubiquitin-conjugating enzyme	itf00g25080	Chr00	41320556	41322205	0	0	0	0	0	0	0	0	0	0.147163	0	0	0	0	0.13465	0	0	0	0	0	0	0	0	0	0	0	0	0	0	0	0	0	0	0	0	0	0	0	0	0	0	0.134877	0	0
itf00g25090	WD40/YVTN repeat-like-containing domain;Bromodomain	itf00g25090	Chr00	41327627	41337739	0.751766	1.86509	1.31135	1.27842	0.873771	1.74047	0.773534	1.69341	1.30907	1.13964	2.01855	1.99982	0.99683	0.101943	0.530966	1.4525	1.4399	1.01114	1.51759	1.45803	0.329513	0.19402	0.720361	1.29168	2.17047	1.14767	1.68991	0.473777	0.64881	0.34676	1.12679	0.716918	0.102364	0.113373	0.408145	0.78568	0.0523502	0.881814	0.933375	1.525	0.854224	0.6522	1.34572	1.22623
itf00g25100	dormancy-associated protein-like	itf00g25100	Chr00	41344236	41346442	289.568	295.533	203.354	298.163	378.224	355.677	226.66	246.897	584.684	552.122	756.266	778.815	348.13	241.102	652.647	845.655	155.415	240.842	328.73	287.858	36.0785	131.418	42.0571	183.78	352.145	524.485	544.696	748.89	125.959	134.436	257.643	312.965	269.906	282.197	224.983	258.803	195.826	180.977	336.171	238.061	25.1414	45.0564	94.7913	105.773
itf00g25110	Mitochondrial substrate carrier family protein	itf00g25110	Chr00	41347478	41352005	2.34928	2.9549	2.29063	2.03308	2.77779	2.31345	2.98538	2.11109	2.20668	2.61077	2.92611	4.02966	2.7293	2.84319	3.17083	2.94648	2.75273	2.99487	2.94079	3.04529	1.91268	2.69343	2.53207	3.29654	2.96088	2.5874	2.86313	3.55226	1.83953	1.66288	2.49624	1.66136	2.05842	2.48218	0.608132	1.27842	1.86213	0.802618	2.52019	1.65828	1.04095	1.40201	0.923299	0.939936
itf00g25120	squamosa promoter binding protein-like	itf00g25120	Chr00	41354360	41355402	58.2594	24.2946	81.3	26.3085	51.9441	21.3571	78.1045	17.2381	9.89265	18.442	17.2492	6.25957	39.2856	51.1276	52.9617	21.2848	22.3397	25.6279	20.953	19.5149	135.31	55.7534	124.007	40.8502	22.5021	18.4883	15.5216	8.78995	94.3504	73.5103	52.7328	76.3466	52.5211	71.9023	18.7747	34.4517	45.1501	45.7527	40.172	44.4627	26.727	11.0634	27.8459	17.7988
itf00g25140	disease resistance family protein / LRR family protein	itf00g25140	Chr00	41383698	41384107	0	0	0	0	0	0	0	0	0	0	0	0	0	0	0	0	0	0	0	0	0	0	0	0	0	0	0	0	0	0	0	0	0	0	0	0	0	0	0	0	0	0	0	0
itf00g25220	RNI-like superfamily protein	itf00g25220	Chr00	41510901	41517365	0.524293	0.794833	0.398192	0.566371	0.884388	0.808737	0.808754	0.848422	0.523018	0.264585	0.520718	1.12037	0.431538	0.114484	0.329875	0.0681005	0.376194	0.367037	0.3211	0.272791	0.230223	0.36355	0.222204	0.231925	0.232897	0.224677	0.170071	0.0819729	0.0474615	0.0785672	0.0458015	0.120813	0.351457	0.487211	0.461031	0.604504	0.217528	0.812918	0.905773	1.0106	0.787757	0.801221	0.661495	0.492629
itf00g25230	MYB-like	itf00g25230	Chr00	41518969	41520177	0	3.58435	0.0979979	1.64977	0.276224	2.39974	0.660449	1.18404	1.65345	0.948005	2.21386	3.61205	0.255318	0	0.520872	1.08269	0.50645	1.76843	2.89487	0.363316	0	0.0732812	0	0	2.16469	1.73289	3.09466	9.02096	0.0581071	0	0.091329	0	0.424343	0.183579	0.0888207	1.37374	0.169616	0.263626	2.51134	0.084739	1.55267	1.34658	1.17078	1.92922
itf00g25240	HXXXD-type acyl-transferase family protein	itf00g25240	Chr00	41533730	41535765	0.0787293	0.0398897	0.0508998	0	0.103238	0	0.089431	0.0477757	0	0	0	0	0.0680199	0	0.0460292	0	0	0	0	0.0387349	0.0356716	0	0	0.0759878	0	0	0	0	0.0296598	0	0.0458937	0	0.0387944	0	0	0.042114	0	0	0.0425893	0	0.0801555	0	0	0.0488925
itf00g25320	lipoic acid synthase	itf00g25320	Chr00	41665448	41668098	5.38052	4.75831	4.21979	3.55648	4.67101	4.49162	4.25403	4.48435	3.29817	5.20627	4.79422	4.16907	4.56109	3.85241	5.18801	4.17656	1.78936	2.84932	3.14683	3.99629	3.36998	3.11255	3.48578	3.51064	2.14709	2.53946	3.12605	3.3665	2.43584	2.42513	3.17475	2.95149	5.58547	5.93974	6.43299	6.19539	3.71822	5.96874	5.04826	6.83147	3.05868	5.6715	3.17045	2.16888
itf00g25340	expansin A8	itf00g25340	Chr00	41679949	41681672	4.31177	11.1442	4.08966	3.52707	4.20051	6.15995	3.28281	1.78271	6.70886	6.03932	8.29068	9.15467	2.25472	1.1138	2.7445	1.51399	1.33971	2.9542	6.82032	6.41211	24.4316	9.02971	71.9254	4.42484	1.02515	1.38125	1.84555	2.59628	4.47111	7.16757	3.09867	3.68734	20.7784	14.0884	14.9899	45.8221	3.93359	9.27387	27.7729	16.758	5.44079	21.0239	3.19297	0.897409
itf00g25350	conserved hypothetical protein	itf00g25350	Chr00	41708589	41712310	1.94517	0.744613	1.13391	0.607054	1.57898	0.644264	2.36882	0.696421	0.714141	0.330369	0.560958	0.513952	1.44448	1.06416	1.08004	0.688435	0.522416	0.846353	0.406242	0.707108	1.74301	1.07289	1.20087	1.79019	0.456321	0.544425	0.534836	0.219454	0.922377	0.562361	0.919767	0.262202	1.61902	1.40994	2.91649	3.10008	1.76069	2.80626	2.32763	2.95808	1.01045	0.731088	1.51498	0.593396
itf00g25380	MATE efflux family protein	itf00g25380	Chr00	41720581	41723532	0.347884	21.3267	0.509306	19.8733	0.47493	28.2727	1.73717	36.8645	2.85894	8.10532	3.81442	2.50085	0.101399	0	0.225122	0.423984	10.6909	11.3934	21.9575	27.6992	0.173898	0.620007	0.105813	1.99385	5.49172	12.9959	6.05098	2.16125	0	0.0873192	0.168982	0.0461027	19.4173	21.5335	59.7522	25.526	44.3037	71.8565	46.4458	59.5796	6.57965	0.724933	19.7933	10.8473
itf00g25440	Transducin/WD40 repeat-like superfamily protein	itf00g25440	Chr00	41805860	41807075	0.228567	0.22959	0.297411	0.272821	0.0996803	0.383614	1.01123	0.135455	0	0	0	0.1502	0.0940445	0	0	0.286996	0.189057	0.10626	0	0	0.717645	0.529216	1.52534	0	0	0.422757	0	0	0.330668	0.415767	0	0	0.724343	0.806196	0.806337	0.750875	0.48924	0.506695	0.723437	0.980578	0	0.276314	1.07748	0.701087
itf00g25530	hypothetical protein	itf00g25530	Chr00	41922379	41923459	0	0.0601655	0	0	0.0500621	0.0640021	0	0.0696803	0.489588	0.807432	0.516143	1.03298	0	0	0.130375	0.896881	0	0.227824	0.309828	0.173737	0	0	0	0	0.0830214	0.0551952	0.417863	0.637537	0	0	0	0	0.0626017	0.47917	0	0.379141	0.0639706	0.202918	0.0631009	0.0644755	0	0.286642	0	0.0722692
itf00g25540	like COV	itf00g25540	Chr00	41926288	41929886	27.4895	37.9734	24.2089	31.5073	29.1834	34.4344	36.2625	33.5484	38.6195	38.2295	41.4269	41.1017	30.4064	33.3056	35.3097	35.9448	21.6951	24.1671	23.2598	23.9151	12.5741	13.4246	12.1185	17.1577	20.8575	23.6979	25.7096	37.5154	9.59725	12.7275	13.1088	11.3855	34.6398	35.8398	22.2401	33.9915	28.7446	35.7189	33.8429	34.4945	27.9184	53.1972	26.7674	26.8326
itf00g25550	Leucine-rich repeat receptor-like protein kinase family protein	itf00g25550	Chr00	41931605	41934398	0	0	0	0	0	0	0	0	0	0	0	0	0.0216815	0	0	0	0.0657231	0.0747354	0.207826	0	0	0	0	0.0488874	0.0743479	0.0256252	0.0329879	0	0	0	0	0	0.121233	0	0	0	0	0	0	0	0	0	0	0
itf00g25560	Leucine-rich repeat receptor-like protein kinase family protein	itf00g25560	Chr00	41947307	41949634	0	0	0	0	0	0.147019	0	0.136872	0.0406554	0.0334475	0.0350526	0	0	0	0	0	0.0904529	0.12674	0.121234	0.161107	0	0	0.0427846	0.0247034	0.153187	0.291299	0.102735	0.156243	0	0	0	0.0297323	0	0	0	0	0	0.0326585	0	0	0.05297	0.0337881	0.0278176	0.0953407
itf00g25570	NAC domain containing protein	itf00g25570	Chr00	41952440	41957621	0	0	0	0	0	0	0	0	0	0	0	0	0	0	0	0	0	0	0	0	0	0	0	0	0	0	0	0	0	0	0	0	0	0	0	0	0	0	0	0	0	0	0	0
itf00g25580	conserved hypothetical protein	itf00g25580	Chr00	42002362	42005219	28.9067	24.2022	26.8327	19.8345	31.2769	25.8355	33.5109	27.0199	15.025	16.631	16.8953	13.9995	17.1825	23.9615	16.2999	16.7087	21.6285	22.833	18.7618	23.7022	37.012	26.8711	42.1333	26.6228	16.087	15.6879	16.3683	24.3567	21.0634	20.4659	13.8596	13.0481	75.9304	76.923	46.7707	52.1772	44.9782	44.6865	31.5428	40.8897	28.4576	29.1764	29.2611	20.0982
itf00g25590	hypothetical protein	itf00g25590	Chr00	42020998	42021711	3.17776	3.44531	3.88006	2.66815	7.62173	1.66113	5.93082	3.2844	2.21038	2.46083	4.05623	4.67749	3.91225	6.53337	4.54786	5.33492	5.95002	9.92434	8.48911	9.3327	15.6219	16.2423	19.3633	14.0857	7.19241	7.82326	10.9893	10.5583	18.2144	13.8308	14.199	14.0841	2.36747	3.22817	1.39557	0.867513	6.897	1.5827	1.93629	3.50711	1.32559	2.06617	2.79916	2.24741
itf00g25600	Wound-responsive family protein	itf00g25600	Chr00	42043200	42043927	29.7271	12.2157	16.1154	10.1035	20.8998	7.62188	29.7774	7.0682	6.13824	6.86086	5.06789	2.82863	29.3246	27.1453	7.4688	4.24139	23.4619	15.6518	15.5733	27.9013	56.6418	72.581	28.1282	47.0526	11.9722	14.9363	10.7888	9.3957	24.2195	27.2499	27.58	5.134	4.29819	2.75953	0.5509	1.78777	28.2797	11.868	8.00967	7.9196	6.69706	3.07056	11.817	20.7634
itf00g25610	Wound-responsive family protein	itf00g25610	Chr00	42045156	42045453	1.99408	0.499157	1.89942	0	0.810971	0	0.548106	0	0	0	0	0	0	1.74877	0	0	9.40465	4.12016	3.49213	18.073	132.434	181.268	26.3063	97.1128	5.60077	2.28895	10.0548	0	27.0221	17.7654	9.32763	0	0.431731	0.49099	0.576906	0	0	0.563426	0	0	0	0	0	0
itf00g25620	hypothetical protein	itf00g25620	Chr00	42054065	42056412	0	0	0	0	0	0	0	0	0	0	0	0	0	0	0	0	0	0	0	0	0	0	0	0	0	0	0	0	0	0	0	0	0	0	0	0	0	0	0	0	0	0	0	0
itf00g25640	Leucine-rich repeat transmembrane protein kinase protein	itf00g25640	Chr00	42062678	42069802	0.133492	0.276915	0.243156	0.145486	0.302297	0.183439	0.48639	0.237809	0.224201	0.180052	0.1838	0.302197	0.0201508	0.348673	0.133672	0.249961	0.240206	0.18034	0.316983	0.790591	0.509961	0.303075	0.335464	0.759761	0.274017	0.460359	0.393496	0.271318	0.139249	0.201284	0.334875	0.156176	0.108939	0.181497	0.0549799	0.101551	0	0.13968	0.178925	0.185035	0.25633	1.15522	0.220415	0.142651
itf00g25650	Leucine-rich repeat transmembrane protein kinase protein	itf00g25650	Chr00	42074869	42081576	2.02342	1.36276	2.09826	1.90996	3.22007	2.87608	3.49033	2.79811	2.10826	2.68275	2.63121	3.68639	1.71949	3.41751	1.82874	4.04226	2.56252	3.29222	3.32205	4.17474	2.03308	4.48799	2.51313	6.41423	4.54128	4.15831	4.20895	2.31659	1.4553	1.99042	3.79483	1.21664	0.554438	1.59054	0.772879	1.00113	1.28011	0.825466	1.44734	1.65299	1.85417	2.30212	1.82182	1.75223
itf00g25660	Leucine-rich repeat protein kinase family protein	itf00g25660	Chr00	42085130	42086884	0.857203	2.14678	0.8382	1.01104	0.434702	1.09747	2.13701	0.910417	0.697048	0.618537	0.312874	0.226919	0.273049	0.738614	0.639747	0.200755	1.10863	1.70753	1.58712	2.33004	0.696191	1.621	1.3483	0.984407	0.893671	1.46841	0.711774	1.11324	0.52205	1.25674	0.367372	0.624816	1.50348	2.28171	1.07591	1.06697	0.534696	0.954725	1.4197	1.39693	1.79288	3.19303	1.37833	2.48848
itf00g25680	conserved hypothetical protein	itf00g25680	Chr00	42111844	42112585	0.67433	0.469497	0.148591	0.272397	0.320283	0.252987	0.648383	0.699511	0.0927471	0	0	0	0.199347	0	0.8069	0	0.462863	0.317558	0	0.324966	0.624275	0.118723	0.653532	0.111274	0	0	0.139476	0	0.277711	0.328651	0.138045	0.16714	3.34452	2.09373	1.80971	3.19642	0.503154	2.08335	0.85894	1.24484	0.5404	0.659758	0	0
itf00g25710	NB-ARC domain-containing disease resistance protein	itf00g25710	Chr00	42143609	42146386	0.161991	0.126332	0.184852	0.144851	0.356389	0.249477	0.149928	0.314577	0.201803	0.176493	0.150266	0.169577	0.114917	0.0313071	0.125558	0.269895	0.296151	0.053868	0.0931962	0.420789	0.143158	0.127236	0.069643	0.283531	0.204667	0.232275	0.281329	0.17834	0.0373912	0.177455	0.153739	0	0	0	0.189287	0.0984733	0	0.0716939	0.284984	0.27029	0.085561	0.147345	0.151487	0.253111
itf00g25720	NB-ARC domain-containing disease resistance protein	itf00g25720	Chr00	42159685	42162345	0.292455	0.495091	0.380307	0.196727	0.496538	0.669947	0.312671	0.419339	0.367205	0.32089	0.409751	0.426842	0.344591	0.0635868	0.239104	0.413178	0.382114	0.331989	0.433733	0.645309	0.411181	0.311085	0.395694	1.07715	0.433598	0.665432	0.538051	0.252083	0.238317	0.127175	0.173321	0.40527	0.114879	0.129575	0.140618	0.300442	0.0644326	0.261376	0.274892	0.403305	0.620379	0.624687	0.36722	0.332273
itf00g25780	hypothetical protein	itf00g25780	Chr00	42211012	42211886	81.5412	67.4787	87.1549	84.7423	88.0636	78.7297	92.6413	87.5938	69.0251	62.618	65.6715	40.0765	79.4166	70.8084	55.006	64.8252	9.72163	8.94233	11.4452	18.2038	12.7882	16.8293	21.7481	19.0507	9.18887	14.2341	17.2444	22.6791	13.2664	8.18212	9.64004	23.0455	73.1778	71.4673	39.2269	46.0189	82.9165	59.2908	71.0531	80.2861	77.9788	92.2038	79.4222	57.1876
itf00g25790	RING/U-box superfamily protein	itf00g25790	Chr00	42215889	42216548	0	0	0	0	0	0	0	0	0	0	0	0	0	0	0	0	0	0	0	0	0	0	0	0	0	0	0	0	0	0.153093	0	0	0	0	0	0	0	0	0	0	0	0	0	0
itf00g25800	peroxin 11A	itf00g25800	Chr00	42216895	42219390	14.2716	23.9227	16.5337	24.1647	18.5195	25.8492	21.3286	29.549	22.537	19.5879	20.6501	16.4648	26.5006	21.0535	18.9699	13.2757	22.5702	20.8489	19.9645	21.8132	14.9743	12.9023	10.1062	14.0532	19.6325	21.2851	18.9817	20.4217	11.3064	9.32193	11.4188	8.25	16.242	17.6244	13.1593	16.2667	23.2994	22.2961	19.0665	21.1246	36.5026	32.6121	26.0181	31.1482
itf00g25820	RNA-directed DNA polymerase (reverse transcriptase)-related family protein	itf00g25820	Chr00	42222844	42226117	0	0	0	0	0	0	0	0	0	0	0	0	0	0	0	0	0	0	0	0	0	0	0	0	0	0	0	0	0	0	0	0	0	0	0	0	0	0	0	0	0	0	0	0
itf00g25830	zinc ion binding;nucleic acid binding	itf00g25830	Chr00	42226161	42227805	0	0	0	0	0	0	0	0	0	0	0	0	0	0	0	0	0	0	0	0	0	0	0	0	0	0	0	0	0	0	0	0	0	0	0	0	0	0	0	0	0	0	0	0
itf00g25840	DNAse I-like superfamily protein	itf00g25840	Chr00	42240384	42243582	0	0	0	0	0	0	0	0	0	0	0	0	0	0	0	0	0	0	0	0	0	0	0	0	0	0	0	0	0	0	0	0	0	0	0	0	0	0	0	0	0	0	0	0
itf00g25850	zinc ion binding;nucleic acid binding	itf00g25850	Chr00	42243689	42245909	0	0	0	0	0	0	0	0	0	0	0	0	0	0	0	0	0	0	0	0	0	0	0	0	0	0	0	0	0	0	0	0	0	0	0	0	0	0	0	0	0	0	0	0
itf00g25900	hypothetical protein	itf00g25900	Chr00	42314005	42315689	0.257327	0.145728	0.176093	0.170216	0.0597541	0.153154	0.296925	0	0.216853	0.347221	0.349848	0.28705	0.115472	0.0727472	0.230594	0.176458	0.175002	0.398208	0.0754334	0.139034	0.177307	0.259196	0.0595603	0.193615	0.401311	0	0.169496	1.57282	0.141223	0.0764776	0.0755049	0.168215	0.292778	0.0818455	0	0.220658	0.27689	0.239642	0.370471	0.156049	0.140249	0.25802	0	0.248472
itf00g25910	cullin-associated and neddylation dissociated	itf00g25910	Chr00	42319730	42320998	2.82612	5.25631	3.78095	0	11.6632	5.00681	2.47748	4.02928	5.41788	8.73205	8.28073	15.5386	5.23529	5.15377	5.94425	10.3989	2.58023	3.55942	10.0513	4.51363	1.19538	12.657	6.48298	7.59024	7.03748	5.73908	9.32482	8.45154	13.8234	12.1326	8.65099	13.301	1.06494	7.31995	4.12238	1.59718	2.56626	4.73535	4.08136	1.72261	4.31573	1.84188	3.11487	6.93136
itf00g25920	Protein kinase family protein with leucine-rich repeat domain	itf00g25920	Chr00	42322013	42325760	0.194414	0.277431	0.214692	0.253075	0.477393	0.890059	0.384516	0.347926	0.267539	0.356303	0.19191	0.236084	0.363683	0.553507	0.212433	0.123874	0.0623638	0.0530716	0.186479	0.294083	0.0802481	0.183045	0.0496778	0.37425	0.121538	0.0758064	0.0708308	0.106607	0.0680895	0.0905487	0.107621	0.0243835	0.170137	0.257738	0.105378	0.19961	0.262677	0.393453	0.484621	0.377698	0.803548	1.0917	0.348639	0.488969
itf00g25950	vacuolar ATP synthase subunit A	itf00g25950	Chr00	42434165	42435781	0	0	0	0	0.445219	0	0	0	0.382742	0	0	0	0	0	0	0	0	0	0	0	0	0	0	0	0	0	0	0	0	0	0	0	0	0	0	0	0.547775	0	0	0	0	0	0	0
itf00g25960	ILITYHIA	itf00g25960	Chr00	42436011	42439393	0.936902	1.67133	1.83475	1.32182	1.24539	0.774288	1.51413	1.81489	1.78232	2.05609	1.73219	1.74194	3.52033	1.81311	1.29421	1.3277	1.1333	1.22558	1.45677	0.975936	1.7552	0.994746	1.13188	1.37584	1.92333	1.51485	1.4581	1.82594	0.517024	0.494313	0.309235	1.21429	0.690942	0.279448	0.43886	0.369608	0.461726	0.45884	0.92097	1.46584	0.94397	2.47002	1.35047	1.60239
itf00g25970	Prefoldin chaperone subunit family protein	itf00g25970	Chr00	42444643	42445447	1.67223	1.04288	2.57756	1.25044	2.08461	1.12634	1.11649	0	1.04689	0.852992	1.73602	1.41207	0.552463	0.794119	1.16749	1.37055	0	0.631716	1.07178	0.657381	0.281767	0.618641	0.285053	0.944976	0.487275	0.335688	0	0.395141	0.235399	0.790117	0.747607	0.425548	0.410422	0	0	0.752646	1.62939	0	0	0.374615	1.38403	0.827335	2.19044	0.856657
itf00g26060	nudix hydrolase	itf00g26060	Chr00	42510761	42512281	0	0	0	0	0	0	0	0	0	0	0	0	0	0	0	0	0	0.191807	0	0	0.179725	0	0	0.190218	0	0	0	0	0	0	0	0	0	0	0	0	0	0	0	0	0	0	0	0
itf00g26070	nudix hydrolase	itf00g26070	Chr00	42513801	42525363	0.383375	1.73947	0	0	0	0.197669	0.793324	0	0.261268	0	0	0	0	0	0	0	0.618387	0	0.343775	0.172423	0.157029	0.141148	0	0.800711	0.133156	0	0	0	0	0	0	0	0.160784	0.169801	0	0.635684	0	0	0	0	1.16098	6.56605	0.207179	0.245702
itf00g26080	Protein of unknown function, DUF617	itf00g26080	Chr00	42525312	42526224	0.316458	0.594761	0.613585	0.213657	0.362501	0.7421	0.43938	0.991833	0.537431	0.241619	0.432203	0.438789	0.626655	0.13686	0.113471	0.173061	0.314316	0.537135	0.791595	1.51943	4.98079	3.60038	2.93284	1.23716	0.407646	1.02375	1.84388	0.88552	1.23481	3.44135	0.642571	1.86302	0.937152	0.580209	0.803942	0.72811	0.83255	1.47627	2.04846	1.08898	0.791916	0.536368	1.55207	0.7392
itf00g26120	hypothetical protein	itf00g26120	Chr00	42593322	42594155	198.885	145.46	186.902	166.094	149.432	163.955	152.1	154.197	160.392	149.008	169.784	156.137	196.26	120.267	197.019	175.069	97.2594	131.392	123.46	125.358	145.309	116.996	136.068	137.606	120.877	125.238	121.423	115.813	128.585	142.25	151.807	202.191	231.464	196.409	307.558	197.076	145.963	199.799	219.556	154.607	62.4935	76.6134	72.8772	63.9409
itf00g26130	hypothetical protein	itf00g26130	Chr00	42606287	42607654	0	0	0	0	0	0	0	0.0619007	0	0	0	0	0	0	0	0	0	0	0.0549862	0	0	0	0	0	0	0	0	0	0	0	0	0	0.0553138	0.0587379	0	0.0599626	0	0.122741	0.0573667	0	0	0.0659788	0	0
itf00g26140	auxin response factor	itf00g26140	Chr00	42615498	42616317	0	0	0	0	0	0	0	0	0	0	0	0	0	0	0	0	0	0	0	0	0	0	0	0	0	0	0	0	0	0	0	0	0	0	0	0	0	0	0	0	0	0	0	0
itf00g26160	hypothetical protein	itf00g26160	Chr00	42629618	42632166	0	0	0	0	0	0.0816105	0	0	0	0	0.091451	0	0	0	0	0	0	0	0	0	0	0	0	0	0	0	0	0	0	0	0	0	0	0	0	0	0	0	0	0	0	0	0	0
itf00g26230	receptor like protein	itf00g26230	Chr00	42827195	42829345	0	0	0	0	0	0	0	0	0	0	0	0	0	0	0	0	0	0	0	0	0	0	0	0	0	0	0	0	0	0	0	0	0.0423232	0	0	0.0382533	0	0	0.0403921	0	0.0367418	0.0470854	0	0
itf00g26240	receptor like protein	itf00g26240	Chr00	42836930	42838900	0	0	0	0	0.082438	0	0	0	0	0	0	0	0	0	0	0	0	0	0	0	0	0	0	0	0	0	0	0	0	0	0	0	0	0	0	0	0	0	0	0	0	0	0	0
itf00g26260	alpha/beta-Hydrolases superfamily protein	itf00g26260	Chr00	42873072	42876454	0.139948	1.65993	0.114469	2.45173	0.144892	2.62363	0.0508211	5.73357	1.2311	1.69502	1.32929	0.955313	0.0741434	0	0.211202	0.0912661	1.48948	1.28602	2.34195	1.71415	0	0.0860016	0.0419097	0	1.50914	1.34687	1.44839	0.37741	0	0.0619635	0.210506	0.0628385	3.1193	2.58333	4.44621	2.44242	4.63944	5.15125	3.71281	4.39606	1.04998	0.256991	2.54538	1.30591
itf00g26270	Pyridoxal phosphate (PLP)-dependent transferases superfamily protein	itf00g26270	Chr00	42880650	42882324	0	0.116905	0	0.0458525	0.0326395	0.128404	0.423567	0.0921985	0	0	0	0	0	0	0	0	0	0	0.0403558	0	0	0	0	0	0	0	0	0	0.0266388	0	0	0	0.0764602	0.041569	0	0	0.124027	0	0.0415193	0.128496	1.75319	2.8899	0.163685	0.281039
itf00g26330	myb domain protein	itf00g26330	Chr00	42995093	42998736	1.1174	1.52753	0.709638	1.37645	1.08329	2.06991	0.614181	1.06121	2.81729	1.83517	2.90502	2.38646	0.447272	0.701074	0.928404	1.14295	0.896546	0.779888	2.15178	1.31789	0.832269	1.63176	0.57584	1.18543	1.5238	2.43417	2.5807	5.00314	0.840926	0.993843	1.09483	1.12278	0.432607	0.56158	0.403372	1.17151	0.278385	0.97192	0.789405	0.612906	0.168739	0.511327	0.183235	0.390649
itf00g26350	conserved hypothetical protein	itf00g26350	Chr00	43013281	43015115	0.241502	0.842227	0.768207	0.287375	0.921984	0.270203	0.664098	0.720048	0.385226	1.07451	0.897071	1.10187	0.60421	0.587738	0.549501	0.708132	0.497323	0.34626	1.38556	0.923758	1.18442	0.570655	1.28103	1.60471	1.12358	0.702065	0.712318	0.775781	1.71023	0.44148	0.42015	1.10538	0.126353	0.535834	0.275482	0.385471	0.406457	0.940055	1.39642	0.632203	0.12107	0	0.126291	0.147832
itf00g26390	UDP-XYL synthase	itf00g26390	Chr00	43061391	43064189	10.7208	2.33378	5.52342	1.67647	6.10021	1.9033	5.85284	3.47616	1.5883	1.17407	2.073	2.82509	3.40776	2.89139	2.31146	0.913088	1.75709	1.81703	1.3508	1.73868	4.31402	7.19689	3.58004	2.35214	0.697663	0.684895	1.5414	0.346611	2.28091	2.00934	1.931	1.02654	5.13984	4.87561	5.5029	8.08409	4.64159	5.55915	5.93406	7.87724	5.37506	2.81977	7.27008	2.97616
itf00g26400	HXXXD-type acyl-transferase family protein	itf00g26400	Chr00	43067690	43069022	0.0549723	0	0	0	0	0	0	0.0597041	0	0	0	0	0	0	0	0	0	0	0	0	0	0	0	0	0	0	0	0	0	0	0	0	0	0.0963392	0	0.172539	0	0.231103	0.114813	0.114073	0.10958	0	0	0
itf00g26410	HXXXD-type acyl-transferase family protein	itf00g26410	Chr00	43081447	43082788	0.10508	0.0980737	0.0659138	0	0	0.114305	0.0573763	0.172449	0.0403708	0	0	0.0631046	0	0	0	0.0529038	0	0.0479991	0	0	0.047371	0.0467826	0	0.0467136	0	0	0.116885	0	0	0.0659844	0	0.0692096	0.482518	0.136438	0.672948	0.998964	0	0.391204	0.109742	0.60269	0.0525419	0.0599759	0.0550832	0
itf00g26420	Protein of unknown function (DUF677)	itf00g26420	Chr00	43106642	43112721	0	0	0	0	0	0.0582211	0.0571211	0.0636516	0	0	0.0668879	0	0	0	0	0	0	0	0	0	0	0	0.0445162	0	0	0	0	0	0	0	0	0	0	0.0645761	0	0	0	0	0	0	0	0	0.0573364	0
itf00g26470	Polynucleotidyl transferase, ribonuclease H-like superfamily protein	itf00g26470	Chr00	43163136	43163610	0	0	0	0.298937	0	0	0	0	0	0	0	0	0	0	0	0	0	0	0	0	0	0	0	0	0	0	0	0	0.414244	0	0.316669	0	0.24418	0	0	0	0	0	0	0	0	0	0	0
itf00g26480	Ribosomal L18p/L5e family protein	itf00g26480	Chr00	43181335	43184573	11.6848	6.11205	13.4695	6.12615	9.17186	8.05532	7.77463	6.9213	6.9302	6.59842	6.67723	6.90457	6.91153	12.5323	8.84279	9.53329	7.09924	10.4623	10.8848	12.668	13.7508	11.7802	14.5689	12.2699	9.03992	7.10628	7.86275	6.70376	8.86508	8.8519	9.90397	8.09399	23.9844	29.506	3.00413	8.1729	10.2663	6.63673	8.8288	10.7004	5.53468	4.74615	4.77113	4.09078
itf00g26520	UDP-Glycosyltransferase superfamily protein	itf00g26520	Chr00	43234107	43234659	0	0.192741	0	0.237103	0	0	0	0	0.166456	0	0	0	0.170626	0	0.235172	0	0	0	0	0	0	0	0	0	0	0	0	0.62644	0	0	0	0	0	0.704281	0.228198	0.644265	0	0.216529	0.643445	0.847797	0.209245	15.9628	0	0
itf00g26530	Ribosomal protein L14p/L23e family protein	itf00g26530	Chr00	43240823	43242786	62.6508	44.2995	57.567	32.5964	56.1175	35.7955	54.1944	33.0175	36.1584	35.4913	34.1471	40.8624	40.1115	62.8033	50.1427	42.5574	58.8939	68.8785	68.9581	65.694	137.253	102.509	125.014	86.3527	55.1716	52.857	54.0372	66.0616	71.6599	87.4895	80.2751	65.8921	181.675	150.9	121.307	76.0001	111.698	60.4069	61.9884	47.9973	51.4541	38.5591	35.2602	32.5756
itf00g26540	Tetratricopeptide repeat (TPR)-like superfamily protein	itf00g26540	Chr00	43245264	43248032	7.7125	7.64666	8.46306	7.38858	9.02643	7.00291	5.90064	6.40444	7.14409	6.90881	8.39761	6.97073	8.15221	5.48783	8.54526	8.23072	5.46315	5.87772	7.07334	6.62518	10.8079	8.59453	10.8266	8.97463	7.55108	6.98767	7.32117	7.91418	9.61266	9.32982	10.1479	10.659	7.05296	7.45274	2.90523	6.55883	4.02305	4.74889	6.87276	5.42173	4.28868	2.56796	4.20348	3.94278
itf00g26550	SET-domain containing protein lysine methyltransferase family protein	itf00g26550	Chr00	43248441	43256748	1.88477	2.61943	1.36706	1.7771	2.41722	2.6975	1.96247	2.35786	1.12267	1.28575	1.09508	1.24059	1.70212	1.1265	1.9277	1.35787	1.78285	2.41745	2.12994	2.61118	2.1877	2.54874	3.30753	2.79231	1.84508	1.40639	1.78796	1.19139	1.58394	1.57737	1.26158	1.98536	2.10142	2.61924	1.45348	2.80071	1.41377	2.47682	2.2504	2.21496	1.50009	0.931317	2.14222	1.49702
itf00g26580	HXXXD-type acyl-transferase family protein	itf00g26580	Chr00	43308623	43309958	1.32405	2.81456	1.19717	3.76289	1.2274	2.88072	2.05616	2.99434	0.108781	0.505502	0.776856	0.4829	0.166556	0.534973	0.70993	1.22268	3.84335	1.75641	4.29409	2.3278	2.6981	1.63924	1.07768	3.78172	2.93328	2.11239	1.96418	3.18103	1.22383	0.57329	1.17382	0.294771	14.9146	24.0044	19.053	16.3638	5.01642	12.2822	6.45402	6.80385	0.067155	0	0.700937	0.409382
itf00g26590	Glycosyl hydrolase superfamily protein	itf00g26590	Chr00	43332328	43334007	0.41743	0.312266	0.209321	0.188334	0.201851	0.273857	0	0	0.136742	0.208938	0.382871	0	0.980043	0.21567	1.06148	0.168097	0.200554	0.315736	0.0828906	0.0783112	0.151776	0.244716	0.154791	0.0785869	0.174014	0	0.0929636	0.081916	0	0.112536	0	0	0.277442	0.146135	0.715431	0.430549	0.0913565	0.613135	0.440093	0.69192	1.16445	6.39156	0.085436	0
itf00g26680	MATE efflux family protein	itf00g26680	Chr00	43390984	43395907	18.0027	29.9817	11.9148	16.0697	19.2619	25.4922	13.1006	21.0587	9.83812	8.9865	11.8182	10.0348	3.8255	3.82616	5.09335	5.99525	14.6573	14.1667	17.3206	32.0778	10.8122	12.7428	9.22743	14.1534	8.66583	9.3383	10.4024	6.88586	5.44672	3.91722	7.01119	2.42029	29.7036	26.9384	25.7625	35.4871	10.7719	29.5564	21.9525	29.9995	11.8693	16.8347	11.453	10.5404
itf00g26710	Sieve element occlusion C-terminus domain containing protein	itf00g26710	Chr00	43433594	43439272	0.601742	0.572312	0.0767296	0.349411	0.661957	0.762088	0.691039	0.737874	0.444856	0.603635	0.524237	0.724279	0.424586	0.0312938	0.328531	0.128713	0.384566	0.312053	0.275321	0.448994	0.0969149	0.13888	0.122319	0.165386	0.237804	0.291656	0.349716	0.0724604	0.098167	0.124217	0.0992814	0	1.16541	1.40158	0.223196	0.32962	0.504615	0.337617	0.703274	0.860429	0.541038	0.625112	0.629335	0.405228
itf00g26720	Sieve element occlusion C-terminus domain containing protein	itf00g26720	Chr00	43445555	43446920	0.62778	0.627055	0.289315	0.290308	0.404066	0.556898	0.702504	0.422938	0.365601	0.491889	0.520682	0.754283	0.463989	0.0601544	0.244959	0.0779788	0.192452	0.58332	0.313979	0.67556	0.135878	1.01375	0.178172	0.356689	0.323032	0.52255	0.350398	0	0.143209	0	0.12067	0.0648054	0.72973	0.890469	0.0739048	0.127352	0.725271	0.141592	0.731445	0.400885	0.574525	0.965914	0.659441	0.141979
itf00g26730	hypothetical protein	itf00g26730	Chr00	43453665	43454274	0	0.24291	0	0	0	0	0	0	0	0	0	0	0	0	0	0	0.674093	0	0	0.114549	0	0.106188	0.193822	0	0.0823229	0.110985	0.140035	0	0	0	0	0	0	0	0	0	0	0	0	0	0	0	0.246238	0
itf00g26740	GLU-ADT subunit B	itf00g26740	Chr00	43466202	43470348	5.75933	6.75131	7.73491	8.46588	8.17886	7.10154	6.87409	6.54542	7.04258	9.00091	7.14381	9.18722	6.84639	10.9874	8.70592	8.47831	10.3692	12.7151	10.7746	10.3851	6.94189	11.5981	9.95316	10.6164	10.7576	11.2459	11.9126	12.5078	6.87111	8.58825	10.0042	6.80145	3.59302	5.56155	2.37828	4.29841	3.34341	4.02784	5.60586	5.44258	3.84058	2.32211	5.3687	4.24035
itf00g26760	Calcium-dependent lipid-binding (CaLB domain) family protein	itf00g26760	Chr00	43481805	43486633	5.35744	2.80716	6.57655	1.77989	8.31571	1.67727	8.76156	1.41628	1.41698	1.53159	2.18284	2.745	5.49253	4.1299	7.30154	6.07492	0.258185	0.695907	0.862999	0.636924	2.71577	2.16235	4.90736	2.28101	0.516706	0.850659	0.729427	0.585525	4.5152	3.10165	2.36108	4.92144	0.936358	1.08593	0.541728	1.40768	0.531339	1.06635	2.45707	1.69742	1.22954	3.40995	1.30488	0.658329
itf00g26770	Voltage-gated chloride channel family protein	itf00g26770	Chr00	43496750	43501842	5.68923	9.12339	4.38653	9.0495	7.51178	10.2788	8.77087	9.92986	8.44713	12.3865	11.247	12.5745	5.00197	5.60022	6.1144	8.56803	6.62935	7.87558	8.44374	6.97475	2.39214	4.52449	3.70459	5.34408	9.66925	11.5139	8.96394	5.98228	4.61432	6.09978	6.9689	3.55625	9.51543	10.4843	6.73993	8.54601	7.5084	9.0666	8.35713	9.10656	4.13916	1.85511	6.67296	4.67063
itf00g26810	Zn-dependent exopeptidases superfamily protein	itf00g26810	Chr00	43513106	43515628	0	0	0	0	0.502	0.956758	0	0	0.442945	0.368275	0	0.418745	0	0	0.320686	0.361089	0.249243	0	0.320934	0	0	0.529136	0.457596	0	0.424223	0	0.367163	0	0.187505	0	0.299963	0.332871	0	1.41275	0	0.327722	0	0	0.324553	0.338637	0	0.366303	0	0
itf00g26980	chromatin remodeling factor CHD3 (PICKLE)	itf00g26980	Chr00	43739529	43746122	2.26785	4.69113	2.643	3.67607	3.36128	3.76449	2.53511	5.0923	3.40495	4.60213	5.65678	5.35024	2.67746	1.14212	3.03931	4.37052	3.7786	3.13043	4.03841	3.50224	1.50344	1.79096	2.82343	3.3657	4.76427	3.36637	4.19583	2.49932	1.82631	1.74929	2.02198	2.3364	1.34889	2.04174	1.44181	2.01292	0.514808	2.28904	2.36078	3.36251	2.5232	1.87365	3.99993	3.05052
itf00g27000	hypothetical protein	itf00g27000	Chr00	43774635	43775141	0	0	0	0	0	0	0	0	0	0	0	0	0	0	0	0	0	0	0	0	0	0	0	0	0	0	0	0	0	0	0	0	0	0	0	0	0	0	0	0	0	0	0	0
itf00g27030	Chalcone and stilbene synthase family protein	itf00g27030	Chr00	43924199	43925944	0	0	0	0	0	0	0.0463764	0	0	0	0	0.0560998	0	0	0	0	0.352839	0.24074	0.223546	0.0825942	0.0371466	0	0.0371434	0	0.42488	0.507278	0.773955	0.414715	0.246961	0.157091	0.146284	0.109466	0.0435117	0	0	0	0	0	0	0	0	0	0	0
itf00g27040	Ankyrin repeat family protein	itf00g27040	Chr00	43947461	43957188	0.441188	0.246694	0.161837	0.235834	0.649959	0.616191	0.299651	0.581487	0.198893	0.161506	0.217117	0.503501	0.213594	0.498871	0.262356	0.0838428	0.34134	0.242581	0.164044	0.569815	0.251414	0.42834	0.237927	0.460431	0.276785	0.416817	0.270846	0.167942	0.0749146	0.14895	0.190826	0.0798765	0.691033	0.734652	0.144786	0.479845	0.851455	0.476036	0.626865	0.607574	0.55159	1.62274	0.269366	0.205547
itf00g27050	Ankyrin repeat family protein	itf00g27050	Chr00	43961654	43966926	0.534449	0.315459	0.269366	0.228536	2.40746	0.631982	0.227925	0.132868	0.141924	0.067317	0.0684075	0	0.310464	0.574871	0.915486	0.104755	0.0224301	0.0743875	0	0.026122	0.0438802	0.201535	0.0223121	0.423506	0.0574573	0.0265557	0	0.0306505	0.0179016	0	0.17319	0	0.0606697	0.0674573	0.18305	0.955922	0.087879	0.128752	0.202634	0.339737	0.0264533	0.201838	0.0280489	0.0969936
itf00g27080	Late blight resistance protein R1-A	itf00g27080	Chr00	43994137	43996470	0.783441	1.10906	0.726468	1.05453	1.50085	1.28459	0.704955	0.6567	0.527316	0.548596	0.830236	0.531522	0.816134	0.715764	0.85369	0.93479	0.998107	0.739511	1.09735	0.655238	0.524642	0.514548	0.467829	0.745189	0.430198	0.425255	0.609011	0.762626	0.489615	0.249693	0.434576	0.0543302	1.22612	1.63128	0.848407	0.57996	1.64434	1.2426	1.73622	2.47498	3.55256	4.3211	1.29572	1.54234
itf00g27130	Leucine-rich receptor-like protein kinase family protein	itf00g27130	Chr00	44176341	44179693	7.98653	4.74082	5.3367	3.47651	8.25767	4.86278	6.96733	3.84263	5.1149	5.98026	6.15018	7.80653	6.6305	9.42765	9.40991	6.98577	1.93558	2.78147	4.85252	3.94677	2.29747	4.5747	3.16934	4.96976	3.16237	3.12266	5.11566	3.78507	1.54255	2.43172	2.50361	1.71291	5.0624	5.89006	8.25261	9.4369	4.97334	5.42999	9.48023	10.9929	15.1199	20.2921	5.33466	6.5963
itf00g27170	Plastid-lipid associated protein PAP / fibrillin family protein	itf00g27170	Chr00	44240334	44243606	12.1247	8.90044	19.119	14.9384	15.5803	9.7512	33.4055	13.1209	8.71618	8.63691	6.97717	6.55803	18.7442	17.2676	21.394	12.1992	27.8138	35.1297	25.3085	23.457	30.5231	34.3189	32.3037	28.2682	23.3309	23.4868	17.6579	12.3004	42.9927	36.7197	30.8347	38.9634	8.15649	6.7994	6.4893	6.31407	13.4354	5.74446	7.98359	4.43169	16.3094	7.62699	18.1818	13.7014
itf00g27180	ChaC-like family protein	itf00g27180	Chr00	44245352	44248340	428.476	572.108	625.349	769.299	512.442	473.101	540.546	654.551	524.921	427.986	381.211	288.064	739.852	647.381	443.727	404.787	774.8	774.061	419.304	476.297	333.501	601.6	203.532	520.975	652.124	505.321	483.163	470.638	320.139	144.04	396.971	117.443	42.006	37.3496	19.2155	26.4647	708.547	143.903	101.8	61.8095	744.996	133.043	909.19	1001.39
itf00g27190	methyltransferases	itf00g27190	Chr00	44248836	44256472	1.13333	1.10328	1.18284	1.25397	0.500127	0.973927	0.960449	0.491501	0.997694	1.09397	1.1352	0.717686	0.883943	0.483663	1.1772	0.659999	0.492311	0.827798	0.811161	0.727343	0.375358	1.02525	0.439256	0.767769	0.873624	0.897558	1.02834	0.888293	0.410281	0.589772	0.781382	1.07955	1.45436	1.25588	0.305452	0.514946	0.473289	0.282404	0.715723	0.997299	0.212979	0.101661	0.443811	0.475034
itf00g27200	arabinose kinase	itf00g27200	Chr00	44258463	44260257	0.694204	4.09386	1.0411	1.67963	0.171957	4.09326	0.225147	3.23666	5.71027	4.19266	6.67517	3.83521	1.60508	0.113751	1.13621	3.73128	3.54722	3.224	1.94761	4.21698	0.460573	0.28794	0.269287	0.861777	5.10786	5.13634	5.38087	3.55124	0.343034	0.345746	2.11814	2.10817	0.706731	0.339731	0.445302	1.63637	0.103967	2.57656	2.48531	2.8139	4.24747	2.62423	3.60239	6.85588
itf00g27230	profilin	itf00g27230	Chr00	44325050	44326269	0	0	0	0	0.233255	0	0	0	0	0	0	0	0	0	0	0	0	0	0	0	0	0	0	0	0	0	0	0	0	0	0	0	0.13529	0	0	0	0	0	0	0.1384	0	0	0	0
itf00g27250	Cytochrome P450 superfamily protein	itf00g27250	Chr00	44363959	44370801	0.138534	0	0.335331	0.163204	0.10646	0.148806	0	0	0.40841	0.171166	0.168353	0.679771	0.10335	0.163084	0	0.144138	0	0	0	0	0	0	0	0	0	0	0	0	0	0	0	0	0.131186	0.136107	0.178243	0.449731	0.175265	0	0.141018	0	0	0	0	0
itf00g27270	conserved hypothetical protein	itf00g27270	Chr00	44401223	44402782	12.2717	9.3485	7.66078	5.84613	11.8369	9.20732	9.99059	8.64161	9.13714	9.99682	10.4796	10.9691	9.41264	6.44383	12.3083	8.70163	5.32773	6.86888	10.7812	11.3204	9.06425	9.37871	9.68897	9.93413	7.27547	12.5611	12.2178	13.6752	9.78212	10.9222	11.0781	12.4109	20.6688	18.5713	19.2584	15.5582	14.5676	16.4528	13.4148	13.0806	2.10806	3.39162	3.114	2.77217
itf00g27340	geranyl diphosphate synthase	itf00g27340	Chr00	44464169	44468024	0.870729	1.73944	0.525434	1.93617	0.999401	1.29663	2.11163	1.8959	1.06351	1.04815	1.57311	1.20604	1.3561	0.555168	0.775791	1.10313	0.692844	1.2186	0.721579	0.868956	0.927544	0.748544	1.31771	0.511289	0.94215	0.266913	0.505283	0.842115	0.504766	0.0765731	0.664161	0.832443	1.14454	1.14914	1.05468	1.79082	0.603383	2.29435	1.03489	1.44267	1.74593	1.67595	1.17676	1.35592
itf00g27350	hypothetical protein	itf00g27350	Chr00	44490420	44493083	0	0	0	0	0	0	0	0	0	0	0	0	0	0	0	0	0	0	0	0	0	0	0	0	0	0	0	0	0	0	0	0	0	0	0	0	0	0	0	0	0	0	0	0
itf00g27380	RING/U-box superfamily protein	itf00g27380	Chr00	44506236	44506784	32.5455	8.54121	37.2023	12.7254	23.1086	8.01237	35.3836	8.98123	6.95838	7.33439	5.03563	5.63054	24.5017	19.4971	20.8156	6.77156	9.11896	6.99028	6.48374	9.61283	28.7958	22.3023	18.2282	17.1824	9.73347	5.39923	5.65601	2.96099	14.3117	13.5571	9.00003	3.00153	3.75863	1.75406	0.992744	2.05262	31.4146	5.81974	9.08766	7.48526	11.1632	2.34431	18.2681	14.2739
itf00g27440	cytochrome P450, family 76, subfamily C, polypeptide	itf00g27440	Chr00	44614931	44616078	0.280411	0.0623777	0.150934	0	0.207047	0.0662287	0.511234	0.0727482	0.0461511	0.0756671	0	0	0.244753	0.0659701	0.19757	0	0.101049	0.113321	0.194941	0.294002	0.195645	0.220118	0.146278	0.611987	0	0	0	0.214489	0.352606	0.511854	0.129149	0.418334	0	0.0747762	0	0.0647343	0	0	0.0646388	0.0671434	0	0.293172	0	0.0725405
itf00g27470	cytochrome P450, family 76, subfamily C, polypeptide	itf00g27470	Chr00	44629730	44631211	0	0	0	0	0.0446139	0	0.053088	0	0	0	0	0	0	0	0	0	0.0420869	0.0469162	0.0544643	0	0.124303	0.0923554	0	0	0	0	0	0	0	0.0561028	0	0.0608112	0	0	0	0	0	0	0	0	0	0	0	0
itf00g27500	homocysteine methyltransferase	itf00g27500	Chr00	44694468	44696352	3.31036	4.17516	3.50632	3.36747	2.94231	2.65615	3.51867	4.06886	1.97732	2.37887	3.49999	2.59565	3.50747	2.60718	2.82349	2.80487	5.55364	4.85676	6.65831	5.5508	8.69365	5.86993	8.07697	7.07663	5.48485	4.21993	5.90193	2.55637	4.77837	6.86131	5.93957	3.17558	6.3094	6.59878	3.68361	7.64977	1.42206	4.70593	6.12773	4.46998	3.89426	1.54978	1.96325	1.63531
itf00g27520	protein phosphatase 2A-4	itf00g27520	Chr00	44721584	44727091	15.8281	18.2706	13.778	17.5021	17.0819	20.0917	17.7503	19.4292	18.8508	21.4505	22.3669	20.8716	14.5557	16.2454	19.1164	17.2071	15.1889	13.5144	18.1405	18.3615	20.7116	14.8602	19.9824	14.0745	14.2863	16.2954	17.0348	14.5719	11.6361	12.8956	13.16	8.44766	32.1643	30.5021	36.1789	26.2894	33.2144	30.0298	27.8876	30.9222	15.3134	19.6948	18.0811	15.4989
itf00g27530	BAK1-interacting receptor-like kinase	itf00g27530	Chr00	44749776	44751834	0.0902352	0	0	0	0.0281511	0.0353303	0.0346239	0	0.0249495	0.0403187	0	0.0446899	0.0530105	0	0.107104	0.0402084	0	0	0.0351481	0	0	0	0	0	0.0462004	0	0	0	0	0	0	0	0	0	0	0.0342622	0	0	0	0.0360109	0.0319024	0.0390775	0.101759	0.0388404
itf00g27570	VQ motif-containing protein	itf00g27570	Chr00	44807887	44808544	0.209657	0.720707	0	0.223275	0	1.11193	0	1.559	0.337302	0.745812	0.224395	0.230783	0.171262	0	0.239643	0	0.804507	0.940878	1.34685	0.938915	0	0.200097	0.197688	0.189164	0.56821	0.773243	1.32364	1.67939	0.169147	0	0.497265	0	1.31588	0.891708	1.87327	1.02353	0.824538	2.20762	1.42791	0.784427	0.197681	0.859911	0.407309	0
itf00g27590	transducin family protein / WD-40 repeat family protein	itf00g27590	Chr00	44822992	44824836	0	0	0	0	0	0	0	0	0	0	0	0	0	0	0	0	0	0	0	0	0	0	0	0	0	0	0	0	0	0	0	0	0	0	0	0	0	0	0	0	0	0	0	0
itf00g27730	beta-galactosidase	itf00g27730	Chr00	44987322	44987767	4.6852	8.50373	6.18961	7.90211	5.78967	14.8486	7.01608	7.82155	11.1968	9.66432	13.1753	11.9781	6.57679	6.12407	9.70433	8.11118	15.9539	21.1007	29.1117	14.4596	10.5107	14.1994	14.3012	20.6921	20.22	19.0636	20.3	30.2144	9.95235	11.2053	18.4995	16.6077	3.50298	3.27802	4.23763	4.95959	2.62586	8.49904	6.6821	9.47492	4.92071	10.0973	5.86528	8.19788
itf00g27760	conserved hypothetical protein	itf00g27760	Chr00	45002433	45002946	0	0	0.21216	0	0	0	0.17819	0	0.126756	0.207188	0	0	0	0	0.186159	0	0.135339	0.158373	0	0.163586	0.282102	0.320578	0	0.614705	0.115898	0	0	0	0	0	0.181446	0	0	0	0	0	0.173921	0	0	0	0.170571	0	0	0
itf00g27820	zinc ion binding;nucleic acid binding	itf00g27820	Chr00	45047371	45049612	0	0	0	0	0	0	0	0	0	0	0	0	0	0	0	0	0	0	0	0	0	0	0	0	0	0	0	0	0	0	0	0	0	0	0	0	0	0	0	0	0	0	0	0
itf00g27870	alpha carbonic anhydrase	itf00g27870	Chr00	45124837	45127826	0	0	0	0	0	0	0	0.0735593	0	0	0	0	0	0	0	0	0	0	0	0	0	0	0	0	0	0	0	0	0	0	0	0	0	0	0	0	0	0	0	0	0	0	0	0
itf00g27880	SCARECROW-like	itf00g27880	Chr00	45170164	45175274	43.3139	27.6511	42.0082	32.0503	37.5879	36.2949	31.5114	30.5182	46.5659	39.1419	43.5932	50.3998	53.1346	25.4097	56.9674	62.0363	21.0844	22.4333	34.752	28.8277	32.4091	25.5377	31.3019	32.0473	32.2412	32.1659	37.4284	30.6249	36.1215	36.946	39.9535	43.4445	4.68848	4.55982	7.6533	14.7145	21.7634	30.1235	32.8361	23.3643	8.23655	7.70729	12.6571	9.99716
itf00g27930	vacuolar ATP synthase subunit E1	itf00g27930	Chr00	45284128	45286986	0.366306	0.784913	0.711209	0.457717	0.491781	0.607921	0.333646	0.907694	0.471195	0.626527	0.622104	0.26591	0.727536	0.216334	0.846315	0.16496	0.0508707	0.336665	0.268144	0.823744	0.264968	0.235611	0.424826	0.174884	0.174673	0.226332	0.149034	0.339721	0.214628	0.213947	0.201983	0.243742	1.53403	1.94484	0.385175	1.52934	0.708255	0.669718	1.40412	1.19021	0.738092	0.937539	0.52227	0.228882
itf00g27960	hypothetical protein	itf00g27960	Chr00	45329395	45330029	0	0	0.263951	0	0	0	0.240145	0	0	0	0	0	0.180124	0	0.502919	0	0	0	0	0	0	0	0	0.401699	0	0.210149	0	0	0	0	0	0	0	0.209064	0.208508	0.641039	0	0.208801	0.215543	0.205367	0	0.445401	0	0.235423
itf00g27970	ankyrin repeat family protein	itf00g27970	Chr00	45332242	45334301	1.468	1.55775	1.61224	1.42446	1.89731	2.02001	2.607	1.69947	1.27147	1.49108	1.07228	1.14767	2.23348	1.72668	3.30323	0.726287	0.664214	1.10322	1.16082	0.727569	1.17688	0.461617	1.42	0.700825	0.669278	1.31215	0.847488	0.818641	0.921647	1.14548	1.27714	1.20303	1.19444	1.00683	1.15403	1.61107	1.53805	2.1767	0.959971	0.702771	1.28438	1.15919	1.70041	1.90345
itf00g28000	RING/U-box superfamily protein	itf00g28000	Chr00	45374362	45375109	0	0.247797	0.116506	0.418836	0.0667714	0.315703	0.107021	0.478322	0	0.117272	0	0	0.140409	0	0	0	0	0.0887773	0	0.0891307	0	0	0	0	0	0.0841	0.101565	0.700963	0	0	0	0	0	0	0	0	0.466843	0	0	0	0.59697	0.109128	0.844005	0.750341
itf00g28050	DNAse I-like superfamily protein	itf00g28050	Chr00	45493585	45494478	11.3644	8.80939	8.73831	3.61981	8.8281	0.848443	10.1922	5.16874	2.25266	7.8534	7.59237	11.9073	8.88079	15.3432	7.72139	8.93334	3.29262	1.42671	4.43056	1.48499	2.7075	8.54654	6.17124	5.43755	1.68945	3.28608	3.4243	6.98326	4.00088	5.06794	10.1703	4.55968	9.01416	17.8445	7.06806	6.02712	9.48827	6.47825	9.3989	7.86441	2.25875	1.7955	8.24841	2.05672
itf00g28060	hypothetical protein	itf00g28060	Chr00	45517337	45517774	0	0.600397	0	0	0	0.302427	0.296072	0	0.211503	0	0	0	0.461211	0.312163	0	0	0	0	0	0	0	0	0	0	0	0	0	0	0	0	0	0	0	0.400784	0	0	0	0	0	0	0	0	0	0
itf00g28080	PAR1 protein	itf00g28080	Chr00	45595431	45596245	0	0	0	0	0	0	0	0	0	0	0	0	0	0	0	0	0	0	0	0	0	0	0	0	0	0	0	0	0	0	0	0	0	0	0	0	0	0	0	0	0	0	0	0
itf00g28100	ubiquitin-specific protease	itf00g28100	Chr00	45616773	45617634	8.06867	4.95543	3.80971	7.11506	7.68638	3.90759	10.3789	5.80089	11.3018	10.3542	9.45244	6.35706	8.06308	15.7355	12.8623	10.1442	12.7277	10.2095	12.0695	10.0445	9.54752	11.2302	8.6837	6.88352	10.9675	13.9684	11.5604	10.2222	11.281	7.36918	11.4442	10.0238	3.91806	6.34181	4.52912	6.80703	3.09695	7.47589	7.01254	7.73323	5.73975	5.65021	6.10362	6.99191
itf00g28110	Glutaredoxin family protein	itf00g28110	Chr00	45623064	45623373	0	0	0	0	0	0	0	0	0	0	0	0	0	0	0	0	0	0	0	0.55852	0	0	0	0	0	0	0	0	0	0	0.653288	0	0	0	0	0	0	0	0	0	0	0	0	0
itf00g28120	Glutaredoxin family protein	itf00g28120	Chr00	45630342	45630889	0	0	0	0	0.347056	0	5.63003	0.241835	0.164246	0.777364	0.499095	1.62912	1.18954	2.01277	2.57482	7.04589	0.511802	0	1.27325	0	2.52978	6.13277	1.26802	3.05085	1.46334	3.73957	1.26256	3.17994	1.54804	1.06347	9.98045	1.38587	0.967849	0	1.89284	1.96707	3.06324	1.62775	1.10528	1.98084	0.201695	0.468537	0	0.250413
itf00g28160	LOB domain-containing protein	itf00g28160	Chr00	45749775	45751222	210.511	78.5458	143.875	96.1287	150.937	86.2787	219.869	56.7787	104.164	94.3517	66.5517	73.5282	290.864	218.571	157.192	100.378	172.14	88.6865	100.672	118.226	473.767	355.457	226.01	301.833	109.469	98.5196	124.418	87.0527	219.257	238.785	321.326	140.019	15.4972	13.4018	17.063	24.1983	164.499	105.652	85.051	57.2276	92.7342	47.6575	110.113	206.953
itf00g28200	P-loop containing nucleoside triphosphate hydrolases superfamily protein	itf00g28200	Chr00	45813943	45816865	0.677657	0.652718	2.08595	0.831248	1.99762	1.02722	1.98181	1.38305	0.614527	0.806229	0.543992	0.352467	1.71551	0.812103	0.565692	0.576145	0.210877	0.153255	0.0437768	0.43173	0.361948	0.376104	0.187042	0.324163	0.267099	0.380003	0.204921	0.29086	0.20146	0.0708158	0.213142	0.223162	0.193031	0.189279	0	0.183367	0.446965	0.497561	0.305677	0.462983	0.369395	0.422193	0.791202	0.620435
itf00g28220	hypothetical protein	itf00g28220	Chr00	45842049	45842704	0	0	0	0	0.432247	0.58402	0	0	0	0	0	0	0	0	0	0	0	0	0	0.504238	0	0	0	0	0	0	0	0	0	0	0	0	0	0	0	0	0	0	0	0	2.14412	0	0	0
itf00g28230	hypothetical protein	itf00g28230	Chr00	45842791	45843088	2.47365	0.570299	1.51401	1.38952	1.40919	0.66396	1.3294	0.670259	0	1.48082	2.11551	0	0	1.4315	0.687802	0	0	0	0	0	13.5665	0	18.8784	0	0	0	0	0	2.20721	8.52855	1.33495	0.816083	5.00081	9.43395	3.57879	3.85397	2.01655	11.6201	1.88917	1.84772	7.86018	4.16101	1.2492	2.23763
itf00g28240	hypothetical protein	itf00g28240	Chr00	45843836	45844220	0.948945	0	0.827328	0	1.09843	0.356391	0	0.393941	0	0.813614	0.410839	0.447386	0.268766	0.3757	0	0	0	0.304917	0.68155	0	0	0.310078	0	0	0	0	0	0	0	0	0	0	3.56215	2.47514	0	1.41988	1.9567	0.763793	0.342905	1.39851	1.29588	0.392082	0	0.404496
itf00g28260	hypothetical protein	itf00g28260	Chr00	45856199	45856502	0	0	0	0	0	0	0	0	0	0	0	0	0	0	0	0	0	0	0	0	0	0	0	0	0	0	0	0	0	0	0	0	0.630805	0.326177	0.696809	0.620325	0	0.587733	0.606192	0.591493	0	0	0	0
itf00g28270	hypothetical protein	itf00g28270	Chr00	45858296	45858944	26.9327	7.75977	21.9447	12.6024	27.494	11.7116	13.5556	7.39578	8.23976	6.26107	7.5506	7.48951	11.5491	9.62188	18.552	12.0402	6.27758	7.34066	9.98732	19.1821	5.24424	12.2074	3.8749	18.5888	3.78525	8.15711	10.2059	6.55588	3.27879	3.15664	8.24169	3.42798	21.4895	21.6651	15.871	15.2744	10.8441	9.43397	7.06543	6.53391	2.92959	2.80197	6.2675	3.88836
itf00g28280	hypothetical protein	itf00g28280	Chr00	45859408	45859762	140.136	50.6293	127.88	60.5938	189.331	46.5102	161.122	103.147	76.6233	71.2945	57.7358	178.799	129.454	105.195	307.303	279.34	13.8322	21.8584	41.2275	47.4093	18.359	31.7526	12.6869	63.2823	16.647	41.1536	33.569	15.0285	22.5501	12.735	53.3287	7.53692	114.125	98.0738	81.9419	76.7551	121.371	59.2346	57.9723	65.1265	4.2983	0.550043	17.9186	14.1442
itf00g28290	Sieve element occlusion C-terminus domain containing protein	itf00g28290	Chr00	45863300	45865235	1.38735	0.743657	0.457014	0.909655	1.06637	0.719733	1.92789	0.482347	0.570169	0.489269	0.596674	1.2311	0.397662	0.177445	0.319774	0.295936	0.860972	1.02369	0.713233	0.992941	0.319195	0.918349	0.548425	0.796264	0.871699	0.511948	0.644456	0.363204	0.331638	0.098719	0.4775	0.0373975	1.37783	0.953661	0.296996	0.473207	1.16483	0.556992	1.11327	1.36664	0.783533	1.01806	0.76492	0.778083
itf00g28300	Sieve element occlusion C-terminus domain containing protein	itf00g28300	Chr00	45871650	45875271	0.623021	0.445807	0.169885	0.241762	0.309478	0.35561	0.506345	0.302408	0.175164	0.371858	0.212743	0.800656	0.262946	0.0575862	0.145497	0.106177	0.368141	0.298269	0.269428	0.318466	0.171001	0.336582	0.233247	0.535298	0.251759	0.402087	0.168904	0.0337067	0.0678925	0.0266425	0.112124	0.121795	0.724168	0.293536	0.173671	0.209666	0.321802	0.435408	0.582886	0.817582	0.107116	0.45555	0.28628	0.302795
itf00g28320	RNI-like superfamily protein	itf00g28320	Chr00	45913687	45913999	0	0	0	0	0.623795	0	0.785456	0	0.534093	0.912974	0	1.03578	1.14982	0	0.801798	2.85824	1.23945	5.60563	3.13966	1.42607	3.65005	3.84994	6.36729	6.01237	2.68639	2.19096	2.74819	0	4.14796	3.04655	5.22693	5.04955	0.911009	1.00234	0	0	0	0	0.815658	0	0	0	0	0
itf00g28420	Calcium-dependent lipid-binding (CaLB domain) plant phosphoribosyltransferase family protein	itf00g28420	Chr00	46075970	46077728	0.0865671	0.0800168	0.07118	0	0	0.153938	0.0311183	0.0620529	0.0418975	0.0350777	0.0342037	0	0.022063	0.034539	0.0318858	0.0298189	0.185415	0.0774028	0.0807933	0.607497	0.582097	0.285943	0.5465	0.125428	0.202459	0.151643	0.157435	0.123897	0.432776	0.499071	0.450141	0.429868	0.0547293	0.146038	0.652191	1.00431	0.0670547	0.390188	0.325783	0.503841	0.028148	0.10093	0.0602689	0.0725751
itf00g28430	Calcium-dependent lipid-binding (CaLB domain) plant phosphoribosyltransferase family protein	itf00g28430	Chr00	46077753	46078164	0	0	0.405229	0	0	0	0	0	0	0	0	0	0	0	0	0	0	0	0	0	0.303126	0	0	0	0	0.287182	0	0	0	0.426857	0	0	0	0	0	0	0	0	0	0	0	0	0	0
itf00g28450	hypothetical protein	itf00g28450	Chr00	46101857	46102484	0	0	0	0	0	0	0	0	0	0	0	0	0	0	0	0	0	0	0	0	0	0	0	0	0	0	0	0	0	0	0	0	0	0	0	0	0	0	0	0	0	0	0	0
itf00g28510	conserved hypothetical protein	itf00g28510	Chr00	46229276	46229891	0.980324	0.306772	0.606872	0.367264	0.78851	0.87592	0.363231	0.177857	0.513732	0.40614	0.928499	0	0.660956	0.422549	0.930109	0.708536	0.132025	0.891351	1.12202	1.19561	4.68928	1.23111	3.0276	0.450333	0.796107	0.633997	1.67203	1.81102	2.31517	2.58915	1.454	1.94112	3.40578	3.31461	2.02013	1.21184	0.180739	0.350969	0.706911	1.23345	0.319815	0	0	0.400205
itf00g28520	Cwf15 / Cwc15 cell cycle control family protein	itf00g28520	Chr00	46236939	46237629	10.4865	13.5454	13.6501	12.5247	8.97032	13.0289	12.6736	10.7917	12.5954	15.1013	10.1069	11.1298	9.27256	10.7223	13.0453	14.7922	13.0935	10.9041	10.2184	10.2368	6.54549	7.75523	4.96614	7.70015	13.3506	12.4461	12.9567	15.8218	4.58466	5.91798	7.63762	6.87405	11.0991	12.3896	4.39456	8.09321	7.00517	4.71713	11.0998	7.42904	9.35224	10.0053	10.9049	12.3461
itf00g28530	Radical SAM superfamily protein	itf00g28530	Chr00	46238508	46240142	0.656865	0.54362	0.859011	0.485629	0.758395	0.151922	0.223838	0.240568	0.696925	0.776133	0.422045	0.802758	0.669059	0.240015	0.612842	0.237805	0.396001	0.776805	0.853882	0.727838	0.600758	0.0623916	0.586759	0.816298	0.538688	0.472524	1.15248	0.813731	0.894673	0.708462	0.7542	0.925375	0.201943	0.442625	0.235312	0.219137	0	0.303	0.574735	0.648989	0.137295	0.244087	0.428448	0.333101
itf00g28560	conserved hypothetical protein	itf00g28560	Chr00	46307789	46308970	0.200516	0	0	0	0.1932	0	0.238957	1.09037	0.349216	0	0	0	0.374024	0	0	0	0.352166	0.21009	0.237447	0.857835	0.745212	2.01713	0.974529	0	0.150747	0.217557	0	0	2.63353	2.64502	0.751138	1.38491	1.09432	0.482543	0.222519	0.220934	0.214896	0.247041	0.457876	0	0.43056	0	0.222646	0
itf00g28630	O-methyltransferase family protein	itf00g28630	Chr00	46406119	46408603	0.0653994	0.072012	0.0440288	0	0.0609444	0.0377737	0.146507	0.208058	0	0	0.0441833	0	0	0	0	0	0	0	0	0	0	0	0	0	0	0	0	0	0	0	0	0	0.0410188	0.136043	0	0	0	0	0.109567	0.0761048	0.0683933	0	0.0722537	0.0422872
itf00g28640	O-methyltransferase family protein	itf00g28640	Chr00	46412316	46413830	0.109353	0.0390047	0.0483508	0.0923591	0.196105	0.16593	0.282378	0.0899195	0	0.0467961	0.047923	0.0517551	0	0	0.0418283	0	0.0314588	0	0	0	0	0	0	0	0	0	0	0	0	0	0	0	0.0430012	0	0	0.167274	0.0423487	0.043846	0.0397452	0.206908	0.0757084	0	0.159512	0
itf00g28750	microtubule-associated proteins 70-2	itf00g28750	Chr00	46539739	46545774	24.5859	25.0667	30.0038	20.9743	27.3347	22.4502	29.4526	19.0349	21.7245	25.055	27.5587	28.6201	27.3126	23.7479	28.8774	31.366	20.4409	18.3218	22.4425	21.7374	33.8845	27.8304	39.8592	27.3666	20.938	17.7695	18.4818	14.1528	27.9339	27.2534	26.082	20.3087	19.3481	20.8741	8.7756	27.9285	10.491	19.7797	24.9357	24.9666	12.1723	13.2388	17.663	13.6743
itf00g28760	dolichol-phosphate mannosyltransferase-related	itf00g28760	Chr00	46548458	46549758	12.2037	9.20106	12.7072	16.5334	12.2884	11.9155	7.37327	9.45613	16.873	18.7746	11.3401	17.7597	12.1075	13.417	14.1148	13.5152	8.71338	9.51331	10.0571	12.7922	7.87115	8.27343	9.33853	12.5814	10.3826	14.1571	10.7937	22.0715	7.50371	3.93419	8.48924	7.84218	23.7485	19.9027	17.0665	11.6137	16.6729	13.6663	16.3127	11.9318	11.219	7.71532	9.57221	12.0082
itf00g28850	Major facilitator superfamily protein	itf00g28850	Chr00	46658446	46662018	1.67957	5.86725	2.20891	5.48909	2.91518	5.77636	2.92413	5.52744	5.30908	4.61949	5.79631	4.12751	2.06634	1.78765	2.97599	4.94562	3.56729	3.5903	4.49855	5.62244	1.28596	1.78864	1.14087	2.63416	3.9381	3.94021	4.22261	4.81899	1.08885	1.3187	2.06156	0.911311	5.93995	5.60489	3.23521	6.85184	2.69545	5.0556	6.08085	6.21546	1.53923	1.79012	3.26242	3.04861
itf00g28870	RING/U-box superfamily protein	itf00g28870	Chr00	46695083	46698922	0	0	0	0	0	0	0	0	0	0	0	0.253301	0	0	0	0	0	0	0	0	0	0	0	0	0	0	0	0	0	0	0	0	0	0.188368	0	0	0	0	0	0	0	0	0.210954	0
itf00g28880	NAC domain containing protein	itf00g28880	Chr00	46737946	46739463	1.15434	1.03208	1.62631	1.82489	0.756769	1.7652	1.75991	1.56873	1.57318	0.393638	0.563133	0	1.13584	0.592915	1.08781	0	2.11842	1.18324	0.598605	1.20329	1.82029	1.50107	0.557603	1.14593	2.32592	1.04513	0.352895	0.17482	1.68973	0	0.360832	0	0	0	0	0	0.19304	0	0	0	4.25899	4.63079	2.20458	3.09692
itf00g28890	NAC domain containing protein	itf00g28890	Chr00	46746091	46748213	0.858265	1.03924	0.982226	1.54433	0.38253	1.71233	1.44841	1.65609	1.28158	1.05689	0.571233	0.584316	1.424	1.50507	1.23049	0.182158	2.54621	3.23635	1.44395	1.23247	0.348391	0.931224	0.265268	0.973021	3.82794	2.07423	2.37715	1.37969	0.110608	0.382671	0.703004	0.103254	0	0.164422	0	0.0859816	1.29947	0.167033	0.0796337	0.319324	8.60395	12.6847	2.67929	5.68167
itf00g28900	general regulatory factor	itf00g28900	Chr00	46751375	46753493	38.5135	20.9768	40.0982	19.812	33.6922	16.6507	30.8871	16.8812	18.1624	18.1751	20.0255	17.1748	30.6067	38.7033	30.8751	25.3746	14.4642	16.6182	13.2847	16.7928	48.328	31.9895	49.2025	28.5924	14.3145	12.6526	10.3003	13.6746	22.0067	21.0299	14.9032	18.7404	51.1083	46.623	15.711	33.9269	35.4258	27.6663	29.0285	33.8108	30.3412	30.3887	23.5737	19.9863
itf00g28920	Kunitz family trypsin and protease inhibitor protein	itf00g28920	Chr00	46775575	46776555	1.24696	0.619935	0.904914	0.464963	0.926227	0.960135	1.21457	0.550766	0.248714	0.196849	0.193602	0.101713	0.453098	0.287105	0.452659	0	9.60931	13.3754	16.6905	8.55386	3.45943	2.50038	1.60529	2.68152	19.8086	35.08	31.1591	31.2525	4.24152	10.9344	5.09451	1.96378	1.29727	1.12546	0.63437	1.15943	0.528334	1.20658	0.828994	0.501764	0.23796	0.63387	0.0828766	0.387161
itf00g28930	Kunitz family trypsin and protease inhibitor protein	itf00g28930	Chr00	46788474	46789234	0.107941	1.02175	0.136973	0	0.090029	0.117764	0.23869	0.121696	0.0845591	0.133393	0.376019	0.129522	0	0	0.12343	0.119942	1.03211	2.26677	3.01144	2.40596	3.88311	2.01344	3.05775	1.45578	1.13986	1.60811	2.15358	1.46043	2.51333	4.30508	1.90232	0.615936	0.387945	0.507117	0.122557	1.25095	0.113935	0.339598	0.330845	0.221517	0.211856	0.488006	0.220451	0.264126
itf00g28970	SLAC1 homologue	itf00g28970	Chr00	46853654	46857497	0	6.26186	0	3.31201	0	6.9691	0.109096	18.6054	0.487035	0.49854	0.115171	0.755656	0	0	0	0	0.718322	1.19386	1.46889	2.30013	0	0	0	0.0950399	0	0	0.117054	0.188312	0	0.120193	0	0	10.5106	22.6734	46.2788	12.9254	26.7717	25.3401	18.4397	26.3832	0.38622	0.115916	3.19072	1.24913
itf00g28980	Peroxisomal membrane 22 kDa (Mpv17/PMP22) family protein	itf00g28980	Chr00	46859920	46861498	16.9307	17.7694	15.2217	23.5782	15.4951	23.8443	29.5726	23.7548	18.8263	25.8831	24.6749	13.9969	16.3945	20.1842	18.0968	18.5582	30.5769	28.4997	29.0354	27.3505	28.5191	20.0458	25.2069	29.826	25.4153	26.8628	23.0853	40.829	18.9122	24.4813	18.3836	22.7668	48.181	53.9215	20.3604	31.0701	40.3063	30.0829	31.6433	34.6726	25.2658	13.9975	29.2962	26.548
itf00g29010	HXXXD-type acyl-transferase family protein	itf00g29010	Chr00	46906955	46913285	0.277106	0.169211	0.342373	0.410372	0.447064	0.200471	0.513889	0.406507	0.153063	0.229004	0.10403	0.107336	0.452905	0.344445	0.209931	0.18445	0.14666	0.0852979	0.0896866	0.430086	0.0833656	0.175418	0.33401	0.0854458	0.255093	0.0886669	0	0	0.0677873	0.118635	0.206233	0	0.809406	0.152284	1.7341	1.19218	0.382994	0.735726	0.471095	0.736482	0.269532	0.30083	0.465692	0.108991
itf00g29030	hypothetical protein	itf00g29030	Chr00	46921428	46925399	0	0	0	0	0	0	0	0	0	0	0	0	0	0	0	0	0	0	0	0	0	0	0	0	0	0	0	0	0	0	0	0	0	0	0	0	0	0	0	0	0	0	0	0
itf00g29040	hypothetical protein	itf00g29040	Chr00	46926503	46929187	0	0	0	0	0	0	0	0	0	0	0	0	0	0	0	0	0	0	0	0	0	0	0	0	0	0	0	0	0	0	0	0	0	0	0	0	0	0	0	0	0	0	0	0
itf00g29120	myb family transcription factor	itf00g29120	Chr00	46974615	46976429	0.765354	1.13268	1.17858	1.21907	1.26	1.3799	0.984402	0.875745	0.871329	1.35086	1.64512	1.19844	1.59661	1.45886	1.14855	1.3923	1.2941	1.95426	2.32817	1.50579	0.645173	1.57789	0.899936	1.66488	1.7493	1.48655	1.48494	2.38743	0.701976	0.69977	0.835504	0.760775	1.06434	0.952117	0.297068	0.632576	0.184187	0.438514	0.700179	0.522485	0.628331	1.29013	0.592692	0.244269
itf00g29130	myb family transcription factor	itf00g29130	Chr00	46980695	46982537	0.233316	0.342434	0.197615	0.331828	0.262527	0.413155	0.324706	0.366763	0.26841	0.327182	0.526022	0.524718	0.241343	0.358689	0.286668	0.55096	0.359186	0.500051	0.874187	0.5848	0.3251	0.4182	0.623509	0.471936	0.638424	0.504575	0.914495	0.523362	0.227287	0.40523	0.411469	0.338297	0.184353	0.28238	0	0.050463	0.0272518	0.132298	0.23585	0.245959	0.29487	0.593989	0.144008	0.170247
itf00g29160	Ribonuclease H-like superfamily protein	itf00g29160	Chr00	47014065	47014575	0	0	0	0	0	0	0	0	0	0	0	0	0	0	0	0	0	0	0	0	0	0	0	0	0	0	0	0	0	0	0	0	0	0	0	0	0	0	0	0	0	0	0	0
itf00g29170	flowering promoting factor	itf00g29170	Chr00	47036798	47037122	0.458889	47.9889	0	80.4537	1.29831	37.3254	0.488155	75.3578	60.979	61.1881	44.3439	64.6503	1.0402	0	0.984061	0	29.1747	31.8109	37.1479	37.9446	0	0.743614	0.378871	0	26.8323	26.1449	30.3455	58.3937	0	0	0.447847	0	27.5897	53.7714	40.3445	27.8509	73.9773	31.5066	28.0685	21.1811	37.7107	12.9316	34.9308	52.0046
itf00g29180	Integrase-type DNA-binding superfamily protein	itf00g29180	Chr00	47046755	47047331	0	0	0	0	0	0	0	0	0	0	0	0	0.284439	0	0	0.130321	0	0	0	0	0	0	0	0.161354	0	0	0	0	0.135764	0	0.19349	0.232781	0	0	0	0	0	0.183309	0	0	0	0	0	0
itf00g29190	Ribosomal protein L12/ ATP-dependent Clp protease adaptor protein ClpS family protein	itf00g29190	Chr00	47057110	47058195	5.71486	7.13778	6.8026	5.34848	5.71171	8.11356	6.69975	6.26209	4.87178	6.85179	4.67179	5.94384	5.85678	4.73553	5.9913	7.55126	5.98099	8.32771	8.47827	7.37894	9.91427	6.63066	9.34156	9.24139	6.96453	7.20438	6.21316	6.03443	7.63192	6.19602	7.21709	5.81399	12.7532	14.3916	2.33776	7.86606	5.94488	6.15501	6.78308	7.81491	3.04555	1.9462	5.17008	3.5647
itf00g29210	DEA(D/H)-box RNA helicase family protein	itf00g29210	Chr00	47156354	47162078	0.428923	0.711373	0.886892	0.494625	0.908271	0.662049	0.838063	0.489669	0.496887	0.440883	0.57855	0.597727	0.700422	0.799359	0.945636	0.752703	0.420062	0.898973	0.865703	0.740172	0.899419	1.55707	1.10049	0.911547	0.893014	0.612398	0.820241	1.01596	1.07841	1.13678	0.78009	1.39397	0.430313	1.04296	0.180604	0.660106	0.442781	0.38229	0.589566	0.392514	0.0758308	0.0317365	0.290971	0.277695
itf00g29250	cytochrome P450, family 714, subfamily A, polypeptide	itf00g29250	Chr00	47225230	47228089	2.6151	3.36606	1.26624	2.06119	2.7927	4.42533	3.09644	3.52432	1.27382	2.25257	1.80199	1.20302	0.358867	0.589062	1.43554	1.45993	1.93701	2.71323	3.24233	1.74605	0.172986	0.712841	0.190147	2.90403	2.1725	1.96819	3.27554	2.81465	0.0505901	0.0432946	0.12285	0	2.52155	3.24322	4.39043	7.71078	1.25984	4.02619	3.02615	2.79267	1.21339	0.909	1.55237	3.00546
itf00g29290	RECQ helicase l1	itf00g29290	Chr00	47281139	47281596	0	0	0	0	0	0	0	0	0	0	0	0	0	0	0	0	0	0	0	0	0	0	0	0	0	0	0	0	0	0	0	0	0	0	0	0	0	0	0	0	0	0	0	0
itf00g29350	expansin-like B1	itf00g29350	Chr00	47369750	47372403	0.796868	2.19955	0	0.390677	1.18009	0.615307	0.123827	0.375075	0.585236	1.11179	1.35782	0.712981	0	0	0.125122	0	1.19755	1.38297	2.27239	1.74264	0.396824	0.770523	0.373678	2.2279	1.26662	1.68951	3.3786	1.55657	0.0720056	0	0.115538	0	0.336541	0	0.834446	1.74889	0.127933	0.364984	0.962057	0.846958	0.680713	5.14717	0.121317	0.429448
itf00g29370	geranylgeranyl pyrophosphate synthase	itf00g29370	Chr00	47383551	47385260	8.74244	10.0381	11.2332	9.77855	8.83627	9.30132	10.8959	9.48083	9.93602	10.2229	9.65845	7.72412	8.49305	9.82328	9.37513	5.45541	6.95323	8.24148	8.54674	8.36737	8.55342	4.84171	8.29973	6.06196	6.38556	6.31577	6.41179	7.02156	3.47104	3.99162	4.86925	3.76381	13.8007	12.475	21.8273	16.6262	14.0958	17.0936	8.90288	11.8022	5.22014	3.10766	7.73511	7.45152
itf00g29380	gibberellin 3-oxidase	itf00g29380	Chr00	47396780	47398194	0	0	0	0	0	0	0	0	0	0	0	0	0	0	0	0	0	0	0	0	0	0	0	0	0	0	0	0	0	0	0	0	0	0	0	0	0	0	0	0	0	0	0	0
itf00g29400	Cox19-like CHCH family protein	itf00g29400	Chr00	47410976	47419957	4.13304	4.45549	3.41388	2.70574	3.27589	4.37931	3.1677	3.83036	2.59649	3.00208	2.8252	3.49218	3.13248	3.42718	4.16485	3.14027	3.34013	3.31394	3.32186	3.35284	4.94371	3.85728	3.72395	2.68516	4.50619	3.67155	3.38934	4.09029	3.29322	4.36441	2.66418	3.23829	3.69778	4.77012	3.37393	4.60254	2.39137	3.91557	4.51286	4.08806	2.94808	3.94194	3.20665	3.15554
itf00g29410	D111/G-patch domain-containing protein	itf00g29410	Chr00	47420353	47422194	4.60026	4.35345	2.43216	4.92115	3.69742	6.02105	5.6462	4.9298	4.81144	5.62307	4.54087	5.95193	5.08766	4.20557	4.82833	4.32834	1.81342	2.45819	2.34701	3.152	1.89213	2.13903	0.943531	1.70761	1.92585	2.60162	2.11092	3.08914	1.38565	1.81913	1.24609	1.33012	4.2644	6.94444	1.2626	3.30326	5.56288	2.41348	5.68391	5.43211	4.20865	7.71636	5.08499	7.32529
itf00g29440	hypothetical protein	itf00g29440	Chr00	47470522	47471131	0.349266	0.0947472	0.258922	0	1.58667	1.28659	0	0.106573	0.22623	0.26242	0.126123	0	0.0767732	0.138011	0	0.0870373	0	0.499852	0.281827	0.199142	0.0936983	0.399323	0.232707	0.546005	0.0768358	0	0	0	0	0	0	0	0.460278	0.291034	0.319534	0.618004	2.86983	0.114912	0.113234	0.663242	0.227875	0.770168	0.121882	0
itf00g29460	HNH endonuclease domain-containing protein	itf00g29460	Chr00	47476029	47479143	23.2735	18.7875	20.6315	16.4928	21.5885	17.1125	22.6714	15.0286	17.6301	22.6433	17.5402	21.0503	21.2595	24.5118	27.9157	24.273	45.1768	65.4904	52.4016	50.314	35.7674	69.9174	47.0726	51.3549	51.4309	69.6333	61.7996	48.1285	55.9871	71.8342	99.2037	47.7375	36.1491	34.0432	11.457	17.8621	21.7135	12.2832	19.5354	16.6071	10.6862	6.47396	13.53	15.6941
itf00g29510	NB-ARC domain-containing disease resistance protein	itf00g29510	Chr00	47510092	47513248	0.0787256	0.156914	0.0366664	0.0724561	0.155029	0.188828	0.0302493	0.291919	0.0427816	0.107373	0.186776	0.210166	0.0951366	0.030028	0.156151	0.0761252	0.384112	0.214922	0.321222	0.542972	0.0230226	0.0535351	0.117021	0.13317	0.429183	0.244984	0.286588	0.164055	0.0731781	0.058904	0.152129	0.0658509	0	0.193679	0.0681026	0.155313	0	0.0351919	0.0614326	0.0995605	0.142847	0.185693	0.151002	0.103022
itf00g29520	hypothetical protein	itf00g29520	Chr00	47516459	47516784	0	3.35699	1.32765	1.35306	0	0	0	0	0.762653	0	0	1.55252	0	0	1.18591	1.43002	0.909883	1.90125	1.12551	3.0419	0.814084	0	0	0.949127	0.767457	1.99737	0	2.61517	0	1.06213	0	0	2.75368	1.48056	1.47776	1.22207	0	0	0	0	0	0	0	1.39277
itf00g29560	RNA-binding (RRM/RBD/RNP motifs) family protein	itf00g29560	Chr00	47532701	47533244	0.0861244	0.0817071	0	0.404317	0.194297	0.361203	0.0874015	0.266	0.387044	0.0993465	0	0.325087	0.118461	0	0.176645	0	0.71809	0.450521	0.312812	0.384542	0.338892	0.35881	0.176416	0.415659	0.551005	0.141213	0.382177	0.114539	0.515689	0.224444	0.313678	0.173064	0.0981274	0	0.26896	0.10052	0	0.286188	0.175728	0.179037	0.0845288	0.101982	0	0.575186
itf00g29630	DNAse I-like superfamily protein	itf00g29630	Chr00	47566716	47570028	0	0	0	0	0	0	0	0	0	0	0	0	0	0	0	0	0	0	0	0	0	0	0	0	0	0	0	0	0	0	0	0	0	0	0	0	0	0	0	0	0	0	0	0
itf00g29640	hypothetical protein	itf00g29640	Chr00	47570072	47570873	0	0	0	0	0	0	0	0	0	0	0	0	0	0	0	0	0	0	0	0	0	0	0	0	0	0	0	0	0	0	0	0	0	0	0	0	0	0	0	0	0	0	0	0
itf00g29700	RWP-RK domain-containing protein	itf00g29700	Chr00	47643573	47644134	0	0	0	0	0	0	0	0	0	0	0	0	0	0	0	0	0	0	0	0	0	0	0	0	0	0	0	0	0	0	0	0	0	0	0	0	0	0	0	0	0	0	0	0
itf00g29720	AWPM-19-like family protein	itf00g29720	Chr00	47654145	47654983	0	0	0	0	0	0	0	0.432386	0	0	0	0	0	0	0	0	0.322057	0	0	0	0	0	0	0.347842	0.288641	0	0	0	0	0	0	0	0	0	0	0	0	0	0	0	0.407502	0	0	0
itf00g29730	NB-ARC domain-containing disease resistance protein	itf00g29730	Chr00	47658153	47660448	0.305691	0.137095	0.192615	0.186586	0.245928	0.0955472	0.276726	0.158073	0.313708	0.162855	0.193114	0.516611	0.598428	0.404884	0.598122	0.361762	0.545723	0.535011	0.699188	0.723368	0.603476	0.416618	0.811366	0.538042	1.05864	0.982707	0.931594	0.718662	1.13604	0.891992	1.17504	1.03107	0.0245254	0.027467	0.0254934	0.0471501	0.166645	0.0506105	0.139666	0.0724141	0.174064	0.0806291	0.114397	0.291361
itf00g29740	NB-ARC domain-containing disease resistance protein	itf00g29740	Chr00	47661855	47664150	0.0592429	0.132114	0.105757	0.154359	0.198569	0.184096	0.266897	0.0252887	0.283047	0.131048	0.24003	0.29263	0.254023	0.136926	0.229304	0.21141	0.105753	0.0594118	0.111689	0.103234	0.0352775	0.037759	0.138028	0.115015	0.13554	0.199602	0.204648	0.240371	0.219288	0.312775	0.291102	0.318622	0.046626	0.0260493	0	0.160757	0	0.0245103	0.180909	0.0707648	0.506141	0.286471	0.111139	0.181096
itf00g29760	Calcium-binding EF-hand family protein	itf00g29760	Chr00	47687649	47692296	0.121317	0	0	0.554041	0.306621	0.918147	0.270015	0	0.288441	0.448326	0.283079	0.146087	0	0.293978	0.276176	0.134509	0	0	0	0	0.109319	0	0	0.446365	0	0.113457	0	0	0.182117	0	0	0	1.36763	1.10333	0.131944	0.876786	0.996937	0.87303	0.988035	2.2107	0.472347	1.22999	0.124139	0.434449
itf00g29770	Calcium-binding EF-hand family protein	itf00g29770	Chr00	47695130	47696206	0.264244	0.654081	0.455972	2.30396	1.49002	3.26459	0.980217	1.292	0.961853	0.903771	1.02262	0.37288	0	2.31218	0.101614	0.224311	0.151125	0.0840353	0.190907	1.03019	0.306476	0.16648	0.0774546	0.248953	0.0648228	0	0.1105	0	0.12765	0	0	0.118501	4.42542	3.45902	1.55366	1.98762	3.86364	1.98368	3.59477	5.35233	3.64626	7.97582	3.23126	2.12002
itf00g29790	hydroxyproline-rich glycoprotein family protein	itf00g29790	Chr00	47704305	47709748	5.54113	8.98864	4.8378	8.55996	5.45684	9.15363	5.92222	8.14294	8.83798	7.18706	8.31681	7.34719	4.9884	5.45489	6.56232	5.82877	6.57992	6.26547	8.24219	7.43817	4.08939	7.27965	5.20321	7.42644	8.97812	7.94603	7.57736	7.0475	4.68612	5.766	6.27328	3.9799	2.97778	4.29838	9.92719	10.0119	3.85695	9.93968	9.43455	9.7945	5.26501	6.8217	5.66199	5.20317
itf00g29800	hypothetical protein	itf00g29800	Chr00	47712097	47712663	0	0	0	0	0	0	0	0	0	0	0	0	0	0	0	0	0	0	0	0	0	0	0	0	0	0	0	0	0	0	0	0	0	0	0	0	0	0	0	0	0	0	0	0
itf00g29810	heat shock protein	itf00g29810	Chr00	47718584	47719528	0.118439	0.211468	0.289962	0	0.185374	0	0	0	0.181744	0.420356	0.39816	0.137765	8.51766	3.85186	16.1785	5.32631	0	0	0	0	0.770518	1.16191	0	0.522822	0.242807	1.67012	0.885554	5.1041	10.0326	3.74568	21.8794	187.752	0	0.109463	0.13436	0	0.131027	0	0	0	0	0.129342	0	0
itf00g29820	hypothetical protein	itf00g29820	Chr00	47720256	47720690	9.38209	4.99122	5.16119	5.83757	8.66312	6.07965	8.8493	3.00394	7.02869	8.95005	5.24188	8.16113	5.17457	12.7768	7.74517	6.98374	12.2631	10.2353	8.88998	10.2566	9.30676	7.2068	5.86976	7.5906	10.9327	10.4823	7.02114	5.66047	11.4241	3.19091	7.91172	5.02714	6.34402	4.95822	19.7604	9.11126	8.01744	6.96857	9.54472	5.87954	7.40131	7.36319	4.32026	10.5374
itf00g29850	NADH dehydrogenase 2A	itf00g29850	Chr00	47724146	47726126	1.05437	0.220025	1.91078	0.831248	0.538377	0.835723	1.4083	0.769408	0.803389	0.307024	0.861365	0.273523	0.399699	0.634963	1.16312	1.21792	0.412523	1.20331	0.906294	0.987924	0.987301	0.420755	0.680571	1.55828	0.741007	0.46599	0.271849	1.2938	0.960377	0.986192	0.572186	0	1.25109	0.477405	2.84165	0.526043	1.89284	0.98127	0.524577	1.49345	0.258429	3.62164	2.42443	1.25081
itf00g29860	hypothetical protein	itf00g29860	Chr00	47726238	47726939	4.7753	4.07811	2.40004	2.62479	4.70465	2.93798	2.3176	4.16537	4.9802	3.62272	2.7088	3.2468	6.42571	4.85352	5.8692	6.82039	6.11433	3.85389	4.29704	3.72155	5.24864	4.79816	3.1984	3.79121	4.91162	4.25069	4.28975	4.00691	2.94284	3.4691	6.59741	3.11662	3.02465	1.42968	4.80477	1.76428	7.1092	5.26867	5.42408	4.11436	2.70498	3.76316	2.133	3.99137
itf00g29870	NADH-ubiquinone oxidoreductase chain	itf00g29870	Chr00	47727502	47728171	3.9155	2.80215	2.83113	2.9893	2.72996	2.11061	3.57402	0.685509	2.46085	3.16784	3.46399	3.0703	3.25998	3.60494	4.42782	2.94953	5.75109	3.19509	3.77654	2.70532	4.16051	3.37607	2.88726	3.57682	4.58687	4.12754	3.75298	3.18281	2.93385	2.09872	5.07629	4.02704	2.71338	1.95303	7.29041	5.3525	3.54927	5.56628	5.10179	2.43001	1.93411	3.63289	2.59677	3.10631
itf00g29880	NADH-Ubiquinone/plastoquinone (complex I) protein	itf00g29880	Chr00	47728506	47729689	4.28735	3.55103	2.92374	1.35706	2.80612	1.83244	2.22037	3.25778	3.22636	5.14552	2.09066	5.94599	2.75674	2.64948	2.7378	4.00206	4.53432	3.81223	2.71483	3.1347	2.90091	3.77832	3.58397	5.24532	2.6903	4.1129	1.75721	2.64337	1.99639	0.819685	2.38088	0.177727	3.14386	4.03873	10.8873	3.96616	3.50994	4.36676	3.60828	3.28868	3.68151	4.03635	5.82967	3.37179
itf00g29910	FRS (FAR1 Related Sequences) transcription factor family	itf00g29910	Chr00	47736939	47737518	0	0	0	0	0	0	0	0	0	0	0	0	0	0	0	0	0	0	0	0	0	0	0	0	0	0	0	0	0	0	0	0	0	0	0	0	0	0	0	0	0	0	0	0
itf00g29920	AMP-dependent synthetase and ligase family protein	itf00g29920	Chr00	47751542	47752576	0	0	0	0	0	0	0	0.151301	0	0	0	0	0	0	0	0	0	0	0	0	0.109692	0.10943	0	0	0	0	0	0	0	0	0	0	0.139134	0	0.155283	0	0	0	0	0	0	0	0	0
itf00g29970	ribonuclease	itf00g29970	Chr00	47852799	47853829	0	0.187999	0.117491	0	0	0.20004	0.0993755	0.676083	0.0720711	0	0.115843	0	0	0	0	0	0.150649	0	0.0991803	0.0880884	0.158441	0.0880869	0.0818613	0	0	0.0932644	0	3.21697	0.132112	0.338607	0	0	3.3849	1.35143	0.617116	5.59535	0.09724	2.37012	1.33479	3.19845	0.356879	1.61559	0.370812	0.537995
itf00g30010	Bifunctional inhibitor/lipid-transfer protein/seed storage 2S albumin superfamily protein	itf00g30010	Chr00	47893867	47894143	0	0	0	0	0	0	0	0	0	0	0	0	0	0	0	0	0	0	0	0	0	0	0.660636	0	0	0	0	0	0	0	0	0	0	0	0	0	0.624312	0	0	0	0	0	0	0
itf00g30020	Bifunctional inhibitor/lipid-transfer protein/seed storage 2S albumin superfamily protein	itf00g30020	Chr00	47897105	47897387	0	0	0	0	0	0	0	0	0	0	0	0	0	0	0	0	0	0	0	0	0	0	0	0	0	0	0	0	0	0	0	0	0	0	0	0	0.574854	0	0	0	0	0	0	0
itf00g30070	DNA-binding bromodomain-containing protein	itf00g30070	Chr00	47931544	47932386	26.3753	25.9497	27.7587	28.7376	37.1471	28.8622	31.7374	32.5977	34.2526	37.7506	32.2965	27.3562	28.849	33.3029	31.1248	33.2098	22.3671	27.0781	29.2702	24.4484	11.3461	22.3741	14.9406	22.2758	30.5717	28.7004	23.2645	24.8447	12.1356	15.1489	15.1852	12.5772	17.8452	26.1381	7.83258	16.1984	16.8669	17.6268	26.3445	24.9816	14.6493	20.3089	24.5528	27.6401
itf00g30080	hypothetical protein	itf00g30080	Chr00	47936060	47936378	2.45324	4.60127	0.807835	1.55684	4.04904	4.33949	2.1455	4.13121	3.42697	0	4.7898	0.870604	5.12601	1.50459	5.23477	2.64191	4.64654	4.36699	0.716924	4.40505	1.12243	1.31064	4.96303	3.77613	1.37982	2.83802	2.42572	2.43778	7.10571	4.4272	2.32031	2.70839	3.66587	3.20119	4.48224	2.62358	1.23358	5.04045	2.06585	2.78205	1.88955	0.748669	4.56258	1.46586
itf00g30100	Bifunctional inhibitor/lipid-transfer protein/seed storage 2S albumin superfamily protein	itf00g30100	Chr00	47956867	47957857	0	0	0	0	0	0	0	1.53495	0.22144	0	0	0	0	0	0	0	0	0	0	0.586221	0	0	0	0	0.228897	0	0	0.340268	0	0	0	0	1.37633	1.6459	0.410578	0.350303	0.741118	0.320926	0.982156	1.30684	0	0	0	0.414039
itf00g30160	Leucine-rich repeat transmembrane protein kinase	itf00g30160	Chr00	48015759	48016127	0	0	0	0	0	0	0	0	0	0	0	0	0	0	0	0	0	0	0	0	0	0	0	0	0	0	0	0	0	0	0	0	0	0	0	0	0	0	0	0	0	0	0	0
itf00g30170	Leucine-rich repeat transmembrane protein kinase	itf00g30170	Chr00	48026764	48028162	3.07673	0.274132	2.30248	0.47933	2.98531	0.858776	2.24041	0.159022	0.199846	0.327921	0.330868	0.179724	2.1354	1.73818	2.14178	0	0	0	0.282458	0.256554	1.22824	1.10348	1.11646	1.4664	0.0939123	0	0.326578	0	0.632463	0.299075	0.287951	0.317086	0.273028	0.606879	0.307037	0.141195	1.15904	0.453327	0.983718	0.437184	0.127942	0	0.410101	0.156996
itf00g30250	histone H2A	itf00g30250	Chr00	48067347	48069576	32.112	30.991	26.0496	28.8507	29.2601	35.7296	26.2576	31.7627	34.0133	39.7579	34.1048	36.1273	26.9878	30.0102	31.2559	31.7845	27.0084	29.3762	32.9997	30.2046	30.27	34.2593	28.9382	31.3652	31.777	31.8405	33.9773	41.3056	25.4174	21.7933	29.6997	24.6614	78.7855	76.7559	104.24	67.0724	46.4528	60.2918	51.1833	53.8214	33.2092	41.9176	20.7323	21.2027
itf00g30270	zinc ion binding	itf00g30270	Chr00	48093917	48094463	4.3631	7.33914	5.17053	6.93511	2.08445	3.79568	3.10397	7.04328	6.92555	7.88432	9.45514	6.45147	3.81125	6.59691	2.54821	4.62104	5.27024	4.42246	4.96464	8.94999	1.46041	3.28649	2.91249	5.84226	5.21266	3.80027	2.77947	8.4381	5.49622	5.18867	4.47121	2.75989	3.5789	3.13678	4.13408	4.42589	4.56915	3.42865	4.32377	4.61652	3.50187	2.21151	4.82259	1.43032
itf00g30290	Preprotein translocase SecA family protein	itf00g30290	Chr00	48100706	48101155	3.02871	2.28767	1.39768	3.55832	3.5996	0.402299	3.97432	3.23313	2.64453	1.84968	2.28857	3.04624	3.06276	2.06674	3.25791	2.42792	5.23029	5.45301	2.43094	2.55634	2.83793	4.72717	2.79073	3.80934	2.80986	3.7118	2.26337	1.24615	2.48795	4.13803	3.35205	2.20104	2.41577	0.900199	0.39914	1.14003	3.26335	1.27345	0	1.57441	0.749972	1.77688	3.41978	3.14733
itf00g30300	Preprotein translocase SecA family protein	itf00g30300	Chr00	48101460	48103927	0.0928602	0	0	0.121286	0.174342	0.106223	0.102974	0	0.0717053	0.11993	0	0.281757	0.155501	0.20684	0.212086	0.669421	0.325186	0.179856	0	0.0941976	0.156614	0.34705	0.0782896	0.177945	0.414288	0.178031	0.59153	0.572525	0.0605617	0.0977775	0.0987901	0	0	0.413542	0	0.216048	0	0	0	0	0.0967278	0	0.207474	0
itf00g30310	fatty acid biosynthesis	itf00g30310	Chr00	48104359	48105655	0	0.734027	0	0	2.62427	0.75165	0.747053	0.890451	1.07515	0	0.876511	2.97708	1.16623	0.774267	0	1.01256	0.554342	0.620372	2.31922	0.642281	0.559545	2.7724	1.25555	2.67535	3.37681	1.43478	1.7469	0	2.62439	2.68605	0	0	0	1.0079	0	0	0.72271	0	0	2.31774	0.62777	1.62687	0	0
itf00g30350	ribosomal protein S15A	itf00g30350	Chr00	48123052	48125385	56.6356	39.9855	50.9153	36.4171	51.6346	37.1889	55.1592	35.5526	34.0626	40.3445	36.9245	35.9936	37.718	42.8968	40.7096	52.9892	66.4245	65.8139	69.8657	69.7446	117.919	83.8769	117	86.0441	60.2416	49.1624	53.5601	56.6481	72.4418	78.1312	69.0566	55.5803	149.392	126.52	71.5838	79.5226	57.87	67.6484	64.6301	61.8222	42.399	42.9693	37.252	29.8687
itf00g30380	Serine carboxypeptidase S28 family protein	itf00g30380	Chr00	48175888	48179387	0	0	0	0.125181	0	0	0	0.503828	0	0	0	0	0	0	0	0	1.67336	0.652686	1.78845	1.65971	0	0	0	0	0.652899	0.723982	0.256606	0.33924	0	0	0	0	0.116994	0	0	0	0	0	0	0.329916	0	0	0	0.117936
itf00g30390	3-ketoacyl-CoA synthase	itf00g30390	Chr00	48185092	48191906	0	0	0	0	0	0	0	0	0	0	0	0	0	0.0786638	0	0.0593235	0	0	0.0298157	0	0	0	0	0.0281362	0	0	0	0	0	0.0374284	0	0	0.0473292	0	0.134174	0	0	0	0	0	0	0	0	0
itf00g30440	glutamine-fructose-6-phosphate transaminase (isomerizing)s;sugar binding;transaminases	itf00g30440	Chr00	48230535	48233121	0	0.0353425	0	0.0413498	0.0579369	0.0372732	0.036766	0.0827004	0.154577	0.127656	0.127826	0.141819	0.252376	0.0378741	0.113324	0.161798	0.0282141	0.0643365	0.218732	0.201027	0.0576639	0.127069	0.0851587	0.0315933	0	0.0944996	0.122265	0	0.065277	0	0.0362231	0.0399617	0.376305	0.288794	0.0805136	0.296287	0.112297	0.278678	0.108614	0.301086	0.0690755	0.127811	0	0
itf00g30470	hypothetical protein	itf00g30470	Chr00	48240051	48240813	1.16293	1.44691	1.01734	1.01614	2.06737	2.54145	2.40497	3.45716	0.672718	2.87213	2.19806	2.50301	1.00807	0.206214	0.748946	1.31813	0.850309	2.21003	1.1455	2.03897	0.719495	1.72061	1.69688	1.86339	0.924459	2.05873	0.90024	0.940133	0.635009	2.67894	1.38557	0.43487	5.38993	5.92969	2.15646	2.59237	3.96939	4.05225	6.20005	6.50941	0.299142	0.510847	1.36996	0.118904
itf00g30480	NB-ARC domain-containing disease resistance protein	itf00g30480	Chr00	48245923	48248707	0.0331198	0.0561978	0	0	0.061169	0.0959029	0.0931203	0	0.039617	0	0	0.148587	0.100329	0.0573388	0.0193117	0.0897407	0.0593306	0.211661	0.304284	0.361182	0.186674	0.127004	0.358832	0.370069	0.415218	0.395457	0.493201	0.205916	0.512965	0.217771	0.670304	0.531756	0	0	0	0	0	0.0206979	0.0186477	0	0	0.0670096	0	0.0216013
itf00g30490	NB-ARC domain-containing disease resistance protein	itf00g30490	Chr00	48255038	48256493	0.0367825	0	0	0	0	0	0	0.0509767	0.0307716	0.100534	0	0	0	0.042105	0	0	0.101003	0.228826	0.137708	0.159088	0.0320984	0.0764646	0.09811	0.301787	0.085529	0.193042	0.201683	0.0922144	0.0253863	0.201657	0.043047	0	0	0	0	0.0428833	0	0.098097	0	0	0	0	0	0
itf00g30500	30S ribosomal protein, putative	itf00g30500	Chr00	48259087	48261385	12.6967	10.6639	16.7692	11.5613	16.1974	14.0269	14.3752	10.0885	28.9311	30.6148	33.1782	39.5866	35.3304	46.7189	44.3112	53.5842	13.0023	15.5265	20.0019	14.1152	14.3222	19.5221	14.3517	8.45049	27.2051	40.1099	44.2509	51.1714	59.6487	45.7534	56.964	128.419	3.01341	4.42027	1.41377	4.80531	6.27077	6.68799	11.4991	7.19316	3.10503	9.42578	8.19852	7.59016
itf00g30510	Subtilase family protein	itf00g30510	Chr00	48260973	48264796	0.417245	0.027693	0.491172	0.130942	1.1604	0.0607311	0.818775	0	0.299701	0.351558	0.711013	1.24231	1.25333	1.30038	3.54931	5.46459	0.103379	0.140432	0.36532	0.158724	0.278359	1.1052	0.682611	0.757424	0.154641	0.457767	0.268182	0.238328	2.3899	2.00613	2.89141	1.99047	0	0.100861	0	0.0914694	0.0229601	0.0481327	0.0904684	0.0292001	0.0539437	0.0511251	0.0569596	0.0516611
itf00g30540	zinc finger (C2H2 type) family protein	itf00g30540	Chr00	48359079	48359661	0	0	0	0	0	0	0	0	0	0	0	0	0	0	0	0	0.132223	0	0	0.304481	0.15967	0	0	0	0	0.436315	0	0	0	0	0	0	0	0	0	0	0	0	0	0	0	0	0	0
itf00g30560	Ribosomal protein L7/L12, oligomerisation;Ribosomal protein L7/L12, C-terminal/adaptor protein ClpS-like	itf00g30560	Chr00	48392813	48395112	11.0724	9.35125	9.79561	8.05269	9.10473	7.21889	9.68765	7.30575	10.4954	7.77446	10.6266	9.32098	10.1908	8.65813	12.1785	9.58011	13.8143	12.5709	17.7269	13.3329	24.9324	14.0051	20.1695	15.3332	14.2882	11.567	14.6153	18.7594	12.8665	11.3929	12.7787	13.0231	13.9606	12.6725	12.2624	11.0457	9.74342	12.2815	12.2621	11.1111	8.19735	12.437	5.42996	4.51188
itf00g30570	FAD-linked oxidases family protein	itf00g30570	Chr00	48402422	48404143	1.51351	4.12142	0.579461	1.13352	3.13894	1.96678	1.44407	2.16696	1.51504	1.66181	2.64204	2.31639	0.908703	2.81205	1.76492	2.87972	3.70158	2.52564	3.67575	3.32141	2.03721	2.07437	2.43352	4.17369	3.52702	4.20631	3.40155	4.59501	1.92972	1.95196	2.39967	2.74668	1.44022	1.61562	1.18024	2.05556	1.13918	1.64265	1.22978	1.57597	0.451386	1.15108	1.42921	2.02788
itf00g30670	polyol/monosaccharide transporter	itf00g30670	Chr00	48479965	48481019	18.2262	15.0325	21.3252	13.1669	29.7955	11.6747	16.934	8.93139	23.4912	18.2271	25.3795	22.2958	21.8114	6.99981	29.0252	19.879	20.0948	15.5066	29.7759	27.6368	11.7629	10.7246	7.52399	28.4815	26.9152	25.1669	24.724	10.0898	18.0265	10.5156	33.8809	5.39519	7.33711	4.00616	17.2966	9.25737	6.90135	10.0941	13.7872	15.8984	6.13155	2.01986	8.12565	9.93586
itf00g30680	Major facilitator superfamily protein	itf00g30680	Chr00	48481320	48481614	0	0.668291	0	0	0	0	0	0	0	0	0	0.838436	0	0	0	0	0	0	0	0	0	0	0	0	0	0	0	0	0	0	0	0	0	0	0	0	0	0	0	0	0	0	0	0
itf00g30690	conserved hypothetical protein	itf00g30690	Chr00	48494578	48495327	5.7698	3.29913	3.62975	4.69322	5.68242	3.298	3.06753	2.57076	1.73086	2.59545	1.97871	2.58675	1.65268	0.921032	2.13261	1.53238	3.19539	3.54962	6.28258	4.44999	8.05607	5.782	8.08086	4.60911	2.8519	2.67627	3.44615	2.55072	4.73208	4.49218	3.60334	2.72698	26.3692	30.5034	5.78982	16.3481	10.4688	9.11571	14.3117	14.728	1.55798	1.3773	1.50454	1.2014
itf00g30770	CAP (Cysteine-rich secretory proteins, Antigen 5, and Pathogenesis-related 1 protein) superfamily protein	itf00g30770	Chr00	48523165	48523669	0	0	0	0	0	0.252883	0	0.511925	0	0	0	0	0.194548	0	0	0	0	0	0	0	0	0	0	0	0	0	0	0	0	0	0	0	0.553336	0.19691	0	1.20444	0	0	0	0	0.226287	0	0	0.275857
itf00g30780	CAP (Cysteine-rich secretory proteins, Antigen 5, and Pathogenesis-related 1 protein) superfamily protein	itf00g30780	Chr00	48528447	48529107	0.132393	0.227318	0	0.684239	0	3.49416	0.14141	0.270092	0.598103	0.154664	0.561814	0.142253	0.100898	0.168743	0	0	0.101172	0.238983	0.229347	0	0	0	0	0	0	0	0	0	0	0	0.149201	0	1.30887	2.34017	0.755364	1.23912	0.845681	0.765038	2.00365	0.770039	0.760498	3.89668	0.395062	1.26558
itf00g30790	ribonuclease	itf00g30790	Chr00	48535169	48535829	0	0	1.55637	1.42921	1.08747	2.71228	2.73712	0	0	1.55122	1.46729	0	2.14051	15.891	1.42447	0	0	3.41395	1.27507	6.99793	202.202	16.2062	103.45	52.2757	6.86917	20.4191	5.92022	2.27136	494.221	626.91	358.234	288.743	0	0	0	16.981	0	0	0	4.68531	3.50316	0	1.20914	9.54389
itf00g30830	hypothetical protein	itf00g30830	Chr00	48565869	48566208	0	0	0	0	0	0.416547	0	0	0	0	0	0	0	0	0	0	0	0	0	0	0	0	0	0	0	0	0	0	0	0	0	0	0	0	0	0	0	0	0	0	0	0	0	0
itf00g30840	MAP kinase substrate	itf00g30840	Chr00	48567771	48568101	0	0	0	0	0	0	0	0	0	0	0	0	0	0	0	0	0	0	0	0	0	0	0	0	0	0	0	0	0	0	0	0	0	0	0	0	0	0	0	0	0	0	0	0
itf00g30920	DNAse I-like superfamily protein	itf00g30920	Chr00	48702947	48709277	0.024337	0.0255676	0	0	0	0	0	0.0603999	0.0405158	0	0	0	0.0210132	0	0	0	0.0211087	0	0	0	0	0.0242347	0	0	0	0	0	0.0267275	0	0	0	0	0.151141	0.0833977	0.795675	0.0532844	0.0527364	0.196392	0	0.139468	0.0255492	0.543443	0.0805597	0
itf00g30940	hypothetical protein	itf00g30940	Chr00	48714634	48715531	0.0835589	0.129947	0.0958959	0.0790246	0.109645	0.674467	0.086487	0.0753349	0.239532	0	0.156663	0	0.0619509	0	0	0	0.181577	0.278377	0.193504	0.218571	0.166011	0	0	0.0675929	0.0524051	0.277541	0.159164	0	0	0.249425	0	0	0.298561	0.51224	1.08296	0.253165	0.619662	0.387862	0.256368	0.420344	0.166065	0.904901	0.165169	0.291552
itf00g30960	NB-ARC domain-containing disease resistance protein	itf00g30960	Chr00	48732157	48737093	0.963799	0.519248	0.717578	0.877072	1.32258	0.732731	1.21673	0.666687	0.376315	0.417754	0.418808	0.641225	1.08055	0.906761	0.759535	0.615267	1.42526	0.952425	1.29974	2.08986	4.991	2.73305	5.52434	4.12078	1.21947	1.18395	1.38084	0.771386	5.09284	3.05852	4.0101	6.5211	0.257705	0.460077	0.187615	0.313338	0.591425	0.258903	0.549629	0.723673	0.662778	0.801841	0.732921	0.619189
itf00g31020	DNA mismatch repair protein MSH6	itf00g31020	Chr00	48829682	48838498	1.59716	2.70997	1.79039	2.52956	2.11968	2.5879	2.15831	3.00422	2.9248	3.16365	2.97254	3.46952	2.6437	2.07353	1.87827	3.24558	2.8542	2.67718	2.71994	2.8282	1.15298	1.95085	1.47236	2.03079	3.68246	3.02637	3.67147	3.21336	1.41746	1.55749	2.11206	1.95637	0.85923	1.38022	0.566015	1.80456	0.385676	1.3913	1.81099	2.21291	1.8789	2.70188	2.37248	2.08804
itf00g31050	like COV	itf00g31050	Chr00	48893042	48893574	1.46117	0	3.53881	1.62753	1.61077	0	1.56969	0	0	0.890641	0	0.843882	5.14773	0	3.21878	1.9841	0	0	1.4061	0	5.25608	1.28377	1.83022	0	0.516905	0.657599	0	1.47248	1.55093	0	1.56889	2.78537	0	0.560565	0	0	0	0	0	0	0	0	0.761428	0
itf00g31090	Leucine-rich receptor-like protein kinase family protein	itf00g31090	Chr00	48940101	48942935	0	0	0	0	0	0	0	0	0	0	0	0	0	0	0	0	0.0483739	0	0	0.0876866	0	0	0	0	0	0	0.0387984	0	0	0	0	0	0	0	0	0	0	0	0	0	0	0	0	0
itf00g31100	Helicase protein with RING/U-box domain	itf00g31100	Chr00	48947074	48947888	1.48546	0.340691	0.994825	0.395467	1.70938	0.349319	1.69219	0.387149	1.81915	0.987049	0.613518	0.907796	0.386294	2.27766	1.76159	2.47945	5.9418	6.25728	7.00852	7.44586	1.95437	10.5544	3.58916	12.0425	7.72091	11.2297	9.3065	7.29661	2.2811	4.25113	5.89148	1.1694	1.31533	0.829815	0.193536	0.172587	2.43311	0.19021	1.88369	2.37951	0.932649	0.972966	0.991801	0.192833
itf00g31190	Mitochondrial transcription termination factor family protein	itf00g31190	Chr00	49060476	49064921	0.812158	0.578037	0.800878	0.599837	0.794468	0.604569	0.473626	0.686842	0.95745	1.37681	1.38631	1.11364	0.8973	1.69921	1.37888	1.62743	0.322927	0.444441	0.848883	0.941002	0.629221	0.723525	0.796074	0.580394	0.843983	0.712636	1.18771	1.20144	0.662314	0.797822	0.782298	1.14691	0.664741	1.23519	1.19784	1.26648	0.583433	1.26808	1.73179	1.07331	0.391973	1.53459	0.0408002	0.287012
itf00g31200	expansin A10	itf00g31200	Chr00	49065847	49068593	0	0	0	0	0	0	0	0	0	0	0	0	0	0	0	0	0	0	0	0	0	0	0	0	0	0	0	0	0	0	0	0	0	0	0	0	0	0	0	0	0	0	0	0
itf00g31230	adaptin family protein	itf00g31230	Chr00	49087832	49091632	0.0872809	0.469764	0.463581	0.444182	0.524047	0.500082	0.098149	0.543291	0.418093	0.114214	0.349935	0.246036	0.37	0	0.10052	0.541559	0.38575	0.79526	0.480912	0.734533	0.465681	0.487217	0.515187	0.583575	0.857054	0.438882	0.545448	1.24624	0.579744	0.473037	0.784875	0.41093	0	0	0	0.49244	0.0976218	0.105438	0.688579	0.715256	0.284299	0.566335	0.198095	0.113
itf00g31250	cytochrome P450, family 71, subfamily A, polypeptide	itf00g31250	Chr00	49131305	49134874	0	0.358631	0	0.453832	0.0523678	0.386917	0	1.19798	0.353524	0.538217	0.131925	0.335927	0.0494653	0	0	0	0	0	0	0	0.017481	0	0.0167772	0	0	0	0	0	0.0273667	0.0221533	0	0.0730811	0.0885559	0.024287	0.2564	0.20364	0.211568	0.618609	0.198091	0.50263	0.0208451	0	0.0884293	0.076551
itf00g31270	general transcription factor II H2	itf00g31270	Chr00	49157602	49159667	0	0	0	0	0	0	0	0	0	0	0	0	0	0	0	0	0	0	0	0	0	0	0	0	0	0	0	0	0	0	0	0	0	0	0	0	0	0	0	0	0	0	0	0
itf00g31310	pectin methylesterase inhibitor	itf00g31310	Chr00	49192669	49193200	0	0.181353	0	0	0	0	0	0	0.153309	0	0	0	0.158714	0.237325	0	0	0	0	0	0	0.176842	0	0	0	0	0	0	0	0	0	0.214473	0	0.320993	0.175466	0.220778	0	0	0	0.205066	0.201952	0	0	0	0
itf00g31320	pectin methylesterase inhibitor	itf00g31320	Chr00	49194757	49195282	0.200691	0	0	0	0.313118	0.432633	0.218975	0	0.474682	0	0	0.241759	0.814572	0.243321	0.459711	0.204516	0	0.187418	0	0	0	0	0	0	0	0	0	0	0	0	0.222976	0	0.665189	1.80081	0.681527	0.423446	0.425554	0.839557	0.209981	0.411135	0.600204	0.457582	0.625558	0.485387
itf00g31330	Calcium-binding EF-hand family protein	itf00g31330	Chr00	49196505	49197229	24.5358	75.3691	27.2092	78.6988	22.1897	77.8843	32.4814	86.5848	39.7606	22.1716	19.6237	10.3395	26.2489	17.0431	8.92991	4.31393	54.3982	58.7782	21.4372	40.99	14.8073	24.7581	5.60536	13.983	32.3415	30.634	22.5459	18.8204	6.82398	5.80165	8.92935	1.51128	5.46163	1.90376	2.54816	6.22838	73.847	53.9213	18.8319	15.8812	134.422	24.1276	119.041	156.115
itf00g31340	embryo defective	itf00g31340	Chr00	49204741	49208023	2.36346	2.86198	2.38399	2.2164	2.93124	1.96592	2.94511	2.05859	2.41842	2.24324	2.51725	2.40122	2.6962	1.87902	2.64278	3.10132	2.00235	2.18427	2.94285	2.03338	2.22501	2.42008	2.66906	2.28218	2.6635	2.35484	2.08516	2.65017	1.83613	2.13899	1.58492	1.51937	3.19337	4.08649	1.62736	2.53925	3.39997	2.37805	2.99522	2.64736	1.59056	2.38672	1.3942	1.28415
itf00g31360	Protein kinase superfamily protein	itf00g31360	Chr00	49234887	49236240	0.796308	0.303558	0.2713	0.256858	0.311611	0.0951384	0.14028	0.0998796	0.531478	0.489875	0.316213	0.224298	0.243072	0.148914	0.663492	0.37434	0.397035	0.538393	0.672512	0.848016	0.597107	0.3931	0.461565	0.518508	0.864811	0.854563	0.454663	0.282069	0.438716	0.453104	0.718627	0.527681	0.242922	0.131554	0.251666	0.328126	0.144066	0.439714	0.651638	0.192122	0	0.106963	0.140043	0.163605
itf00g31370	Protein kinase superfamily protein	itf00g31370	Chr00	49258261	49260723	0	0	0	0	0	0	0	0	0	0	0	0	0	0	0	0	0	0	0.0462652	0	0	0	0	0	0	0	0	0	0	0	0	0	0	0	0	0	0	0	0	0	0	0	0	0
itf00g31380	Reverse transcriptase-like domain containing protein	itf00g31380	Chr00	49263049	49263745	0	0	0	0	0	0	0	0	0	0	0	0	0	0	0	0	0	0	0	0	0	0	0	0	0	0	0	0	0	0	0	0	0	0	0	0	0	0	0	0	0	0	0	0
itf00g31410	cysteine-rich RLK (RECEPTOR-like protein kinase)	itf00g31410	Chr00	49283217	49285763	0.0544029	0.148113	0.0734631	0.105371	0.199115	0.189748	0.121859	0.10396	0.0642895	0.352255	0.219243	0	0.209167	0.216417	0.031614	0.0725101	0.0963546	0.109524	0.090138	0.0854994	0	0.102547	0.0236715	0.130407	0.102925	0.109514	0.103996	0.0632061	0	0.0311284	0.0624964	0	0.0630909	0.0697702	0	0.12643	0.0616838	0.0334222	0.123351	0.0973147	0.117086	0.142569	0.0303772	0.0351917
itf00g31440	RNA helicase, ATP-dependent, SK12/DOB1 protein	itf00g31440	Chr00	49321689	49326322	0	0	0	0	0	0	0.0681172	0	0	0	0	0	0	0	0	0	0	0	0	0	0	0	0	0	0	0	0	0	0	0	0	0	0	0	0	0	0	0	0	0	0.0623154	0	0	0
itf00g31490	dsRNA-binding domain-like superfamily protein	itf00g31490	Chr00	49363485	49364786	10.8896	9.36059	10.2031	9.23742	9.42727	10.2515	11.6203	15.1771	7.5096	9.86708	5.88554	6.54347	7.11557	3.37724	7.53419	6.94513	4.81047	6.82201	7.61955	6.84111	5.59027	7.0824	10.0222	9.98291	5.26709	8.23526	5.40205	5.68364	6.0615	5.07257	5.68978	6.48957	22.1265	16.6387	4.94728	10.1077	5.10361	6.67469	13.9187	15.0096	6.29849	7.26561	6.26431	4.69157
itf00g31590	GDSL-like Lipase/Acylhydrolase superfamily protein	itf00g31590	Chr00	49525949	49528012	0	0.0531642	0.136501	0	0	0.0597483	0	0	0.0417849	0	0	0	0	0	0	0	0	0.0500086	0	0.0515352	0.0481569	0.0960869	0.14119	0	0	0.0526552	0	0	0.317302	0.266127	0.421747	0	0.284115	0.307945	0.0658534	0.414368	0.0614182	0	0	0.0575837	0.052894	0	0	0
itf00g31600	GDSL-like Lipase/Acylhydrolase superfamily protein	itf00g31600	Chr00	49531076	49531550	0	0	0	0	0	0	0	0	0	0	0	0	0	0	0	0	0	0	0	0	0.152899	0	0	0	0	0	0	0	0	0.234835	0	0	0	0	0	0	0	0	0	0	0	0	0	0
itf00g31660	DNAse I-like superfamily protein	itf00g31660	Chr00	49596084	49596984	0	0	0	0	0	0	0	0	0	0	0	0	0	0	0	0	0	0	0	0	0	0	0	0	0	0	0	0	0	0	0	0	0	0	0	0	0	0	0	0	0	0	0	0
itf00g31720	plant U-box	itf00g31720	Chr00	49647409	49649634	64.6202	61.5397	91.5286	63.8467	67.6124	50.8913	71.7369	52.2004	46.9236	42.6806	38.6644	29.8062	77.7934	58.0845	50.465	40.0053	62.4692	61.9403	45.7523	59.2857	97.1912	108.191	56.0197	74.7055	53.5883	49.8853	40.1918	24.0795	95.2109	73.575	62.3275	29.9428	7.65647	8.04594	2.98467	7.45469	40.9022	25.7252	16.2392	13.4809	20.8661	9.39802	49.5966	41.8974
itf00g31730	histidine triad nucleotide-binding	itf00g31730	Chr00	49650943	49653548	5.55443	4.05254	4.95204	1.77826	5.71508	3.66464	5.14219	4.0459	2.90911	2.0271	3.09754	1.63482	2.88304	2.98883	4.19818	1.53461	2.5136	2.32575	2.11986	2.51665	1.65129	4.32834	2.76141	4.50209	2.64708	2.21186	1.5368	1.96574	1.07089	0.924887	0.954691	1.57834	4.58536	4.00064	0.924245	2.33487	3.11545	2.0934	2.41106	1.07522	0.78426	0.367336	2.32866	1.99996
itf00g31770	AGAMOUS-like	itf00g31770	Chr00	49668653	49668953	0	0	0	0	0	0	0	0	0	0	0	0	0	0	0	0	0	0	0	0	0	0	0	0	0	0	0	0	0	0	0	0	0	0	0	0	0	0	0	0	0	0	0	0
itf00g31780	PATATIN-like protein	itf00g31780	Chr00	49686824	49688474	4.19126	3.97179	3.62956	3.40189	2.52164	4.31998	2.41251	5.01991	1.52635	1.90451	1.58595	2.33089	2.01755	0.967036	2.44882	2.44702	1.59684	3.29498	1.69324	1.1529	1.80169	2.73587	1.74105	2.65766	1.10203	0.676762	1.07443	0.593107	1.90317	1.0084	2.09093	0.109176	10.7005	7.10087	10.829	9.19138	3.13666	12.0411	6.96209	8.36615	2.31135	0.981373	3.39578	2.44587
itf00g31820	hypothetical protein	itf00g31820	Chr00	49711297	49712617	0	0	0	0	0.0354824	0	0	0	0	0	0	0.109665	0	0.0491492	0	0.0501844	0	0	0	0	0	0	0	0	0	0	0	0	0	0	0	0	0	0	0	0.0462939	0.0474205	0	0	0	0	0	0	0
itf00g31840	RNA-binding (RRM/RBD/RNP motifs) family protein	itf00g31840	Chr00	49760293	49763154	2.88339	3.05906	4.26722	2.34033	3.64145	2.73794	2.57986	2.82335	3.49843	4.13786	5.56325	4.65961	3.22416	3.17884	5.19647	6.60398	1.89305	2.62058	3.15989	2.97211	2.62281	2.88896	4.11675	3.44074	3.32028	2.40451	3.12918	3.41035	4.19312	3.60802	3.27106	5.49854	0.572983	1.08501	0.570381	1.72444	0.496569	0.993599	2.18789	1.38171	0.189448	0.119147	1.19866	0.706157
itf00g31860	cysteine-rich RLK (RECEPTOR-like protein kinase)	itf00g31860	Chr00	49779471	49782000	0	0	0	0.235469	0	0	0	0	0	0	0	0.257753	0	0	0	0	0	0	0	0	0	0	0	0	0	0	0	0	0	0	0	0	0	0	0.221172	0	0	0	0	0	0	0.225712	0	0
itf00g31870	cysteine-rich RLK (RECEPTOR-like protein kinase)	itf00g31870	Chr00	49786725	49787145	0	0	0	0	0	0	0	0	0	0	0	0	0	0	0	0	0	0	0	0	0	0	0	0	0	0	0	0	0	0	0	0	0	0	0	0	0	0	0	0	0	0	0	0
itf00g31890	cytochrome P450, family 83, subfamily B, polypeptide	itf00g31890	Chr00	49802994	49806876	0.195335	0.215725	0.13039	0.422361	0.207859	0.340596	0.219872	0.251809	0.208142	0.172982	0.220878	0.191263	0.140634	0.0373163	0.226433	0.0854161	0.459921	0.453516	0.559879	1.27598	0.569071	0.80828	0.451336	0.924805	0.78612	1.16327	1.30873	1.82636	0.751607	0.464516	1.0673	0.282178	0.114577	0.125432	0	0.336252	0.115879	0.0804276	0.360188	0.187396	0	0.217401	0.252368	0.0846531
itf00g31960	Peroxidase superfamily protein	itf00g31960	Chr00	49910556	49911331	0	0	0	0	0	0	0	0	0	0	0	0	0	0	0	0	0	0	0	0	0	0	0	0	0	0	0	0	0	0	0	0	0	0	0	0	0	0	0	0	0	0	0	0.124726
itf00g31980	conserved hypothetical protein	itf00g31980	Chr00	49915370	49915673	5.52448	8.62525	10.5932	5.77356	10.8855	4.09058	6.29486	6.11809	8.15791	5.45654	7.59646	9.43293	11.7518	0.72378	10.0142	5.61043	5.07715	4.19467	8.51872	4.23039	8.81069	3.72872	9.59784	4.13681	7.45881	7.46119	4.34254	5.40713	9.87573	5.08455	9.9628	13.7682	2.59266	4.98564	3.79919	3.84955	0.600756	3.25949	2.47933	7.42341	2.49374	5.03015	1.2758	2.9038
itf00g32000	Root hair defective 3 GTP-binding protein (RHD3)	itf00g32000	Chr00	49918426	49920252	0	0	0	0	0	0	0	0	1.33678	0	0	0	0	0	0	0	0	0	0	1.69361	0	0	1.37547	1.58121	1.21952	1.71883	2.12275	0	0	1.75838	1.77949	0	0	0	0	0	0	0	0	0	0	0	0	0
itf00g32040	heat shock protein 18.2	itf00g32040	Chr00	49953584	49954067	11.4018	4.52145	9.8789	10.1638	6.20142	2.18519	3.33607	2.07458	48.3108	30.2663	13.8137	12.2399	47.9262	83.4284	31.5597	40.4929	24.8706	10.1733	16.6031	5.8308	95.0007	20.9309	66.3198	6.2149	65.8092	32.3366	44.1835	125.863	213.078	173.719	195.365	467.256	0.356263	0.243549	0.210667	0	3.13625	2.09794	11.3256	3.84391	22.6882	22.1297	9.19254	18.8667
itf00g32050	heat shock protein 18.2	itf00g32050	Chr00	49957858	49958341	0.595434	0.167308	0.232621	0	0	0	0.207918	0	0.282278	0.925425	0	0.423519	0.286817	0.713488	0.424592	1.13258	2.50453	1.04784	2.51866	0.176813	9.65177	2.12226	7.66249	0.824548	7.67018	5.65715	5.88063	10.3168	33.5107	25.5967	23.898	103.282	0	0	0	0	0	0	0.197838	0	1.18836	0.434801	0.414176	1.24481
itf00g32070	conserved hypothetical protein	itf00g32070	Chr00	49965590	49970015	19.3296	22.544	15.9085	16.046	17.2864	17.1437	21.2093	15.5336	14.3181	16.8553	15.3905	12.7573	14.0663	16.8501	15.0549	14.65	18.2884	15.3236	17.7823	22.3349	18.7413	13.8151	18.96	17.7334	15.6334	16.6554	15.2491	12.369	15.0193	19.1958	14.1667	13.1556	50.4973	48.2196	30.3655	30.6796	32.4282	31.1615	23.2426	27.3084	11.5456	12.3826	15.481	10.7666
itf00g32090	elicitor-activated gene 3-2	itf00g32090	Chr00	49978888	49980808	113.181	122.789	67.7404	170.549	119.093	156.813	66.7424	80.9165	67.2454	79.0685	98.1385	77.2343	33.1102	23.1818	40.6667	60.5659	71.1492	62.6511	92.9934	86.3978	8.69584	21.3386	7.58564	30.4562	41.9265	51.9341	53.208	38.3296	8.64194	4.26361	15.8349	2.39846	33.0735	43.9791	34.8911	61.577	46.7361	69.8386	78.5088	75.0375	22.722	20.1713	39.9205	45.2767
itf00g32100	elicitor-activated gene 3-2	itf00g32100	Chr00	49984451	49986503	0	0.0488291	0.0630727	0.116647	0.125364	0	0.10812	0.05738	0	0	0	0	0.0796958	0.0580484	0.111166	0	0.0816002	0.092579	0.09877	0.142966	2.53002	1.43288	2.16992	0.406821	0.0354143	0.143716	0.115158	0	1.28552	1.84199	0.215836	1.17527	0.0508913	0.169154	0.116327	0.10823	0	0.054216	0	0	0.150927	0.0596644	0	0
itf00g32110	NB-ARC domain-containing disease resistance protein	itf00g32110	Chr00	49989639	49991660	0.0851802	0.193836	0.0380981	0.29938	0.0259984	0.229175	0.03181	0.184519	0.111381	0.150725	0.0770011	0.0437073	0.0245787	0	0.0329646	0	0	0.0279499	0	0.0295768	0	0	0	0	0.0427793	0	0.0367512	0	0.0191823	0	0	0	0.143431	0.161307	0.294254	0.167688	0	0.0734144	0.326652	0.313328	0.212122	0.310567	0.19251	0.184283
itf00g32170	zinc ion binding;nucleic acid binding	itf00g32170	Chr00	50040991	50042740	0	0	0	0	0	0	0	0	0	0	0	0	0	0	0	0	0	0	0	0	0	0	0	0	0	0	0	0	0	0	0	0	0	0	0	0	0	0	0	0	0	0	0	0
itf00g32210	hypothetical protein	itf00g32210	Chr00	50085062	50086098	0	0	0	0	0	0	0	0	0	0	0.251241	0.235373	0	0.525177	0.239764	0	0	0	0	0	0	0	0	0	0.156917	0	0	0	0.153027	0	0.224991	0	0	0	0	0	0	0	0	0	0	0	0	0
itf00g32290	Transcription elongation factor (TFIIS) family protein	itf00g32290	Chr00	50173666	50175628	7.45063	10.3423	7.73213	7.98697	6.42695	8.52411	6.23944	7.93068	7.27348	10.2636	10.8656	8.94749	6.42988	8.34462	6.44814	6.01131	3.97418	3.52234	4.4878	4.03853	2.65837	3.55471	2.18929	3.26762	4.36304	4.23754	3.86544	4.90189	2.16182	2.66011	3.19956	3.20261	10.7555	11.9956	4.47261	6.03044	7.77779	8.73497	8.31785	8.65874	6.96133	10.1038	7.12471	8.74468
itf00g32370	Ribonuclease inhibitor	itf00g32370	Chr00	50290725	50293771	2.80348	5.00037	3.63233	4.09909	3.93191	5.63149	3.27491	5.31611	6.20194	4.91127	5.92626	6.26841	5.10274	2.04935	3.68082	5.30098	3.02249	2.99745	3.97286	4.14989	2.07657	1.44412	2.41242	2.7168	4.26329	4.36446	4.35609	3.89496	2.28763	1.52386	3.04598	3.35783	2.96683	3.14446	3.00141	4.04658	1.40631	5.11737	4.90122	5.22666	5.60163	6.72009	3.7636	4.6846
itf00g32380	Tetratricopeptide repeat (TPR)-like superfamily protein	itf00g32380	Chr00	50294681	50297281	1.26629	1.24351	1.77032	0.994348	1.38635	1.01456	1.00209	0.633412	1.23582	1.24171	1.79709	1.39312	1.76792	1.31988	2.15951	1.90785	0.441476	0.792992	0.938409	1.20418	4.0968	1.88286	5.10834	1.51801	0.953473	0.829017	1.0935	1.19054	2.8593	2.9813	2.14934	4.1554	1.94621	2.80184	1.0754	2.15188	0.457139	1.35915	1.9697	1.79643	0.555635	0.323463	0.458109	0.243047
itf00g32400	UDP-Glycosyltransferase superfamily protein	itf00g32400	Chr00	50302726	50304399	0.252481	0.173567	0	0.0831322	0.1217	0.0783531	0.359255	0.0407068	0	0.0443135	0.0864918	0.0905174	0.0289524	0.219956	0.531602	0.209729	0.0293508	0.033365	0.0707713	0.0678919	0.701763	0.1296	1.00434	0.297354	0.0506432	0	0	0.113607	0.0762316	0.176245	0.196728	0	0.760226	0.700573	1.13828	0.81323	0.243504	0.541095	0.757686	0.919417	0.28745	0.0830488	0.187757	0.0888179
itf00g32410	Protein of unknown function (DUF3506)	itf00g32410	Chr00	50306101	50307812	0.35376	0.411315	0.427184	0	0.589218	0.250245	0.376561	0	0.435524	0.279451	0.527267	0.262935	0.354131	0.278468	0.893192	0.911498	0.468746	0.827871	1.03293	0.64477	1.68162	1.69996	1.23128	1.42226	0.992111	1.33665	0.24984	0.72178	0.552326	1.07347	1.55625	1.27311	0	0.171692	0.423752	0	0.129461	0.11892	0.481641	0.234197	0	0	0	0.142973
itf00g32420	UDP-Glycosyltransferase superfamily protein	itf00g32420	Chr00	50308365	50309775	0.134263	0	0	0	0.0734799	0	0.0986794	0	0	0	0	0	0.0358336	0	0.152554	0.0501835	0	0	0.0430319	0.0840216	0.287427	0.0400215	0.278203	0.163084	0	0	0	0.0448448	0.064804	0	0	0	0.13185	0.18912	0.101141	0.0473792	0	0.0467123	0.139026	0.0924953	0.178763	0	0	0.054541
itf00g32450	UDP-glucosyltransferase 74F2	itf00g32450	Chr00	50339871	50341560	3.05569	2.35762	3.13491	2.99173	3.8752	2.76811	2.88332	2.22043	3.4561	4.78965	4.52984	5.40877	3.67604	5.85268	4.32099	6.6545	0.688923	0.974966	0.729065	0.795526	0.892959	1.61621	1.39768	1.27024	0.85526	1.14623	1.14435	1.61453	0.761621	1.24526	1.1199	1.36455	3.89475	4.5644	1.49824	2.81442	1.55273	1.26177	4.56254	3.32862	2.51016	2.97529	2.26864	1.60914
itf00g32460	BAK1-interacting receptor-like kinase	itf00g32460	Chr00	50342101	50344093	0.218661	0.187181	0.142855	0.0446628	0.287094	0.57839	0.245199	0.263432	0.117973	0.281595	0.232305	0.195929	0.183099	0.43822	0.293608	0.133077	0.280059	0.141941	0.154588	0.108844	0.130899	0.137416	0.0646211	0.0685959	0.0269711	0.218809	0.224227	0.0831872	0.130446	0.217386	0.124914	0.186689	0.153006	0.332149	0.172771	0.239328	0.247528	0.248808	0.275989	0.517155	0.29981	0.352506	0.118801	0.321026
itf00g32470	Transcription factor IIIC, subunit	itf00g32470	Chr00	50358873	50360503	0.795104	1.92262	1.24005	0.788999	1.41588	1.53732	1.95014	1.47416	0.4946	1.08176	1.07642	1.34423	0.812557	0.352157	0.601216	1.4032	0.0877617	0	0.119678	0	0	0	0.0919416	0	0.0745536	0.416695	0.130677	0.113022	0.145996	0.606061	0.119462	0	0.736249	0.409191	0.121576	1.48675	0.111666	0.640159	1.2666	0.982969	0.53848	0.134072	1.45163	0.38134
itf00g32500	Regulator of chromosome condensation (RCC1) family protein	itf00g32500	Chr00	50442791	50444127	1.32304	0.806557	0.685986	0.491921	0.804118	1.0782	0.611969	0.992168	1.08867	1.23187	1.88358	1.25962	1.36188	0.404381	1.13996	0.577267	0.784819	1.04531	0.96663	1.04526	0.707338	0.723631	2.24448	0.819261	1.45444	1.35557	1.57323	1.71842	1.21873	1.30743	2.12402	1.62895	0.447572	0.476175	1.30593	1.30674	0.431139	1.08133	2.08392	0.751751	0.325205	0.241522	0.780879	0.390015
itf00g32520	ADP glucose pyrophosphorylase	itf00g32520	Chr00	50458106	50459162	9.12743	9.57092	8.50631	6.82334	10.1689	6.62633	9.64729	8.26345	6.01894	5.77109	5.35573	5.98296	8.40406	3.47681	5.47807	4.91701	2.3504	3.05086	4.47408	3.16905	6.9106	2.84446	7.2136	4.63049	2.70162	2.66471	3.51205	4.50846	3.03214	2.41979	3.29564	2.19128	12.9538	8.17151	3.63411	6.1782	15.124	13.1652	9.40825	12.5292	6.50661	7.94275	6.70535	6.13299
itf00g32570	SUPPRESSOR OF AUXIN RESISTANCE1	itf00g32570	Chr00	50507508	50512701	3.91852	8.20042	6.05871	6.70348	4.91524	7.98961	3.37836	7.9782	6.0089	5.76803	10.4067	9.34472	3.45859	0.544606	5.85337	6.15538	6.15833	5.18998	7.56548	6.78976	3.05447	1.15695	4.87798	5.13343	8.99092	4.67489	9.84528	3.09117	4.46736	1.59081	7.18881	6.46872	1.55074	2.08773	5.23365	7.30622	0.445926	7.02644	5.87117	7.7356	4.31614	4.74592	5.13059	7.03741
itf00g32610	Plant protein of unknown function (DUF247)	itf00g32610	Chr00	50586293	50586623	0	0	0	0	0	0	0	0	0	0	0	0	0	0	0	0	0	0	0	0	0	0	0	0	0.272309	0	0	0	0	0	0	0	0	0	0	0	0	0	0	0	0	0	0	0
itf00g32620	Cytochrome P450 superfamily protein	itf00g32620	Chr00	50587580	50589830	9.65028	5.55785	18.3682	5.57072	12.1854	3.64001	6.33585	1.46779	9.05416	8.78955	14.753	15.9779	20.1375	21.9253	42.2388	35.4252	21.7374	16.332	21.8523	19.0146	37.5168	17.8642	25.158	21.5056	26.8141	36.8319	39.2665	65.5936	52.4247	47.6953	58.2997	71.0568	0.55637	0.550416	0.549229	0.67379	1.70427	0.746002	3.03861	2.42292	0.531612	2.61137	0.745594	0.716715
itf00g32630	HXXXD-type acyl-transferase family protein	itf00g32630	Chr00	50607808	50609164	0	0.0926515	0	0	0.0401776	0.110621	0.0562976	0.108455	0.116148	0.125232	0.0589827	0.120438	0.0400693	0.0643206	0.0573878	0	0.124459	0.322156	0.377843	0.282197	0.413364	0.0877745	0.522012	0.0899943	0.290721	0.380014	0.451007	0.42874	0.220428	0.446912	0.219773	0.400036	0.419415	0.0431133	0.425654	0.543062	0	0.264231	0.158095	0.207933	0.152456	0	0.108026	0.0639674
itf00g32640	hypothetical protein	itf00g32640	Chr00	50613573	50618956	0.0941742	0.091528	0.355078	0.110011	0.366673	0	0.207892	0.211468	0.142117	0.235356	0.113429	0.359363	0.150378	0.575213	0.10592	0.0971628	0.235986	0.264474	0.284451	0.639899	0.168929	0.334221	0.159508	0.257312	0.271787	0.344122	0.431573	1.13761	0.129029	0.218056	0.299758	0	0.164927	0.0872792	0.352508	0.311297	0.335522	0	0.40185	0.203577	0	0.114516	0.101143	0.240671
itf00g32670	glutamate receptor 2.8	itf00g32670	Chr00	50656220	50662213	0	0.0404801	0	0.0237518	0	0	0	0.0237473	0.0146157	0	0.0246235	0	0	0	0	0	0	0	0	0	0	0	0	0	0	0.018783	0	0	0	0	0	0	0.0208523	0	0	0.0414439	0	0	0	0	0.0385522	0	0.0607079	0
itf00g32680	auxin-induced protein	itf00g32680	Chr00	50666989	50669886	66.4121	48.204	57.0051	45.0364	83.1157	43.6778	76.134	37.5412	61.1926	66.1426	66.4848	96.7256	45.6889	55.4969	79.5546	148.117	24.9952	35.6598	43.8376	46.8339	17.4913	31.9021	15.3686	58.1839	37.6952	37.2241	41.7894	40.979	39.0538	13.8191	63.5207	13.8754	23.1366	24.5878	34.9429	35.1603	48.5637	33.2524	55.0891	50.373	11.3149	11.4624	22.6611	17.0916
itf00g32690	Protein of unknown function (DUF1218)	itf00g32690	Chr00	50676115	50676690	0	0	0	0	0	0	0	0	0	0	0	0	0	0	0	0	0	0	0	0	0	0	0	0	0.328134	0	0	0	0	0	0	0	0.255811	0.2794	0	0	0	0	0	0	0	0	0	0
itf00g32700	Protein of unknown function (DUF1218)	itf00g32700	Chr00	50681238	50683247	77.2298	70.9993	72.1769	46.4029	68.5227	49.9683	74.2155	48.3433	44.5447	45.8786	43.0917	43.6587	51.8583	51.5177	61.3934	36.4247	48.0451	48.6813	56.9215	74.5163	113.023	80.6853	100.383	74.6917	40.4033	51.2618	48.4365	53.2973	49.3745	50.2607	45.593	33.3071	127.303	105.015	74.4208	85.833	90.3752	87.7026	73.4344	69.5869	46.5117	51.0583	50.9261	47.0849
itf00g32760	Ribosomal protein S3 family protein	itf00g32760	Chr00	50761899	50764590	369.372	249.789	387.595	261.987	358.559	231.177	304.914	205.655	254.009	262.554	239.761	241.679	251.925	337.27	288.032	318.989	234.853	208.801	228.705	212.523	408.892	286.644	348.746	257.377	204.14	179.739	187.307	172.337	247.958	271.001	230.38	184.22	672.127	589.442	451.893	428.378	283.622	400.147	366.863	362.054	314.927	346.426	221.866	208.011
itf00g32850	Calcium-binding EF-hand family protein	itf00g32850	Chr00	50827365	50827919	0.216092	0.105606	0.266215	0.38981	0.391073	0.118919	0.457915	0	0	0	0.134108	0.13466	0.485509	0.742731	0.461469	0	0.563039	0.104183	0.315225	0.107012	4.82548	0.919884	4.7448	0.663739	0.241473	0.193621	0.125036	0.130696	1.41015	1.54158	0.314104	1.11463	2.03578	1.7155	1.31559	1.35433	3.61262	0.730089	1.65113	2.2187	0.228204	0	0.121423	0
itf00g32860	NB-ARC domain-containing disease resistance protein	itf00g32860	Chr00	50852120	50854109	0.14417	1.60939	0.669289	0.93634	0.925234	1.22683	0.47781	0.823354	0.612355	0.750336	0.675913	0.538431	0.737669	0.333789	0.417093	0.202423	1.82496	2.09291	3.05658	3.49913	0.505523	0.678059	0.494984	2.11176	2.82258	1.90676	2.02191	0.889788	0.252331	0.244731	0.808508	0.0921669	0.725108	0.703813	0.48074	0.504131	0.265627	0.893371	1.03881	1.01193	0	0.18962	0.31733	0.189266
itf00g32890	Protein prenylyltransferase superfamily protein	itf00g32890	Chr00	50871287	50873902	0.584618	1.46336	1.2283	0.769034	1.55464	1.12647	1.03772	1.34691	0.629503	0.773904	0.970474	1.36195	0.562895	0.533018	0.527235	0.8098	0.758851	1.0768	0.682905	0.828211	0.289682	0.944941	0.738883	0.890566	0.54085	0.13516	0.68721	0.0793586	0.352355	0.365998	0.746764	0.69749	0.549863	1.12682	0.163172	0.678959	0.232955	0.909245	0.522625	0.715949	0.564374	1.04316	0.888512	1.11506
itf00g32900	3-dehydroquinate synthase, putative	itf00g32900	Chr00	50873740	50876380	2.19704	1.11638	1.35629	1.85779	2.06088	1.80018	2.03331	1.97993	1.95223	1.73699	2.27882	1.98012	1.97384	2.05685	2.03785	2.68383	1.35305	1.70205	1.7559	1.70704	2.32453	1.64082	1.96166	1.36035	1.25001	1.98503	2.2288	2.71002	1.64963	1.44475	1.28333	0.911649	2.70958	2.31882	2.64532	3.12326	2.21938	1.96203	2.41508	2.29955	1.54555	2.33381	1.7248	1.00374
itf00g32970	zinc ion binding;nucleic acid binding	itf00g32970	Chr00	50920179	50923892	0	0	0	0	0	0	0	0	0	0	0	0	0	0	0	0	0	0	0	0	0	0	0	0	0	0	0	0	0	0	0	0	0	0	0	0	0	0	0	0	0	0	0	0
itf00g33000	zinc ion binding;nucleic acid binding	itf00g33000	Chr00	50933694	50935854	0	0	0	0	0	0	0	0	0	0	0	0	0	0	0	0	0	0	0	0	0	0	0	0	0	0	0	0	0	0	0	0	0	0	0	0	0	0	0	0	0	0	0	0
itf00g33020	defective in meristem silencing	itf00g33020	Chr00	50939197	50942986	0.240509	0.0985352	0.160137	0.296192	0.305003	0.0897663	0.532515	0.276668	0.16846	0.304156	0.25375	0.0873758	0.715825	0.207541	0.557098	0.411343	0.077223	0.262635	0.400612	0.358468	0.802935	0.57597	1.48907	0.492007	0.180703	0.505798	0.196798	0.455067	0.982964	0.855965	0.472916	0.568177	0.50525	0.0796389	0.224901	0.312463	0.069383	0.221439	0.522486	0.281469	0.222702	0.156854	0.529053	0.195096
itf00g33040	Haloacid dehalogenase-like hydrolase (HAD) superfamily protein	itf00g33040	Chr00	50955554	50955815	0	0	0	0	0	0	0	0	0	0	0	0	0	0	0	0	0	0	0	0	0	0	0	0	0	0	0	0	0	0	0	0	0	0	0	0	0	0	0	0	0	0	0	0
itf00g33080	RAB GTPase homolog A1F	itf00g33080	Chr00	50994584	50994899	3.16153	10.1742	7.58034	6.81959	4.21905	6.32468	5.92865	5.31051	4.26122	4.42783	7.00461	3.48352	7.01643	3.1663	5.63813	2.06218	4.75072	5.44449	4.43673	6.8452	8.39729	5.47118	8.30365	5.79099	3.47507	4.57001	3.49755	2.22578	7.07162	4.05835	5.14151	0.643307	9.66052	9.53558	9.06078	8.38978	9.38329	7.51229	8.54994	6.14685	10.8578	9.28772	6.98915	11.3982
itf00g33100	zinc knuckle (CCHC-type) family protein	itf00g33100	Chr00	51016660	51019168	14.5071	13.4567	13.9972	10.3529	13.3055	11.3601	10.652	9.17795	12.8729	12.2682	15.6735	14.9632	11.8399	9.96225	15.6172	15.8267	9.29606	10.8311	13.1952	11.2975	8.01398	8.68781	7.36827	9.98126	12.9209	12.0796	12.8037	16.9303	5.8955	6.48869	8.15941	9.5869	11.9146	11.6267	6.63879	12.8101	5.74968	9.03306	12.005	10.1839	5.71585	7.98728	5.83652	5.76212
itf00g33130	cytochrome P450, family 71, subfamily B, polypeptide	itf00g33130	Chr00	51047764	51049807	0	0	0	0	0	0	0	0	0	0	0	0	0	0	0	0	0	0.0596659	0.0934104	0.0603558	0	0	0.0271818	0	0.13695	0	0	0.0717045	0.0890903	0	0	0	0	0.0339037	0.0411029	0	0	0	0	0	0	0	0	0
itf00g33160	hypothetical protein	itf00g33160	Chr00	51070402	51072764	0	0.0869768	0	0	0.0755934	0	0.110285	0	0	0.120982	0	0.109283	0	0.127433	0.11173	0	0	0.182731	0.0911196	0	0	0	0	0.0892957	0	0.0910777	0	0	0	0	0.110954	0	0.0709749	0	0	0.101797	0	0	0	0.0961643	0	0.106661	0	0
itf00g33180	Pathogenesis-related thaumatin superfamily protein	itf00g33180	Chr00	51090026	51091657	52.3027	11.8588	53.2292	14.1453	50.991	17.7535	73.0588	18.5642	13.2009	15.4988	13.4909	13.7982	27.7629	48.5997	46.6662	22.8066	6.73042	7.0807	10.2056	14.9407	28.6449	36.1659	39.5921	52.4299	4.63083	7.98591	7.88586	4.35657	25.1051	31.034	23.2438	51.782	8.77495	8.16264	24.7708	17.0868	27.1269	21.8347	17.5693	15.1672	1.97987	4.59708	7.28926	6.55195
itf00g33200	delta subunit of Mt ATP synthase	itf00g33200	Chr00	51115627	51119309	85.6513	99.2001	82.439	66.2106	76.601	81.3839	87.472	85.7637	53.9795	70.0506	59.4097	71.5658	56.3998	65.3577	60.2302	63.25	65.8796	60.9939	72.7759	73.4605	93.228	80.378	105.67	75.4023	56.3994	62.5437	61.7968	52.9469	54.0289	59.3289	48.3844	51.1446	156.601	172.5	63.0989	150.523	79.4922	122.471	108.474	118.147	81.3297	110.347	81.4712	67.6212
itf00g33220	hypothetical protein	itf00g33220	Chr00	51128061	51130123	0	0	0	0	0	0	0	0	0	0	0	0	0	0	0	0	0	0	0	0	0	0	0	0	0	0	0	0	0	0	0	0	0	0	0	0	0	0	0	0	0	0	0	0
itf00g33250	DNAJ heat shock family protein	itf00g33250	Chr00	51158872	51160238	1.13099	0.235763	2.46774	0.479168	1.2836	0.346362	0.86142	0.18224	0.239247	0.196158	0.402593	0.525715	1.06309	0.847638	0.708214	0.578592	0.199928	0.298528	0.0788173	0.226496	2.90002	0.471801	2.53906	0.565234	0.458869	0	0.0917286	0	0.584932	1.06388	0.608253	0.196871	0.371798	0.296714	0.107106	0.0901436	0	0.27114	0	0.257901	0.325885	0.685673	0.343125	0.512153
itf00g33320	Terpenoid cyclases/Protein prenyltransferases superfamily protein	itf00g33320	Chr00	51263723	51264664	0.0915553	0	0	0	0	0.211085	0	0.115299	0	0	0	0	0	0	0	0	0	0	0.101381	0	0	0	0	0	0.138829	0	0	0	0	0	0.100712	0	0	0.116975	0.35411	1.25553	0	0.769507	1.00592	1.67053	0.0959553	0	0.102189	0
itf00g33360	zinc ion binding;nucleic acid binding	itf00g33360	Chr00	51296776	51299104	0	0	0	0	0	0	0	0	0	0	0	0	0	0	0	0	0	0	0	0	0	0	0	0	0	0	0	0	0	0	0	0	0	0	0	0	0	0	0	0	0	0	0	0
itf00g33370	DNAse I-like superfamily protein	itf00g33370	Chr00	51299127	51302415	0	0	0	0	0	0	0	0	0	0	0	0	0	0	0	0	0	0	0	0	0	0	0	0	0	0	0	0	0	0	0	0	0	0	0	0	0	0	0	0	0	0	0	0
itf00g33380	DNAse I-like superfamily protein	itf00g33380	Chr00	51313707	51317704	0	0	0	0	0	0	0	0	0	0	0	0	0	0	0	0	0	0	0	0	0	0	0	0	0	0	0	0	0	0	0	0	0	0	0	0	0	0	0	0	0	0	0	0
itf00g33390	zinc ion binding;nucleic acid binding	itf00g33390	Chr00	51317727	51320082	0	0	0	0	0	0	0	0	0	0	0	0	0	0	0	0	0	0	0	0	0	0	0	0	0	0	0	0	0	0	0	0	0	0	0	0	0	0	0	0	0	0	0	0
itf00g33410	Pyridoxal phosphate (PLP)-dependent transferases superfamily protein	itf00g33410	Chr00	51343468	51345135	4.72788	22.6454	4.15687	17.5989	6.07251	27.7007	4.73664	24.5397	15.1274	16.0066	16.7465	9.7405	4.92244	4.71264	5.1502	4.43282	16.9575	15.5743	18.127	20.3954	9.32784	9.6603	6.3803	9.39135	14.6699	19.5244	18.5846	37.3958	8.60281	6.60775	11.497	9.84973	60.6536	72.2646	25.2881	49.0235	27.4258	40.1119	31.7294	37.9356	6.60486	2.97571	12.9981	7.79155
itf00g33440	hypothetical protein	itf00g33440	Chr00	51375244	51375517	5.23057	2.87987	3.5711	8.28615	10.642	21.9375	18.5169	3.74493	18.1491	21.6417	28.2197	11.2484	11.4781	12.6409	8.24186	31.7766	14.1609	16.5533	32.4271	12.4079	19.1734	14.2246	23.4383	26.9001	24.5167	33.1217	14.2105	61.1146	35.0916	30.7899	41.7226	26.6942	7.92536	19.0768	6.94631	19.6362	10.354	13.3363	22.4219	11.0819	30.1809	30.9614	9.47925	8.70495
itf00g33480	zinc ion binding;nucleic acid binding	itf00g33480	Chr00	51378220	51380359	0	0	0	0	0	0	0	0	0	0	0	0	0	0	0	0	0	0	0	0	0	0	0	0	0	0	0	0	0	0	0	0	0	0	0	0	0	0	0	0	0	0	0	0
itf00g33490	DNAse I-like superfamily protein	itf00g33490	Chr00	51380382	51383667	0	0	0	0	0	0	0	0	0	0	0	0	0	0	0	0	0	0	0	0	0	0	0	0	0	0	0	0	0	0	0	0	0	0	0	0	0	0	0	0	0	0	0	0
itf00g33510	hypothetical protein	itf00g33510	Chr00	51387401	51388577	3.44754	5.75907	5.95429	5.30914	4.8488	6.35242	6.06805	6.81261	5.55036	7.56117	6.67861	7.84479	5.88236	7.83326	6.45722	7.41019	8.84899	8.28005	8.57259	7.26556	6.09913	6.66183	6.52126	4.92604	8.21335	8.39909	9.6748	8.55836	4.13757	7.06692	4.31879	3.69796	4.6237	5.9476	2.42855	7.04581	3.13481	7.29557	6.66873	7.65758	8.15366	10.8583	9.15482	9.13803
itf00g33550	Disease resistance protein (TIR-NBS-LRR class) family	itf00g33550	Chr00	51427307	51430487	6.06638	1.78517	4.267	1.4119	8.7592	2.96411	10.9344	2.90431	1.61856	3.05257	3.32662	4.37236	10.3362	5.32982	12.2231	10.8851	0.565851	0.606875	1.37844	1.5873	4.27115	4.41235	7.46611	3.37535	0.87441	1.0732	1.37692	0.368539	10.0229	8.34629	8.47751	8.16267	1.8164	1.31861	0.64307	0.871786	5.98888	3.02798	6.37975	5.42402	0.371406	0.826765	1.72626	1.26521
itf00g33560	Ankyrin repeat family protein	itf00g33560	Chr00	51432128	51433229	0	0	0	0	0	0	0	0	0.0434824	0	0	0	0	0	0	0	0.0488234	0.0551812	0.124947	0.229058	0.0496797	0.319172	0	0.21313	0.124302	0	0.0715222	0.0668542	0	0	0	0	0	0	0	0	0	0	0	0	0.29132	0.141022	0.183058	0.356932
itf00g33580	NOD26-like intrinsic protein 1;2	itf00g33580	Chr00	51489824	51491767	0.13628	0	0.174923	0	0.223127	0	0.150396	0	0	0	0	0	0	0.16413	0.305518	0	0	0	0.133785	0.270487	0.129749	0.12783	0.242606	0.125167	0.097126	0	0	0	0	0.175136	0	0	0	0.111486	0	0	0	0	0.289004	0	0	0	0	0.169349
itf00g33600	Uridine diphosphate glycosyltransferase 74E2	itf00g33600	Chr00	51499640	51501220	1.04264	1.64013	1.4824	0.775094	1.60792	1.49518	1.11321	1.08696	0.922176	0.808492	1.24809	1.44348	0.708234	0.488797	1.25152	2.29563	0	0.251197	0.0563078	0.264208	0.277202	0.248662	0.686548	0.350146	0.231417	0.205877	0.451129	0.171879	0.178934	0.119476	0.169699	0.127921	0.511906	0.622991	0.309695	0.642915	0.34547	1.04792	1.17259	1.14866	0.325328	2.57436	0.684899	0.783942
itf00g33610	hypothetical protein	itf00g33610	Chr00	51504624	51505598	0	0	0	0	0	0	0	0	0	0	0	0	0	0	0	0	0	0	0	0	0	0	0	0	0	0	0	0	0	0	0	0	0	0	0	0	0	0	0	0	0	0	0	0
itf00g33650	zinc ion binding;nucleic acid binding	itf00g33650	Chr00	51539104	51541264	0	0	0	0	0	0	0	0	0	0	0	0	0	0	0	0	0	0	0	0	0	0	0	0	0	0	0	0	0	0	0	0	0	0	0	0	0	0	0	0	0	0	0	0
itf00g33660	DNAse I-like superfamily protein	itf00g33660	Chr00	51541371	51544925	0	0	0	0	0	0	0	0	0	0	0	0	0	0	0	0	0	0	0	0	0	0	0	0	0	0	0	0	0	0	0	0	0	0	0	0	0	0	0	0	0	0	0	0
itf00g33720	Protein of unknown function, DUF538	itf00g33720	Chr00	51591155	51591476	0	0.620403	0	0	0.483348	0.342695	0	0.697469	0.22485	1.9837	0.755665	0	0	0	0	0	0.26837	0.284499	0.607856	0	0	0.259266	0	0	0	0	0	0	0	0	0	0	0	0.313982	0	1.11472	0.385543	0	0.352317	0	0	0	0	0
itf00g33730	cytochrome P450, family 96, subfamily A, polypeptide	itf00g33730	Chr00	51600613	51602743	0	0	0	0	0	0.0293782	0	0	0	0	0.0338414	0	0	0	0	0	0	0.0249932	0	0	0.0684599	0	0	0	0	0	0	0	0.0187116	0	0	0	0.060841	0	0	0	0	0	0	0.0296116	0	0	0	0
itf00g33740	cytochrome P450, family 96, subfamily A, polypeptide	itf00g33740	Chr00	51604060	51604974	0	0	0	0	0	0	0	0	0	0	0	0	0	0	0	0	0	0	0	0	0	0	0	0	0	0	0	0	0	0	0	0	0	0	0	0	0	0	0	0	0	0	0	0
itf00g33750	cytochrome P450, family 96, subfamily A, polypeptide	itf00g33750	Chr00	51605443	51605875	0	0	0	0	0	0	0	0	0	0	0	0	0	0	0	0	0	0	0	0	0	0	0	0	0	0	0	0	0	0	0	0	0	0	0	0	0	0	0	0	0	0	0	0
itf00g33770	cytochrome P450, family 707, subfamily A, polypeptide	itf00g33770	Chr00	51621382	51623264	0.099045	0.621657	0	0.121625	0.0922476	0	0	0.249269	0.171846	0	0.252934	0	0.17805	0	0.119636	0	0.33683	0	0.110726	0.195476	0.0911581	0.209944	0	0	0.220185	0.108143	0.765194	0.216374	0.166078	0	0	0.149053	0	0	0	0	0	0.114641	0	0	0.696725	0.232353	0	1.19554
itf00g33860	Bifunctional inhibitor/lipid-transfer protein/seed storage 2S albumin superfamily protein	itf00g33860	Chr00	51688284	51688721	0	2.56421	0	0.501816	0	3.85012	0.475265	2.94479	0	0	0	0	0.36167	0	0	0	1.46116	3.2982	0.42531	0.43532	0	0	0	0	0.619054	0	0	0	0	0	0	0	28.3516	24.8311	16.4415	43.0994	4.75388	12.2582	6.36591	8.96984	11.5633	18.6336	5.47348	4.92681
itf00g33900	magnesium-protoporphyrin IX methyltransferase	itf00g33900	Chr00	51741850	51744371	12.3134	4.44362	11.4605	4.23876	10.0473	4.72435	9.86126	3.84512	5.22696	4.00802	6.25187	4.42234	5.48842	4.79298	10.1083	4.42671	3.80128	3.63197	4.5185	5.89602	7.03239	6.70821	6.35911	7.48653	4.12986	4.71773	6.03359	6.74856	5.14892	5.06448	3.82709	7.86062	5.18535	4.76205	8.27896	6.58363	3.54877	4.93872	6.74644	4.89981	0.758865	5.19665	1.5299	1.18914
itf00g33910	phosphoenolpyruvate carboxylase kinase	itf00g33910	Chr00	51749618	51750437	2.75569	3.66817	2.36789	3.28971	3.16717	5.2904	4.5135	6.91734	5.27558	10.3036	3.45451	3.99791	1.95505	2.41363	1.76927	0.797793	3.68665	2.31123	5.33941	3.81881	6.44683	1.36724	8.78639	2.61935	3.26298	3.20153	3.55465	11.9188	3.31636	6.25682	3.01655	11.1609	17.31	19.4457	29.393	25.0625	17.4157	25.5951	12.9475	14.3454	8.35866	10.5565	4.5133	3.32973
itf00g33960	zinc ion binding;nucleic acid binding	itf00g33960	Chr00	51806831	51808364	0	0	0	0	0	0	0	0	0	0	0	0	0	0	0	0	0	0	0	0	0	0	0	0	0	0	0	0	0	0	0	0	0	0	0	0	0	0	0	0	0	0	0	0
itf00g33970	DNAse I-like superfamily protein	itf00g33970	Chr00	51808453	51812170	0	0	0	0	0	0	0	0	0	0	0	0	0	0	0	0	0	0	0	0	0	0	0	0	0	0	0	0	0	0	0	0	0	0	0	0	0	0	0	0	0	0	0	0
itf00g34010	cytochrome p450 79a2	itf00g34010	Chr00	51822940	51824858	0	0	0	0	0	0	0	0	0	0	0	0	0	0	0	0	0	0	0	0	0	0	0	0	0	0	0	0	0	0	0	0	0	0	0	0	0	0	0	0	0	0	0	0
itf00g34020	cytochrome P450, family 79, subfamily B, polypeptide	itf00g34020	Chr00	51824836	51825463	0	0	0	0	0	0	0	0	0	0	0	0	0	0	0	0	0	0	0	0	0	0	0	0	0	0	0	0	0	0	0	0	0	0	0	0	0	0	0	0	0	0	0	0
itf00g34030	SAUR-like auxin-responsive protein family	itf00g34030	Chr00	51828875	51829286	0	0	0	0	0	0	0	0	0	0	0	0	0	0	0	0	2.30892	5.92402	2.18777	2.01037	0.77994	0.634864	0.78236	0.423789	2.10178	0.417605	0	1.0181	1.56219	2.09002	0.978707	0.845881	0	0	0	0	0	0	0	0	0	0	0	0
itf00g34060	hydroxy methylglutaryl CoA reductase	itf00g34060	Chr00	51848918	51850454	3.02149	3.41449	2.20478	5.46561	1.47117	3.11739	0.775256	2.66377	2.22103	1.84687	1.12294	0.937165	1.1561	1.54454	1.00315	0.417737	0.731952	1.20968	0.623615	0.9141	0.131167	0.299103	0.0319564	0.473105	0.682587	0.519012	0.638506	0.241362	0.0774529	0.0436756	0.121795	0	0.508256	0.1533	0.0433443	0.320216	5.06203	1.51596	0.430812	0.194407	0.479981	0.130342	2.35168	1.92734
itf00g34070	hydroxy methylglutaryl CoA reductase	itf00g34070	Chr00	51851664	51852450	25.4849	53.2732	31.4699	82.4478	22.7732	63.7235	10.2942	65.616	31.0605	28.4783	25.0108	15.7483	14.0493	3.88019	6.48375	8.00485	31.1715	33.6087	21.1233	36.3245	6.65102	8.10403	1.99222	16.1172	24.9457	19.6144	22.0883	16.3609	3.33721	1.93815	3.29308	1.16992	3.45628	0.75543	0.638257	4.54703	19.9592	32.2652	6.5083	6.27996	6.29709	1.54273	41.7501	25.5327
itf00g34090	UDP-Glycosyltransferase superfamily protein	itf00g34090	Chr00	51881558	51883034	0	0.142215	0	0	0.0818628	0.257061	0.102463	0.0559467	0.111627	0.0588215	0.114311	0.0614912	0.0779688	0	0	0.0561176	0.0772881	0	0.0490625	0	0	0.0445537	0	0.0435472	0	0	0	0	0	0.110323	0	0.059193	0.988533	0.878604	0.41298	2.06617	0.0991846	0.416061	0.247085	0.356316	0.046247	0	0.0486357	0
itf00g34110	purine permease	itf00g34110	Chr00	51931275	51932770	0	0	0	0	0	0	0	0	0	0	0	0	0	0	0	0	0	0	0.0852218	0	0	0	0	0	0.184176	0.251375	0.195156	0	0	0	0	0	0	0	0	0	0	0	0	0	0	0	0	0
itf00g34130	hypothetical protein	itf00g34130	Chr00	51939355	51939718	0	0	0	0	0	0	0	0	0	0	0	0	0.224702	0	0	0	0	0	0	0	0	0	0	0	0	0	0	0	0	0	0	0	0	0	0	0	0	0	0	0	0.28338	0	0	0
itf00g34150	zinc ion binding;nucleic acid binding	itf00g34150	Chr00	51960517	51961969	0	0	0	0	0	0	0	0	0	0	0	0	0	0	0	0	0	0	0	0	0	0	0	0	0	0	0	0	0	0	0	0	0	0	0	0	0	0	0	0	0	0	0	0
itf00g34210	serine carboxypeptidase-like	itf00g34210	Chr00	52007750	52011302	0.132438	0.148599	0	0	0.064401	0	0	0	0	0.0893295	0	0	0	0	0	0	0	0	0	0	0.0588483	0	0	0	0	0.0710744	0	0	0	0	0	0	0.161043	0	0.159196	0	0	0.0827118	0.148603	0	0.0702095	0.0868874	0	0
itf00g34250	receptor like protein	itf00g34250	Chr00	52023390	52025906	0.497066	0.155906	0.673646	0.105516	0.997099	0.122262	0.790966	0.0724298	0.212586	0.316233	0.109087	0.166906	0.898736	0.319891	0.673703	1.0535	0.0468569	0.131097	0.260549	0.0556806	0.0892144	0.24821	0.0467741	0.210242	0.0989286	0.0834481	0.0719627	0	0.151549	0.0605373	0.0932411	0	0.0997129	0.114299	0.0309593	0.0589646	0.230426	0.0688541	0.420591	0.328615	0.135602	0.497746	0.0571939	0.0978009
itf00g34300	Cellulase (glycosyl hydrolase family 5) protein	itf00g34300	Chr00	52113856	52115772	0	0	0	0	0	0	0	0	0	0	0	0	0	0	0	0	0	0	0	0	0	0	0	0	0	0	0	0	0	0	0	0	0	0	0	0	0	0	0	0	0	0	0	0
itf00g34350	arginine biosynthesis protein ArgJ family	itf00g34350	Chr00	52177118	52178432	1.39158	1.41141	2.27252	2.09491	2.59422	1.99814	2.74071	1.31429	1.8804	1.13109	2.1869	1.16066	1.78351	0.788836	2.00595	1.07783	1.8724	1.56103	3.43862	2.87237	4.54436	1.5309	2.97818	2.893	2.40522	2.63949	2.11847	2.11475	2.57718	3.83172	1.55066	3.37041	2.80101	0.204832	1.13634	3.0039	0	2.15168	1.70305	2.46631	0.722917	1.05988	1.67811	0.414013
itf00g34360	Kinase interacting (KIP1-like) family protein	itf00g34360	Chr00	52182814	52183354	0	0	0	0.22381	0.173842	0.889869	0.696544	0.925038	0	0.509087	0.461779	0	0.17799	0.270209	0.746423	0	3.2497	3.34552	2.15992	3.47776	0	0.203663	0	0.581967	2.7678	2.96691	1.55298	0.714393	0.174036	0.646721	1.30496	0	0	0	0	0	0.412714	0.207185	0.404356	0	0.971313	1.58388	0.986317	0.966974
itf00g34460	phloem protein 2-B1	itf00g34460	Chr00	52237054	52238030	0	0	0	0	0	0	0	0	0	0	0	0	0	0	0	0	0	0	0	0	0	0	0	0	0	0	0	0	0	0	0	0	0	0	0	0	0	0	0	0	0	0	0	0
itf00g34480	O-methyltransferase	itf00g34480	Chr00	52257485	52260424	70.0533	39.5905	64.5362	42.4675	70.6919	47.5713	88.6802	64.6613	43.48	32.3255	40.1464	34.5071	69.3663	69.6097	54.6982	40.3713	27.1136	27.8395	25.6805	27.7477	33.7968	42.1978	24.6475	36.1786	26.8294	39.9369	35.7783	20.1541	35.3752	32.3989	46.9439	15.2359	64.8871	62.278	93.15	115.202	52.0861	68.3665	66.0987	81.778	69.0645	39.002	69.848	57.9468
itf00g34530	conserved hypothetical protein	itf00g34530	Chr00	52285940	52287182	34.049	19.0311	32.5057	24.4853	36.3418	21.4571	30.0609	18.0843	27.6292	27.7489	33.1721	31.9476	29.4559	33.265	40.949	43.1259	16.9075	23.3702	25.0092	21.5238	22.9983	34.5415	30.0012	30.8211	24.6669	23.7642	24.8302	26.3318	23.9561	31.1418	27.3118	24.1037	28.6894	28.9456	23.4998	26.8853	20.8048	24.6862	31.1569	30.8302	9.51246	8.209	16.3392	12.2531
itf00g34570	zinc ion binding;nucleic acid binding	itf00g34570	Chr00	52319313	52320924	0	0	0	0	0	0	0	0	0	0	0	0	0	0	0	0	0	0	0	0	0	0	0	0	0	0	0	0	0	0	0	0	0	0	0	0	0	0	0	0	0	0	0	0
itf00g34580	DNAse I-like superfamily protein	itf00g34580	Chr00	52320968	52324198	0	0	0	0	0	0	0	0	0	0	0	0	0	0	0	0	0	0	0	0	0	0	0	0	0	0	0	0	0	0	0	0	0	0	0	0	0	0	0	0	0	0	0	0
itf00g34640	acyl activating enzyme	itf00g34640	Chr00	52373139	52375323	2.06895	8.29077	2.12632	7.37294	2.66513	9.71221	3.45944	7.80596	6.98847	7.77328	7.74806	4.49841	5.22663	3.94541	4.94311	4.46262	4.55083	4.28267	6.43649	6.22071	3.50692	1.7136	5.15159	2.02831	4.68415	3.03629	3.23321	5.32035	4.73764	5.45587	3.97765	5.77956	21.9115	21.8245	35.2654	33.6523	7.37229	21.4864	13.3967	14.0668	1.48608	1.67733	4.59003	2.38025
itf00g34670	Ribosomal protein S24e family protein	itf00g34670	Chr00	52426749	52429833	30.3289	32.1073	31.4657	28.0244	30.1626	33.6396	31.6203	30.9437	29.6247	37.795	32.6133	32.9524	35.3217	33.2927	37.5605	27.2205	31.7646	32.3058	32.0012	33.2817	39.0689	31.9387	40.7577	38.7174	30.5572	29.4972	31.2826	40.8671	27.9409	24.8186	24.9364	24.1816	50.3721	50.905	15.7054	33.4784	25.9137	33.1875	32.2645	37.013	23.6145	27.3782	23.5518	25.304
itf00g34680	conserved hypothetical protein	itf00g34680	Chr00	52430742	52431218	15.6264	17.4338	15.654	10.8377	16.6223	11.8092	17.5954	17.9248	17.5855	25.3885	13.9355	21.1336	17.6805	11.678	16.217	24.0845	17.0262	15.1383	20.3122	13.7343	11.3549	12.8178	10.9195	13.5038	15.3794	24.1011	24.0151	26.6714	12.211	10.5385	12.3888	12.3461	13.4051	10.5338	5.78447	8.01692	9.92569	7.73086	13.04	14.5886	16.1505	26.7261	12.808	16.7167
itf00g34700	homeodomain GLABROUS	itf00g34700	Chr00	52434629	52437214	0.0315819	0.0321328	0.0399035	0.114484	0.0532301	0.0351377	0.0698858	0	0	0	0	0	0.103829	0.0756007	0.0359954	0	0.0531543	0	0.0330701	0.0916106	0.138967	0.0587221	0.0545846	0.029538	0.0228089	0.0304337	0	0	0.043409	0.0727502	0	0.0397137	0.0665785	0.143511	0.376311	0.104324	0.222243	0.392697	0.171152	0.0693287	0.0321022	0.114581	0.135638	0.0791495
itf00g34730	GroES-like zinc-binding dehydrogenase family protein	itf00g34730	Chr00	52486883	52491597	0.20814	1.28964	0.087226	0.8941	0.493105	2.51234	0.223976	2.8756	0.524515	0.51979	0.507137	0.176235	0.333755	0.248927	0.0773814	0.222616	4.43164	5.00951	4.68812	5.27931	4.59927	2.14257	6.14583	1.81352	2.95779	3.29376	2.60207	2.20931	4.59254	4.05763	2.54478	9.48384	2.60685	3.77284	2.50177	3.90147	1.37531	2.26458	2.39676	3.80189	1.957	1.92954	2.53252	1.60403
itf00g34750	F-box and associated interaction domains-containing protein	itf00g34750	Chr00	52531049	52531400	0	0	0	0	0	0	0	0	0	0	0	0	0	0	0	0	0	0	0	0	0	0	0	0	0	0	0	0	0	0	0	0	0	0	0	0	0	0	0	0	0	0	0	0
itf00g34770	UDP-Glycosyltransferase superfamily protein	itf00g34770	Chr00	52540966	52542799	0.295307	0.315952	0.632717	0.287852	0.468827	0.73582	1.36173	1.12737	0	0.106434	0.147832	0.256878	0.24094	0.0523262	0.33371	0.0845676	0.17077	0.11799	0.0416075	0.517325	0.341464	0.272837	0.186765	1.17453	0.0594335	0.0787787	0.0475901	0	0.119144	0.051552	0	0.0537051	1.02635	0.884501	2.68552	1.64336	1.68884	1.15331	1.62573	2.16153	0.463452	0.241014	1.09921	0.365517
itf00g34780	hypothetical protein	itf00g34780	Chr00	52547464	52548392	0.0628326	0.282946	0.084321	0.0817173	0.172982	0.64675	0.140229	0.403849	0.399511	0.164682	0.255264	0.568521	0.435189	0	0.435473	0.663231	0.110582	0.18958	0.576823	0	0.0549259	0.0611403	0	0.0610075	0.18631	0.0619403	0.244061	0.0762109	0.0418737	0	0.0712546	0.22893	0	0.346033	0	0	0.0756495	0.160041	0.283134	0.368666	0.134501	0.250947	0.0697499	0.0805754
itf00g34810	cAMP-regulated phosphoprotein 19-related protein	itf00g34810	Chr00	52599946	52601271	0	0	0	0	0	0	1.00394	0	0	0	0	0	0	0	0	0	0	0	0	0	0	0	0	0	0	0	0	0	0	0	0	0	0	0	0	0	0	0	0	0	0	0	0	0
itf00g34820	NAD(P)-binding Rossmann-fold superfamily protein	itf00g34820	Chr00	52601644	52601944	3.01789	9.74097	1.58824	8.15046	5.21439	12.6196	2.32877	7.60434	7.09465	9.47612	1.04238	3.30768	1.99438	0	1.86858	1.74145	9.47511	12.4874	7.95802	7.17103	2.17747	2.15629	0.655446	3.45139	10.6095	5.26858	7.9138	3.43727	1.56046	0	0	0.441313	6.30533	3.28617	2.86319	3.35306	14.4984	5.92157	2.36584	4.45534	8.93934	2.14563	10.4858	14.668
itf00g34830	hypothetical protein	itf00g34830	Chr00	52604378	52604757	1.9137	0	0	1.24293	0	3.47813	3.4197	1.34732	1.86469	2.65323	2.66569	4.42939	0	0	0	0	1.67786	2.08719	1.21851	10.2493	1.85717	7.86449	0	5.24848	0.733532	0	0	0	0	1.37103	1.35421	0	1.16145	6.35839	1.94125	14.284	0	1.17689	2.11935	0	1.01096	0	2.0488	1.12291
itf00g34920	RNA-directed DNA polymerase (reverse transcriptase)-related family protein	itf00g34920	Chr00	52634677	52637947	0	0	0	0.0282512	0	0	0	0	0	0	0	0	0	0	0	0	0	0	0.025522	0	0.0193715	0.0221966	0	0.0216372	0	0	0	0	0.015863	0.0258982	0	0	0.123642	0.0826704	0	0.170775	0	0.0807491	0.0245766	0	0.0229751	0	0.0480876	0
itf00g34940	Ribosomal protein S13/S18 family	itf00g34940	Chr00	52646609	52649256	37.0965	23.9092	30.394	21.9019	30.4513	25.848	29.2596	21.6241	21.4638	20.0114	21.4966	22.659	21.3827	25.9338	32.7839	23.7589	8.39282	12.1628	10.6676	13.3348	24.4055	18.0154	28.5552	15.6089	10.031	14.8751	10.5227	11.2328	21.264	23.7586	14.0272	26.2484	54.3069	45.6305	36.1758	30.6946	25.9182	24.0683	23.6892	23.4299	14.2154	8.5515	18.9734	15.6844
itf00g34950	hydroxyproline-rich glycoprotein family protein	itf00g34950	Chr00	52650084	52650345	12.3653	16.8064	10.3584	10.1968	16.1608	18.2534	15.3848	23.216	20.0453	4.85625	10.2704	17.0387	19.8437	8.76484	5.93739	11.2433	10.3741	6.36924	25.1722	61.0255	89.2826	77.1655	85.5925	11.2855	23.4833	63.2889	34.2347	22.2655	89.3065	129.377	49.8355	142.225	44.3579	40.5511	39.3326	62.4987	13.684	53.4634	23.9318	32.0969	18.0504	11.7203	26.3259	11.4115
itf00g35010	diphthamide synthesis DPH2 family protein	itf00g35010	Chr00	52719536	52719848	0	0	0	0	0	0	0	0	0	0	0	0	0	0	0	0	0	0	0	0	0	0	0	0	0	0	0	0	0	0	0	0	0	0	0	0	0	0	0	0	0	0	0	0
itf00g35050	Kunitz family trypsin and protease inhibitor protein	itf00g35050	Chr00	52737118	52737994	4.85559	2.88742	1.73996	1.63197	1.13953	2.96328	1.15028	1.38718	2.05499	2.96128	4.15786	6.40285	1.23918	0.868384	2.52208	1.7801	1.44494	1.28557	1.84033	0.538055	1.17695	1.32549	1.28695	1.37816	1.38968	1.22542	3.9986	2.15738	1.47297	1.2399	2.08796	0.79715	12.2654	11.5374	33.9196	22.6609	1.16608	12.258	13.6497	10.8916	1.81575	0.902531	3.04137	1.5175
itf00g35100	cell wall / vacuolar inhibitor of fructosidase	itf00g35100	Chr00	52785353	52785788	0	0	0	0	0	0	0	0	0	0	0	0	0	0	0	0	0	0	0	0	0	0	0	0	0	0	0	0	0	0	0	0	0.289376	0.298857	0	0	0	0.339339	0	0	0	0	0	0
itf00g35140	Nucleotide-sugar transporter family protein	itf00g35140	Chr00	52819005	52819744	0.885101	1.11208	1.3881	0	1.20075	0.737325	0.775595	0	0.802105	0.291165	0.268457	0.284538	1.38998	0.849105	0.53901	1.10667	0.53651	0.208013	0.242743	0.209345	0.206969	0.748024	0.227908	0.444019	0.963902	0.246894	0.275343	0.431968	0.383476	0	0.284609	0.355343	0.221933	0	0.416889	0.219893	0	0.23251	0.928719	0.915478	0.827363	1.69518	0.219078	0.504871
itf00g35150	6-phosphogluconate dehydrogenase family protein	itf00g35150	Chr00	52820087	52823268	0.632901	0.89737	0.507415	1.01809	0.64916	0.86784	0.690448	0.935446	0.946736	0.549387	1.12263	0.842688	0.424866	0.112234	0.447623	0.795407	0.453784	0.973521	0.475254	0.910891	0.703673	0.321248	0.661844	0.408366	0.688681	1.17616	1.01849	1.08316	0.514773	0.717974	0.342184	0.796018	0.770619	0.506731	0.454309	1.50068	0.498473	0.785528	0.731379	0.73684	0.802266	0.512636	1.01705	0.655831
itf00g35170	conserved hypothetical protein	itf00g35170	Chr00	52840802	52841662	1.75613	0.13644	0.175431	0	0.762005	0.900455	0.94313	0.338522	0.239835	0.358269	0.327765	0.178941	0.738842	0.173433	0.990788	1.01805	0	0.258571	0.89282	0.905822	4.64426	2.2745	7.10851	1.3709	0.38644	0.29005	0	0.129869	2.1939	3.61365	2.21494	1.27641	4.96759	4.23955	6.64015	5.35913	1.74618	3.26039	1.60267	2.33644	0.262183	0.304867	0.137615	0
itf00g35180	myb domain protein	itf00g35180	Chr00	52849568	52849985	0.587452	0	0	0	0.475407	0	0.63833	0.679805	0	0	0	0	0	0	0.648205	0	0	0	0	0	0	0	0	0	0	0	0	0	0	0	0.591989	0	0	0	0	0	0	0	0	0	0	0	0	0
itf00g35210	metacaspase	itf00g35210	Chr00	52874712	52877143	0	0.376009	0.101199	0.276686	0.06442	0.354578	0.178616	0.0874766	0	0	0	0.196353	0.0628019	0	0	0.0822349	0	0	0.0755631	0.227108	0	0.137485	0.0702611	0	0	0	0	0	0.0595461	0	0.0882602	0	0.145966	0	0.496106	1.59153	0.0961216	0.340473	0.43378	0.93573	0.161495	0.367674	0.260804	0.101914
itf00g35230	hypothetical protein	itf00g35230	Chr00	52905574	52905969	0	0	0	0	0	0	0	0	0	0	0	0	0	0	0	0	0	0	0	0	0	0	0	0	0	0	0	0	0	0	0	0	0	0	0	0	0	0	0	0	0	0	0	0
[truncated: 31,110 more rows]
[truncated: 22 more columns]
