# Supplementary material for: Quantitative trait loci and differential gene expression analyses reveal the genetic basis for negatively associated β-carotene and starch content in hexaploid sweetpotato [Ipomoea batatas (L.) Lam.]
Source: Theor Appl Genet. 2019 Oct 8;133(1):23–36. doi: 10.1007/s00122-019-03437-7 (PMC6952332; doi:10.1007/s00122-019-03437-7)
Supplement: Supplementary file 8 — Online Resource 8: Expression abundances (log2) in developing roots of Beauregard and Tanzania reported as Fragments per kb exon model per million mapped reads (FPKM). Expression abundances were averaged from the four biological replicates and log2 values less than zero were converted to zero. Genes underlying QTL are annotated. DAT: Days after transplanting. SR: Storage roots. FR: Fibrous roots. B: Beauregard. T: Tanzania (XLSX 6412 kb) [file 122_2019_3437_MOESM8_ESM.xlsx]

## Sheet: average_log2_RAW_fpkms_Root
gene	functional annotation	gene	chromosome	position_left	position_right	B_10DAT	B_20DAT	B_30DAT_FR	B_30DAT_SR	B_40DAT_FR	B_40DAT_SR	B_50DAT_FR	B_50DAT_SR	T_10DAT	T_20DAT	T_30DAT_FR	T_30DAT_SR	T_40DAT_FR	T_40DAT_SR	T_50DAT_FR	T_50DAT_SR	Trait	QTL_Number_in_Trait_Order
itf00g00020	SNF2 domain-containing protein / helicase domain-containing protein / HNH endonuclease domain-containing protein	itf00g00020	Chr00	13478	16855	0	0	0	0	0	0.229173	0.0922462	0	0	0	0	0	0.154832	0.506957	0	0
itf00g00030	Protein phosphatase 2C family protein	itf00g00030	Chr00	34022	34910	4.10058	4.25137	4.18513	4.73822	4.4851	4.69824	4.46722	3.94561	4.1215	4.32687	4.44858	4.19165	4.84016	4.7508	5.06508	4.50456
itf00g00040	disease resistance protein (TIR-NBS-LRR class)	itf00g00040	Chr00	38318	43066	0.0156237	0	0.00539836	0.143453	0	0.100282	0.0533166	0.00248727	0	0	0	0	0	0	0	0
itf00g00070	NB-ARC domain-containing disease resistance protein	itf00g00070	Chr00	76409	79837	0	0	0	0	0	0	0	0	0	0	0	0	0.0295002	0.0254495	0	0
itf00g00110	hypothetical protein	itf00g00110	Chr00	139208	139559	0	0	0	0	0	0	0	0.074383	0.0987136	0.23077	0	0	0	0	0	0
itf00g00130	hypothetical protein	itf00g00130	Chr00	167164	167560	0	0	0	0	0	0	0	0	0	0	0	0	0	0	0	0
itf00g00140	hypothetical protein	itf00g00140	Chr00	167587	168001	0	0	0	0	0	0	0	0	0	0	0	0	0	0	0	0
itf00g00160	hypothetical protein	itf00g00160	Chr00	183820	184515	0	0	0	0	0	0	0	0	0	0	0	0	0	0	0	0
itf00g00170	TOPLESS-related	itf00g00170	Chr00	208933	219872	0	0	0	0	0	0	0	0	0	0	0	0	0	0	0	0
itf00g00200	Nitrilase/cyanide hydratase and apolipoprotein N-acyltransferase family protein	itf00g00200	Chr00	262836	263148	3.13894	3.17294	3.29144	2.68925	2.75475	2.71191	2.7124	2.74928	3.14775	2.80819	2.83289	3.00643	2.95899	3.1383	2.66826	2.82933
itf00g00210	Nitrilase/cyanide hydratase and apolipoprotein N-acyltransferase family protein	itf00g00210	Chr00	263186	263495	4.10758	3.92704	4.28559	4.03205	3.29439	3.60581	2.95991	2.72625	4.23788	4.1195	3.33781	3.46143	3.35982	3.45985	3.27429	3.23094
itf00g00240	aspartic proteinase A1	itf00g00240	Chr00	326208	328559	5.32929	5.44433	6.10453	5.50495	5.92626	4.8863	6.25306	5.46733	5.27074	5.43961	5.11961	4.67714	6.43988	6.33923	5.65281	5.29737
itf00g00300	Vacuolar sorting protein	itf00g00300	Chr00	384691	387436	0	0	0	0	0	0	0	0	0	0	0	0	0	0	0	0
itf00g00310	hypothetical protein	itf00g00310	Chr00	387704	390281	0	0	0	0	0	0	0	0	0	0	0	0	0	0	0	0
itf00g00350	endoplasmic reticulum retention defective 2B	itf00g00350	Chr00	435843	439441	5.27458	5.18848	4.85286	5.03941	5.42783	5.8549	5.07824	4.68384	5.44779	5.37296	4.98075	5.00471	5.51395	5.54367	5.08951	5.0213
itf00g00410	Zn-dependent exopeptidases superfamily protein	itf00g00410	Chr00	578321	583416	3.72767	3.8137	4.11689	3.08903	4.21335	3.46792	4.2626	3.38623	3.56766	3.67301	4.03531	3.53088	4.502	4.38645	4.55729	3.9276
itf00g00430	RAN GTPase	itf00g00430	Chr00	601146	603728	0	0	0	0	0	0	0	0	0	0	0	0	0	0	0	0
itf00g00470	Eukaryotic porin family protein	itf00g00470	Chr00	629719	632075	0	0.13419	0.195653	0.0976182	0.0898747	0.0472553	0	0	0	0.0376595	0	0	0	0.372786	0	0.205897
itf00g00590	catalase	itf00g00590	Chr00	756428	758167	0	0	0	0	0	0	0	0	0	0	0	0	0	0	0	0
itf00g00600	conserved hypothetical protein	itf00g00600	Chr00	758189	762371	0	0	0	0	0	0	0	0	0	0	0	0	0	0	0	0
itf00g00610	hypothetical protein	itf00g00610	Chr00	763437	765473	0	0	0	0	0	0	0	0	0	0	0	0	0	0	0	0
itf00g00620	root hair initiation protein root hairless 1 (RHL1)	itf00g00620	Chr00	782617	787457	0	0	0	0	0	0	0.0281317	0	0	0	0	0	0	0	0	0
itf00g00670	nuclear factor Y, subunit A5	itf00g00670	Chr00	920503	922980	0	0.518515	0	0	1.0358	0.9295	0.150992	0	0.73176	0.533943	0.186279	0	1.52085	1.40942	0.984742	0.317027
itf00g00700	F-box protein-related	itf00g00700	Chr00	998379	999551	0	0	0	0	0	0	0	0	0	0	0	0	0	0	0	0
itf00g00710	F-box protein-related	itf00g00710	Chr00	1009733	1010634	0	0	0	0	0	0	0	0	0	0	0	0	0	0	0	0
itf00g00730	hypothetical protein	itf00g00730	Chr00	1047393	1047765	0.00147933	0	0.145369	0	0.147873	0.502175	0.00545165	0	0.952875	0.521636	0.765235	1.16485	0.143244	1.00977	1.04213	0.649514
itf00g00740	hypothetical protein	itf00g00740	Chr00	1048068	1048656	0.0514607	0	0.263856	0	0	0.0406782	0.0844991	0	0.838514	0.0520388	0	0.832262	0.302351	0.354115	0.0295667	0
itf00g00750	F-box protein-related	itf00g00750	Chr00	1073812	1074710	0	0	0	0	0	0	0	0	0	0	0	0	0	0	0	0
itf00g00770	hypothetical protein	itf00g00770	Chr00	1090910	1091327	0	0	0	0	0	0	0	0	0	0	0	0	0	0	0	0
itf00g00780	Ribosomal protein S3 family protein	itf00g00780	Chr00	1091581	1094580	0	0.0687637	0	0.0276944	0	0.0780123	0.043445	0.0136948	0.035685	0	0	0	0	0	0	0
itf00g00840	ELF4-like	itf00g00840	Chr00	1182385	1185751	1.93622	1.80647	2.37377	2.01644	1.89345	1.66057	2.0688	2.76469	2.24296	1.84428	0.488546	0.713143	2.75195	2.82665	0.996467	0.799229
itf00g00890	glucan synthase-like	itf00g00890	Chr00	1244577	1248165	0	0	0	0	0	0	0	0	0	0	0	0	0	0	0	0
itf00g01070	tetratricopeptide repeat (TPR)-containing protein	itf00g01070	Chr00	1609315	1616610	0.893163	0.922816	1.36901	1.10403	0.618796	0.639979	0.909013	0.938729	1.6098	0.929422	0	0.205888	0.799459	0.690365	0.0456635	0.0652834
itf00g01080	Kinase interacting (KIP1-like) family protein	itf00g01080	Chr00	1617107	1623849	0.164465	0.476679	0	0	0	0.407601	0	0	0	0	0	0.119018	0	0	0	0
itf00g01090	NAD(P)-binding Rossmann-fold superfamily protein	itf00g01090	Chr00	1668144	1675483	6.08763	5.84774	6.16591	6.24138	5.75553	5.77742	5.76834	5.42558	5.62993	5.86845	5.19825	5.4099	5.94591	5.95563	5.45883	5.55084
itf00g01100	RING/U-box superfamily protein	itf00g01100	Chr00	1679047	1679797	0	0	0	0	0	0	0	0	0	0	0	0	0	0	0	0
itf00g01120	NB-ARC domain-containing disease resistance protein	itf00g01120	Chr00	1745316	1748522	0	0	0	0	0	0	0	0	0	0	0	0	0	0	0	0
itf00g01130	hypothetical protein	itf00g01130	Chr00	1758884	1760814	3.37559	2.78849	3.02787	3.94581	2.13766	2.52939	1.95211	1.83681	3.30858	3.88099	1.79632	2.58593	3.18058	2.955	1.24909	1.75335
itf00g01190	alpha-galactosidase	itf00g01190	Chr00	1818547	1834803	1.1415	1.37668	1.72833	1.82874	1.70943	1.45069	2.05139	1.85511	0.682479	0.620841	0.459824	0.199812	1.55434	1.71356	1.07322	0.964078
itf00g01260	ARF-GAP domain	itf00g01260	Chr00	1872768	1879685	0	0	0	0	0	0.132722	0	0	0.0175321	0	0	0	0	0	0	0
itf00g01270	Replication factor-A C terminal domain containing protein	itf00g01270	Chr00	1886949	1887698	0	0	0	0	0	0	0	0	0	0	0	0	0	0	0	0
itf00g01290	DCD (Development and Cell Death) domain protein	itf00g01290	Chr00	1912363	1919815	5.85876	6.06143	5.89555	5.39487	6.129	5.2211	6.08849	4.61115	2.8474	4.52226	5.5812	5.79554	4.45792	4.18536	5.75039	6.03425
itf00g01310	chloroplast sulfur E	itf00g01310	Chr00	1927018	1927324	0	0	0.101977	0	4.65741	4.85548	4.28801	4.44095	0.0590665	0	0	0	5.08905	5.06675	3.75676	4.38914
itf00g01320	Kinesin motor family protein	itf00g01320	Chr00	1937934	1939531	0	0	0	0	0	0	0	0	0	0	0	0	0	0	0	0
itf00g01340	CAP (Cysteine-rich secretory proteins, Antigen 5, and Pathogenesis-related 1 protein) superfamily protein	itf00g01340	Chr00	1975718	1976595	0	0	0	0	0	0	0	0	0	0	0	0	0	0	0	0
itf00g01350	CAP (Cysteine-rich secretory proteins, Antigen 5, and Pathogenesis-related 1 protein) superfamily protein	itf00g01350	Chr00	1981659	1982431	0	0	0	0	0	0	0	0	0	0	0	0	0	0	0	0
itf00g01360	hypothetical protein	itf00g01360	Chr00	1997744	1998111	0	0	0	0	0	0	0	0	0	0	0	0	0	0	0	0
itf00g01370	CAP (Cysteine-rich secretory proteins, Antigen 5, and Pathogenesis-related 1 protein) superfamily protein	itf00g01370	Chr00	2032676	2033511	0	0	0	0	0	0	0	0	0	0	0	0	0	0	0	0
itf00g01380	CAP (Cysteine-rich secretory proteins, Antigen 5, and Pathogenesis-related 1 protein) superfamily protein	itf00g01380	Chr00	2037370	2040352	0	0	0	0	0	0	0	0	0	0	0	0.0490416	0	0	0	0
itf00g01400	CAP (Cysteine-rich secretory proteins, Antigen 5, and Pathogenesis-related 1 protein) superfamily protein	itf00g01400	Chr00	2049392	2049890	0	0	0	0	0	0	0	0	0	0	0	0	0	0	0	0
itf00g01420	CAP (Cysteine-rich secretory proteins, Antigen 5, and Pathogenesis-related 1 protein) superfamily protein	itf00g01420	Chr00	2054662	2055310	0	0	0	0	0	0	0	0	0	0	0	0	0	0	0	0
itf00g01440	CAP (Cysteine-rich secretory proteins, Antigen 5, and Pathogenesis-related 1 protein) superfamily protein	itf00g01440	Chr00	2079582	2080516	0	0	0	0	0	0	0	0	0	0	0	0	0	0	0	0
itf00g01500	NAD(P)-binding Rossmann-fold superfamily protein	itf00g01500	Chr00	2142104	2143717	0	0	0	0	0	0	0	0	0	0	0	0	0	0	0	0
itf00g01510	CAP (Cysteine-rich secretory proteins, Antigen 5, and Pathogenesis-related 1 protein) superfamily protein	itf00g01510	Chr00	2165623	2166416	0	0	0	0	0	0	0	0	0	0	0	0	0	0	0	0
itf00g01530	CAP (Cysteine-rich secretory proteins, Antigen 5, and Pathogenesis-related 1 protein) superfamily protein	itf00g01530	Chr00	2176480	2177334	0	0	0	0	0	0	0	0	0	0	0	0	0	0	0	0
itf00g01540	NAD(P)-binding Rossmann-fold superfamily protein	itf00g01540	Chr00	2208116	2210822	0	0	0	0	0	0	0	0	0	0	0	0	0	0	0	0
itf00g01550	CAP (Cysteine-rich secretory proteins, Antigen 5, and Pathogenesis-related 1 protein) superfamily protein	itf00g01550	Chr00	2220011	2220915	0	0	0	0	0	0	0	0	0	0	0	0	0	0	0	0
itf00g01560	CAP (Cysteine-rich secretory proteins, Antigen 5, and Pathogenesis-related 1 protein) superfamily protein	itf00g01560	Chr00	2236588	2237452	0	0	0	0	0	0	0	0	0	0	0	0	0	0	0	0
itf00g01590	NAD(P)-binding Rossmann-fold superfamily protein	itf00g01590	Chr00	2301222	2302622	4.1297	4.01216	3.12675	3.245	4.87733	4.79498	3.98711	3.41065	4.59229	4.39577	4.7394	4.34888	4.65065	4.69167	5.80259	5.5137
itf00g01600	Zinc-binding ribosomal protein family protein	itf00g01600	Chr00	2427822	2428146	0	0	0	0	0	0	0	0	0	0	0	0	0	0	0	0
itf00g01620	NAC transcription factor-like	itf00g01620	Chr00	2445412	2448775	0	0	0	0	0	0	0	0	0	0	0	0	0	0	0	0
itf00g01630	alpha/beta-Hydrolases superfamily protein	itf00g01630	Chr00	2455683	2456451	0	0	0	0	0.192212	0.473825	0.725463	0.216563	0	0	0	0	0.22615	0	0.25836	0
itf00g01660	hypothetical protein	itf00g01660	Chr00	2579330	2581478	0	0	0	0	0	0	0	0	0	0	0	0	0	0	0	0
itf00g01700	laccase	itf00g01700	Chr00	2618462	2624499	0	0	0	0	0	0	0	0	0	0	0	0	0	0	0	0
itf00g01770	hypothetical protein	itf00g01770	Chr00	2725086	2725950	0	0	0	0	0	0	0	0	0	0	0	0	0	0	0	0
itf00g01790	hypothetical protein	itf00g01790	Chr00	2733318	2734725	0	0	0	0	0	0	0	0	0	0	0	0	0	0	0	0
itf00g01800	hypothetical protein	itf00g01800	Chr00	2734752	2735430	0	0	0	0	0	0	0	0	0	0	0	0	0	0	0	0
itf00g01940	conserved hypothetical protein	itf00g01940	Chr00	2914438	2917715	5.86324	5.97012	5.43473	5.74018	5.43571	6.11505	5.13232	5.90436	6.37542	6.04598	5.22223	5.41023	6.28282	6.22522	5.00274	5.65319
itf00g01950	Ribosomal protein L36	itf00g01950	Chr00	2921160	2922358	7.05242	7.07735	6.66537	6.92158	6.74379	7.20973	6.29334	6.60501	7.43162	7.13606	6.67594	6.54939	7.36541	7.69033	6.28955	6.71102
itf00g02010	conserved hypothetical protein	itf00g02010	Chr00	3022771	3024352	1.64137	2.4329	2.07807	0.784594	1.83384	0.888362	1.70312	0.229805	6.31012	4.99269	2.44185	1.88916	4.53135	4.80472	1.56986	0.593058
itf00g02030	hypothetical protein	itf00g02030	Chr00	3038745	3039867	0	0	0	0	0	0	0	0	0.159458	0	0	0	0	0.0269521	0	0
itf00g02050	phospholipase D alpha	itf00g02050	Chr00	3081596	3087501	3.28772	3.46772	5.01736	4.21675	4.38189	2.63167	5.20189	4.15345	3.21123	3.85103	3.16803	3.00437	3.91393	3.88785	3.5451	3.21348
itf00g02160	hypothetical protein	itf00g02160	Chr00	3211744	3213225	0	0	0	0	0	0	0	0	0	0	0	0	0	0	0	0
itf00g02330	RING/U-box superfamily protein	itf00g02330	Chr00	3533242	3533758	0	0	0	0	0	0	0	0	0	0	0	0	0	0	0	0
itf00g02350	hypothetical protein	itf00g02350	Chr00	3581752	3583554	0.023586	0	0.0258442	0.019731	0.21295	0.0377374	0.40757	0.0218114	0.0454855	0	0	0	0.0219574	0.00310999	0	0
itf00g02360	Alkaline-phosphatase-like family protein	itf00g02360	Chr00	3583776	3585907	1.07215	1.20819	0.261259	0.298755	0.454923	0.891972	0.104132	0.746188	1.42134	1.30807	0.450197	0.981977	1.63303	1.55336	0.14931	0.995507
itf00g02370	prenylated RAB acceptor 1.F1	itf00g02370	Chr00	3595264	3595861	0	0	0	0	0	0	0	0	0	0	0	0	0	0	0	0
itf00g02380	hypothetical protein	itf00g02380	Chr00	3613937	3615145	0	0	0	0	0	0	0	0	0	0	0	0	0	0	0	0
itf00g02390	myb domain protein	itf00g02390	Chr00	3620687	3621847	0	0	0	0	0	0	0	0	0	0	0	0	0	0	0	0
itf00g02410	SEC6	itf00g02410	Chr00	3630044	3630795	0	0	0	0	0	0	0	0	0	0	0	0	0	0	0	0
itf00g02440	Histone superfamily protein	itf00g02440	Chr00	3661097	3663935	2.74296	3.18642	3.20226	3.10058	4.47809	4.18466	4.27325	4.14893	2.91215	2.98064	2.98851	2.28245	4.83083	4.76436	4.5991	4.24542
itf00g02470	tetraspanin2	itf00g02470	Chr00	3767679	3771164	4.81609	4.93807	4.85408	4.5593	5.01377	4.90003	5.21244	4.81124	5.46374	4.9315	3.9384	4.22642	5.60283	5.56235	4.41304	4.84917
itf00g02490	hypothetical protein	itf00g02490	Chr00	3808558	3809207	0	0	0	0	0	0	0	0	0	0	0	0.180785	0	0	0	0
itf00g02500	myb-like transcription factor family protein	itf00g02500	Chr00	3820250	3825370	7.1889	7.16669	7.88576	6.14101	6.67986	4.13191	7.24233	1.74139	4.3451	6.0131	4.41854	3.36691	7.11475	6.65319	3.4559	2.83675
itf00g02520	Fanconi Anaemia group E protein FANCE domain containing protein	itf00g02520	Chr00	3866023	3867594	0	0	0	0	0	0.60975	0	0	0	0	0	0	0	0	0	0
itf00g02530	ACC oxidase	itf00g02530	Chr00	3868007	3869478	0	0	0	0	0	0	0	0	0	0.254851	0	0	0	0	0	0
itf00g02550	GYF domain-containing protein	itf00g02550	Chr00	3874255	3875401	0.546377	0.729037	1.60575	0.78122	0.671821	0.256627	1.09286	0.548861	0.154543	0.694856	0.155389	0	0.595885	0.768504	0	0
itf00g02570	arogenate dehydratase	itf00g02570	Chr00	3979912	3981403	0.7259	0.76485	0.428385	0.754048	1.08889	1.96575	1.29233	1.37979	1.52572	1.03107	0.312604	0.303804	1.52212	1.55549	0.115607	0.398791
itf00g02580	hypothetical protein	itf00g02580	Chr00	3982255	3987747	0.8007	0.236602	0.520576	1.28749	0.581161	1.3537	1.72316	1.29809	1.04773	0.507526	0.501399	0.543347	1.19202	1.07753	0.111114	0.7508
itf00g02590	hypothetical protein	itf00g02590	Chr00	3996993	3997506	0	0	0	0	0	0	0	0	0	0	0	0	0	0	0	0
itf00g02600	transducin family protein / WD-40 repeat family protein	itf00g02600	Chr00	4015038	4018578	0	0	0	0	0	0	0	0	0	0	0	0	0	0	0	0
itf00g02620	hypothetical protein	itf00g02620	Chr00	4046303	4047280	0	0	0	0	0	0	0	0	0	0	0	0	0	0	0	0
itf00g02630	translationally controlled tumor protein	itf00g02630	Chr00	4049668	4051611	10.4306	10.2328	10.5807	10.423	10.9662	10.4309	11.1708	10.5099	10.7228	10.4513	10.0461	10.0235	10.645	10.7298	10.5742	10.5105
itf00g02660	Adenine nucleotide alpha hydrolases-like superfamily protein	itf00g02660	Chr00	4066467	4067319	0	0	0	0	0	0	0	0	0	0	0	0	0	0	0	0
itf00g02720	Protein kinase superfamily protein	itf00g02720	Chr00	4176407	4178305	0	0	0	0	0	0	0	0	0	0	0	0	0	0	0	0
itf00g02740	RING/U-box superfamily protein	itf00g02740	Chr00	4208462	4209693	0	0	0	0	0	0	0	0	0	0	0	0	0	0	0	0
itf00g02810	phosphofructokinase	itf00g02810	Chr00	4363164	4367167	4.76054	4.97893	5.77161	5.18781	5.28371	3.38746	5.70442	4.76375	4.783	5.63742	4.44924	4.01971	5.15205	5.21678	4.59757	4.02884
itf00g02820	zinc knuckle (CCHC-type) family protein	itf00g02820	Chr00	4369415	4371479	0.812341	0.1841	0.639321	1.00874	7.21275e-05	0.124722	0.311462	0	0.0405074	0.339939	0.362621	0.247407	0.115487	0.343228	0.587565	0.11501
itf00g02850	myo-inositol oxygenase	itf00g02850	Chr00	4425056	4426535	0	0	0	0	0	0	0	0	0	0	0	0	0	0	0	0
itf00g02860	Far-red impaired responsive (FAR1) family protein	itf00g02860	Chr00	4431846	4435208	0	0	0	0	0	0	0	0	0	0	0	0	0	0	0	0
itf00g02870	hypothetical protein	itf00g02870	Chr00	4437285	4438789	0	0	0	0	0	0	0	0	0	0	0	0	0	0	0	0
itf00g02880	hypothetical protein	itf00g02880	Chr00	4438815	4442355	0	0	0.133403	0	0	0	0	0	0	0	0	0	0	0	0	0
itf00g02890	hypothetical protein	itf00g02890	Chr00	4442506	4444363	0	0	0	0	0	0	0	0	0	0	0	0	0	0	0	0
itf00g02960	Cytochrome C oxidase copper chaperone (COX17)	itf00g02960	Chr00	4515158	4516730	3.6114	3.65898	3.85611	3.59619	3.03102	2.22224	2.94928	2.0486	3.55953	3.9937	3.45583	2.98568	2.96073	2.61872	2.70142	2.45359
itf00g02990	Protein kinase superfamily protein	itf00g02990	Chr00	4564988	4570011	0	0	0.00305635	0.202765	0	0	0	0	0	0	1.00552	0.35102	0	0	0.83178	0.641279
itf00g03040	Protein kinase superfamily protein	itf00g03040	Chr00	4662084	4663409	2.6438	2.2744	1.86773	1.77034	1.37997	0.768433	1.07626	0.499467	0.785234	2.04843	5.00697	4.11622	0.299815	0.329001	3.20322	2.83433
itf00g03050	Protein kinase superfamily protein	itf00g03050	Chr00	4667407	4668235	1.00025	0.72857	0.648344	0.710972	0.625222	0.206475	0.102816	0	0	0.393449	3.16574	2.30483	0	0	2.29354	1.41049
itf00g03060	Protein kinase superfamily protein	itf00g03060	Chr00	4670757	4671541	0	0	0	0	0	0	0	0	0	0	0	0	0	0	0	0
itf00g03070	Protein kinase superfamily protein	itf00g03070	Chr00	4672608	4674912	0	0	0	0	0	0	0	0	0	0	0.244969	0	0	0	0	0
itf00g03080	Protein kinase superfamily protein	itf00g03080	Chr00	4675620	4677790	4.20484	3.88782	2.79071	2.89767	2.69219	2.36446	2.25045	0.388284	3.0731	3.79302	6.59566	5.98559	2.12434	1.89998	5.52306	5.2311
itf00g03110	hypothetical protein	itf00g03110	Chr00	4683889	4684577	0	0	0	0	0	0	0	0	0	0	0	0	0	0	0	0
itf00g03120	hypothetical protein	itf00g03120	Chr00	4685261	4685585	0	0	0	0	0	0	0	0	0	0	0	0	0	0	0	0
itf00g03140	CAP (Cysteine-rich secretory proteins, Antigen 5, and Pathogenesis-related 1 protein) superfamily protein	itf00g03140	Chr00	4744348	4745178	0	0	0	0	0	0	0	0	0	0	0	0	0	0	0	0
itf00g03160	CAP (Cysteine-rich secretory proteins, Antigen 5, and Pathogenesis-related 1 protein) superfamily protein	itf00g03160	Chr00	4753031	4753706	0	0	0	0	0	0	0	0	0	0	0	0	0	0	0	0
itf00g03210	RAN GTPase	itf00g03210	Chr00	4843374	4844301	0	0	0	0.111164	0	0	0	0	0	0	0	0	0	0	0	0
itf00g03240	Protein of unknown function (DUF3414)	itf00g03240	Chr00	4885325	4886369	0.940073	0.782338	0.779371	0.76408	0.35997	0.87499	1.37839	0.0801934	0.972427	0.430656	0.773162	0.409732	0.454354	0.0182425	0.431729	0.552407
itf00g03250	Far-red impaired responsive (FAR1) family protein	itf00g03250	Chr00	4893272	4894748	0	0	0	0	0	0	0	0	0	0	0	0	0	0	0	0
itf00g03260	hypothetical protein	itf00g03260	Chr00	4937488	4937734	4.66762	5.1083	5.16312	5.50018	4.10946	3.68778	3.81793	4.10811	4.57542	3.86065	4.60288	4.30821	3.09405	3.4337	3.32244	2.30036
itf00g03300	hypothetical protein	itf00g03300	Chr00	5030006	5030648	0.87736	1.9182	1.47657	2.12378	1.36486	2.23749	1.07374	1.63334	2.55189	1.80282	0.9647	1.25467	0.503078	1.21353	0.191348	1.71799
itf00g03350	hypothetical protein	itf00g03350	Chr00	5073009	5076185	0	0	0	0	0	0	0	0	0	0	0	0	0	0	0	0
itf00g03360	Bifunctional inhibitor/lipid-transfer protein/seed storage 2S albumin superfamily protein	itf00g03360	Chr00	5080281	5080560	0	0	0	0	0	0	0	0	0	0	0	0	0	0	0	0
itf00g03370	Bifunctional inhibitor/lipid-transfer protein/seed storage 2S albumin superfamily protein	itf00g03370	Chr00	5083442	5083718	0	0	0	0	0	0	0	0	0	0.238627	0	0	0	0	0	0
itf00g03400	hypothetical protein	itf00g03400	Chr00	5172516	5172952	0	0	0	0	0	0	0	0	0	0	0	0	0	0	0	0
itf00g03410	Polynucleotidyl transferase, ribonuclease H-like superfamily protein	itf00g03410	Chr00	5189892	5200085	0	0	0	0	0	0	0	0	0	0	0	0	0	0	0	0
itf00g03420	SCARECROW-like	itf00g03420	Chr00	5200502	5204023	0	0	0	0.0596019	2.54519	2.14235	2.31212	1.36182	0	0	0	0	1.05886	1.16857	2.39865	2.32613
itf00g03430	Protein kinase protein with adenine nucleotide alpha hydrolases-like domain	itf00g03430	Chr00	5213304	5217964	0	0	0	0	0	0	0.0158723	0	0	0	0	0	0.530135	0.504704	0	0
itf00g03440	RNA-directed DNA polymerase (reverse transcriptase)-related family protein	itf00g03440	Chr00	5234491	5236982	0	0	0	0	0	0	0	0	0	0	0	0	0	0	0	0
itf00g03450	zinc ion binding;nucleic acid binding	itf00g03450	Chr00	5237803	5239266	0	0	0	0	0	0	0	0	0	0	0	0	0	0	0	0
itf00g03460	hypothetical protein	itf00g03460	Chr00	5239688	5243065	0	0	0	0	0	0	0	0	0	0	0	0	0	0	0	0
itf00g03470	syntaxin of plants	itf00g03470	Chr00	5263470	5265007	0	0	0	0	0	0	0	0	0	0	0	0	0	0	0	0
itf00g03480	DNA GYRASE B2	itf00g03480	Chr00	5272193	5276221	0	0	0	0	0	0	0	0	0	0	0	0	0	0	0	0
itf00g03490	syntaxin of plants	itf00g03490	Chr00	5281015	5282318	0	0	0	0	0	0	0	0	0	0	0	0	0	0	0	0
itf00g03500	myb domain protein	itf00g03500	Chr00	5295049	5296411	0	0	0	0	0	0.084559	0	0.308507	0	0	0	0	0.750635	0.288638	0	0
itf00g03510	Leucine-rich repeat protein kinase family protein	itf00g03510	Chr00	5305299	5305659	0	0	0	0	0	0	0	0	0	0	0	0	0	0	0	0
itf00g03520	zinc ion binding;nucleic acid binding	itf00g03520	Chr00	5341604	5342597	0	0	0	0	0	0	0	0	0	0	0	0	0	0	0	0
itf00g03550	hypothetical protein	itf00g03550	Chr00	5350891	5351302	0	0	0	0	0	0	0	0	0	0	0	0	0	0	0	0
itf00g03580	hypothetical protein	itf00g03580	Chr00	5376837	5380655	0	0	0	0	0	0	0	0	0	0	0	0	0	0	0.369124	0.100236
itf00g03590	UDP-sugar pyrophosphorylase	itf00g03590	Chr00	5385710	5394449	2.12771	2.03922	1.92604	1.58487	3.00924	3.19662	2.71364	2.87843	2.18266	2.48308	2.17236	1.99084	3.44412	3.49064	2.81394	2.76158
itf00g03600	ILITYHIA	itf00g03600	Chr00	5398895	5399581	0	0	0	0	0	0	0	0	0	0	0	0	0	0	0	0
itf00g03620	amino acid transporter	itf00g03620	Chr00	5408607	5412878	0	0	0	0	0	0	0	0	0	0	0	0	0	0	0	0
itf00g03630	reversibly glycosylated polypeptide	itf00g03630	Chr00	5422841	5423192	0	0	0	0	0	0	0	0	0	0	0	0	0	0	0	0
itf00g03640	hypothetical protein	itf00g03640	Chr00	5424615	5426307	0	0	0	0	0.086628	0.251878	0.0233191	0.0723612	0	0	0	0	0	0.0388078	0.200122	0.0303566
itf00g03650	zinc ion binding;nucleic acid binding	itf00g03650	Chr00	5426320	5426935	0	0	0	0	0	0	0.00145419	0	0	0	0	0	0	0	0	0
itf00g03660	hypothetical protein	itf00g03660	Chr00	5427019	5428000	0	0	0	0	0	0	0	0	0	0	0	0	0	0	0	0
itf00g03670	Zinc finger C-x8-C-x5-C-x3-H type family protein	itf00g03670	Chr00	5443105	5455008	0.8291	1.44842	1.44736	0.55843	2.13422	1.18745	2.15025	0.910323	0.169074	0.659359	1.30288	0.450259	1.66706	1.68523	1.96851	0.890451
itf00g03680	conserved hypothetical protein	itf00g03680	Chr00	5455103	5459071	0	0	0	0.0491769	1.3278	1.07652	1.32423	1.17452	0	0	0	0.0077182	0.921901	0.810898	0.745016	0.962215
itf00g03690	Tetratricopeptide repeat (TPR)-like superfamily protein	itf00g03690	Chr00	5462054	5465798	0	0	0	0	0.530468	0.0431955	0.691264	0.0554662	0	0	0	0	0.0941309	0.0602678	0.323338	0.0309033
itf00g03720	P-loop containing nucleoside triphosphate hydrolases superfamily protein	itf00g03720	Chr00	5489092	5490179	0	0	0	0	0	0	0	0	0	0	0	0	0	0.00549783	0	0
itf00g03740	Dof-type zinc finger DNA-binding family protein	itf00g03740	Chr00	5562689	5563385	0	0	0	0	0	0	0	0	0	0	0	0	0	0	0	0
itf00g03750	hypothetical protein	itf00g03750	Chr00	5582518	5582889	0	0	0	0	0	0	0	0	0	0	0	0	0	0	0	0
itf00g03770	myb domain protein	itf00g03770	Chr00	5588125	5588870	0	0	0	0	0.405003	0.421144	0.674373	0	0	0	0	0	0	0	0.631865	0
itf00g03780	Dof-type zinc finger DNA-binding family protein	itf00g03780	Chr00	5664960	5665656	0	0	0	0	0	0	0	0	0	0	0	0	0	0	0	0
itf00g03800	EamA-like transporter family	itf00g03800	Chr00	5759325	5762379	0	0	0	0	0	0	0	0	0	0.000580218	0	0	0	0	0	0
itf00g03810	plant U-box	itf00g03810	Chr00	5764938	5765889	0	0	0	0	0	0	0	0	0	0	0	0	0	0	0	0
itf00g04010	hypothetical protein	itf00g04010	Chr00	6104011	6104515	0	0	0	0	0	0	0	0	0	0	0	0	0	0	0	0
itf00g04020	AGAMOUS-like	itf00g04020	Chr00	6195486	6197596	0	0	0	0	0	0	0	0	0	0	0	0	0	0	0	0
itf00g04040	non-intrinsic ABC protein	itf00g04040	Chr00	6240767	6242366	4.12419	4.07068	4.09959	4.21008	3.07135	3.00849	2.93	2.77291	4.76284	4.67275	3.83699	3.88694	3.66118	3.54094	2.50939	2.61919
itf00g04090	indole-3-acetic acid inducible	itf00g04090	Chr00	6390195	6392188	0	0	0	0	0	0	0	0	0	0	0.428441	0.208342	0	0	0.965762	0.342885
itf00g04110	WUS-interacting protein	itf00g04110	Chr00	6413082	6423871	4.10213	4.2112	4.29848	4.29156	4.28601	4.386	4.33547	4.20681	3.21451	3.5429	3.42689	3.195	4.15299	4.29359	3.94601	3.83684
itf00g04120	zinc ion binding;nucleic acid binding	itf00g04120	Chr00	6427931	6431293	1.68488	1.729	2.27805	1.99859	0	0	0	0	1.53853	2.00536	1.52117	1.50356	0	0	0	0
itf00g04160	Peptidyl-tRNA hydrolase family protein	itf00g04160	Chr00	6513342	6516115	0.462527	0.517545	0.736029	0.541223	0	0	0	0	0.274356	0.19294	0.118836	0.229033	0	0	0	0
itf00g04200	monogalactosyldiacylglycerol synthase	itf00g04200	Chr00	6563470	6566755	0	0	0	0	0.229963	0	0.199803	0	0	0	1.13516	0.526773	0	0	2.54968	1.45546
itf00g04240	Metallo-hydrolase/oxidoreductase superfamily protein	itf00g04240	Chr00	6688682	6691311	0.345406	0.512378	0.285593	0.456185	1.93277	1.46891	1.87312	1.64551	0	0	0.106604	0.123509	1.74668	1.77716	1.31074	1.35087
itf00g04310	TUDOR-SN protein	itf00g04310	Chr00	6826720	6828355	4.20522	3.85315	4.23796	4.18989	3.76676	3.7312	3.59282	3.16983	3.8679	4.03906	4.36939	4.22695	3.64399	3.71854	3.87959	3.45352
itf00g04360	Ribonuclease H-like superfamily protein	itf00g04360	Chr00	6916519	6918237	0	0	0	0	0	0.641193	0	0	0	0	0	0	0	0	0	0
itf00g04400	Protein of unknown function (DUF1423)	itf00g04400	Chr00	6999370	7004444	4.31508	4.34703	4.52114	4.20751	4.57491	4.39782	4.64779	4.089	4.64131	4.52522	3.985	3.85492	4.8838	4.8005	4.16	4.0031
itf00g04420	P-loop containing nucleoside triphosphate hydrolases superfamily protein	itf00g04420	Chr00	7078237	7082965	3.71788	3.71077	3.88516	3.77074	3.97496	4.03722	3.99471	3.50065	3.25533	3.5086	3.34322	3.32294	4.18039	4.12571	3.7708	3.77488
itf00g04440	Pyridoxal phosphate (PLP)-dependent transferases superfamily protein	itf00g04440	Chr00	7091658	7096695	5.01186	5.14933	4.52484	4.40939	4.94114	4.93325	4.64256	4.01376	5.35042	5.05807	4.75336	4.66189	5.50636	5.52415	4.8862	4.62002
itf00g04500	NB-ARC domain-containing disease resistance protein	itf00g04500	Chr00	7181110	7185705	0	0	0	0	0.0092858	0	0	0	0	0	0	0	0.223885	0.054348	0	0
itf00g04520	Ribosomal protein L18e/L15 superfamily protein	itf00g04520	Chr00	7198678	7199125	2.00578	2.00193	2.20196	2.86479	1.64079	2.54409	2.10095	2.31332	2.16929	1.58639	0.992515	1.55071	1.74401	1.13272	0.853474	1.6186
itf00g04550	NB-ARC domain-containing disease resistance protein	itf00g04550	Chr00	7227499	7228756	0	0	0	0	0	0	0	0	0	0	0	0	0	0	0	0
itf00g04570	hypothetical protein	itf00g04570	Chr00	7250861	7251884	0	0	0	0	0	0	0	0	0	0	0	0	0	0	0	0
itf00g04660	Zinc-binding ribosomal protein family protein	itf00g04660	Chr00	7432088	7432424	0	0	0	0	0	0	0	0	0	0	0	0	0	0	0	0
itf00g04680	NAC	itf00g04680	Chr00	7441288	7443057	0	0	0	0	0	0	0	0	0	0	0	0	0	0	0	0
itf00g04700	Replication factor-A C terminal domain containing protein	itf00g04700	Chr00	7528008	7528395	0	0	0	0	0	0	0	0	0	0	0	0	0	0	0	0
itf00g04750	Kunitz family trypsin and protease inhibitor protein	itf00g04750	Chr00	7687167	7687779	1.70904	2.34931	0.0348903	0.381521	3.69018	3.0996	4.53804	2.22294	2.66036	1.29123	1.23458	1.61548	4.25661	4.34091	3.89708	3.69355
itf00g04760	Kunitz family trypsin and protease inhibitor protein	itf00g04760	Chr00	7690437	7691496	0.00468347	0.04627	0	0	2.63547	0.572709	3.79843	1.13663	0.00527042	0	0	0	2.32073	1.9298	2.2603	1.58356
itf00g04770	Kunitz family trypsin and protease inhibitor protein	itf00g04770	Chr00	7702480	7703395	1.07218	1.5074	0.370413	0	2.32998	1.67781	2.44272	0	2.57337	1.53284	1.13253	1.49509	3.5378	3.30115	2.16576	2.50267
itf00g04780	Kunitz family trypsin and protease inhibitor protein	itf00g04780	Chr00	7726373	7727351	2.29012	2.83761	0.285533	1.4885	2.52501	2.40785	2.49387	1.03003	2.98499	2.50616	2.20942	2.35126	3.40833	3.31022	2.6859	2.58536
itf00g04790	Kunitz family trypsin and protease inhibitor protein	itf00g04790	Chr00	7743822	7744431	0	0	0	0	0	0	0	0	0.144551	0	0	0	0	0	0	0
itf00g04820	NB-ARC domain-containing disease resistance protein	itf00g04820	Chr00	7815131	7819110	0	0	0	0	0.230476	0	0.0200348	0.0990015	0	0	0	0	0.371476	0.294035	0	0
itf00g04880	Serine carboxypeptidase S28 family protein	itf00g04880	Chr00	7885708	7888892	0	0	0	0	0	0	0	0	0	0	0	0	0	0	0	0
itf00g04890	Serine carboxypeptidase S28 family protein	itf00g04890	Chr00	7889603	7894024	0	0	0	0	0	0	0	0	0	0	0	0	0	0	0	0
itf00g04900	Serine carboxypeptidase S28 family protein	itf00g04900	Chr00	7899359	7902768	0.00170196	0	0	0	1.06085	2.29844	1.51374	2.08123	0	0	0	0	2.16782	2.2315	0.882956	2.20725
itf00g04910	Serine carboxypeptidase S28 family protein	itf00g04910	Chr00	7908949	7911529	0.59588	0.519724	0.506623	0.0373474	0	0	0.017563	0	0.707287	0.816367	0.0572216	0	0.0437819	0.168839	0	0
itf00g04950	Serine carboxypeptidase S28 family protein	itf00g04950	Chr00	7949194	7953422	0	0	0	0	0	0	0	0	0	0	0	0	0	0	0	0
itf00g04970	hypothetical protein	itf00g04970	Chr00	7972197	7973210	0.0436655	0	0	0	4.90065	5.6342	4.70168	5.63571	0	0	0	0	5.06865	5.38188	5.32641	5.54033
itf00g05000	Serine carboxypeptidase S28 family protein	itf00g05000	Chr00	7999764	8003938	0	0	0	0	0	0	0	0	0	0	0	0	0	0	0	0
itf00g05070	RING/U-box superfamily protein	itf00g05070	Chr00	8109796	8114531	2.88923	2.98383	3.19603	3.03384	1.90941	1.88136	2.03344	2.22214	2.82957	2.70705	1.09904	1.2042	1.97914	1.70671	0.842247	0.864345
itf00g05080	putative type 1 membrane protein	itf00g05080	Chr00	8126677	8138865	6.8531	6.70272	6.48601	6.54971	6.41536	6.76244	6.12299	6.17498	6.75447	6.81703	6.5017	6.55884	6.63706	6.65163	6.18999	6.25575
itf00g05090	hypothetical protein	itf00g05090	Chr00	8154549	8156654	0	0	0	0	0	0	0	0	0	0	0	0	0	0	0	0
itf00g05110	PDI-like 1-4	itf00g05110	Chr00	8175114	8176792	0	0	0	0	0	0	0	0	0	0	0	0	0	0	0	0
itf00g05130	hypothetical protein	itf00g05130	Chr00	8198096	8198744	0	0	0	0	0	0	0	0	0	0	0	0	0	0	0	0
itf00g05170	Pectate lyase family protein	itf00g05170	Chr00	8245804	8247609	0	0	0	0	0	0	0	0	0	0	0	0	0	0	0	0
itf00g05210	hypothetical protein	itf00g05210	Chr00	8311069	8311405	0	0	0	0	0	0	0	0	0	0	0	0	0	0	0	0
itf00g05230	DNAse I-like superfamily protein	itf00g05230	Chr00	8338377	8342457	0	0.0140418	0.54852	0.23942	0	0	0	0	0.133284	0.0733554	0	0	0	0	0	0
itf00g05240	GDSL-like Lipase/Acylhydrolase superfamily protein	itf00g05240	Chr00	8370302	8372035	0	0	0	0	0.860828	0	0.150766	0.0143227	0.634174	0.654777	0	0.158258	1.85309	1.82739	0.216765	0.0669139
itf00g05250	Proteasome component (PCI) domain protein	itf00g05250	Chr00	8424641	8425817	5.53326	5.39177	4.95686	4.93089	6.54295	6.03804	6.39607	4.93264	6.1078	5.62657	4.63501	4.37941	6.93491	6.83661	5.85295	5.30655
itf00g05290	Nucleic acid-binding, OB-fold-like protein	itf00g05290	Chr00	8481773	8484140	0	0	0	0	0	0	0	0	0	0	0	0	0	0	0	0
itf00g05350	RAB GTPase homolog A6B	itf00g05350	Chr00	8593809	8595252	3.16026	3.16958	3.51874	3.75435	2.93198	3.72746	3.4039	3.27283	2.74872	2.97776	0.856598	1.50617	3.70367	3.61082	1.36593	2.05674
itf00g05360	Protein of unknown function (DUF1295)	itf00g05360	Chr00	8594109	8597652	0.634076	0.971039	0.0213776	0	2.51551	0.508246	1.43004	0.391749	2.61122	2.17824	1.53487	0.711283	3.03739	2.76697	1.58978	0.586412
itf00g05370	high mobility group A5	itf00g05370	Chr00	8598311	8603386	4.04938	4.00405	4.09267	3.99818	3.84993	3.68965	3.89804	3.20495	4.32756	4.08278	3.19073	3.01102	3.98228	4.05929	3.36929	3.24239
itf00g05390	Ribosomal protein S5 domain 2-like superfamily protein	itf00g05390	Chr00	8615021	8620610	2.69739	2.94605	2.46409	2.57146	3.15862	3.15641	3.23757	2.70783	2.35341	2.7743	2.58807	1.97365	3.13165	3.1491	2.87959	2.57849
itf00g05480	laccase	itf00g05480	Chr00	8710386	8713177	0	0	0	0	0	0	0	0	0.070248	0	0	0	0	0	0	0
itf00g05490	conserved hypothetical protein	itf00g05490	Chr00	8727747	8729345	0	0	0	0	0.941269	1.13255	0.792577	0.776809	0	0	0	0	0.827457	0.930399	0.273537	0.416192
itf00g05580	mitogen-activated protein kinase kinase kinase	itf00g05580	Chr00	8818740	8824159	4.26727	4.51738	4.71562	4.58244	4.32071	4.14363	4.43099	4.14733	3.94456	4.3409	4.40102	3.8912	4.81625	4.74668	4.58029	4.14662
itf00g05640	callose synthase	itf00g05640	Chr00	8894480	8901788	0	0	0	0	0	0	0	0	0	0	0	0	0	0	0	0
itf00g05650	callose synthase	itf00g05650	Chr00	8902346	8910041	0	0.0192389	0	0	0	0	0	0	0	0	0	0	0	0	0	0
itf00g05710	hypothetical protein	itf00g05710	Chr00	8983573	8983885	0	0	0	0	0	0	0	0	0	0	0	0	0	0	0	0
itf00g05720	hypothetical protein	itf00g05720	Chr00	9004554	9009666	1.64625	1.55026	0.967706	1.92019	0.999529	2.34998	0.649736	1.65928	1.00603	0.732984	0.114695	0.825776	1.67885	1.8624	1.05844	1.71707
itf00g05750	terpene synthase	itf00g05750	Chr00	9057540	9061359	0	0	0	0	0	0	0	0	0	0	0	0	0	0	0	0
itf00g05760	terpene synthase	itf00g05760	Chr00	9085847	9089449	0	0	0	0	0	0	0	0	0	0	0	0	0	0	0	0
itf00g05800	hypothetical protein	itf00g05800	Chr00	9140360	9142467	0	0	0	0	1.73082	2.07004	2.12929	1.60792	0	0	0	0	1.85444	1.7678	1.19604	1.36614
itf00g05810	terpene synthase	itf00g05810	Chr00	9148903	9149608	0	0	0	0	0	0	0	0	0	0	0	0	0	0	0	0
itf00g05870	hypothetical protein	itf00g05870	Chr00	9302694	9303087	0	0	0	0	0	0	0	0	0	0	0	0	0	0	0	0
itf00g05890	mitogen-activated protein kinase kinase kinase	itf00g05890	Chr00	9331683	9333174	0	0	0	0	0	0	0	0	0	0	0	0	0	0	0	0
itf00g05910	Subtilisin-like serine endopeptidase family protein	itf00g05910	Chr00	9360609	9365942	0	0	0	0	0	0	0	0	0	0	0	0	0	0	0	0
itf00g05920	subtilase family protein	itf00g05920	Chr00	9370601	9371983	0	0	0	0	0	0	0	0	0	0	0	0	0	0	0	0
itf00g05950	Cyclin B2;1	itf00g05950	Chr00	9414670	9416506	0.0483672	0.0988754	0	0.129674	0.0194816	0	0	0	0.894109	0.858462	0.323427	0.119981	0.544605	0.0869984	0	0.00226153
itf00g05960	RING-box	itf00g05960	Chr00	9426008	9427941	0	0	0	0	0	0	0	0	0	0	0	0	0	0	0	0
itf00g05980	RHO guanyl-nucleotide exchange factor	itf00g05980	Chr00	9458638	9459327	0	0	0	0	0	0	0	0	0	0	0	0	0	0	0	0
itf00g05990	chloride channel C	itf00g05990	Chr00	9463743	9464552	2.38774	2.28094	3.36947	3.27473	1.82275	1.67273	2.66972	1.75005	1.10479	2.23558	2.3061	2.50022	1.40526	1.37123	1.90417	1.09742
itf00g06010	terpene synthase	itf00g06010	Chr00	9470433	9472764	0	0	0	0	0	0	0	0	0	0	0	0	0	0	0	0
itf00g06020	subtilase family protein	itf00g06020	Chr00	9486715	9490487	0	0	0	0	0	0	0	0	0	0	0	0	0	0	0	0
itf00g06030	subtilase family protein	itf00g06030	Chr00	9498315	9500983	0	0	0	0	0	0	0	0	0	0	0	0	0	0	0	0
itf00g06060	Complex I subunit NDUFS6	itf00g06060	Chr00	9588416	9590706	6.51027	6.51696	6.08997	6.31979	6.56126	6.99954	6.32882	6.51721	7.6989	7.06047	6.1931	6.44616	7.37006	7.58177	6.48766	6.70621
itf00g06090	Heavy metal transport/detoxification superfamily protein	itf00g06090	Chr00	9618458	9620771	0.445151	1.09377	0	0	0.341759	0	0	0	2.4919	2.33237	1.4318	0.345466	2.14724	1.88847	0.0658578	0
itf00g06120	aluminum-activated malate transporter	itf00g06120	Chr00	9694993	9699315	4.34421	4.4895	4.61003	4.46687	4.9444	3.95459	4.53612	3.52665	2.77773	3.18518	3.93719	3.54619	3.26055	3.1825	4.65817	4.3366
itf00g06130	CCAAT-displacement protein alternatively spliced product	itf00g06130	Chr00	9709067	9716180	2.90958	3.08876	3.03381	3.05754	3.22014	2.99311	3.05781	2.25348	1.78319	1.99152	1.97617	1.73992	2.8097	2.71568	2.44207	1.85943
itf00g06150	hypothetical protein	itf00g06150	Chr00	9770161	9772230	0	0	0	0	0	0	0	0	0	0	0	0	0	0	0	0
itf00g06200	conserved hypothetical protein	itf00g06200	Chr00	9823580	9827865	0	0	0	0	0	0.140802	0	0	0.00386726	0	0	0	0	0	0	0
itf00g06220	hypothetical protein	itf00g06220	Chr00	9838308	9841605	0	0	0	0	0	0	0	0	0	0	0	0	0	0	0	0
itf00g06240	ubiquitin C-terminal hydrolase	itf00g06240	Chr00	9861066	9865336	5.86348	5.87771	5.84871	5.666	6.11153	5.80558	6.06979	5.41142	5.48311	5.51937	6.37877	6.05285	5.73227	5.84629	6.83611	6.60909
itf00g06400	cystathionine beta-lyase	itf00g06400	Chr00	10136721	10139970	0	0	0	0	0	0	0	0	0	0	0	0	0	0	0	0
itf00g06430	HMG (high mobility group) box protein	itf00g06430	Chr00	10198546	10199836	0	0.317111	0.577672	0	0	0	0	0	0.568818	0.204017	0.452398	0.0218521	0	0.00528108	0	0
itf00g06440	hypothetical protein	itf00g06440	Chr00	10199859	10200193	0.722935	1.21479	0.502445	0	0.258834	0	0	0	0.597091	1.17757	1.28521	0.0881981	0.100394	0.112624	0	0
itf00g06450	SU(VAR)3-9 homolog	itf00g06450	Chr00	10205229	10206767	0	0	0	0	0	0	0	0	0	0	0	0	0	0	0	0
itf00g06490	Sec20 family protein	itf00g06490	Chr00	10260369	10265845	0	0	0	0	0	0	0	0	0	0	0	0	0	0	0	0
itf00g06510	purine permease	itf00g06510	Chr00	10344965	10346392	2.00426	1.72874	3.06105	1.53902	2.5923	1.09602	2.98439	1.18465	2.66914	3.11081	0.579957	0.424665	3.95355	3.6672	0.156769	0.0160655
itf00g06550	conserved hypothetical protein	itf00g06550	Chr00	10441146	10442419	0.418098	0.0689934	0.084676	0.505922	0.643621	0.544464	1.24478	0.732717	0.13878	0.247345	0.401543	0.0788974	0.829962	1.08877	0.890003	1.10076
itf00g06560	peroxin 11A	itf00g06560	Chr00	10443671	10444472	3.34694	3.07136	3.39801	3.60892	3.48086	4.07194	3.63861	3.60933	3.41521	3.36456	3.18136	2.92196	3.94783	3.97054	4.02388	3.72248
itf00g06640	RNA-binding (RRM/RBD/RNP motifs) family protein	itf00g06640	Chr00	10576264	10581256	4.52599	4.61022	4.77926	4.45972	4.63296	4.38965	4.60686	4.04728	4.40583	4.7409	4.34936	4.31681	5.01373	5.12967	4.35966	4.30766
itf00g06650	Sieve element occlusion C-terminus domain containing protein	itf00g06650	Chr00	10596597	10600689	0.738306	1.17198	0.644035	1.17518	0.408221	1.24334	0.355621	1.19418	0.622039	1.08959	0.35898	0.784824	0.69715	0.864447	0.342131	0.933646
itf00g06660	ABC transporter family protein	itf00g06660	Chr00	10600963	10604060	0	0	0	0	0	0	0	0	0	0	0	0	0	0	0	0
itf00g06670	ABC transporter family protein	itf00g06670	Chr00	10605024	10607687	0	0	0	0	0	0	0	0	0	0	0	0	0	0	0	0
itf00g06690	Pentatricopeptide repeat (PPR) superfamily protein	itf00g06690	Chr00	10704267	10704924	0	0	0	0	0	0	0	0	0	0	0	0	0	0	0	0
itf00g06710	Inorganic H pyrophosphatase family protein	itf00g06710	Chr00	10706125	10711546	4.05939	4.01884	3.75076	4.12361	4.53921	5.19778	4.14889	4.37195	4.73882	4.63499	3.91014	4.17433	5.04267	5.21968	4.03555	4.24986
itf00g06880	hypothetical protein	itf00g06880	Chr00	11066356	11067562	0	0	0	0	0	0	0	0	0	0	0	0	0	0	0	0.0418266
itf00g06910	RNA-binding (RRM/RBD/RNP motifs) family protein	itf00g06910	Chr00	11093016	11095933	0	0	0	0	0	0	0	0	0	0	0	0	0	0	0	0
itf00g06930	hypothetical protein	itf00g06930	Chr00	11170126	11170501	5.7206	5.14061	5.06016	5.53777	5.1855	6.98503	5.33139	6.32846	3.47418	3.74325	3.28956	3.81823	5.26133	4.36637	3.26977	4.6581
itf00g06950	cytochrome P450, family 76, subfamily G, polypeptide	itf00g06950	Chr00	11258995	11261393	0	0	0	0	0	0	0	0	1.3861	0.177031	0	0	0	0	0	0
itf00g07000	FRS (FAR1 Related Sequences) transcription factor family	itf00g07000	Chr00	11317825	11318149	0	0	0	0	0	0	0	0	0	0	0	0	0	0	0	0
itf00g07070	39S ribosomal protein L53/MRP-L53 domain containing protein	itf00g07070	Chr00	11519235	11524439	2.6272	2.36961	2.49847	2.42823	3.00765	3.03191	3.06666	3.04459	3.0451	2.63022	1.44764	1.20324	3.2159	3.36471	2.26534	2.657
itf00g07080	COBRA-like extracellular glycosyl-phosphatidyl inositol-anchored protein family	itf00g07080	Chr00	11526099	11527320	0	0	0	0	0	0	0	0	0	0	0	0	0	0	0	0
itf00g07110	Transmembrane amino acid transporter family protein	itf00g07110	Chr00	11665934	11670947	0	0	0	0	0	0	0	0	0	0	0	0	0	0	0	0
itf00g07140	high mobility group B3	itf00g07140	Chr00	11701637	11702215	0	0	0	0	0	0	0	0	0.124376	0.215789	0	0	0	0	0	0
itf00g07160	fucosyltransferase	itf00g07160	Chr00	11741980	11742378	0	0	0	0	0	0	0	0	0	0	0	0	0	0	0	0
itf00g07180	Subtilisin-like serine endopeptidase family protein	itf00g07180	Chr00	11756068	11757119	0	0	0	0	0	0	0	0	0	0	0	0	0	0	0	0
itf00g07190	Subtilisin-like serine endopeptidase family protein	itf00g07190	Chr00	11757207	11762617	0	0	0	0	0	0	0	0	0	0	0	0	0	0	0	0
itf00g07200	hypothetical protein	itf00g07200	Chr00	11775644	11778120	1.01537	0.667151	1.14028	0.999189	0.131361	0.118252	0.703017	0.153698	0.577103	0.910445	0.211699	0.204053	0.642871	0.771784	0.188284	0.200728
itf00g07220	Peroxidase superfamily protein	itf00g07220	Chr00	11788860	11789880	0	0	0	0	0	0	0	0	0	0	0	0	0	0	0	0
itf00g07240	long-chain base (LCB) kinase	itf00g07240	Chr00	11817331	11819362	2.74929	2.34021	3.27727	2.95508	3.79959	2.99604	4.05358	3.83849	1.59268	1.95365	1.73928	1.82101	2.7277	2.11955	2.68698	2.34331
itf00g07270	Family of unknown function (DUF566)	itf00g07270	Chr00	11971134	11971746	0	0	0	0	0.0118427	0	0	0	0	0	0	0	0.184066	0.185566	0	0
itf00g07340	photosystem I reaction center subunit PSI-N, chloroplast, putative / PSI-N, putative (PSAN)	itf00g07340	Chr00	12074645	12076839	0.192502	1.5797	0	0.40011	0	0	0	0	0.0391218	0	0	0.552931	0	0	0	0
itf00g07350	Pectin lyase-like superfamily protein	itf00g07350	Chr00	12076494	12080293	5.60173	5.55987	5.63147	4.77783	6.13569	4.79775	5.79854	4.03278	2.61287	4.38246	5.39546	4.83893	3.97311	3.90018	6.22702	5.51983
itf00g07360	hypothetical protein	itf00g07360	Chr00	12082097	12082565	0	0	0.293125	0	1.50851	1.85312	0.672066	1.51381	0.250874	0.119406	0	0.554894	1.3543	1.23844	1.3432	1.67096
itf00g07380	nodulin MtN21 /EamA-like transporter family protein	itf00g07380	Chr00	12113470	12115919	0	0	0	0	0	0	0	0	0	0	0	0	0	0	0	0
itf00g07410	mitogen-activated protein kinase kinase kinase	itf00g07410	Chr00	12200851	12201633	0	0	0	0	0	0	0	0	0	0	0	0	0	0	0	0
itf00g07440	6-phosphogluconate dehydrogenase family protein	itf00g07440	Chr00	12227334	12229574	0	0	0	0	0	0	0	0	0	0	0	0	0	0	0	0
itf00g07450	hypothetical protein	itf00g07450	Chr00	12230196	12232099	0	0	0	0	0.148017	0.20449	0.194011	0.222343	0	0	0	0	0.0613678	0.335729	0.0410982	0.0539631
itf00g07460	NIMA (never in mitosis, gene A)-related	itf00g07460	Chr00	12292165	12296671	0	0	0	0	0	0	0	0	0	0	0	0	0	0	0	0
itf00g07520	F-box/RNI-like superfamily protein	itf00g07520	Chr00	12419514	12421207	1.3918	1.78438	2.23931	1.60091	2.3532	2.01821	3.0187	2.30032	1.03771	1.36302	1.20167	1.20561	2.1491	1.93763	2.18486	2.13666
itf00g07530	DNAse I-like superfamily protein	itf00g07530	Chr00	12437969	12438435	0	0	0	0	0	0	0	0	0	0	0	0	0	0	0	0
itf00g07590	hypothetical protein	itf00g07590	Chr00	12459451	12459901	2.92054	2.88171	3.30051	3.11208	0.606719	0.921865	1.30403	0.457149	3.29803	3.21042	2.63751	1.18574	0.850882	1.13766	0.852664	0
itf00g07600	hypothetical protein	itf00g07600	Chr00	12463081	12467119	0	0	0	0	0	0	0	0	0	0	0	0	0	0	0	0
itf00g07630	F-box and associated interaction domains-containing protein	itf00g07630	Chr00	12541450	12542704	0	0	0	0	0	0	0	0	0	0	0	0	0	0	0	0
itf00g07690	Far-red impaired responsive (FAR1) family protein	itf00g07690	Chr00	12608367	12608718	0	0	0	0	0	0	0	0	0	0	0	0	0	0	0	0
itf00g07860	Protein of unknown function (DUF3527)	itf00g07860	Chr00	13084505	13089966	0	0	0	0	0	0.0634882	0	0	0	0.0173843	0	0	0.0134477	0.15468	0	0
itf00g07880	hypothetical protein	itf00g07880	Chr00	13196872	13197916	0	0	0	0	0	0	0	0	0	0	0	0	0	0	0	0
itf00g07890	NB-ARC domain-containing disease resistance protein	itf00g07890	Chr00	13200945	13204810	2.74385	2.99455	2.9672	2.70843	3.03067	2.37948	2.92548	2.04346	2.41976	2.75829	2.80646	2.23477	3.52175	3.45139	2.89608	2.45337
itf00g08060	hypothetical protein	itf00g08060	Chr00	13330574	13335493	0	0	0	0	0	0	0	0	0	0	0	0	0	0	0	0
itf00g08070	hypothetical protein	itf00g08070	Chr00	13349836	13352938	0	0	0	0	0	0	0	0	0	0	0	0	0	0	0	0
itf00g08080	Disease resistance protein (TIR-NBS-LRR class) family	itf00g08080	Chr00	13360550	13361725	1.40925	1.20155	1.39881	1.1181	0.508268	1.77497	0.331038	1.52407	0.837788	1.48747	1.25102	0.481973	0.636875	0.594436	0.619978	0.829559
itf00g08090	NAD(P)-binding Rossmann-fold superfamily protein	itf00g08090	Chr00	13369904	13370907	0.481533	0.685028	0.0879789	0	2.17046	3.13181	1.38242	2.46763	0.220311	1.15607	0.127287	0.289104	2.28531	1.91292	1.31102	2.20149
itf00g08100	TOPLESS-related	itf00g08100	Chr00	13373022	13385815	0.415263	0.673982	0.066014	0.881921	0.915426	1.83375	0.528019	0.83913	0.0503771	0.226152	0.897053	0.346422	0.864217	0.869016	1.23793	0.757299
itf00g08110	TOPLESS-related	itf00g08110	Chr00	13391422	13397704	0.778906	0.957031	0	0.41995	0	0	0	0	0.203613	0.460837	0.378131	0.625919	0	0	0	0
itf00g08120	disease resistance protein (TIR-NBS-LRR class), putative	itf00g08120	Chr00	13399013	13408232	0.295202	0.316059	0	0.0532481	0	0	0	0	0	0	0.134273	0.042364	0	0	0	0
itf00g08140	Disease resistance protein (TIR-NBS-LRR class) family	itf00g08140	Chr00	13420365	13423525	0	0	0	0	0	0.028998	0	0	0	0	0	0	0	0	0.0306881	0
itf00g08160	NAD(P)-binding Rossmann-fold superfamily protein	itf00g08160	Chr00	13444725	13445809	0.294164	1.39362	0.47122	0	0.514403	0.844075	0	0.802245	0.536871	1.13378	0.25623	0.0964059	0.81174	0.0569165	0.821386	0.337229
itf00g08270	decapping	itf00g08270	Chr00	13536731	13541368	5.07498	5.13539	5.56004	5.14573	4.10814	4.7429	4.46347	4.81229	5.22552	4.82533	4.67652	4.22547	4.39156	4.88873	3.55388	3.87229
itf00g08380	conserved hypothetical protein	itf00g08380	Chr00	13801040	13803700	0	0	0	0	0	0	0	0	0	0	0	0	0	0	0	0
itf00g08390	conserved hypothetical protein	itf00g08390	Chr00	13887917	13891399	3.51419	3.59084	4.21076	4.03145	4.69686	4.70437	5.19397	5.08112	3.79965	3.90271	3.53571	2.97179	4.40206	4.41681	4.38404	4.36718
itf00g08500	hypothetical protein	itf00g08500	Chr00	14203269	14207212	0	0.0495764	0	0.150253	0	0	0	0	0	0	0.109757	0	0	0	0	0
itf00g08510	Modifier of rudimentary (Mod(r)) protein	itf00g08510	Chr00	14206915	14210453	4.96458	4.9235	5.21135	5.32851	4.83631	4.6844	5.05238	4.68591	4.90967	5.1711	5.1857	5.12686	4.82138	4.63603	4.8704	4.7185
itf00g08530	Protein kinase family protein	itf00g08530	Chr00	14241688	14243765	0	0	0	0	0	0	0	0	0	0	0	0	0	0	0	0
itf00g08540	Transmembrane amino acid transporter family protein	itf00g08540	Chr00	14255558	14256513	2.60066	2.34223	2.17797	1.47639	2.0631	0.376548	1.96436	0.136967	2.61104	1.80399	2.07951	1.89064	2.74828	2.49708	1.84283	1.17592
itf00g08550	ubiquitin-protein ligase	itf00g08550	Chr00	14260789	14269475	2.66888	2.92657	3.4105	2.84602	3.26317	2.81012	3.48662	2.83821	2.08141	2.58812	2.71259	2.54988	3.03023	2.83748	3.47218	3.24892
itf00g08580	ARM repeat superfamily protein	itf00g08580	Chr00	14328864	14330565	0	0	0	0	0	0	0	0	0	0	0	0	0	0	0	0
itf00g08590	hypothetical protein	itf00g08590	Chr00	14337957	14338979	0	0	0	0	0	0	0	0	0	0	0	0	0	0	0	0
itf00g08600	phosphoinositide 4-kinase gamma	itf00g08600	Chr00	14365588	14367478	6.05651	6.24686	6.40014	6.04965	5.93262	5.75985	6.18618	5.6482	5.02722	5.70912	5.29426	5.87446	5.76841	5.59765	4.78994	5.4708
itf00g08610	hypothetical protein	itf00g08610	Chr00	14367533	14368954	1.5105	2.04721	2.56985	1.70675	2.95494	2.40455	3.14804	2.55005	1.57868	1.78208	1.91683	2.21217	2.21356	2.24117	0.742679	2.33116
itf00g08620	NB-ARC domain-containing disease resistance protein	itf00g08620	Chr00	14374529	14376731	0	0	0	0	0	0	0	0	0	0	0	0	0	0	0	0
itf00g08630	NB-ARC domain-containing disease resistance protein	itf00g08630	Chr00	14379851	14383219	2.65731	3.15638	3.0066	2.76672	2.23987	1.93911	2.18589	1.53364	1.07654	1.49497	1.75789	1.49993	2.13175	1.81423	1.92302	1.49278
itf00g08650	NB-ARC domain-containing disease resistance protein	itf00g08650	Chr00	14402022	14403198	1.41086	1.2826	0.936248	0	0.0895906	0	0	0	1.2527	1.39696	0.601403	0	0.336133	0.380122	0	0
itf00g08660	hypothetical protein	itf00g08660	Chr00	14406505	14407140	0	0	0	0	0	0	0	0	0	0	0	0	0	0	0	0
itf00g08670	NB-ARC domain-containing disease resistance protein	itf00g08670	Chr00	14424363	14425077	0	0	0	0	0	0	0	0	0	0	0	0	0	0	0	0
itf00g08680	NB-ARC domain-containing disease resistance protein	itf00g08680	Chr00	14430814	14433388	0	0.0596081	0	0	0.892922	1.10203	0.979212	0.2776	0	0	0	0	0.9056	0.936375	0.281551	0.359765
itf00g08690	NB-ARC domain-containing disease resistance protein	itf00g08690	Chr00	14455418	14457780	0.234358	0.363167	0.226946	0.336811	0.218722	0.223014	0.156568	0.431114	0.0737266	0.161401	0.0232548	0	0.404385	0.248719	0	0
itf00g08720	Calcium-dependent phosphotriesterase superfamily protein	itf00g08720	Chr00	14506980	14510554	0	0	0	0	0	0	0	0	0	0	0	0	0	0	0	0
itf00g08750	Calcium-dependent phosphotriesterase superfamily protein	itf00g08750	Chr00	14556942	14557458	0	0	0	0	0	0	0	0	0	0	0	0	0	0	0	0
itf00g08770	hypothetical protein	itf00g08770	Chr00	14568385	14568667	0.0963246	0	0.167779	0	0	0.0675934	0	0	0.368809	0.258698	0.11337	0.0713239	0	0.259196	0	0
itf00g08800	Calcium-dependent phosphotriesterase superfamily protein	itf00g08800	Chr00	14590817	14591315	0	0	0	0	0	0	0	0	0	0	0	0	0	0	0	0
itf00g08810	Pentatricopeptide repeat (PPR) superfamily protein	itf00g08810	Chr00	14593571	14595398	1.62193	1.82252	2.46534	2.54156	1.83226	2.23135	2.49722	2.21816	1.09959	1.17883	0.782141	0.807373	1.74248	1.79807	1.24278	1.66922
itf00g08830	Protein of unknown function (DUF1637)	itf00g08830	Chr00	14599987	14603247	3.4059	3.46668	3.17986	3.96006	3.36861	4.22683	3.40593	4.10812	3.11153	2.70845	1.78177	2.22903	3.44577	3.81197	2.78125	3.30119
itf00g08860	Peroxidase superfamily protein	itf00g08860	Chr00	14627449	14628875	0	0	0	0	0	0	0	0	0	0	0	0	0	0	0	0
itf00g08880	RING/U-box superfamily protein	itf00g08880	Chr00	14645485	14646533	4.70161	4.85043	5.21215	4.83287	4.60131	4.73142	4.65963	4.33177	5.70522	5.71007	3.81092	3.92284	5.42911	5.41141	3.47218	3.46106
itf00g08890	RING/U-box superfamily protein	itf00g08890	Chr00	14647046	14647700	4.74584	4.83783	5.16227	4.31156	4.60876	4.57546	4.91694	4.73043	5.1204	5.26056	3.72365	3.64136	5.50451	5.36241	3.47101	3.52276
itf00g08930	Ribosomal protein S24/S35, mitochondrial	itf00g08930	Chr00	14717982	14719431	3.22392	3.06899	3.12302	3.26046	3.30142	3.23837	3.45592	3.21607	3.66306	3.29334	2.18738	2.35916	3.53646	3.79012	2.5507	2.87977
itf00g09040	Protein kinase superfamily protein	itf00g09040	Chr00	14830570	14831929	0.709473	0.721443	1.28703	0.867169	1.05603	0.680775	1.25332	0.402512	0.0468437	0.304325	0.692855	0.540295	0.491625	0.615382	1.17317	0.703741
itf00g09070	Prefoldin chaperone subunit family protein	itf00g09070	Chr00	14904952	14909744	2.51573	2.64714	2.51126	2.21677	3.28884	3.16106	3.07513	2.53067	1.3394	1.40411	2.37003	1.94565	2.24929	2.38708	3.19851	3.02045
itf00g09080	FMN binding	itf00g09080	Chr00	14919962	14921828	0.710119	0.814306	1.02093	0.999332	0.503648	0.0369472	0.939611	0.293801	0.301526	0.507416	1.15332	1.17991	0.299141	0.224502	1.14485	1.11505
itf00g09090	zinc finger (C3HC4-type RING finger) family protein	itf00g09090	Chr00	14923458	14923824	2.56152	3.01098	2.87681	2.42999	1.99115	1.34427	1.98292	1.38975	2.98609	2.46695	2.60253	2.3931	1.85081	2.192	1.54128	1.22706
itf00g09110	Survival protein SurE-like phosphatase/nucleotidase	itf00g09110	Chr00	14968942	14971256	9.11534	8.52873	8.10024	7.32242	9.28421	7.1641	8.4815	4.62084	6.19979	6.99004	9.48443	8.50809	6.82315	6.64375	9.85929	8.22466
itf00g09120	Survival protein SurE-like phosphatase/nucleotidase	itf00g09120	Chr00	14984533	14985930	6.21254	5.50713	3.94677	4.06222	5.67265	4.57793	4.62688	0.736997	0.209139	2.85169	5.78473	4.49605	2.17799	2.05285	5.79745	3.97552
itf00g09130	Survival protein SurE-like phosphatase/nucleotidase	itf00g09130	Chr00	14987372	14988904	5.35365	4.50661	3.15204	3.21744	4.75667	3.73046	3.87448	0.421025	0.274591	1.99276	4.81691	3.44395	1.95823	1.78351	4.81099	2.88775
itf00g09160	Survival protein SurE-like phosphatase/nucleotidase	itf00g09160	Chr00	14995359	14996766	6.06306	5.33833	3.76248	3.52301	5.32338	3.98561	4.40279	0.350654	0.128577	2.3488	5.60714	4.19435	2.16841	2.00279	5.2493	3.27169
itf00g09180	Survival protein SurE-like phosphatase/nucleotidase	itf00g09180	Chr00	15006029	15006461	7.5287	6.67487	5.06381	4.78472	6.85497	5.54138	5.85981	1.37941	1.18005	4.21236	6.65515	5.01408	3.80834	3.58986	6.58807	4.62897
itf00g09200	Survival protein SurE-like phosphatase/nucleotidase	itf00g09200	Chr00	15007886	15014270	5.76065	4.99921	3.55277	3.21498	4.85215	3.66996	3.96017	0.456896	0	2.07134	5.25886	3.75718	1.95225	1.82859	4.91492	2.93636
itf00g09210	Plant invertase/pectin methylesterase inhibitor superfamily protein	itf00g09210	Chr00	15016895	15017565	0	0	0	0	0	0	0	0	0	0	0	0	0	0	0	0
itf00g09300	Ubiquitin carboxyl-terminal hydrolase family protein	itf00g09300	Chr00	15124168	15125401	1.79729	1.66957	1.77414	1.85573	1.41119	1.61176	1.60936	1.10285	1.92669	1.69649	1.02637	0.533128	1.61508	1.63408	0.898453	0.290513
itf00g09330	alpha/beta-Hydrolases superfamily protein	itf00g09330	Chr00	15156309	15157014	1.00572	0.774605	1.99381	0.289162	0.498452	0.328746	0.556579	0.308871	1.61642	1.74074	2.03827	0.64388	0.772154	1.01459	0.85079	0.13203
itf00g09340	alpha/beta-Hydrolases superfamily protein	itf00g09340	Chr00	15160947	15161406	0.11324	0.482945	0	0.292971	0	0	0	0	0	0	0	0.155137	0	0	0	0
itf00g09620	ChaC-like family protein	itf00g09620	Chr00	15958745	15968148	3.20234	3.32825	3.245	3.18875	3.8988	4.02662	3.83767	3.86486	3.81512	3.47828	3.06392	2.97737	4.06761	4.08866	3.78041	3.71632
itf00g09640	Scorpion toxin-like knottin superfamily protein	itf00g09640	Chr00	16017086	16017475	0	0	0	0	0.282965	0	0	0.0367615	0	0	0	0	2.59715	3.60361	0	0
itf00g09660	2-oxoglutarate (2OG) and Fe(II)-dependent oxygenase superfamily protein	itf00g09660	Chr00	16057426	16059191	0	0	0	0	0	0.0513732	0	0	0.115005	0	0	0	0.569669	0.656302	0	0
itf00g09670	serine carboxypeptidase-like	itf00g09670	Chr00	16253978	16262462	0	0	0	0	0	0	0	0	0	0	0	0	0	0	0	0
itf00g09700	serine carboxypeptidase-like	itf00g09700	Chr00	16322317	16327881	0	0	0	0	0	0	0	0	0	0	0	0	0	0	0	0
itf00g09840	Tetratricopeptide repeat (TPR)-like superfamily protein	itf00g09840	Chr00	16594106	16595941	1.34845	1.24785	1.89382	1.51884	1.27154	0.987041	1.6148	1.33556	0.588591	0.718258	0.279019	0.384322	0.964378	1.0863	0.434886	0.73106
itf00g09940	RING/FYVE/PHD zinc finger superfamily protein	itf00g09940	Chr00	16808699	16815789	3.76094	3.95152	3.9447	3.81985	3.71267	3.6157	3.81817	3.81252	3.56121	3.40509	2.52038	2.67233	3.89966	4.00051	2.71225	3.25128
itf00g09950	titan9	itf00g09950	Chr00	16816758	16819936	1.98379	2.16106	2.41453	2.00316	1.48176	1.02154	1.86832	1.28543	1.18518	1.4402	1.40415	0.873594	1.49845	1.42815	1.06326	0.33342
itf00g09960	Protein kinase family protein with leucine-rich repeat domain	itf00g09960	Chr00	16880703	16883745	0	0	0	0	0	0	0	0	0	0	0	0	0	0	0	0
itf00g09980	hypothetical protein	itf00g09980	Chr00	16906078	16907289	0.235134	0.0793029	0.998103	0.206614	0.93892	0.0149011	0.535149	0.0870751	0.315346	0	0	0.00966172	0.909668	1.37484	0.124556	0.650289
itf00g09990	hypothetical protein	itf00g09990	Chr00	16907667	16908951	4.13265	3.75141	4.24701	4.06622	1.89646	1.32673	1.65553	1.15747	3.05172	3.05341	2.30239	1.56339	1.03813	0.924002	0.918153	0.654639
itf00g10100	Calcium-binding EF-hand family protein	itf00g10100	Chr00	17115493	17116889	2.20404	2.41949	1.29826	2.61542	2.17791	3.28542	1.07194	2.34753	3.68644	3.20488	2.04525	2.68881	3.45166	3.8842	2.56286	3.30059
itf00g10130	hypothetical protein	itf00g10130	Chr00	17146988	17148541	0	0	0	0	0	0	0	0	0	0	0	0	0	0	0	0
itf00g10140	carboxyesterase	itf00g10140	Chr00	17155375	17156624	0	0	0	0	0	0	0	0	0	0	0	0	0	0	0	0
itf00g10360	hypothetical protein	itf00g10360	Chr00	17668802	17670086	0	0	0	0	0	0	0	0	0	0	0	0	0	0	0	0
itf00g10530	Ribosomal protein S13/S18 family	itf00g10530	Chr00	17848247	17850743	1.01351	1.19457	1.18233	1.19609	0.976909	1.7795	1.28511	0.693279	2.59239	2.05468	1.6414	1.59794	1.27529	1.40156	1.24289	0.977841
itf00g10550	Acyl-CoA N-acyltransferase with RING/FYVE/PHD-type zinc finger protein	itf00g10550	Chr00	17868945	17869678	1.62622	2.11868	2.22114	2.16562	1.98913	1.38471	1.93998	1.26716	1.40476	1.29949	1.41068	0.629938	2.03658	1.6669	1.22546	0.604138
itf00g10570	Acyl-CoA N-acyltransferase with RING/FYVE/PHD-type zinc finger protein	itf00g10570	Chr00	17874631	17877921	2.75065	3.16049	3.45969	2.62405	3.24262	2.44785	3.22347	2.32026	1.67454	2.31517	2.62844	1.86651	2.96981	2.90431	2.3338	1.74839
itf00g10600	SNARE associated Golgi protein family	itf00g10600	Chr00	17923055	17927463	0	0	0	0	0	0	0	0	0.349983	0.0940559	0	0	0.320788	0	0	0
itf00g10650	Dynein light chain type 1 family protein	itf00g10650	Chr00	18033392	18033791	0	0	0	0	0	0	0	0	0	0	0	0	0	0	0	0
itf00g10660	Dynein light chain type 1 family protein	itf00g10660	Chr00	18035393	18035792	0	0	0	0	0	0	0	0	0	0	0	0	0	0	0	0
itf00g10730	NagB/RpiA/CoA transferase-like superfamily protein	itf00g10730	Chr00	18148181	18153254	3.72584	3.83689	4.01683	3.79982	3.55606	3.20246	3.70959	2.93771	3.01678	3.17232	3.0859	2.88447	3.54391	3.55398	3.17565	3.16898
itf00g10740	Ribosomal protein S5 domain 2-like superfamily protein	itf00g10740	Chr00	18189871	18190512	4.79171	4.67485	4.05083	4.68359	4.9206	6.12291	4.64053	5.4012	6.66303	5.56567	4.11437	4.67059	5.77091	6.08321	4.60532	5.33978
itf00g10750	Toll-Interleukin-Resistance (TIR) domain-containing protein	itf00g10750	Chr00	18201454	18203845	0.940149	1.61681	1.41525	2.54902	1.06709	1.99424	0.584551	2.93914	0.0263894	1.26312	0	0.279884	1.38307	1.1996	0.179236	1.23367
itf00g10770	Disease resistance protein (TIR-NBS-LRR class)	itf00g10770	Chr00	18208031	18210667	0.535756	0.919145	0	0.489636	0.00142186	1.58982	0	1.38931	0.51604	0.696965	0.158183	0.0610482	0.27928	0.405789	0	0.329344
itf00g10780	Disease resistance protein (TIR-NBS-LRR class) family	itf00g10780	Chr00	18226279	18230945	0.530568	0.79806	0.494832	1.25425	0	0.626843	0.0020249	1.35162	0	0.304001	0	0.0200484	0	0	0	0.0325284
itf00g10800	Disease resistance protein (TIR-NBS-LRR class)	itf00g10800	Chr00	18248861	18250116	0	0	0	0	0.595279	0.552376	0.444465	0.219936	0	0	0	0	1.22161	1.03953	0.0518098	0.00935258
itf00g10810	Disease resistance protein (TIR-NBS-LRR class)	itf00g10810	Chr00	18255416	18258437	1.42839	1.99875	1.7155	1.84917	0.336181	0.158291	0.27754	0.160097	0.880018	1.40629	1.6367	1.01928	0.348416	0.367833	1.03829	0.390373
itf00g10820	embryo defective	itf00g10820	Chr00	18275937	18277374	0.737946	0.908429	1.24631	0.777575	1.59173	0.64239	1.93844	0.851003	0.0624953	0.390924	0.00690176	0.0196969	1.37668	1.31127	0.487507	0.334981
itf00g10830	hypothetical protein	itf00g10830	Chr00	18280184	18284252	0	0.321641	0.309817	0	0.0276342	0	0.189754	0	0	0	0	0	0.0746089	0	0	0
itf00g10840	hypothetical protein	itf00g10840	Chr00	18280216	18285327	0	0	0	0	0	0	0	0	0	0	0	0	0	0	0	0
itf00g10850	poltergeist like	itf00g10850	Chr00	18304267	18304699	1.30362	1.87261	0.855808	1.1468	2.77059	1.39036	2.7139	1.0875	0.287397	0.597296	2.05014	2.13325	1.90735	1.17968	2.97732	2.87167
itf00g10880	WUS-interacting protein	itf00g10880	Chr00	18362640	18370246	0	0	0.100072	0.237331	0	0	0.0694248	0	0	0	0	0	0	0	0.0207165	0
itf00g10890	F-box family protein	itf00g10890	Chr00	18393221	18395972	5.9712	6.20167	6.24351	6.1559	5.8706	5.66638	6.00697	5.43423	6.51555	6.39923	5.56382	5.2142	6.42691	6.32419	5.36483	5.05926
itf00g10900	conserved hypothetical protein	itf00g10900	Chr00	18395966	18397890	0	0	0	0	0	0	0	0	0	0	0	0	0	0	0	0
itf00g10910	chloroplast signal recognition particle 54 kDa subunit	itf00g10910	Chr00	18406824	18412753	1.9155	2.01748	1.17628	1.44204	1.15426	1.59306	1.22971	1.44767	0.799428	0.617714	0.447565	0.750082	1.82137	1.94413	1.3241	1.69923
itf00g10940	Ribosomal protein L18e/L15 superfamily protein	itf00g10940	Chr00	18437723	18438164	3.34218	3.29354	2.70854	3.44778	3.48552	4.13792	3.22756	3.8618	4.43844	3.51412	3.06392	3.69734	4.00003	3.9896	3.13031	3.64455
itf00g10960	hypothetical protein	itf00g10960	Chr00	18546596	18549060	0	0.304221	0	0	0	0	0	0	0.743148	0.150645	0.313707	0	0.0286451	0.155704	0	0
itf00g10970	Ribosomal protein L19e family protein	itf00g10970	Chr00	18561885	18565821	6.10523	6.0622	5.89039	5.94261	6.22235	6.32982	6.122	6.27485	6.69533	6.19035	5.99048	6.09414	6.70727	6.8453	6.05512	6.26291
itf00g11030	Disease resistance protein (TIR-NBS-LRR class) family	itf00g11030	Chr00	18681134	18681780	0.0240664	0.461877	0.804419	0.167891	0.374631	0.272064	0.132453	0.0873668	0	0	0.471286	0.287867	0.266685	0.263722	0.651801	0.491779
itf00g11040	transmembrane receptors;ATP binding	itf00g11040	Chr00	18694823	18700901	0	0	0	0	2.42749	3.13194	2.66833	2.7325	0	0	0	0	1.41815	1.7527	2.86025	2.84404
itf00g11050	Disease resistance protein (TIR-NBS-LRR class) family	itf00g11050	Chr00	18701265	18704996	0	0.246901	0.0594338	0	1.21568	0.787603	1.20783	0.198965	0	0	0	0	0.456247	0.587793	0.910222	0.806646
itf00g11060	Tetratricopeptide repeat (TPR)-like superfamily protein	itf00g11060	Chr00	18723133	18723607	0.00538059	0.298798	1.36155	0.891083	1.52892	1.5328	1.73527	1.52352	0.428873	0.377925	0.706355	0.0845219	1.43319	1.26173	0.992575	0.45657
itf00g11070	Disease resistance protein (TIR-NBS-LRR class) family	itf00g11070	Chr00	18725874	18729070	0	0	0	0	0	0	0	0	0	0	0	0	0	0	0	0
itf00g11080	Disease resistance protein (TIR-NBS-LRR class) family	itf00g11080	Chr00	18747386	18755871	0	0	0	0	0.253499	0.388677	0.374214	0	0	0	0	0	0.0414249	0.0218107	0.314475	0.214379
itf00g11100	histone acetyltransferase of the CBP family	itf00g11100	Chr00	18783782	18796017	4.10862	4.31076	4.53884	4.02333	4.30562	3.47063	4.31704	3.2032	3.16893	3.69912	4.1439	3.38622	3.93624	3.95929	3.96014	3.24795
itf00g11110	rRNA processing protein-related	itf00g11110	Chr00	18796918	18797548	0	0	0	0	0	0	0.0127873	0	0	0	0	0	0	0	0	0
itf00g11130	DEA(D/H)-box RNA helicase family protein	itf00g11130	Chr00	18812901	18818030	0.0062572	0.0524819	0.0574677	0.0884477	0.0554609	0.239978	0.0627192	0.645402	0	0	0	0	0.0559637	0	0	0
itf00g11140	DEA(D/H)-box RNA helicase family protein	itf00g11140	Chr00	18818080	18818417	0	0	0	0	0	0	0	0	0	0	0	0	0	0	0	0
itf00g11150	AWPM-19-like family protein	itf00g11150	Chr00	18819609	18825125	1.71194	1.64533	1.82037	0.266852	0.902646	0	0.423396	0	3.14992	2.7979	2.62465	1.71212	2.22591	2.34357	1.50506	1.20137
itf00g11230	LRR and NB-ARC domains-containing disease resistance protein	itf00g11230	Chr00	19009960	19019012	0	0	0	0	0	0	0	0	0	0	0	0	0	0	0	0
itf00g11240	Zinc knuckle domain containing protein	itf00g11240	Chr00	19032908	19033814	0	0	0	0	0	0	0	0	0	0	0	0	0	0	0	0
itf00g11250	DUF4283 domain containing protein	itf00g11250	Chr00	19033844	19034234	0	0	0	0	0	0	0	0	0	0	0	0	0	0	0	0
itf00g11260	hypothetical protein	itf00g11260	Chr00	19046616	19047811	1.95116	2.06713	0.44474	2.86353	3.09791	6.25408	2.8395	7.25262	2.91174	2.45734	1.11218	2.10703	2.69009	3.16962	2.33678	5.66448
itf00g11270	hypothetical protein	itf00g11270	Chr00	19053198	19053547	0	0	0	0	0.547083	0.185364	0.0996896	0.134374	0	0.0440041	0.0762971	0	0.65212	0	0.426663	0.704451
itf00g11320	Polynucleotidyl transferase, ribonuclease H-like superfamily protein	itf00g11320	Chr00	19138062	19138713	0	0	0	0	0	0	0	0	0	0	0	0	0	0	0	0
itf00g11350	DNA repair metallo-beta-lactamase family protein	itf00g11350	Chr00	19260394	19263971	2.57906	2.64551	2.13183	2.34666	2.0254	2.1582	1.71808	1.41113	0.948606	1.66562	1.63172	1.36267	1.80188	1.83789	1.46485	1.76295
itf00g11360	NAD(P)H:plastoquinone dehydrogenase complex subunit O	itf00g11360	Chr00	19264060	19265705	0	0	0	0	0	0	0	0	0	0	0	0	0	0	0	0
itf00g11430	Ribosomal protein L6 family protein	itf00g11430	Chr00	19444893	19445289	0	0	0	0	0.760235	0.590899	0.470571	0.764853	0	0	0	0	0.275797	0.061099	1.02091	0.568708
itf00g11500	O-fucosyltransferase family protein	itf00g11500	Chr00	19575808	19578084	3.94425	3.86332	3.82721	3.73121	4.03579	2.75495	3.85326	2.34569	1.77518	1.99174	3.8084	3.90523	2.15143	2.34623	3.18843	3.72666
itf00g11520	hypothetical protein	itf00g11520	Chr00	19590403	19592312	0	0	0	0	0	0	0	0	0	0	0	0	0	0	0	0
itf00g11560	2-oxoglutarate (2OG) and Fe(II)-dependent oxygenase superfamily protein	itf00g11560	Chr00	19604831	19605471	0	0	0	0	0	0	0	0	0	0	0	0	0	0	0	0
itf00g11570	CAP (Cysteine-rich secretory proteins, Antigen 5, and Pathogenesis-related 1 protein) superfamily protein	itf00g11570	Chr00	19607640	19610146	0	0	0	0	0	0	0	0	0	0	0	0	0	0	0	0
itf00g11600	NAD(P)-binding Rossmann-fold superfamily protein	itf00g11600	Chr00	19633249	19634412	0	0	0	0	0	0	0	0	0	0	0	0	0	0	0	0
itf00g11610	NAD(P)-binding Rossmann-fold superfamily protein	itf00g11610	Chr00	19634442	19635685	0	0	0	0	0	0	0	0	0	0	0	0	0	0	0	0
itf00g11650	2-oxoglutarate (2OG) and Fe(II)-dependent oxygenase superfamily protein	itf00g11650	Chr00	19676773	19678028	0	0	0	0	0	0	0	0	0	0	0	0	0	0	0	0
itf00g11660	CAP (Cysteine-rich secretory proteins, Antigen 5, and Pathogenesis-related 1 protein) superfamily protein	itf00g11660	Chr00	19679026	19681823	0	0	0	0	0	0	0	0	0	0	0	0	0	0	0	0
itf00g11680	guanylyl cyclase	itf00g11680	Chr00	19757705	19759061	0	0	0	0	0	0	0	0	0	0	0	0	0	0	0	0
itf00g11780	Serine carboxypeptidase S28 family protein	itf00g11780	Chr00	19885719	19886133	0	0	0	0	0	0	0	0	0	0	0	0	0	0	0	0
itf00g11800	ubiquitin-conjugating enzyme	itf00g11800	Chr00	19924468	19925531	0.296611	0.639556	0.925377	0.296682	1.15459	1.01828	1.7817	0.488967	0.453277	1.37536	1.16302	0.250897	1.24857	1.57442	1.59849	1.5447
itf00g11870	Bifunctional inhibitor/lipid-transfer protein/seed storage 2S albumin superfamily protein	itf00g11870	Chr00	20052155	20052437	0	0	0	0	0	0	0	0	0	0	0	0	0	0	0	0
itf00g11900	hypothetical protein	itf00g11900	Chr00	20097838	20098081	0	0	0	0	2.1649	1.45813	2.28233	0.525965	0.269852	0	0.00396715	0.388376	1.79236	2.50376	1.32819	1.04129
itf00g11930	expansin-like B1	itf00g11930	Chr00	20247654	20250809	1.69171	1.13296	1.37864	0	0.949233	0.50448	0.75543	0	1.19371	0.477666	1.22712	1.97218	0.0716168	0.058245	0.647818	0
itf00g11970	RING/U-box superfamily protein	itf00g11970	Chr00	20420462	20425313	0	0	0	0	0	0	0	0	0	0	0	0	0	0	0	0
itf00g11980	ribosomal RNA processing	itf00g11980	Chr00	20454998	20457731	3.95977	3.85079	3.99677	4.08147	3.56492	3.57796	3.64573	3.40691	3.42011	3.25712	3.02536	3.15076	3.66392	3.70442	2.96442	3.24109
itf00g12000	RING/U-box superfamily protein	itf00g12000	Chr00	20464067	20465347	0	0	0	0	1.44009	1.36309	1.19667	0.441316	0	0	0	0	1.87596	1.97743	1.44024	1.16978
itf00g12080	RING/U-box superfamily protein	itf00g12080	Chr00	20537529	20538395	0	0	0	0	0	0	0	0	0	0	0	0	0	0	0	0
itf00g12130	RWP-RK domain-containing protein	itf00g12130	Chr00	20668383	20669233	0	0	0	0	0	0	0	0	0	0	0	0	0	0	0	0
itf00g12270	Nucleotide-diphospho-sugar transferases superfamily protein	itf00g12270	Chr00	20922498	20923876	0	0	0	0	0	0	0	0	0	0	0	0	0.155508	0.128567	0	0
itf00g12280	Nucleotide-diphospho-sugar transferases superfamily protein	itf00g12280	Chr00	20926746	20928028	0	0	0	0	0	0	0	0	0	0	0	0	0	0	0	0
itf00g12320	Myb/SANT-like DNA-binding domain containing protein	itf00g12320	Chr00	20984699	20988605	0.886651	1.28171	1.47465	2.15771	0.250657	1.09559	0.782406	1.15573	0.510048	0.228807	1.25803	0.833954	0.315646	0.25225	0.271748	0.311389
itf00g12410	SH3 domain-containing protein	itf00g12410	Chr00	21165395	21165866	0	0	0	0	0	0	0	0	0	0	0	0	0	0	0	0
itf00g12440	hypothetical protein	itf00g12440	Chr00	21190733	21192934	0	0	0	0.0729952	0	0	0	0	0.137782	0	0.0170129	0	0	0	0	0
itf00g12470	cytochrome P450, family 76, subfamily G, polypeptide	itf00g12470	Chr00	21244168	21246021	3.62788	3.53831	4.45241	3.0262	5.05788	4.06547	5.1292	3.84633	1.01613	2.47942	1.36651	1.28516	4.32706	3.98445	2.82611	3.14311
itf00g12510	Kunitz family trypsin and protease inhibitor protein	itf00g12510	Chr00	21329166	21329757	0	0	0	0	0	0	0	0	0.667089	0.316208	0	0.52565	0.0991495	0.296747	0	0
itf00g12530	response regulator	itf00g12530	Chr00	21333707	21334410	0	0	0	0	0	0	0	0	0	0	0	0	0	0	0	0
itf00g12550	root hair initiation protein root hairless 1 (RHL1)	itf00g12550	Chr00	21360142	21364630	0.276792	0.17067	0.571089	0.164307	0.43708	0.207681	0.33396	0	0.0206756	0.0840651	0	0	0.346678	0.243004	0.145625	0
itf00g12620	Cysteine/Histidine-rich C1 domain family protein	itf00g12620	Chr00	21464796	21465387	0	0	0	0	0	0	0	0	1.30469	0.614907	0	0	1.46204	2.40895	0	0
itf00g12630	PRLI-interacting factor, putative	itf00g12630	Chr00	21466251	21467058	3.6148	3.5987	5.11436	4.35403	3.95991	3.27784	4.64937	3.64697	5.12486	4.65331	2.38175	2.26099	4.99188	4.96364	2.2935	2.12231
itf00g12700	Late embryogenesis abundant protein, group 1 protein	itf00g12700	Chr00	21672079	21673473	0	0.0277578	0	0	0	0	0	0	0	0	0.3277	0.315261	0	0	0	0
itf00g12720	hypothetical protein	itf00g12720	Chr00	21681272	21683612	0	0	0	0	0	0	0.0541432	0	0	0	0	0	0	0	0	0
itf00g12780	Ubiquitin carboxyl-terminal hydrolase-related protein	itf00g12780	Chr00	21779970	21780414	0	0	0	0	0	0	0	0	0	0	0	0	0	0	0	0
itf00g12800	K+ efflux antiporter	itf00g12800	Chr00	21788351	21790024	0	0	0	0	0	0	0	0	0	0	0	0	0	0	0	0
itf00g12820	hypothetical protein	itf00g12820	Chr00	21807930	21808922	0	0	0	0	0	0	0	0	0	0	0	0	0	0	0	0
itf00g12860	hypothetical protein	itf00g12860	Chr00	21824663	21825026	0	0	0	0	0	0	0	0	0	0	0	0	0	0	0	0
itf00g12930	phosphoglucose isomerase	itf00g12930	Chr00	21910094	21910694	2.46208	2.41832	2.45201	1.63413	2.19056	2.05382	2.24162	2.59583	2.61687	2.60644	1.98319	2.33693	2.76423	2.74769	1.79275	2.07729
itf00g12980	Tetratricopeptide repeat (TPR)-like superfamily protein	itf00g12980	Chr00	22002499	22005349	0	0	0	0	0	0	0	0	0	0	0	0	0	0	0	0
itf00g13070	PLC-like phosphodiesterases superfamily protein	itf00g13070	Chr00	22104490	22107062	0	0	0	0	0	0	0	0	0	0	0	0	0	0	0	0
itf00g13080	COBRA-like extracellular glycosyl-phosphatidyl inositol-anchored protein family	itf00g13080	Chr00	22117665	22120770	0.296606	0.285964	0	0.154466	0	0.261906	0	0	0.570938	0.146064	0.187002	0.753513	0.43401	0.353004	0.0448937	0.250249
itf00g13090	COBRA-like extracellular glycosyl-phosphatidyl inositol-anchored protein family	itf00g13090	Chr00	22120833	22122026	0.788185	0.583202	2.11511	1.99556	0.0384157	0	0	0	0.856608	0.757932	0.999964	0.333996	0.206014	0.140159	0	0
itf00g13100	hypothetical protein	itf00g13100	Chr00	22122558	22124292	1.74805	1.89802	3.13129	2.88268	0.316492	0	1.55964	1.53645	2.54425	2.0952	1.0816	0.307395	0.929472	0.776665	0.158479	0.0449446
itf00g13110	ralf-like	itf00g13110	Chr00	22126570	22127650	3.41699	3.06593	3.19323	3.5538	2.68165	3.12579	3.15885	3.80894	4.76293	4.4537	0.836371	1.38437	3.95721	3.83629	0.798111	1.96724
itf00g13130	Malectin/receptor-like protein kinase family protein	itf00g13130	Chr00	22131084	22133805	0	0	0	0	0	0	0	0	0	0	0	0	0	0	0	0
itf00g13140	ralf-like	itf00g13140	Chr00	22137128	22138322	3.4791	2.88548	3.27393	3.5585	2.98164	3.84122	3.50573	3.98246	4.41933	4.18837	0.780353	1.16569	4.2989	4.11959	1.1494	2.26983
itf00g13150	Malectin/receptor-like protein kinase family protein	itf00g13150	Chr00	22138988	22141929	1.85673	1.76772	2.65406	2.59096	0.850135	0.989926	1.44875	1.04322	1.77752	1.66255	1.0026	0.598338	2.28245	2.2375	0.0617145	0
itf00g13170	hercules receptor kinase	itf00g13170	Chr00	22147257	22147590	0	0	0	0	0	0	0	0	0	0	0	0	0	0	0	0
itf00g13190	COBRA-like extracellular glycosyl-phosphatidyl inositol-anchored protein family	itf00g13190	Chr00	22153317	22154334	0.0550794	0	0.524533	0.237227	0	0	0	0	0.0950577	0.129281	0.0451412	0	0	0.0283018	0	0
itf00g13200	conserved hypothetical protein	itf00g13200	Chr00	22154858	22157084	3.71682	3.48466	4.05011	4.41471	3.25543	3.29639	3.43536	3.22866	2.63029	2.79487	2.65193	2.76496	2.83426	2.88959	2.26404	2.57881
itf00g13230	Zinc finger C-x8-C-x5-C-x3-H type family protein	itf00g13230	Chr00	22229573	22230743	1.43814	1.42162	3.14287	3.2838	0	0	0	0	1.59203	1.82973	0.877958	2.46348	0	0	0	0
itf00g13290	AGAMOUS-like	itf00g13290	Chr00	22316795	22317713	0.189369	0.107775	0.240032	0	0	0	0	0	0.357296	0.874921	0.583092	0.0953651	0.13552	0	0	0
itf00g13310	Oleosin family protein	itf00g13310	Chr00	22333213	22333838	7.73248	7.73491	8.34351	8.01472	7.49697	6.26339	8.01333	6.8668	8.32985	8.05366	6.40295	6.53525	7.55464	7.4014	5.82445	6.11104
itf00g13350	Kunitz family trypsin and protease inhibitor protein	itf00g13350	Chr00	22520973	22521572	0	0	0	0	0	0	0	0	0	0	0	0	0	0	0	0
itf00g13360	Kunitz family trypsin and protease inhibitor protein	itf00g13360	Chr00	22522803	22523430	0	0	0	0	0	0	0	0	0	0	0	0	0	0	0	0
itf00g13410	Kunitz family trypsin and protease inhibitor protein	itf00g13410	Chr00	22574571	22576502	0.0663777	0.125019	0.0582204	0	0	0.960931	0.740172	1.57665	1.00468	1.19931	0	0.649038	0.699988	0.678132	0	0.601042
itf00g13430	RAB GTPase homolog A2C	itf00g13430	Chr00	22587291	22588203	0	0	0	0	0	0	0	0	0	0	0	0	0	0	0	0
itf00g13440	Kunitz family trypsin and protease inhibitor protein	itf00g13440	Chr00	22588934	22590840	0.818557	0.655815	0.795014	0	0.457123	1.69871	2.25751	1.8681	2.29906	2.1456	1.59127	1.06764	3.19593	2.83556	1.8427	0.669049
itf00g13450	Replication factor-A C terminal domain containing protein	itf00g13450	Chr00	22618212	22621488	0	0	0	0	0	0	0	0	0	0	0	0	0	0	0	0
itf00g13520	hydroxyproline-rich glycoprotein family protein	itf00g13520	Chr00	22661828	22662071	0	0	0	0	0	0	0	0	0	0	0	0	0	0	0	0
itf00g13530	hypothetical protein	itf00g13530	Chr00	22674426	22675193	0	0	0	0	0	0	0.155681	0.0434993	0	0	0	0	0	0	0	0
itf00g13570	voltage dependent anion channel	itf00g13570	Chr00	22769330	22770235	0	0	0	0	0	0	0	0	0.0856984	0	0	0	0	0	0	0
itf00g13580	Translation protein SH3-like family protein	itf00g13580	Chr00	22771045	22771486	3.93482	3.71983	3.88809	4.18264	3.68186	4.44464	3.67861	4.19418	5.22367	4.41489	3.71828	4.30043	3.86674	4.17982	3.23026	3.95229
itf00g13610	GRAS family transcription factor	itf00g13610	Chr00	22788644	22791270	0	0	0	0	0	0	0	0	0.230721	0.0456699	0	0	0	0.0425486	0	0
itf00g13630	voltage dependent anion channel	itf00g13630	Chr00	22794661	22797648	2.05605	2.43215	1.93214	1.77414	2.90109	2.88536	2.62453	1.85785	3.16127	3.08671	2.69361	2.57475	3.41353	3.33557	2.98858	2.78627
itf00g13640	Translation protein SH3-like family protein	itf00g13640	Chr00	22799420	22800256	2.51571	2.38833	2.0307	2.78185	2.1288	3.05586	1.53827	1.78836	3.56821	3.10794	2.18565	2.85209	2.64667	2.50642	1.91735	2.08312
itf00g13720	NAD(P)-binding Rossmann-fold superfamily protein	itf00g13720	Chr00	22969204	22972546	4.28711	4.41682	4.24446	4.15558	4.10829	4.02302	4.30506	3.93034	3.73133	3.56669	3.1465	3.44608	4.22142	4.3547	3.97703	3.84731
itf00g13780	GroES-like zinc-binding dehydrogenase family protein	itf00g13780	Chr00	23076171	23078304	6.75839	6.3781	4.7821	4.01303	6.2366	5.13494	4.85861	1.01792	6.26991	6.29304	5.89267	5.33883	6.3009	6.09647	5.88714	3.37996
itf00g13800	Far-red impaired responsive (FAR1) family protein	itf00g13800	Chr00	23096944	23099616	0	0	0	0	0	0	0	0	0	0	0	0	0	0	0	0
itf00g13830	Phospholipid/glycerol acyltransferase family protein	itf00g13830	Chr00	23134228	23135738	1.00429	0.671695	1.123	1.02525	1.109	0.743609	1.25993	1.56928	1.42551	0.400527	0.130809	0.991493	1.55093	1.52188	0.307998	0.391683
itf00g13860	glutathione transferase lambda	itf00g13860	Chr00	23190238	23193138	0	0	0	0	0.0258089	0.783308	0.10339	0.330079	0	0	0	0	0.00747099	0.0387819	0	0.0999486
itf00g13870	Glutathione S-transferase family protein	itf00g13870	Chr00	23193675	23196411	4.16957	4.23646	4.21844	4.6027	3.6188	4.78384	3.52151	5.18957	4.76803	4.2384	4.29195	4.31966	4.47357	4.91358	4.34051	4.80015
itf00g13880	D-aminoacid aminotransferase-like PLP-dependent enzymes superfamily protein	itf00g13880	Chr00	23205759	23209200	0.390798	0.697731	0.546174	0.621098	0.603327	0.768015	0.559417	0.5984	0.368612	0.152464	0.251667	0.0665212	0.322934	0.602634	0.356349	0.173932
itf00g13890	RNA-binding (RRM/RBD/RNP motifs) family protein	itf00g13890	Chr00	23216541	23218424	0	0	0	0	0	1.93519	0	0	0	0.571871	0	0	0.16411	0.106459	0	0
itf00g13900	phosphate starvation response	itf00g13900	Chr00	23237633	23240706	1.60363	1.55026	2.0952	1.3381	2.12484	1.52871	2.26302	0.729226	1.62539	1.88421	1.55245	0.649954	2.35198	1.97378	1.76075	0.86133
itf00g13920	hypothetical protein	itf00g13920	Chr00	23270653	23271171	0	0	0.0465903	0	0	0	0.00267706	0	0	0	0	0	0	0	0	0
itf00g14100	gibberellin 2-oxidase	itf00g14100	Chr00	23513674	23518099	0	0	0	0	0	0.107234	0	0	0	0.179301	0	0	1.10594	0.796173	0	0
itf00g14110	zinc ion binding;nucleic acid binding	itf00g14110	Chr00	23538875	23540400	0	0	0	0	0	0	0	0	0	0	0	0	0	0	0	0
itf00g14130	Protein of unknown function (DUF3414)	itf00g14130	Chr00	23573770	23574629	0	0	0	0	0	0	0	0	0	0	0	0	0	0	0	0
itf00g14160	Protein of unknown function (DUF3049)	itf00g14160	Chr00	23605807	23607325	3.85513	4.07674	2.67462	3.61609	2.14505	2.5792	0.532545	0.829631	6.27193	6.08454	1.83282	1.09825	5.37573	5.18902	0	0.0211453
itf00g14170	BRI1 suppressor 1 (BSU1)-like	itf00g14170	Chr00	23608009	23621035	4.95446	5.06496	5.39991	4.96402	5.05928	4.61411	5.10935	4.4198	4.43366	4.95558	5.37898	4.99902	4.9631	4.99478	5.21102	4.79646
itf00g14210	RNI-like superfamily protein	itf00g14210	Chr00	23799779	23805558	0	0	0	0	0	0	0	0	0	0	0	0	0	0	0	0
itf00g14220	receptor like protein	itf00g14220	Chr00	23808999	23812048	0	0	0	0	0	0	0	0	0	0	0	0	0	0	0	0
itf00g14240	hypothetical protein	itf00g14240	Chr00	23879130	23880054	0.168317	0.895982	0.105903	0.386369	0	0	0	0	0.532058	0.212847	0.198541	0.765863	0	0	0	0
itf00g14270	homolog of yeast sucrose nonfermenting	itf00g14270	Chr00	23907565	23908572	1.20282	1.25955	1.79065	1.51472	0.0300415	0	0.332905	0.324529	1.13274	1.68612	1.46265	1.7179	0	0.0319215	0.203924	0.0898072
itf00g14300	alpha/beta-Hydrolases superfamily protein	itf00g14300	Chr00	23995822	23997465	0	0	0	0	0	0	0	0	0	0	0	0	0	0	0	0
itf00g14310	senescence-associated gene	itf00g14310	Chr00	24033376	24035147	0	0	0	0	0	0	0	0	0	0	0	0	0	0	0	0
itf00g14350	cinnamyl-alcohol dehydrogenase	itf00g14350	Chr00	24128616	24130154	2.62551	2.90486	3.72892	1.87181	3.45249	2.60743	3.45491	0.959605	3.84158	3.29948	2.91672	1.73047	3.72617	3.91053	3.44664	2.73068
itf00g14360	cinnamyl-alcohol dehydrogenase	itf00g14360	Chr00	24150036	24151614	0.63082	0.634898	0.936947	0.0649221	0.0732985	0	0.118516	0	1.54851	0.835507	0.4047	0	0.170296	0.133172	0.214383	0.034389
itf00g14370	actin-12	itf00g14370	Chr00	24154612	24154924	0	0	0	0	0	0	0	0	0	0	0	0	0	0	0	0
itf00g14390	AGAMOUS-like	itf00g14390	Chr00	24175371	24176082	0	0	0	0	0	0	0	0	0	0	0	0	0	0	0	0
itf00g14400	syntaxin of plants	itf00g14400	Chr00	24204215	24209327	0	0	0	0	0	0	0	0	0	0	0	0	0	0	0	0
itf00g14410	syntaxin of plants	itf00g14410	Chr00	24211441	24212968	0	0	0	0	0	0	0	0	0	0	0	0	0	0	0	0
itf00g14440	P-loop containing nucleoside triphosphate hydrolases superfamily protein	itf00g14440	Chr00	24244126	24249255	2.63625	2.80289	3.08276	3.13606	2.7789	2.88787	3.03949	3.15609	2.3188	2.25163	1.36613	1.67933	2.70573	2.66952	2.00365	2.06897
itf00g14460	rho guanyl-nucleotide exchange factor	itf00g14460	Chr00	24272301	24273261	0	0	0	0	0	0	0	0	0	0	0	0	0	0	0	0
itf00g14540	ENTH/VHS family protein	itf00g14540	Chr00	24419304	24427173	2.52301	2.68462	2.78421	2.74606	2.76512	2.69571	2.79857	2.54108	2.85076	2.9181	2.71235	2.4725	3.01093	3.05371	2.74572	2.40471
itf00g14640	Serine carboxypeptidase S28 family protein	itf00g14640	Chr00	24606781	24609039	0	0	0	0	0	0	0	0	0	0	0	0	0	0	0	0
itf00g14810	Nuclear-pore anchor	itf00g14810	Chr00	24912398	24920857	1.72082	2.0696	2.2088	1.72878	2.31752	1.62023	2.20368	1.16521	1.08517	1.02889	1.45842	0.552292	1.52328	1.60358	1.58333	0.860361
itf00g15120	kunitz trypsin inhibitor	itf00g15120	Chr00	25095564	25096332	0	0	0	0	0	0	0	0	0	0	0	0	0	0	0	0
itf00g15130	Sporamin B	itf00g15130	Chr00	25098279	25101342	0	0	0	0	0	0	0	0	0	0	0	0	0	0	0	0
itf00g15150	Kunitz family trypsin and protease inhibitor protein	itf00g15150	Chr00	25131997	25132630	0	0	0	0	0	0	0.286882	0	0.667778	0	0	0	0	0.126943	0	0
itf00g15160	drought-repressed	itf00g15160	Chr00	25137846	25138494	2.4734	2.18462	2.46743	0	1.54797	0	2.1864	0	4.96363	1.54968	4.03844	0	1.84156	2.65862	3.96127	0
itf00g15170	Kunitz family trypsin and protease inhibitor protein	itf00g15170	Chr00	25142483	25144140	0	0	0	0	0	0	0	0	0	0	0	0	0	0	0	0
itf00g15180	drought-repressed	itf00g15180	Chr00	25149675	25150857	0	0	0	0	0	0	0	0	0	0	0	0	0.109196	0.999413	0.613095	0
itf00g15200	Kunitz family trypsin and protease inhibitor protein	itf00g15200	Chr00	25165353	25166173	0	0	0	0	0	0	0	0	0	0	0	0	0	0	0	0
itf00g15230	Mitochondrial substrate carrier family protein	itf00g15230	Chr00	25177320	25178573	0	0	0	0	0	0	0	0	0	0	0	0	0	0	0.00833549	0.121473
itf00g15290	Adenosylmethionine decarboxylase family protein	itf00g15290	Chr00	25273465	25274284	0	0	0	0	0	0	0	0	0	0	0	0	0	0	0	0
itf00g15300	Ribosomal protein L2 family	itf00g15300	Chr00	25282236	25284786	5.24496	4.80845	5.04358	5.50187	1.01416	1.70411	1.13572	1.61313	6.13392	5.25869	4.64728	5.0756	1.3239	1.33228	0.994609	1.51714
itf00g15320	BSD domain-containing protein	itf00g15320	Chr00	25297616	25301723	2.56196	2.81384	2.78489	2.47251	0	0	0	0	2.7393	2.8802	1.99606	1.99741	0	0	0	0
itf00g15400	DNAJ-like	itf00g15400	Chr00	25509708	25514693	0	0	0	0	0	0	0	0	0	0	0	0	0	0	0	0
itf00g15430	RING/U-box superfamily protein	itf00g15430	Chr00	25551816	25552212	0	0	0	0	0	0	0	0	0	0	0	0	0	0	0	0
itf00g15460	Serine carboxypeptidase S28 family protein	itf00g15460	Chr00	25647545	25648498	0	0	0	0	0.225842	0	0.24691	0	0	0	0	0	0.296496	0.0652714	0.272908	0
itf00g15570	UDP-glucosyl transferase 72E1	itf00g15570	Chr00	25839648	25855684	0	0	0	0	0	0	0	0	0	0	0	0	0	0	0	0
itf00g15620	conserved hypothetical protein	itf00g15620	Chr00	25975721	25978889	1.7321	1.87928	2.75048	2.86349	1.49879	1.85498	2.47607	3.12161	1.3353	2.11261	0.123222	0.289151	2.12878	2.2353	0.634064	0.811643
itf00g15630	microtubule-associated proteins 70-1	itf00g15630	Chr00	25981836	25984006	2.2675	2.18095	2.83519	2.72551	0.336447	0.024844	0.213769	0	1.35808	2.00276	3.32189	3.19714	0.215098	0.000558612	1.11299	0.525744
itf00g15660	conserved hypothetical protein	itf00g15660	Chr00	26012010	26019260	0	0	0	0	0	0	0	0	0	0	0	0	0	0	0	0
itf00g15700	ribosomal protein S27	itf00g15700	Chr00	26080404	26081460	6.7891	6.7133	6.75208	6.84645	7.821	7.89415	7.77484	7.59813	7.8301	7.11489	6.61936	6.60804	7.99774	8.27185	7.66404	7.81862
itf00g15780	XS domain-containing protein / XS zinc finger domain-containing protein-related	itf00g15780	Chr00	26321087	26323789	0	0	0	0	0	0	0	0	0	0	0	0	0	0	0	0
itf00g15860	hypothetical protein	itf00g15860	Chr00	26552280	26554531	0	0	0	0	0	0	0	0	0	0	0	0	0	0	0	0
itf00g15870	porphyromonas-type peptidyl-arginine deiminase family protein	itf00g15870	Chr00	26553976	26560109	3.81204	3.9536	3.93213	3.61966	3.94771	3.86014	3.93963	3.63293	3.64129	3.56754	3.60558	3.4593	4.13717	4.30511	3.92827	3.6767
itf00g15880	hypothetical protein	itf00g15880	Chr00	26567643	26568144	0	0	0	0	0	0	0	0	0	0	0	0	0	0	0	0
itf00g15970	Myb/SANT-like DNA-binding domain containing protein	itf00g15970	Chr00	26793688	26802588	0	0	0	0	0	0	0	0	0	0	0	0	0	0	0	0
itf00g16010	casein kinase I-like	itf00g16010	Chr00	26848620	26849900	0.391065	0	0	0.361639	0	0	0	0.612359	0.624649	0	0	0	0	0	0	0
itf00g16110	Ribosomal protein S5 domain 2-like superfamily protein	itf00g16110	Chr00	26959512	26962817	1.30826	0.831107	1.29379	1.13419	0.607157	0.871537	0.787256	0.90401	1.18269	1.14055	0.292495	0.533329	0.590527	0.687226	0.322127	0.10082
itf00g16120	GRAS family transcription factor family protein	itf00g16120	Chr00	26982283	26983255	0	0	0	0	0	0	0	0	0	0	0	0	0	0	0	0
itf00g16140	C2H2-like zinc finger protein	itf00g16140	Chr00	27067498	27069309	0	0	0	0	0	0	0	0	0	0	0	0	0	0	0.0282451	0
itf00g16150	Disease resistance protein (CC-NBS-LRR class) family	itf00g16150	Chr00	27104725	27106303	3.12844	3.55033	3.27043	2.3002	1.92524	1.65287	1.85351	2.03117	1.3164	2.10415	3.2889	2.2028	1.82864	1.60894	1.56622	1.10605
itf00g16160	RNA-directed DNA polymerase (reverse transcriptase)-related family protein	itf00g16160	Chr00	27155495	27159310	0	0	0	0	0	0	0	0	0	0	0	0	0	0	0	0
itf00g16170	zinc ion binding;nucleic acid binding	itf00g16170	Chr00	27159333	27161550	0	0	0	0	0	0	0	0	0	0	0	0	0	0	0	0
itf00g16180	hypothetical protein	itf00g16180	Chr00	27167333	27168593	0	0	0	0	0	0	0	0	0	0	0	0	0	0	0	0
itf00g16220	Ubiquitin-like superfamily protein	itf00g16220	Chr00	27241298	27243905	0	0	0	0	0	0	0	0	0	0	0	0	0	0	0	0
itf00g16230	hypothetical protein	itf00g16230	Chr00	27249034	27257325	0	0	0	0	0	0	0	0	0.129062	0	0	0	0	0	0	0
itf00g16260	Ubiquitin-like superfamily protein	itf00g16260	Chr00	27282393	27286317	0	0	0	0	0	0	0	0	0	0	0	0	0	0	0	0
itf00g16270	hypothetical protein	itf00g16270	Chr00	27301223	27302486	0	0	0	0.207927	0	0	0	0	0	0.286189	0	0	0	0	0	0
itf00g16340	ethylene responsive element binding factor	itf00g16340	Chr00	27445432	27445990	0	0	0	0	0	0	0	0	0	0	0	0	0	0	0	0
itf00g16350	Tetratricopeptide repeat (TPR)-like superfamily protein	itf00g16350	Chr00	27450181	27452060	0	0	0	0	0	0	0	0	0	0	0	0	0	0	0	0
itf00g16370	CBL-interacting protein kinase	itf00g16370	Chr00	27464348	27465229	0	0	0	0	0	0	0	0	0	0	0	0	0	0	0	0
itf00g16480	C2H2 and C2HC zinc fingers superfamily protein	itf00g16480	Chr00	27560934	27561827	5.53587	5.60273	4.54762	4.37509	6.10398	5.18544	5.53072	3.47916	0.407847	3.92812	4.14897	4.20755	3.36257	3.14457	4.76713	4.59595
itf00g16510	C2H2-type zinc finger family protein	itf00g16510	Chr00	27570321	27577785	2.16566	2.73321	2.43545	1.7789	4.0781	2.66417	3.48924	1.65203	0	1.66186	1.65051	1.26542	2.13408	1.90305	2.92886	2.22572
itf00g16520	C2H2-type zinc finger family protein	itf00g16520	Chr00	27585550	27586293	0.490979	0.640788	0.477025	0.480786	1.17916	0.0527414	0.435592	0	0	0.325803	0.119896	0	0.511564	0.597843	0.755353	0.171608
itf00g16560	Mog1/PsbP/DUF1795-like photosystem II reaction center PsbP family protein	itf00g16560	Chr00	27632947	27635366	0.513782	0.846473	0.921357	1.12228	0.734131	0.628266	1.39122	1.26383	0.534044	0.445544	0	0.141623	1.01072	1.18334	0.145352	0.192455
itf00g16570	ribosomal protein L15	itf00g16570	Chr00	27636337	27639579	1.82857	1.83567	1.13245	1.76815	2.25916	3.12269	2.6936	3.27896	2.18324	1.88913	0.704231	0.903202	2.70449	2.5717	1.96788	2.38282
itf00g16590	tracheary element differentiation-related	itf00g16590	Chr00	27686396	27687011	1.56319	0.912794	0.911881	0	0.285881	0.219495	0	0.0698797	1.34374	1.55779	1.909	2.23604	2.00452	1.23091	0.979651	0.664729
itf00g16620	Myb/SANT-like DNA-binding domain containing protein	itf00g16620	Chr00	27743057	27744127	0	0	0	0	0	0	0	0	0	0	0	0	0	0	0	0
itf00g16630	Myb/SANT-like DNA-binding domain containing protein	itf00g16630	Chr00	27748541	27749379	0	0	0	0	0	0	0	0	0	0	0	0	0	0	0	0
itf00g16650	Alba DNA/RNA-binding protein	itf00g16650	Chr00	27800901	27803865	0	0	0	0	0.0133682	0	0.0334019	0.129187	0	0	0	0	0.24218	0.0916497	0.0690646	0
itf00g16680	Protein kinase family protein with leucine-rich repeat domain	itf00g16680	Chr00	27891671	27893205	0	0	0	0	0	0	0	0	0	0	0	0	0	0	0	0
itf00g16710	F-box family protein	itf00g16710	Chr00	27977425	27979294	0	0.00323869	0.0190303	0	0.686687	0	0.680346	0	0	0	0	0	0.835249	0.555121	0.0624493	0
itf00g16770	phosphoinositide 4-kinase gamma	itf00g16770	Chr00	28092890	28093753	0	0	0	0	0	0	0	0	0	0	0	0	0	0	0	0
itf00g16780	phosphoinositide 4-kinase gamma	itf00g16780	Chr00	28093781	28094537	4.0868	4.16681	4.74014	4.52631	4.26243	4.23325	4.69686	4.22069	3.97427	4.50462	3.62794	3.73767	4.44831	4.15834	3.61497	3.55904
itf00g16790	DNA glycosylase superfamily protein	itf00g16790	Chr00	28096154	28096757	0.915968	0.334057	0.181865	0.199544	0	0.150203	0	0	0	0	0	0.651245	0.108264	0	0	0.137692
itf00g16800	Disease resistance protein (TIR-NBS-LRR class) family	itf00g16800	Chr00	28108314	28113161	0	0.108007	0	0	2.92181	2.36314	2.70935	1.69119	0	0	0.189712	0.115843	1.25621	1.22189	3.15201	2.82334
itf00g16810	Disease resistance protein (TIR-NBS-LRR class) family	itf00g16810	Chr00	28118455	28121765	0	0	0	0	1.67292	0.843046	1.36314	0.486256	0	0	0	0	0.242695	0.0954371	2.1363	1.68964
itf00g16820	hypothetical protein	itf00g16820	Chr00	28129597	28132343	3.0339	3.49183	2.63529	3.18355	3.75623	4.39126	3.38842	3.76494	1.97902	2.92152	1.59645	2.31453	3.16475	3.1766	3.3448	3.81146
itf00g16830	Aldolase superfamily protein	itf00g16830	Chr00	28158543	28161130	0	0	0	0	0	0	0	0	0	0	0	0	0	0	0	0
itf00g16840	Plant protein of unknown function (DUF868)	itf00g16840	Chr00	28193241	28194779	0	0	0	0	0	0	0	0	0	0	0	0	0	0	0	0
itf00g16850	regulatory protein RecX family protein	itf00g16850	Chr00	28195702	28198631	1.23231	0.945835	1.67487	1.92891	0.889037	1.08953	1.1133	0.991851	0.753748	0.865869	0.00923659	0	1.0002	1.32358	0.2405	0.229763
itf00g16860	Leucine-rich receptor-like protein kinase family protein	itf00g16860	Chr00	28200275	28208747	0	0	0	0	0	0	0	0	1.11118	0.700143	0	0	0.763704	0.830039	0	0
itf00g16880	ferric reduction oxidase	itf00g16880	Chr00	28280877	28285325	0.72938	0.762878	0.729554	0.352868	0.683921	1.24452	0.975302	0.582845	2.02641	1.46618	0.0706544	0.0173671	1.52585	1.66274	0.0742391	0
itf00g16890	Adenine nucleotide alpha hydrolases-like superfamily protein	itf00g16890	Chr00	28290816	28291992	0	0	0	0	0	0	0	0.0943448	0.133388	0	0	0	0.367961	0.0056683	0.000374906	0
itf00g16900	Ribosomal protein L18e/L15 superfamily protein	itf00g16900	Chr00	28300367	28301084	7.49137	7.33871	7.15008	7.45162	7.22181	7.81919	7.00943	7.32826	8.58965	7.93496	7.29686	7.61592	7.41909	7.33237	6.91935	7.37185
itf00g16910	hypothetical protein	itf00g16910	Chr00	28301503	28302983	0	0	0	0	0	0	0	0	0	0	0	0	0	0	0	0
itf00g17020	IQ-domain	itf00g17020	Chr00	28463018	28465525	3.09818	3.18983	2.89748	2.6248	3.05115	3.40605	3.15417	2.20224	2.792	2.80499	2.29192	1.92798	3.29876	3.26956	2.35482	2.29167
itf00g17030	Protein kinase family protein with leucine-rich repeat domain	itf00g17030	Chr00	28510276	28516661	0	0	0	0	0	0	0	0	0	0	0	0	0	0	0	0
itf00g17040	Protein kinase family protein with leucine-rich repeat domain	itf00g17040	Chr00	28522428	28526862	0	0.0186617	0	0	0	0	0	0	0	0	0	0	0	0	0	0
itf00g17050	U2 snRNP auxilliary factor, large subunit, splicing factor	itf00g17050	Chr00	28527942	28528817	0	0.0460359	0.153161	0.109334	0.0260707	0.591513	0.544192	0.358872	0	0	0	0.141099	0	0	0.139898	0.041055
itf00g17070	hypothetical protein	itf00g17070	Chr00	28534954	28539110	5.93833	5.32654	4.63264	5.2645	3.30433	3.18758	3.36899	1.78698	1.53463	3.56477	3.55973	3.60752	1.95962	1.29312	2.16297	2.00716
itf00g17090	hypothetical protein	itf00g17090	Chr00	28550331	28551312	0.976184	1.50714	0.72019	0.116958	1.53346	0.41245	1.04293	0	1.24535	1.59105	2.87621	1.50284	1.23881	1.23012	3.70483	1.79714
itf00g17120	conserved hypothetical protein	itf00g17120	Chr00	28576844	28578522	0	0	0	0	0	0	0	0	0	0	0	0	0	0	0	0
itf00g17150	CAP (Cysteine-rich secretory proteins, Antigen 5, and Pathogenesis-related 1 protein) superfamily protein	itf00g17150	Chr00	28687667	28688513	0	0	0	0	0	0	0	0	0	0	0	0	0	0	0	0
itf00g17170	pleckstrin homology (PH) domain-containing protein	itf00g17170	Chr00	28698076	28699970	0.251993	0.276393	0.252629	0.207403	0	0	0	0.228097	0.56435	0.385152	0.349681	0	0	0	0	0
itf00g17230	Pectin lyase-like superfamily protein	itf00g17230	Chr00	28844553	28845757	0	0	0	0	0	0	0	0	0	0	0	0	0	0	0	0
itf00g17270	hypothetical protein	itf00g17270	Chr00	28921674	28922751	0	0	0	0	0	0	0	0	0	0	0	0	0	0	0	0
itf00g17370	novel plant snare	itf00g17370	Chr00	29198653	29205499	0	0	0	0	0	0	0	0	0	0	0	0	0	0	0	0
itf00g17470	conserved hypothetical protein	itf00g17470	Chr00	29387521	29387872	1.88247	2.32508	2.42337	2.63839	1.79539	2.26686	1.51633	2.513	2.61048	2.52747	0.285278	1.38995	1.41443	0.807566	0.8795	0.855567
itf00g17480	mevalonate kinase	itf00g17480	Chr00	29391819	29397527	4.77792	4.43161	3.31434	3.84334	4.02654	4.20651	3.54863	2.79494	3.39847	3.58675	5.00481	4.40462	3.75997	3.76942	4.92465	4.56986
itf00g17490	Glycoprotein membrane precursor GPI-anchored	itf00g17490	Chr00	29397834	29398529	0.0929535	0	0.906075	0.712528	0.845106	0	0.826484	0.312579	0.0539382	0	0	0.0175973	0.162602	0.0853404	0.272514	0.38943
itf00g17500	NAD(P)-binding Rossmann-fold superfamily protein	itf00g17500	Chr00	29407034	29407500	0	0	0	0	0	0	0	0	0	0	0.0825105	0	0	0	0.0317399	0
itf00g17520	O-fucosyltransferase family protein	itf00g17520	Chr00	29417850	29419809	2.42664	2.64437	2.60337	2.71503	2.08473	2.29527	2.16367	1.79391	1.96	2.37746	1.59291	1.50919	2.04691	2.00585	1.62291	1.36083
itf00g17530	hypothetical protein	itf00g17530	Chr00	29425541	29430034	0	0	0	0	0	0	0	0	0	0	0	0	0	0	0	0
itf00g17550	AGAMOUS-like	itf00g17550	Chr00	29432360	29432684	0	0	0	0	0	0	0	0	0	0	0	0	0	0	0	0
itf00g17560	AGAMOUS-like	itf00g17560	Chr00	29434651	29435452	0	0	0	0	0	0	0	0	0	0	0	0	0	0	0	0
itf00g17570	AGAMOUS-like	itf00g17570	Chr00	29440316	29441006	0	0	0	0	0	0	0	0	0	0	0	0	0	0	0	0
itf00g17580	CAP (Cysteine-rich secretory proteins, Antigen 5, and Pathogenesis-related 1 protein) superfamily protein	itf00g17580	Chr00	29481115	29481982	0	0	0	0	0	0	0	0	0	0	0	0	0	0	0	0
itf00g17610	CAP (Cysteine-rich secretory proteins, Antigen 5, and Pathogenesis-related 1 protein) superfamily protein	itf00g17610	Chr00	29499752	29500145	0	0	0	0	0	0	0	0	0	0	0	0	0	0	0	0
itf00g17640	polyubiquitin	itf00g17640	Chr00	29567683	29572532	0.245418	0	0	0	0	0	0	0	0	0	0	0	0	0	0	0
itf00g17670	cytochrome p450 78a9	itf00g17670	Chr00	29599490	29601257	0	0	0	0	0	0	0	0	0	0	0	0	0	0	0	0.10349
itf00g17680	DNA repair (Rad51) family protein	itf00g17680	Chr00	29626519	29628972	0.140062	0.302384	0.506224	0.48447	0.1204	0.0810961	0	0	0.636929	0.520334	1.27301	0.495598	0.191329	0.638016	0.346639	0.0482064
itf00g17750	zinc ion binding;nucleic acid binding	itf00g17750	Chr00	29696062	29698664	0	0	0	0	0	0	0	0	0	0	0	0	0	0	0	0
itf00g17770	DNAse I-like superfamily protein	itf00g17770	Chr00	29705969	29712081	0	0	0	0	0	0	0	0	0	0	0	0	0	0	0	0
itf00g17790	zinc ion binding;nucleic acid binding	itf00g17790	Chr00	29718294	29721054	0	0	0	0	0	0	0	0	0	0	0	0	0	0	0	0
itf00g17810	nucleic acid binding;zinc ion binding	itf00g17810	Chr00	29728115	29730800	0	0	0	0	0	0	0	0	0	0	0	0	0	0	0	0
itf00g17870	hypothetical protein	itf00g17870	Chr00	29821853	29822528	2.06531	2.96542	4.02183	4.18231	1.71308	1.6937	3.0862	2.80744	3.99286	2.55964	0.656105	0.156262	3.76093	3.12924	0.12698	0.0281016
itf00g17900	hypothetical protein	itf00g17900	Chr00	29862826	29863225	0	0	0	0	0	0	0	0.185793	0	0	0	0	0	0.0642555	0	0
itf00g17920	hypothetical protein	itf00g17920	Chr00	29938571	29938937	0	0	0	0	0	0	0	0	0	0	0	0	0	0	0	0
itf00g17950	S-locus lectin protein kinase family protein	itf00g17950	Chr00	29994668	29995801	0	0	0	0	0	0	0	0	0	0	0	0	0	0	0	0
itf00g17960	S-locus lectin protein kinase family protein	itf00g17960	Chr00	29996172	29999341	0.0107731	0.324575	0	0	0	0	0	0	0.553416	0.375964	0	0	0.40149	0.458658	0	0
itf00g17970	receptor kinase	itf00g17970	Chr00	30003514	30008994	0	0	0.0297328	0	0	0.0171092	0.0587265	0.0765743	0	0	0.539258	0.34393	0.0107591	0	0.39653	0
itf00g17980	hypothetical protein	itf00g17980	Chr00	30011078	30013316	0	0	0	0	0	0	0	0	0	0	0	0	0	0	0	0
itf00g18000	Cytochrome P450 superfamily protein	itf00g18000	Chr00	30041377	30041897	0	0	0	0	0	0	0	0	0	0	0	0	0	0.0104614	0	0
itf00g18050	hypothetical protein	itf00g18050	Chr00	30122134	30122693	0	0	0	0	0	0	0	0	0	0	0	0	0	0	0	0
itf00g18080	Tetratricopeptide repeat (TPR)-like superfamily protein	itf00g18080	Chr00	30145253	30148215	1.40814	1.56436	2.57619	2.20151	0.240441	0	0.520627	0	2.4096	2.24036	0.929883	0.910509	0.240317	0.28115	0	0
itf00g18090	hypothetical protein	itf00g18090	Chr00	30148248	30148530	0	0	0.0653165	0	0	0	0.0376107	0	0.0224017	0	0	0	0	0	0	0
itf00g18100	hypothetical protein	itf00g18100	Chr00	30167424	30167754	0	0	0	0	0	0	0	0	0	0	0	0	0	0	0	0
itf00g18150	cytochrome P450, family 72, subfamily A, polypeptide	itf00g18150	Chr00	30237978	30239372	6.34991	6.56169	5.84072	5.89613	6.59547	6.30976	6.01066	5.58173	5.60706	5.76517	5.89369	5.50376	6.81823	6.7542	6.15883	5.96326
itf00g18160	hypothetical protein	itf00g18160	Chr00	30242521	30244288	0	0	0	0.00446979	0.734944	0.6383	0.912153	0.117881	0.0515983	0	0	0	1.30881	0.989293	0.268852	0.195721
itf00g18180	hypothetical protein	itf00g18180	Chr00	30252809	30254582	5.72826	6.02366	5.28755	5.4868	5.11823	4.8872	4.84353	4.69417	5.92166	6.00465	4.98272	5.24491	5.4775	5.43674	4.24184	4.81967
itf00g18190	poly(A) binding protein	itf00g18190	Chr00	30255783	30259788	1.16253	1.23643	0.935935	1.12635	1.04116	1.0425	0.766476	0.922203	0.229824	0.542503	0	0	1.18277	1.12542	0	0
itf00g18200	Plant protein of unknown function (DUF247)	itf00g18200	Chr00	30264084	30267575	0.261319	0.585868	0.0293739	0.52884	0	0	0	0	0	0	0	0	0	0	0	0
itf00g18210	shoot gravitropism 2 (SGR2)	itf00g18210	Chr00	30286179	30291061	3.02447	3.11659	3.76442	3.10671	2.95988	1.88372	3.44561	2.85385	1.94636	2.12439	2.45724	1.82389	2.93238	2.91849	2.37358	1.91635
itf00g18220	C2H2 zinc-finger protein SERRATE (SE)	itf00g18220	Chr00	30296475	30308114	4.12698	4.15158	4.53225	4.28088	4.09218	3.75873	4.3104	3.76081	3.73611	3.98729	4.04733	3.94489	4.09257	4.03297	3.93878	3.6215
itf00g18270	Ribosomal protein L7Ae/L30e/S12e/Gadd45 family protein	itf00g18270	Chr00	30341310	30346101	4.74037	4.6093	4.38121	5.06354	4.08116	4.70785	4.04996	4.64122	5.265	4.89972	4.04713	4.49159	4.4976	4.44402	3.75325	4.26165
itf00g18500	photosystem II subunit O-2	itf00g18500	Chr00	30786775	30789020	1.38339	2.5498	0.31458	0.833286	0.358476	0.110009	0.744304	0.478131	1.22842	0.991312	0.385631	0.946374	1.04761	1.3301	0.1932	0.352051
itf00g18510	hypothetical protein	itf00g18510	Chr00	30793093	30797346	0	0	0	0	0	0	0	0	0	0.0132118	0	0	0	0	0	0
itf00g18560	S-locus lectin protein kinase family protein	itf00g18560	Chr00	30887615	30889445	0	0	0	0	0	0	0	0	0	0	0	0	0	0	0	0
itf00g18600	Chaperone DnaJ-domain superfamily protein	itf00g18600	Chr00	30976562	30977557	6.11689	6.11757	5.72418	6.07852	5.74265	5.4408	5.28467	4.45023	5.47556	5.76703	7.45168	7.2723	4.99838	4.92551	7.07837	7.00915
itf00g18620	RWP-RK domain-containing protein	itf00g18620	Chr00	31005637	31006583	0	0	0	0	0	0	0	0	0	0	0	0	0	0	0	0
itf00g18660	S-adenosyl-L-methionine-dependent methyltransferases superfamily protein	itf00g18660	Chr00	31035157	31035986	0	0	0	0	0	0.19077	0	0	0	0	0	0	0	0	0	0
itf00g18690	PRLI-interacting factor, putative	itf00g18690	Chr00	31142147	31146650	2.71053	2.87515	2.91109	3.11829	2.70323	3.39339	2.66602	3.24944	3.32056	3.5212	1.36099	1.70432	3.13225	3.25537	1.87214	2.25163
itf00g18850	Polynucleotidyl transferase, ribonuclease H-like superfamily protein	itf00g18850	Chr00	31400171	31402191	0	0	0	0	0	0	0	0	0	0	0	0	0	0	0	0
itf00g18870	Transducin/WD40 repeat-like superfamily protein	itf00g18870	Chr00	31429805	31431250	0.844825	0.51229	0.304564	1.03322	2.00071	1.18385	1.05108	1.35088	0.448757	0.758172	0.235404	0.776699	1.15946	0.940718	1.14573	0.532605
itf00g18910	vascular related NAC-domain protein	itf00g18910	Chr00	31562799	31566125	0.0191535	0.564822	0	0.16346	0.0656938	0.513872	0	0	0.705352	1.0038	0.215573	0	1.14599	0.694934	0	0
itf00g18960	RING/U-box superfamily protein	itf00g18960	Chr00	31637435	31639284	4.61651	4.91976	5.20447	5.03129	4.5158	4.63063	4.98207	4.71543	4.44168	4.57941	4.63025	4.45227	4.74781	4.8748	4.73169	4.47113
itf00g18970	alpha/beta-Hydrolases superfamily protein	itf00g18970	Chr00	31639808	31642927	4.9772	5.12224	5.16263	5.39477	4.92001	4.91892	4.93569	4.5758	4.85975	4.90621	4.54775	4.57886	5.14452	5.03017	4.6503	4.97646
itf00g18980	alpha/beta-Hydrolases superfamily protein	itf00g18980	Chr00	31645353	31646648	3.89167	3.79524	4.0975	3.82421	3.16022	2.66525	3.10856	3.00928	3.53632	3.52282	3.28019	3.4139	3.52389	3.4405	2.86528	2.89857
itf00g19010	conserved hypothetical protein	itf00g19010	Chr00	31667797	31669080	2.3663	2.27585	2.6704	2.84542	2.98476	2.98665	3.57854	2.91828	2.1683	2.00626	1.8475	1.39332	3.02762	3.05181	2.27802	2.4426
itf00g19030	hypothetical protein	itf00g19030	Chr00	31683037	31683876	0	0	0	0	0	0	0	0	0	0	0	0	0.0644669	0.0839966	0.0457366	0
itf00g19090	histidine acid phosphatase family protein	itf00g19090	Chr00	31759192	31760841	1.98547	2.05246	2.07641	1.47461	2.42515	1.85029	2.17713	1.85603	1.74409	2.04502	2.40782	2.08787	2.6576	2.66494	2.3812	2.23614
itf00g19110	sigma factor binding protein	itf00g19110	Chr00	31812345	31812678	0	0	0	0	0	0	0	0	0	0	0	0	0	0	0	0
itf00g19120	gamete expressed protein	itf00g19120	Chr00	31841637	31842252	0	0	0	0	0	0	0	0	0	0	0	0	0	0	0	0
itf00g19130	hypothetical protein	itf00g19130	Chr00	31861013	31863169	0	0	0	0	0	0	0	0	0	0	0	0	0	0	0	0
itf00g19150	terpene synthase	itf00g19150	Chr00	31892881	31893624	0	0	0	0	0	0	0	0	0	0	0	0	0	0	0	0
itf00g19230	hypothetical protein	itf00g19230	Chr00	31948294	31949983	0	0	0	0	0	0	0	0	0.0908741	0	0.143084	0	0	0.329683	0.0948332	0
itf00g19260	RNA-binding (RRM/RBD/RNP motifs) family protein	itf00g19260	Chr00	32067041	32067897	4.13477	4.1453	4.96705	4.4515	4.7236	4.12882	5.07905	4.61266	3.91722	4.34698	4.42603	4.21488	4.09185	4.37642	4.87844	4.6124
itf00g19270	Protein of unknown function (DUF677)	itf00g19270	Chr00	32090811	32091960	0	0	0	0	0	0	0	0	0	0	0	0	0	0	0	0
itf00g19280	Protein of unknown function (DUF677)	itf00g19280	Chr00	32094717	32095092	0	0	0	0	0	0	0	0	0	0	0	0	0	0	0	0
itf00g19290	Protein of unknown function (DUF677)	itf00g19290	Chr00	32095254	32095890	0	0	0	0	0	0	0	0	0	0	0	0	0	0	0	0
itf00g19310	Protein kinase superfamily protein	itf00g19310	Chr00	32170929	32172152	0.143364	0.457825	0.0935792	0.377312	0.222517	0.314468	0.129176	0	0	0.18305	2.07822	1.57098	0.107745	0	1.92255	1.67468
itf00g19320	Protein kinase superfamily protein	itf00g19320	Chr00	32177223	32178523	0.507634	0.140039	0	0.457403	0.0445719	0.190777	0	0	0	0.27026	2.62673	1.49477	0	0	1.50729	0.603537
itf00g19420	Disease resistance protein (TIR-NBS-LRR class) family	itf00g19420	Chr00	32368072	32373951	0.0169303	0.205398	0	0.080831	3.79198	2.74086	3.79919	1.67285	0	0	0	0.032169	1.28807	1.06196	4.23169	3.52264
itf00g19430	Calcium-dependent lipid-binding (CaLB domain) family protein	itf00g19430	Chr00	32377322	32378798	0	0	0	0	0	0	0	0	0	0.0223101	0	0.0410968	0	0	0	0
itf00g19440	hypothetical protein	itf00g19440	Chr00	32382455	32382965	4.62692	4.99619	4.08325	4.43512	5.0519	4.357	5.10094	3.8662	1.29622	3.37334	4.13112	3.91721	3.65107	3.43445	5.58935	4.82189
itf00g19450	hypothetical protein	itf00g19450	Chr00	32391152	32391742	6.75942	6.84035	6.04733	5.86249	6.20687	5.24087	5.72931	4.47292	4.11911	5.20837	5.65131	5.96462	4.93096	4.99086	6.48582	6.0805
itf00g19460	hypothetical protein	itf00g19460	Chr00	32391928	32392652	1.28895	1.19551	0.452282	0.789707	2.76107	1.9174	2.68171	1.78916	0	0.598957	1.21267	1.02049	1.25199	1.20122	3.09943	2.71395
itf00g19500	Protein kinase family protein with leucine-rich repeat domain	itf00g19500	Chr00	32453387	32455112	0	0	0	0	0	0	0	0	0	0	0	0	0	0	0	0
itf00g19510	Protein kinase family protein with leucine-rich repeat domain	itf00g19510	Chr00	32458752	32460861	0	0	0	0	0	0	0	0	0	0	0	0	0	0	0	0
itf00g19520	Leucine-rich receptor-like protein kinase family protein	itf00g19520	Chr00	32463496	32465802	0	0	0	0	0	0	0	0	0	0	0	0	0	0	0	0
itf00g19530	Protein kinase family protein with leucine-rich repeat domain	itf00g19530	Chr00	32469244	32471687	0	0	0	0	0	0	0	0	0	0	0	0	0	0	0.0316408	0
itf00g19540	Protein kinase family protein with leucine-rich repeat domain	itf00g19540	Chr00	32477188	32479276	0	0.203839	0.38017	0	1.53386	0	1.27205	0	0.288008	0.541649	0.678818	0	1.86472	1.7695	1.36339	0.175208
itf00g19550	Protein kinase family protein with leucine-rich repeat domain	itf00g19550	Chr00	32480910	32483554	0	0	0	0	0	0	0	0	0	0	0	0	0	0	0	0
itf00g19560	Protein kinase family protein with leucine-rich repeat domain	itf00g19560	Chr00	32484130	32486859	0	0	0	0	0	0	0	0	0	0	0	0	0	0	0	0
itf00g19570	Protein kinase family protein with leucine-rich repeat domain	itf00g19570	Chr00	32491972	32492460	0	0	0	0	0	0	0	0	0	0	0	0	0	0	0	0
itf00g19710	TCP family transcription factor domain containing protein	itf00g19710	Chr00	32832393	32832747	0	0	0	0	0	0	0	0	0	0	0	0	0	0	0	0
itf00g19770	RAN GTPase	itf00g19770	Chr00	32902859	32904089	0	0	0	0	0	0	0	0	0	0	0	0	0	0	0	0
itf00g19820	IQ-domain	itf00g19820	Chr00	32997757	32998123	0	0	0	0	0	0	0	0	0	0	0	0	0	0	0	0
itf00g19830	Class I glutamine amidotransferase-like superfamily protein	itf00g19830	Chr00	32997819	32999744	2.55253	2.76956	2.79828	2.54381	0.337211	0.364736	0.236998	0.0287117	1.22806	2.11316	1.89852	1.69586	0.270101	0.25751	0.120503	0
itf00g20050	NB-ARC domain-containing disease resistance protein	itf00g20050	Chr00	33384306	33388928	0	0	0	0	0	0	0	0	0	0	0	0	0	0	0	0
itf00g20060	NB-ARC domain-containing disease resistance protein	itf00g20060	Chr00	33411617	33414872	0.151636	0.101616	0.0124181	0.515054	1.19204	0	0.466091	0	0.432738	0.381767	0.173106	0.160078	2.87842	2.89882	1.47904	0
itf00g20070	Plant protein of unknown function (DUF868)	itf00g20070	Chr00	33418269	33419253	0	0	0	0	0	0	0	0	0	0	0	0	0	0	0	0
itf00g20080	conserved hypothetical protein	itf00g20080	Chr00	33430583	33431436	0	0	0	0	0	0	0	0	0	0	0	0	0	0	0	0
itf00g20090	golgin candidate	itf00g20090	Chr00	33445643	33461632	0	0	0	0	0	0	0	0	0	0	0	0	0	0	0	0
itf00g20100	Protein kinase family protein with leucine-rich repeat domain	itf00g20100	Chr00	33462901	33466865	0	0	0	0	0	0	0	0	0	0	0	0	0	0	0	0
itf00g20130	Cytochrome c oxidase, subunit III	itf00g20130	Chr00	33573735	33575469	0.767287	0.755315	1.36317	1.12487	1.34789	0.652317	0.247227	0.315015	1.56941	0.960002	1.27682	2.45922	1.39714	1.59218	1.4832	0.86478
itf00g20140	Cytochrome C assembly protein	itf00g20140	Chr00	33603604	33604830	0.0910058	0	0.128895	0	0	0	0	0	0.347641	0	0.00494683	0.708945	0	0	0	0
itf00g20160	hypothetical protein	itf00g20160	Chr00	33605588	33606748	0	0	0	0	0	0	0	0	0	0	0	0	0	0	0	0
itf00g20170	NADH dehydrogenase subunit	itf00g20170	Chr00	33606826	33607849	0.109089	0	0.399559	0.199511	0.191915	0.478377	0.108101	0	0.944959	0	0.349754	1.48941	0.639922	0.371812	0.423977	0.162853
itf00g20190	NADH dehydrogenase subunit	itf00g20190	Chr00	33609767	33610337	1.98522	1.61683	2.27103	2.18079	2.57191	1.92288	0.791368	0	2.07181	1.80951	2.9062	3.93708	2.9222	2.91212	2.42639	1.72268
itf00g20200	hypothetical protein	itf00g20200	Chr00	33610834	33611257	0.367276	0	0.101476	0.0554662	0.354464	0.0998885	0	0.0460796	0.617993	0.458625	0.297179	0.38276	0.250625	0	0.18052	0.0598648
itf00g20210	hypothetical protein	itf00g20210	Chr00	33611422	33613046	0.0405815	0	0	0.241536	0.0802049	0.0380365	0	0.0771805	0.570733	0.570161	0.190232	0.348628	0	0.232858	0.0528714	0.0757329
itf00g20220	hypothetical protein	itf00g20220	Chr00	33615128	33616086	3.31013	2.97648	2.85833	3.34204	3.58819	3.18177	2.46978	2.04693	3.59276	3.80649	3.81964	4.74241	3.7127	4.06259	3.4034	3.66483
itf00g20230	conserved hypothetical protein	itf00g20230	Chr00	33668636	33671809	3.31101	3.38885	3.09808	2.32677	3.16384	1.4923	3.74292	0.745698	2.5546	2.72453	2.95476	2.34462	2.98918	2.79639	3.05457	2.31754
itf00g20240	HXXXD-type acyl-transferase family protein	itf00g20240	Chr00	33677343	33679433	0	0	0	0	0	0	0	0	0.34519	0	0	0	0	0.096076	0	0
itf00g20250	lectin receptor kinase a4.3	itf00g20250	Chr00	33709819	33711487	0	0	0	0	0	0	0	0	0	0	0	0	0	0	0	0
itf00g20290	Putative late blight resistance protein homolog R1A-4	itf00g20290	Chr00	33794431	33794818	2.87683	3.31492	3.32122	2.40228	2.4561	2.42775	3.01255	1.52925	3.71378	3.62229	2.81093	1.50076	3.11496	3.22912	2.23018	0.824469
itf00g20300	NB-ARC domain-containing disease resistance protein	itf00g20300	Chr00	33801512	33802959	0.13115	0.12934	0	0	0	0	0	0	0	0.0244982	0.383737	0	0	0	0	0
itf00g20350	Protein kinase superfamily protein	itf00g20350	Chr00	33837702	33838480	0	0	0	0	0	0	0	0	0	0	0	0.220273	0	0	0	0
itf00g20360	Nucleic acid-binding, OB-fold-like protein	itf00g20360	Chr00	33848457	33850637	0	0	0	0	0	0	0	0	0	0	0	0	0	0	0	0
itf00g20370	ataurora3	itf00g20370	Chr00	33856042	33857158	0	0	0	0	0	0	0	0	0	0	0	0	0	0	0	0
itf00g20380	Ribosomal protein L23/L15e family protein	itf00g20380	Chr00	33948402	33954386	6.54362	6.18771	5.95917	6.38727	5.75699	6.62043	5.53765	5.89381	7.40967	6.72446	6.02788	6.42696	6.17796	6.29395	5.41394	5.91107
itf00g20420	Leucine-rich receptor-like protein kinase family protein	itf00g20420	Chr00	34061679	34062018	0	0	0	0	1.56121	0.538205	1.80269	0.0261613	0	0	0	0	2.00083	1.83458	0.743343	0
itf00g20480	organellar single-stranded DNA binding protein	itf00g20480	Chr00	34135142	34137348	0	0	0	0	0	0.0151191	0	0.042712	0	0	0	0	0	0	0	0
itf00g20490	Protein of unknown function, DUF538	itf00g20490	Chr00	34164375	34164844	5.87855	6.05362	5.72265	5.70602	5.86791	6.05838	5.94922	5.91248	6.15078	6.07029	5.52758	5.39647	6.18132	6.10631	6.22963	6.27826
itf00g20550	hypothetical protein	itf00g20550	Chr00	34197523	34197865	0	0	0	0	0	0	0	0	0	0	0	0	0	0	0	0
itf00g20610	S-locus lectin protein kinase family protein	itf00g20610	Chr00	34226731	34228492	0.543678	0.420608	0.225888	0.244828	0	0.0711019	0.025157	0	0.263707	0.216105	0.345176	0.0541339	0.0963219	0.125203	0	0.0137954
itf00g20620	myb domain protein	itf00g20620	Chr00	34262500	34263830	2.27993	2.15445	1.84391	3.62584	0.898022	1.21635	0.615341	0.804852	0	0.26209	0.719238	1.29603	0.295189	0.0706722	0	0.355013
itf00g20680	cysteine-rich RLK (RECEPTOR-like protein kinase)	itf00g20680	Chr00	34370488	34373872	0	0	0	0	0	0	0	0	0	0	0	0	0	0	0	0
itf00g20690	cysteine-rich RLK (RECEPTOR-like protein kinase)	itf00g20690	Chr00	34378993	34382026	0	0	0	0	0	0	0	0	0	0	0	0	0	0	0	0
itf00g20700	cysteine-rich RLK (RECEPTOR-like protein kinase)	itf00g20700	Chr00	34383423	34386359	0	0	0	0	0	0	0	0	0	0	0	0	0	0	0	0
itf00g20710	cysteine-rich RLK (RECEPTOR-like protein kinase)	itf00g20710	Chr00	34389900	34393066	0	0	0	0	0	0	0	0	0	0	0	0	0	0	0	0
itf00g20720	cysteine-rich RLK (RECEPTOR-like protein kinase)	itf00g20720	Chr00	34400138	34401993	0	0	0	0	0	0	0	0	0	0	0	0	0	0	0	0
itf00g20840	conserved hypothetical protein	itf00g20840	Chr00	34684384	34687480	1.46978	0.725052	1.99257	1.44116	1.65741	0.825622	2.23519	1.42269	1.11799	1.19017	0.66711	0.751258	1.68575	1.78785	1.58489	1.68321
itf00g20850	glycosyl hydrolase family 81 protein	itf00g20850	Chr00	34688477	34690989	6.34718	6.3883	6.33783	6.3966	7.77543	7.3484	7.68512	6.34731	0.964815	4.55712	5.28196	5.78208	4.48476	4.17539	7.2511	7.48022
itf00g20860	glycosyl hydrolase family 81 protein	itf00g20860	Chr00	34693045	34697375	3.65573	3.8317	3.58293	3.82077	4.02985	4.02796	4.04237	3.2539	2.95891	4.09158	5.24539	5.27755	3.72833	3.62283	5.49053	5.21155
itf00g20870	P-loop containing nucleoside triphosphate hydrolases superfamily protein	itf00g20870	Chr00	34708866	34715873	0	0	0	0	0	0	0	0	0	0	0	0	0	0	0	0
itf00g20880	TRICHOME BIREFRINGENCE-LIKE	itf00g20880	Chr00	34720639	34721437	0	0	0	0	0	0	0	0	0	0	0	0	0	0	0	0
itf00g20890	sugar transporter protein	itf00g20890	Chr00	34734542	34735147	0.0129787	0	0.554758	0.644339	0.484029	0	0.217981	0.847748	0	0	0.00449829	0	0.468012	0	0	0
itf00g20930	copper transporter	itf00g20930	Chr00	34818290	34819150	0.935948	0.648878	1.14496	1.79582	1.86882	1.54972	2.41027	1.8336	0.241898	0.750847	0.155881	0.164078	1.0725	0.865583	0.519408	0.605501
itf00g20970	hypothetical protein	itf00g20970	Chr00	34857679	34858376	0	0	0	0	0	0	0	0	0	0	0	0	0	0	0	0
itf00g21090	cytochrome P450, family 81, subfamily F, polypeptide	itf00g21090	Chr00	35060948	35063458	4.20393	4.29171	4.149	3.45887	4.55737	3.4229	4.83299	1.80925	3.21041	4.00399	4.66082	3.96328	4.53305	4.40946	5.42293	3.9737
itf00g21100	TEOSINTE BRANCHED 1, cycloidea, PCF (TCP)-domain family protein	itf00g21100	Chr00	35063720	35064104	0.232654	0	0.333601	0.0799624	0.0169234	0.0753237	0.392911	0	0	0.00371022	0.0362954	0.214821	0.515991	0.299333	0	0.0833015
itf00g21110	cytochrome P450, family 81, subfamily D, polypeptide	itf00g21110	Chr00	35067637	35069491	2.91551	3.3945	2.89294	2.71283	1.91346	1.66334	1.90264	0.175353	1.6812	2.56714	1.93702	2.57954	2.31896	2.13203	0.808814	0.922478
itf00g21120	hypothetical protein	itf00g21120	Chr00	35071381	35072172	2.85109	3.74193	2.83433	1.99784	3.13855	3.54699	2.65505	2.82672	3.75641	3.58672	3.21392	0.886716	4.19428	4.29617	2.76753	1.57139
itf00g21140	basic helix-loop-helix (bHLH) DNA-binding superfamily protein	itf00g21140	Chr00	35099878	35100664	0	0	0	0	0	0	0	0	0	0	0	0	0	0	0	0
itf00g21180	ABC2 homolog	itf00g21180	Chr00	35117489	35118292	0	0	0	0	0	0	0	0	0	0	0	0	0	0	0	0
itf00g21220	hypothetical protein	itf00g21220	Chr00	35241507	35244645	2.03392	1.91632	2.35063	2.01046	1.44532	3.09601	0.889474	2.712	2.90609	2.90653	2.30696	2.40429	2.35983	2.18059	1.82189	2.37191
itf00g21250	light harvesting complex of photosystem II	itf00g21250	Chr00	35320741	35325114	3.5534	3.95565	3.70466	3.58143	3.01057	2.91485	3.36693	2.94223	4.02518	3.68375	2.31079	2.5125	3.35904	3.36867	2.25598	2.47465
itf00g21260	monooxygenase	itf00g21260	Chr00	35326493	35329462	3.98138	4.4509	4.2872	3.08777	4.07073	1.41953	3.87255	2.17701	6.48444	5.11012	4.04834	3.13795	5.28406	5.55907	3.3368	2.51465
itf00g21280	AGAMOUS-like	itf00g21280	Chr00	35362828	35367381	0.368874	0	0.12373	0	1.30922	1.60143	0.509351	1.39524	0.558279	0	0	0.186862	0.983382	1.16682	0.912495	1.17949
itf00g21290	monogalactosyl diacylglycerol synthase	itf00g21290	Chr00	35386973	35391518	4.11246	3.92272	2.89751	3.59126	4.77864	4.47837	4.34645	3.06055	2.85899	2.72368	7.04035	6.16004	2.9482	3.12687	7.83469	7.19056
itf00g21300	xyloglucan endotransglucosylase/hydrolase	itf00g21300	Chr00	35392796	35394298	6.60652	6.28004	4.87997	5.25715	6.84686	7.21026	6.16705	6.33604	4.79931	6.5574	7.12538	6.91981	5.44097	5.41812	7.19552	7.82686
itf00g21310	indole-3-acetate beta-D-glucosyltransferase	itf00g21310	Chr00	35400063	35401895	4.27465	4.10805	4.82962	2.42404	6.03904	1.22116	5.68223	0.439115	4.56287	4.75627	5.09609	3.6365	5.43793	5.4244	5.44192	2.71153
itf00g21320	RNA-directed DNA polymerase (reverse transcriptase)-related family protein	itf00g21320	Chr00	35418892	35420029	0	0	0	0	0	0	0	0	0	0	0	0	0	0	0	0
itf00g21420	DNAse I-like superfamily protein	itf00g21420	Chr00	35449299	35452500	0	0	0	0	0	0	0	0	0	0	0	0	0	0	0	0
itf00g21430	zinc ion binding;nucleic acid binding	itf00g21430	Chr00	35452607	35454794	0	0	0	0	0	0	0	0	0	0	0	0	0	0	0	0
itf00g21540	hypothetical protein	itf00g21540	Chr00	35570999	35571281	0	0	0	0	0	0	0	0	0	0	0	0	0	0	0	0
itf00g21620	one-helix protein	itf00g21620	Chr00	35671615	35673519	0	0	0	0	0	0	0	0	0.00387796	0.00374234	0	0	0	0	0	0
itf00g21630	conserved hypothetical protein	itf00g21630	Chr00	35674033	35674576	0	0	0	0	0	0	0	0	0.200409	0.0989905	0	0	0	0	0	0
itf00g21640	conserved hypothetical protein	itf00g21640	Chr00	35675131	35677494	1.61567	1.55369	0.947507	0.485141	1.66166	1.65825	1.48909	0.514534	2.85449	2.25701	1.17727	0.597085	2.34923	2.39152	0.911437	1.17418
itf00g21650	DNAse I-like superfamily protein	itf00g21650	Chr00	35707165	35711378	4.17948	4.48429	3.96191	3.21504	4.43634	2.71508	3.96843	1.71169	3.23686	3.49111	4.77234	4.2626	3.51148	3.49909	4.64157	4.29377
itf00g21690	CBL-interacting protein kinase	itf00g21690	Chr00	35796781	35797204	0	0	0	0	0.333603	0.119401	0.191413	0.474005	0	0	0	0	0	0.274365	0.836206	1.36827
itf00g21790	pleiotropic drug resistance	itf00g21790	Chr00	35964852	35965969	0.76913	0.70747	0.871262	0.152333	2.36599	1.58246	2.93649	0.269934	0.103147	0.268637	0.0858377	0.256057	2.2713	1.86853	2.68158	1.44348
itf00g21800	copper chaperone	itf00g21800	Chr00	35985401	35987597	7.62079	7.94408	7.58476	6.63503	8.2847	7.52335	7.89262	6.44073	8.3884	8.52471	8.0088	7.48485	8.55225	8.56948	8.61515	8.07075
itf00g21810	hypothetical protein	itf00g21810	Chr00	35995928	35997155	2.61058	2.96349	4.11706	2.9142	3.40394	2.00571	3.60153	1.27774	2.45832	3.0348	3.45693	2.93528	3.23811	3.46906	3.67354	2.68939
itf00g21820	Protein of unknown function (DUF640)	itf00g21820	Chr00	36022052	36022728	1.86632	2.41939	2.30756	3.2187	1.64931	2.80386	2.13521	3.33981	0.996844	1.97975	0.149348	1.18602	2.29938	1.88202	0.439429	1.81378
itf00g21830	associated molecule with the SH3 domain of STAM	itf00g21830	Chr00	36033405	36034782	0	0	0	0	0	0	0	0	0	0	0	0	0	0	0	0
itf00g21850	XB3 ortholog 5 in Arabidopsis thaliana	itf00g21850	Chr00	36036175	36041763	3.50017	3.769	3.76943	2.86959	3.9204	3.05984	3.841	3.21067	3.61781	3.78184	4.27533	3.1944	4.20485	4.2318	4.21649	3.57157
itf00g21890	hydroxy methylglutaryl CoA reductase	itf00g21890	Chr00	36060695	36062659	0	0	0	0	0	0	0	0	0	0	0	0	0	0	0	0
itf00g21910	hydroxy methylglutaryl CoA reductase	itf00g21910	Chr00	36068219	36072443	0	0	0	0	0	0	0	0	0	0	0	0	0	0	0	0
itf00g21960	conserved hypothetical protein	itf00g21960	Chr00	36169336	36174206	3.51333	3.69221	2.98808	3.96604	2.74929	3.28564	2.87266	2.40279	3.27132	3.11706	3.43393	3.67132	3.29823	2.95659	2.58807	3.16809
itf00g22060	early nodulin-like protein	itf00g22060	Chr00	36290084	36291066	0	0	0	0	0	0	0	0	0	0	0	0	0	0	0	0
itf00g22070	DUF1298 domain containing protein	itf00g22070	Chr00	36323149	36323544	0	0	0	0	0	0	0	0	0	0	0	0	0	0	0	0
itf00g22110	Acid phosphatase/vanadium-dependent haloperoxidase-related protein	itf00g22110	Chr00	36340152	36345643	0	0.23183	0.179054	0.351032	1.92448	2.06649	2.66278	2.91707	0	0	0.475573	0.188631	1.69581	0.738492	1.39838	1.88391
itf00g22160	K-box region and MADS-box transcription factor family protein	itf00g22160	Chr00	36456768	36457073	0	0	0	0	0	0	0	0	0	0	0	0	0	0	0	0
itf00g22170	hypothetical protein	itf00g22170	Chr00	36566917	36567886	0	0	0	0	0	0	0	0	0	0	0	0	0	0	0	0
itf00g22190	chromatin-remodeling protein	itf00g22190	Chr00	36604149	36604917	0	0	0	0	0	0	0	0	0	0	0	0	0	0	0	0
itf00g22200	chromomethylase	itf00g22200	Chr00	36605179	36607675	0	0	0	0	0	0	0	0	0	0	0	0	0	0	0	0
itf00g22230	hypothetical protein	itf00g22230	Chr00	36613209	36614716	0.375581	0.19019	0.487583	0.395961	0.173976	0.167454	0.69952	0.329414	0.364044	0.360933	0	0.0811677	0.0486006	0.672247	0.0425261	0.00957041
itf00g22280	lipid transfer protein	itf00g22280	Chr00	36806764	36808413	0.0314458	0	0.0920859	0	0.182913	0	1.35431	0	0	0.0651931	0	0	0	0	0.130093	0
itf00g22290	Peroxidase superfamily protein	itf00g22290	Chr00	36810916	36812319	0	0	0	0	0	0	0	0	0	0	0	0	0	0	0	0
itf00g22300	Peroxidase superfamily protein	itf00g22300	Chr00	36815882	36817091	0	0	0	0	0	0	0	0	0	0	0	0	0	0	0	0
itf00g22310	Peroxidase superfamily protein	itf00g22310	Chr00	36822191	36823732	0	0	0	0	0.152051	0.307276	0	0	0	0	0	0	0.255359	0.0820342	0	0
itf00g22320	Peroxidase superfamily protein	itf00g22320	Chr00	36841974	36843186	0	0	0	0	0	0	0	0	0	0	0	0	0	0	0	0
itf00g22470	glutamate receptor 2.6	itf00g22470	Chr00	37261142	37263027	0	0	0	0	0	0	0	0	0	0	0	0	0	0	0	0
itf00g22500	Inosine triphosphate pyrophosphatase family protein	itf00g22500	Chr00	37380356	37381307	3.0401	2.78597	2.78432	3.16013	3.02935	3.56258	2.45205	2.99485	3.19296	2.76377	2.36329	2.97608	2.77498	2.80046	2.61847	3.02585
itf00g22510	Inosine triphosphate pyrophosphatase family protein	itf00g22510	Chr00	37381948	37383359	0	0	0	0	0	0	0	0	0	0	0	0	0	0	0	0
itf00g22520	UDP-glucosyl transferase 85A5	itf00g22520	Chr00	37417951	37418551	0	0.213585	0	0	0	0	0	0	0	0.062905	0	0	0	0	0	0
itf00g22600	hypothetical protein	itf00g22600	Chr00	37485909	37486561	0	0	0	0	0	0	0	0	0	0	0	0	0	0	0	0
itf00g22640	hypothetical protein	itf00g22640	Chr00	37598990	37601350	0	0.167875	0.185758	0	0	0	0	0	0.313242	0.277646	0	0.321799	0	0	0	0
itf00g22760	Nucleosome assembly protein (NAP) domain containing protein	itf00g22760	Chr00	37798756	37799156	0	0	0	0	0	0	0	0	0	0	0	0	0	0	0	0
itf00g22770	nucleosome assembly protein 1;2	itf00g22770	Chr00	37801833	37807200	0	0	0	0	0	0	0	0	0	0	0	0	0	0	0	0
itf00g22820	Kiwellin	itf00g22820	Chr00	37941539	37942408	0.0119404	0	0	0	0.0170989	0	0	0	0	0	0	0	0	0	0.177515	0
itf00g22850	hypothetical protein	itf00g22850	Chr00	38053553	38055206	0	0	0	0	0	0	0	0	0	0	0	0	0	0	0	0
itf00g22890	conserved hypothetical protein	itf00g22890	Chr00	38114724	38120415	0	0	0	0	0	0	0	0	0	0	0	0	0	0	0	0
itf00g22900	hypothetical protein	itf00g22900	Chr00	38129911	38130496	0	0	0	0	0	0	0	0	0	0	0	0	0	0	0	0
itf00g22940	phosphate transporter 3;1	itf00g22940	Chr00	38247164	38250228	5.20525	5.17034	5.05743	5.23815	4.20545	3.33516	4.15622	2.27195	2.87909	3.97693	5.71381	5.51847	2.60136	2.30412	4.53442	4.03769
itf00g22950	Glycosyl hydrolase family protein	itf00g22950	Chr00	38271977	38274667	0	0	0	0	0	0	0	0	0	0	0	0	0	0	0	0
itf00g23000	Oxidoreductase family protein	itf00g23000	Chr00	38328815	38329229	0	0	0	0	0	0	0	0	0	0	0	0	0	0	0	0
itf00g23010	Protein kinase superfamily protein	itf00g23010	Chr00	38330300	38331039	0	0	0	0	0	0	0	0	0	0	0	0	0	0	0	0
itf00g23030	S-adenosyl-L-methionine-dependent methyltransferases superfamily protein	itf00g23030	Chr00	38333812	38335350	0	0	0	0	0	0	0	0	0	0	0	0	0	0	0	0
itf00g23040	Oxidoreductase family protein	itf00g23040	Chr00	38335915	38337121	0	0	0	0	0	0	0	0	1.03188	0	0	0	0.223362	0.454987	0	0
itf00g23050	S-adenosyl-L-methionine-dependent methyltransferases superfamily protein	itf00g23050	Chr00	38337771	38341490	0.497529	0.678518	0	0	0.448442	1.09393	0	0.313756	0	0.271812	0.590249	0.791586	0.508248	0.352432	0.128374	0.450943
itf00g23060	UDP-glucosyl transferase 85A2	itf00g23060	Chr00	38345901	38348126	0	0	0	0	0	0	0	0	0	0	0	0	0	0	0	0
itf00g23070	hypothetical protein	itf00g23070	Chr00	38353549	38353870	0.234803	0.1892	0	0.150419	0.0780588	0	0	0.0560317	0.413231	0	0.414876	0.632307	0	0	0.140241	0.548837
itf00g23170	zinc ion binding;nucleic acid binding	itf00g23170	Chr00	38429040	38431497	0	0	0	0	0	0	0	0	0	0	0	0	0	0	0	0
itf00g23190	zinc ion binding;nucleic acid binding	itf00g23190	Chr00	38438571	38442428	0	0	0	0	0	0	0	0	0	0	0	0	0	0	0	0
itf00g23220	zinc ion binding;nucleic acid binding	itf00g23220	Chr00	38457219	38460006	0	0	0	0	0	0	0	0	0	0	0	0	0	0	0	0
itf00g23360	Acyl-CoA N-acyltransferases (NAT) superfamily protein	itf00g23360	Chr00	38728524	38729290	1.82288	1.6621	0.855378	0.840633	1.59119	1.69467	1.7075	0	3.1311	2.76538	0.4733	0.541182	3.20826	3.27607	1.91879	0.148576
itf00g23370	Acyl-CoA N-acyltransferases (NAT) superfamily protein	itf00g23370	Chr00	38730020	38730482	0	0	0	0	0	0	0	0	1.32464	0.172171	0	0	0	0	0	0
itf00g23380	Transcriptional factor B3 family protein	itf00g23380	Chr00	38737717	38739067	0	0	0	0	0	0	0	0	0	0	0	0	0	0	0	0
itf00g23390	PLANT HOMOLOGOUS TO PARAFIBROMIN	itf00g23390	Chr00	38747259	38748342	4.55749	4.5138	5.17245	4.78522	4.53643	4.35617	4.95005	4.64639	4.69251	4.66565	4.12343	4.18578	5.06134	4.95632	4.13726	4.04393
itf00g23410	SHV3-like	itf00g23410	Chr00	38759262	38763223	0	0	0	0	0	0	0	0	0	0	0	0	0.030558	0.000183897	0	0
itf00g23500	hypothetical protein	itf00g23500	Chr00	38917181	38917436	2.49856	3.00237	1.65675	1.47304	2.18957	1.48718	2.21453	0.414149	4.14973	3.4147	1.77541	1.64267	3.83403	3.66593	1.53638	1.67147
itf00g23530	glutamate receptor 1.3	itf00g23530	Chr00	38974162	38978596	0	0	0	0	0	0	0	0	0	0	0	0	0	0	0	0
itf00g23590	serine carboxypeptidase-like	itf00g23590	Chr00	39104764	39107654	0	0	0	0	0	0	0	0	0	0	0	0	0	0	0	0
itf00g23600	hypothetical protein	itf00g23600	Chr00	39108425	39113886	0	0	0	0	0	0	0	0	0	0	0	0	0	0	0	0
itf00g23620	hypothetical protein	itf00g23620	Chr00	39138605	39138902	0.564969	0.0374482	0.17768	0.0491486	0	0	0	0	1.61816	1.23077	0	0.088215	0	0	0	0
itf00g23630	RING/U-box superfamily protein	itf00g23630	Chr00	39140548	39141137	2.35956	1.97248	2.40801	1.58564	2.01149	1.1583	2.16561	1.49729	2.0471	1.93187	1.78059	1.67366	2.03863	2.13508	1.9551	1.33042
itf00g23640	allene oxide synthase	itf00g23640	Chr00	39141335	39141802	0	0	0	0	0	0	0	0	0	0	0	0	0	0	0	0
itf00g23650	allene oxide synthase	itf00g23650	Chr00	39154067	39155224	0	0	0	0	0	0	0	0	0	0	0	0	0	0	0	0
itf00g23660	clast3-related	itf00g23660	Chr00	39158910	39161591	2.14325	2.30886	2.3562	1.99928	1.25782	1.4973	1.03611	1.0001	3.30961	3.06566	2.16684	2.17912	1.59203	1.45717	1.34561	1.08349
itf00g23670	allene oxide synthase	itf00g23670	Chr00	39162474	39164495	4.26049	4.31897	3.98651	3.3082	3.77455	2.63159	3.51731	3.36824	4.00666	3.76871	5.19357	4.8548	3.85534	3.74177	4.58816	4.21003
itf00g23710	DNAse I-like superfamily protein	itf00g23710	Chr00	39240370	39243300	0	0	0	0	0	0	0	0	0	0	0	0	0	0	0	0
itf00g23720	zinc ion binding;nucleic acid binding	itf00g23720	Chr00	39243344	39244942	0	0	0	0	0	0	0	0	0	0	0	0	0	0	0	0
itf00g23780	Ribosomal protein S13/S18 family	itf00g23780	Chr00	39376072	39376389	0	0	0	0	0	0	0	0	0	0	0	0	0	0	0	0
itf00g23830	hypothetical protein	itf00g23830	Chr00	39497704	39498547	0.0441796	0	0	0.042555	0	0	0	0	0.301194	0.0841965	0.235782	0.313207	0	0	0	0
itf00g23840	nucleic acid binding;zinc ion binding	itf00g23840	Chr00	39498905	39499666	0	0	0	0	0	0	0	0	0	0	0	0	0	0	0	0
itf00g23850	Adenine nucleotide alpha hydrolases-like superfamily protein	itf00g23850	Chr00	39509596	39510101	1.74654	1.7806	3.23677	3.22083	0	0	0	0	0.530409	1.7269	2.11329	2.38977	0	0	0	0
itf00g23860	beta glucosidase	itf00g23860	Chr00	39513261	39513806	0	0	0	0	0	0	0	0	0	0	0	0	0	0	0	0
itf00g23880	Nucleic acid-binding, OB-fold-like protein	itf00g23880	Chr00	39583456	39584482	0	0	0	0	0	0	0	0	0	0	0	0	0	0	0	0
itf00g23960	conserved hypothetical protein	itf00g23960	Chr00	39717829	39719260	2.70925	2.67227	4.53443	4.15658	2.51099	2.86118	3.30408	4.01015	4.09979	3.8379	2.2392	1.48671	3.94908	3.74144	1.60958	0.71065
itf00g23980	AP2/B3-like transcriptional factor family protein	itf00g23980	Chr00	39767626	39767920	0	0	0	0	0	0	0	0	0	0	0	0	0	0	0	0
itf00g23990	hypothetical protein	itf00g23990	Chr00	39768789	39770199	0	0	0	0	0	0	0	0	0	0	0	0	0	0	0	0
itf00g24250	hypothetical protein	itf00g24250	Chr00	40024010	40028274	0	0	0	0	0	0	0	0	0	0	0	0	0	0	0	0
itf00g24260	LAG1 longevity assurance homolog	itf00g24260	Chr00	40052531	40053213	0.137311	0.376053	0.126869	0.128358	1.58995	1.76864	1.23251	0.728842	0.393927	0.268629	0.291104	0.0370729	1.89575	2.30294	1.52302	1.01305
itf00g24400	RING/U-box superfamily protein	itf00g24400	Chr00	40284648	40285291	2.3125	2.6456	3.30925	3.21011	3.79388	3.26419	4.45559	4.68227	3.26066	3.3294	0.786496	1.42717	4.03723	3.92479	2.43548	2.96
itf00g24410	conserved hypothetical protein	itf00g24410	Chr00	40299052	40299815	2.08192	2.1007	2.44203	2.43747	1.48298	3.87854	2.40335	3.85546	3.84472	2.5053	0.237705	0.841211	3.57466	3.11486	0.228439	0.591067
itf00g24430	Histone superfamily protein	itf00g24430	Chr00	40317830	40318157	0	0	0	0	0	0	0	0	0	0	0	0	0	0	0	0
itf00g24440	Histone superfamily protein	itf00g24440	Chr00	40325656	40326106	0	0	0	0	0	0	0	0	0	0	0	0	0	0	0	0
itf00g24490	AMMECR1 family	itf00g24490	Chr00	40443129	40447033	5.2337	5.78249	4.95209	4.37999	5.1793	4.96202	4.68265	3.79238	7.04103	6.62143	6.22796	5.38492	6.57022	6.73744	5.7998	4.9321
itf00g24520	lumazine-binding family protein	itf00g24520	Chr00	40521190	40522351	3.10535	2.82518	2.32741	2.64027	2.33302	3.55004	2.18238	3.14307	3.82481	3.27902	1.97658	2.01131	3.28751	3.42465	1.51647	2.30172
itf00g24530	two-pore channel	itf00g24530	Chr00	40543784	40545238	4.42102	4.16127	5.18231	4.85212	4.72895	3.32994	5.35983	3.50416	4.48756	4.23911	4.08296	3.66488	4.29177	4.24791	4.3313	3.95009
itf00g24660	Domain of unknown function (DUF303)	itf00g24660	Chr00	40689054	40689834	0	0	0	0	0	0	0	0	0	0	0	0	0	0	0	0
itf00g24740	hypothetical protein	itf00g24740	Chr00	40803004	40803962	0	0	0	0	0	0	0	0	0	0	0	0	0	0	0	0
itf00g24780	FAR1-related sequence	itf00g24780	Chr00	40847863	40849274	0	0	0	0	0	0	0	0	0	0	0	0	0	0	0	0
itf00g24790	NB-ARC domain-containing disease resistance protein	itf00g24790	Chr00	40883830	40889077	1.14802	1.07937	0.645959	0.680278	3.59456	3.90166	2.71644	2.30611	1.04837	1.06375	0.722573	0.361732	4.7159	4.5792	3.35802	2.86632
itf00g24800	NB-ARC domain-containing disease resistance protein	itf00g24800	Chr00	40896453	40904085	0.677138	0.903321	0	0	1.1943	0.196173	0.089914	0	2.08558	1.96787	2.01419	0.186205	2.40469	2.23288	1.50602	0.0391574
itf00g24830	SNARE-like superfamily protein	itf00g24830	Chr00	40969907	40970696	4.08983	3.98752	3.86642	3.91603	3.97556	4.36123	3.75727	3.77162	4.7232	4.40849	3.76727	3.75758	4.57691	4.70627	3.86009	3.86822
itf00g24840	myb domain protein 4r1	itf00g24840	Chr00	41008533	41010958	0.449746	0.636377	0.894016	0.672355	1.05041	0.528031	0.681374	0.607753	0.200362	0.410663	0.115542	0.123971	0.824957	0.688676	0.579167	0.245785
itf00g25040	ovate family protein	itf00g25040	Chr00	41300340	41300865	0	0	0	0	0	0	0	0	0	0	0	0	0	0	0	0
itf00g25050	Seed maturation protein	itf00g25050	Chr00	41306819	41309788	0	0	0	0	0	0	0	0	0	0	0	0	0	0	0	0
itf00g25060	Plant invertase/pectin methylesterase inhibitor superfamily protein	itf00g25060	Chr00	41311499	41312666	0	0.148431	0.155189	0.231602	0.0518358	0	0.254819	0	0	0.11302	0.407718	0.33774	0	0.0329586	0.243158	0.157922
itf00g25070	hypothetical protein	itf00g25070	Chr00	41314881	41315852	0	0	0	0	0	0	0	0	0	0	0	0	0	0	0	0
itf00g25080	ubiquitin-conjugating enzyme	itf00g25080	Chr00	41320556	41322205	0	0	0	0	0	0	0	0	0	0	0	0	0	0	0	0
itf00g25090	WD40/YVTN repeat-like-containing domain;Bromodomain	itf00g25090	Chr00	41327627	41337739	0.411165	0.389852	0.647577	0.134635	0.421938	0.0923122	0.518415	0.0430547	0	0.152202	0.180652	0	0.0420547	0.318031	0.195888	0.00183117
itf00g25100	dormancy-associated protein-like	itf00g25100	Chr00	41344236	41346442	8.06819	8.20242	9.36706	8.85777	7.93047	6.2818	9.03318	7.58667	8.01156	7.85033	5.85929	6.16054	8.39017	8.27609	6.28295	6.34698
itf00g25110	Mitochondrial substrate carrier family protein	itf00g25110	Chr00	41347478	41352005	1.25368	1.33497	1.5215	1.54497	1.55153	1.35658	1.57096	0.916286	0.676877	0.740043	0.136349	0.304682	1.39284	1.16524	0.474862	0.832621
itf00g25120	squamosa promoter binding protein-like	itf00g25120	Chr00	41354360	41355402	5.38241	5.1276	3.56645	5.27765	4.45919	6.29692	3.94815	6.18374	5.305	5.45377	4.29026	5.26385	5.39468	5.69084	4.18002	5.47247
itf00g25140	disease resistance family protein / LRR family protein	itf00g25140	Chr00	41383698	41384107	0	0	0	0	0	0	0	0	0	0	0	0	0	0	0	0
itf00g25220	RNI-like superfamily protein	itf00g25220	Chr00	41510901	41517365	0	0	0.0409938	0	0	0	0	0	0	0.00380302	0	0	0	0	0	0
itf00g25230	MYB-like	itf00g25230	Chr00	41518969	41520177	0.640994	0.376649	0.931215	0.0286551	0.588992	0	1.6776	0	0.114527	0.332114	0.559885	0	0.0428786	0.0933627	0.813093	0
itf00g25240	HXXXD-type acyl-transferase family protein	itf00g25240	Chr00	41533730	41535765	0	0	0	0	0	0	0	0	0	0	0	0	0	0	0	0
itf00g25320	lipoic acid synthase	itf00g25320	Chr00	41665448	41668098	2.14645	2.16117	2.10573	2.14316	1.50066	1.75101	1.46062	1.44764	2.59219	2.39501	1.72457	1.6078	2.25908	2.23306	1.15186	0.891596
itf00g25340	expansin A8	itf00g25340	Chr00	41679949	41681672	2.35924	1.81062	2.89661	0.845834	1.85883	4.02485	0.690577	2.12909	4.40433	3.51285	2.12817	1.27006	3.5553	3.56597	1.46278	0.352336
itf00g25350	conserved hypothetical protein	itf00g25350	Chr00	41708589	41712310	0.285301	0.47579	0	0.182838	0	0.501819	0	0	1.09182	1.27208	0.153574	0.762454	1.4852	1.49125	0.0209113	0.141502
itf00g25380	MATE efflux family protein	itf00g25380	Chr00	41720581	41723532	2.18184	2.70556	1.94706	0	4.04421	0.248889	2.46657	0	4.82065	5.76766	2.61605	1.35681	5.0143	5.50751	2.8298	0.587392
itf00g25440	Transducin/WD40 repeat-like superfamily protein	itf00g25440	Chr00	41805860	41807075	0	0.00402779	0	0	0	0.152283	0	0	0	0	0.0269153	0	0	0.2646	0	0.178635
itf00g25530	hypothetical protein	itf00g25530	Chr00	41922379	41923459	0	0	0.0117031	0	0	0	0	0	0	0	0	0	0	0	0	0
itf00g25540	like COV	itf00g25540	Chr00	41926288	41929886	4.9007	5.05536	5.31537	5.07342	4.53847	3.77478	4.71571	3.53852	4.96001	5.04823	5.00619	4.57161	4.60182	4.64769	4.37176	3.74121
itf00g25550	Leucine-rich repeat receptor-like protein kinase family protein	itf00g25550	Chr00	41931605	41934398	0	0	0	0	0	0	0	0	0	0	0	0	0	0	0	0
itf00g25560	Leucine-rich repeat receptor-like protein kinase family protein	itf00g25560	Chr00	41947307	41949634	0	0	0	0	0	0	0	0	0	0	0	0	0	0	0	0
itf00g25570	NAC domain containing protein	itf00g25570	Chr00	41952440	41957621	0	0	0	0	0	0	0	0	0	0	0	0	0	0	0	0
itf00g25580	conserved hypothetical protein	itf00g25580	Chr00	42002362	42005219	4.62656	4.8702	3.96274	4.19371	4.43615	5.02235	4.15462	4.0626	5.94121	5.32646	4.72434	4.59217	5.16044	5.60719	4.4527	4.22117
itf00g25590	hypothetical protein	itf00g25590	Chr00	42020998	42021711	1.70614	1.98654	1.67233	2.31912	3.04794	4.01965	3.16814	3.90513	0.853729	1.55298	1.02671	0.641633	3.55398	3.50617	1.60678	2.09066
itf00g25600	Wound-responsive family protein	itf00g25600	Chr00	42043200	42043927	3.96288	3.75826	2.30943	3.65552	4.32094	5.59387	3.53646	4.12798	1.10158	3.59447	3.0752	3.15418	2.72752	2.44521	2.89612	4.37043
itf00g25610	Wound-responsive family protein	itf00g25610	Chr00	42045156	42045453	0.480321	0	0	0.201585	2.81399	6.46751	1.75253	3.03214	0	0	0	0	1.61221	0.633292	0.997948	2.19606
itf00g25620	hypothetical protein	itf00g25620	Chr00	42054065	42056412	0	0	0	0	0	0	0	0	0	0	0	0	0	0	0	0
itf00g25640	Leucine-rich repeat transmembrane protein kinase protein	itf00g25640	Chr00	42062678	42069802	0	0	0	0	0	0	0	0	0	0	0.0520419	0.0278079	0	0	0	0
itf00g25650	Leucine-rich repeat transmembrane protein kinase protein	itf00g25650	Chr00	42074869	42081576	0.866516	1.62475	1.44443	1.36023	1.7176	1.80012	1.88114	0.935332	0.167786	0.403687	0.942077	0.502605	0.932373	0.964729	1.06683	0.791254
itf00g25660	Leucine-rich repeat protein kinase family protein	itf00g25660	Chr00	42085130	42086884	0.279504	0.307444	0	0	0.701864	0.282006	0.177255	0.0824216	0.494375	0.246961	1.07385	0.512539	1.22301	1.64922	1.03281	0.0626343
itf00g25680	conserved hypothetical protein	itf00g25680	Chr00	42111844	42112585	0	0	0	0	0	0	0	0	1.33502	0.343716	0	0	0.0587204	0.511698	0	0
itf00g25710	NB-ARC domain-containing disease resistance protein	itf00g25710	Chr00	42143609	42146386	0	0	0	0	0	0	0	0	0	0	0	0	0	0	0	0
itf00g25720	NB-ARC domain-containing disease resistance protein	itf00g25720	Chr00	42159685	42162345	0	0	0	0	0	0.0268048	0	0	0	0	0	0	0	0	0.0746441	0
itf00g25780	hypothetical protein	itf00g25780	Chr00	42211012	42211886	6.31908	6.43641	5.85986	6.0643	3.53617	4.11106	3.91063	3.63941	5.79262	6.18531	6.24022	5.65437	3.93681	3.89924	3.35143	3.78097
itf00g25790	RING/U-box superfamily protein	itf00g25790	Chr00	42215889	42216548	0	0	0	0	0	0	0	0	0	0	0	0	0	0	0	0
itf00g25800	peroxin 11A	itf00g25800	Chr00	42216895	42219390	4.26439	4.55069	4.29888	4.27507	4.41119	3.68599	4.32638	3.31936	3.97576	4.41869	4.96995	4.95998	4.05435	4.00292	4.91715	4.7111
itf00g25820	RNA-directed DNA polymerase (reverse transcriptase)-related family protein	itf00g25820	Chr00	42222844	42226117	0	0	0	0	0	0	0	0	0	0	0	0	0	0	0	0
itf00g25830	zinc ion binding;nucleic acid binding	itf00g25830	Chr00	42226161	42227805	0	0	0	0	0	0	0	0	0	0	0	0	0	0	0	0
itf00g25840	DNAse I-like superfamily protein	itf00g25840	Chr00	42240384	42243582	0	0	0	0	0	0	0	0	0	0	0	0	0	0	0	0
itf00g25850	zinc ion binding;nucleic acid binding	itf00g25850	Chr00	42243689	42245909	0	0	0	0	0	0	0	0	0	0	0	0	0	0	0	0
itf00g25900	hypothetical protein	itf00g25900	Chr00	42314005	42315689	0	0	0	0	0	0	0.163338	0	0	0	0	0	0	0	0	0
itf00g25910	cullin-associated and neddylation dissociated	itf00g25910	Chr00	42319730	42320998	1.45291	2.29679	3.1429	2.67594	2.17569	2.38503	2.90904	3.55905	1.4204	1.6042	1.85577	0.978219	2.52028	2.24278	2.14561	1.90759
itf00g25920	Protein kinase family protein with leucine-rich repeat domain	itf00g25920	Chr00	42322013	42325760	0	0	0	0	0	0	0	0	0	0	0.0316441	0	0	0	0	0
itf00g25950	vacuolar ATP synthase subunit A	itf00g25950	Chr00	42434165	42435781	0	0	0	0	0	0	0	0	0	0	0	0	0	0	0	0
itf00g25960	ILITYHIA	itf00g25960	Chr00	42436011	42439393	0.504776	0.443742	0.866738	0.863795	0.254192	0.362667	0.738878	0.0700283	0	0.137932	0.604552	0.204901	0	0	0.412438	0.0248036
itf00g25970	Prefoldin chaperone subunit family protein	itf00g25970	Chr00	42444643	42445447	0.622697	0.347598	0.339926	0.169541	0.0250022	0	0	0	0	0.176083	0.400024	0.548783	0	0	0	0
itf00g26060	nudix hydrolase	itf00g26060	Chr00	42510761	42512281	0	0	0	0	0	0	0	0	0	0	0	0	0	0	0	0
itf00g26070	nudix hydrolase	itf00g26070	Chr00	42513801	42525363	0.199662	0	0	0	0	0	0	0	0	0	0.732592	1.05422	0	0	0.922461	0.244366
itf00g26080	Protein of unknown function, DUF617	itf00g26080	Chr00	42525312	42526224	0	0	0	0	0.150883	1.50596	0.229152	0.746227	0	0.429868	0.158548	0.221514	0.599713	0.372421	0.166014	0.493307
itf00g26120	hypothetical protein	itf00g26120	Chr00	42593322	42594155	7.43557	7.2745	7.30973	7.40017	6.88983	7.06147	6.91637	7.26613	7.83992	7.47069	6.10281	6.51808	7.40656	7.19208	6.02031	6.58966
itf00g26130	hypothetical protein	itf00g26130	Chr00	42606287	42607654	0	0	0	0	0	0	0	0	0	0	0	0	0	0	0	0
itf00g26140	auxin response factor	itf00g26140	Chr00	42615498	42616317	0	0	0	0	0	0	0	0	0	0	0	0	0	0	0	0
itf00g26160	hypothetical protein	itf00g26160	Chr00	42629618	42632166	0	0	0	0	0	0	0	0	0	0	0	0	0	0	0	0
itf00g26230	receptor like protein	itf00g26230	Chr00	42827195	42829345	0	0	0	0	0	0	0	0	0	0	0	0	0	0	0	0
itf00g26240	receptor like protein	itf00g26240	Chr00	42836930	42838900	0	0	0	0	0	0	0	0	0	0	0	0	0	0	0	0
itf00g26260	alpha/beta-Hydrolases superfamily protein	itf00g26260	Chr00	42873072	42876454	0.506231	0.977749	0.367977	0	0.735731	0	0.389447	0	1.61284	2.1519	0.450825	0	0.717995	1.34527	0	0
itf00g26270	Pyridoxal phosphate (PLP)-dependent transferases superfamily protein	itf00g26270	Chr00	42880650	42882324	0	0	0	0	0	0	0	0	0	0	0.58525	0.4385	0	0	0.255887	0
itf00g26330	myb domain protein	itf00g26330	Chr00	42995093	42998736	0.308075	0.312674	1.29091	0.0481906	0.37594	0.23796	1.39542	0.0744455	0.0570923	0	0	0	0.480556	0.28929	0	0
itf00g26350	conserved hypothetical protein	itf00g26350	Chr00	43013281	43015115	0	0	0.0609082	0	0.117617	0.320949	0.0420257	0.229683	0	0.120433	0	0	0.148716	0.099358	0.220583	0
itf00g26390	UDP-XYL synthase	itf00g26390	Chr00	43061391	43064189	1.964	1.971	0.862255	1.12735	0.726644	2.00759	0.15606	0.795867	2.53065	2.55905	2.08932	3.25705	2.75934	2.76061	1.6746	2.25288
itf00g26400	HXXXD-type acyl-transferase family protein	itf00g26400	Chr00	43067690	43069022	0	0	0	0	0	0	0	0	0	0	0	0	0	0	0	0
itf00g26410	HXXXD-type acyl-transferase family protein	itf00g26410	Chr00	43081447	43082788	0	0	0	0	0	0	0	0	0	0	0	0	0	0	0	0
itf00g26420	Protein of unknown function (DUF677)	itf00g26420	Chr00	43106642	43112721	0	0	0	0	0	0	0	0	0	0	0	0	0	0	0	0
itf00g26470	Polynucleotidyl transferase, ribonuclease H-like superfamily protein	itf00g26470	Chr00	43163136	43163610	0	0	0	0	0	0	0	0	0	0	0	0	0	0	0	0
itf00g26480	Ribosomal L18p/L5e family protein	itf00g26480	Chr00	43181335	43184573	3.13121	2.98924	2.76045	3.20852	3.33054	3.7054	2.93135	3.15474	3.52119	3.16303	2.25049	2.50951	3.54363	3.84625	2.72273	3.28938
itf00g26520	UDP-Glycosyltransferase superfamily protein	itf00g26520	Chr00	43234107	43234659	0	0	0	0	0	0	0	0	0	0	0.99916	0.346558	0	0	0.243788	0
itf00g26530	Ribosomal protein L14p/L23e family protein	itf00g26530	Chr00	43240823	43242786	5.57807	5.44433	5.19301	5.5895	6.03284	6.7946	5.82787	6.24576	6.97828	6.06473	5.27998	5.66234	6.39911	6.64606	5.70899	6.19384
itf00g26540	Tetratricopeptide repeat (TPR)-like superfamily protein	itf00g26540	Chr00	43245264	43248032	2.96213	2.80551	2.87412	2.90489	2.63884	3.28495	2.8945	3.31097	2.49202	2.36888	1.87799	1.95409	2.93009	2.9326	2.45848	2.99835
itf00g26550	SET-domain containing protein lysine methyltransferase family protein	itf00g26550	Chr00	43248441	43256748	0.896061	1.22878	0.242902	0.581851	1.1458	1.4216	0.61666	0.661418	1.12145	1.03137	0.566562	0.214251	1.64902	1.68493	1.07661	1.01774
itf00g26580	HXXXD-type acyl-transferase family protein	itf00g26580	Chr00	43308623	43309958	1.01733	1.11106	0	0.0725117	1.51908	1.04299	1.3187	0.130654	4.19207	2.85043	0	0	1.98075	2.5967	0.446658	0.743377
itf00g26590	Glycosyl hydrolase superfamily protein	itf00g26590	Chr00	43332328	43334007	0	0	0	0.0215193	0	0	0	0	0	0	0.723954	0.703859	0	0	0.345508	0
itf00g26680	MATE efflux family protein	itf00g26680	Chr00	43390984	43395907	4.16428	4.26189	3.33901	2.201	4.20397	3.5338	3.12524	2.12501	4.87015	4.41944	3.63951	3.42876	5.21315	5.12237	3.20817	2.65078
itf00g26710	Sieve element occlusion C-terminus domain containing protein	itf00g26710	Chr00	43433594	43439272	0	0	0	0	0	0	0	0	0.176973	0	0	0	0.0314194	0	0	0
itf00g26720	Sieve element occlusion C-terminus domain containing protein	itf00g26720	Chr00	43445555	43446920	0	0	0	0	0	0.00492548	0	0	0	0	0	0	0	0.0204576	0	0
itf00g26730	hypothetical protein	itf00g26730	Chr00	43453665	43454274	0	0	0	0	0	0	0	0	0	0	0	0	0	0	0	0
itf00g26740	GLU-ADT subunit B	itf00g26740	Chr00	43466202	43470348	2.82853	2.83792	3.00562	3.10972	3.46218	3.26363	3.53445	2.99282	1.9186	2.17064	1.91638	2.04755	3.11722	3.08185	3.15678	3.15181
itf00g26760	Calcium-dependent lipid-binding (CaLB domain) family protein	itf00g26760	Chr00	43481805	43486633	1.86494	1.85881	0.925216	2.49366	0	1.50965	0	1.83659	0.153063	0.538241	0.612947	1.03071	0.307254	0.24935	0	0
itf00g26770	Voltage-gated chloride channel family protein	itf00g26770	Chr00	43496750	43501842	2.75218	3.17881	3.46326	2.62979	2.89657	1.93583	3.13588	2.36154	3.1221	3.08475	1.9757	1.55125	2.79847	2.89547	2.55756	1.74063
itf00g26810	Zn-dependent exopeptidases superfamily protein	itf00g26810	Chr00	43513106	43515628	0	0	0	0	0	0	0	0	0.124627	0	0	0	0	0	0	0
itf00g26980	chromatin remodeling factor CHD3 (PICKLE)	itf00g26980	Chr00	43739529	43746122	1.6729	1.83796	2.22238	1.33603	1.84657	1.16934	1.84849	0.978939	0.749686	1.04589	1.46253	0.883894	1.58272	1.53261	1.60065	0.936358
itf00g27000	hypothetical protein	itf00g27000	Chr00	43774635	43775141	0	0	0	0	0	0	0	0	0	0	0	0	0	0	0	0
itf00g27030	Chalcone and stilbene synthase family protein	itf00g27030	Chr00	43924199	43925944	0	0	0	0	0	0	0	0	0	0	0	0	0	0	0	0
itf00g27040	Ankyrin repeat family protein	itf00g27040	Chr00	43947461	43957188	0	0	0	0	0	0	0	0	0	0	0.174608	0	0	0	0	0
itf00g27050	Ankyrin repeat family protein	itf00g27050	Chr00	43961654	43966926	0	0.316878	0	0	0	0	0	0	0	0	0	0	0	0	0	0
itf00g27080	Late blight resistance protein R1-A	itf00g27080	Chr00	43994137	43996470	0.0564844	0.236772	0	0	0.0335059	0	0	0	0.250026	0.783559	1.23478	0.443803	0.168925	0.117596	0.841799	0.218462
itf00g27130	Leucine-rich receptor-like protein kinase family protein	itf00g27130	Chr00	44176341	44179693	2.36407	2.51755	2.63006	3.00115	1.67201	1.84277	1.89476	1.00194	2.79532	2.86465	3.34957	3.17362	2.72077	2.45284	3.36338	2.74962
itf00g27170	Plastid-lipid associated protein PAP / fibrillin family protein	itf00g27170	Chr00	44240334	44243606	3.72791	4.00576	2.93753	4.09155	4.78646	4.96687	4.21521	5.21376	2.7875	2.85376	3.72986	4.1008	3.06708	3.11356	5.18491	5.71462
itf00g27180	ChaC-like family protein	itf00g27180	Chr00	44245352	44248340	9.19478	9.07997	8.63052	9.08103	9.20039	8.5771	9.03122	7.7504	4.90144	7.31426	9.09827	9.33857	6.00178	5.76712	9.42865	9.75774
itf00g27190	methyltransferases	itf00g27190	Chr00	44248836	44256472	0.222781	0	0.0781299	0.0588399	0	0.00899394	0.0100793	0.0276075	0.217271	0	0	0	0.443873	0.108769	0	0
itf00g27200	arabinose kinase	itf00g27200	Chr00	44258463	44260257	0.709928	0.931939	2.31488	0.691636	1.63836	0	2.24241	0.539697	0.177625	1.04286	2.0262	1.18367	1.31613	1.13289	2.5712	1.09603
itf00g27230	profilin	itf00g27230	Chr00	44325050	44326269	0	0	0	0	0	0	0	0	0	0	0	0	0	0	0	0
itf00g27250	Cytochrome P450 superfamily protein	itf00g27250	Chr00	44363959	44370801	0	0	0	0	0	0	0	0	0	0	0	0	0	0	0	0
itf00g27270	conserved hypothetical protein	itf00g27270	Chr00	44401223	44402782	3.08174	3.29997	3.33952	3.16634	3.03122	3.24958	3.47458	3.46063	4.20285	3.84002	1.48692	1.87949	3.97901	3.76237	1.56689	1.87231
itf00g27340	geranyl diphosphate synthase	itf00g27340	Chr00	44464169	44468024	0.437957	0.594002	0.270144	0.145267	0.0713062	0.0995082	0	0	0.328187	0.444076	0.555767	0.510881	0	0.0208391	0	0
itf00g27350	hypothetical protein	itf00g27350	Chr00	44490420	44493083	0	0	0	0	0	0	0	0	0	0	0	0	0	0	0	0
itf00g27380	RING/U-box superfamily protein	itf00g27380	Chr00	44506236	44506784	4.25145	3.96113	2.62472	4.00977	2.989	4.40447	2.44539	3.08893	0.939593	3.40057	3.1841	4.20625	1.80462	1.49657	2.7104	4.23424
itf00g27440	cytochrome P450, family 76, subfamily C, polypeptide	itf00g27440	Chr00	44614931	44616078	0	0	0	0	0	0	0	0	0	0	0	0	0	0	0	0
itf00g27470	cytochrome P450, family 76, subfamily C, polypeptide	itf00g27470	Chr00	44629730	44631211	0	0	0	0	0	0	0	0	0	0	0	0	0	0	0	0
itf00g27500	homocysteine methyltransferase	itf00g27500	Chr00	44694468	44696352	1.83761	1.70149	1.35432	1.54458	2.49032	2.87755	2.11199	2.3181	2.54906	1.87952	1.06906	0.600979	2.86956	2.5932	1.8963	2.27186
itf00g27520	protein phosphatase 2A-4	itf00g27520	Chr00	44721584	44727091	4.0224	4.21321	4.38156	4.06179	4.01528	4.10035	3.95462	3.5065	4.95793	4.92855	4.09174	3.76257	4.48578	4.52159	3.57215	3.35465
itf00g27530	BAK1-interacting receptor-like kinase	itf00g27530	Chr00	44749776	44751834	0	0	0	0	0	0	0	0	0	0	0	0	0	0	0	0
itf00g27570	VQ motif-containing protein	itf00g27570	Chr00	44807887	44808544	0	0.198422	0	0	0.107397	0	0.288112	0	0.333785	0.414099	0	0	0.193566	0	0	0
itf00g27590	transducin family protein / WD-40 repeat family protein	itf00g27590	Chr00	44822992	44824836	0	0	0	0	0	0	0	0	0	0	0	0	0	0	0	0
itf00g27730	beta-galactosidase	itf00g27730	Chr00	44987322	44987767	2.73207	3.05096	3.51494	2.9076	4.27813	3.85765	4.46276	3.76609	1.97872	2.61613	2.80555	2.56707	4.03905	4.23127	4.18763	3.45269
itf00g27760	conserved hypothetical protein	itf00g27760	Chr00	45002433	45002946	0	0	0	0	0	0	0	0	0	0	0	0	0	0	0	0
itf00g27820	zinc ion binding;nucleic acid binding	itf00g27820	Chr00	45047371	45049612	0	0	0	0	0	0	0	0	0	0	0	0	0	0	0	0
itf00g27870	alpha carbonic anhydrase	itf00g27870	Chr00	45124837	45127826	0	0	0	0	0	0	0	0	0	0	0	0	0	0	0	0
itf00g27880	SCARECROW-like	itf00g27880	Chr00	45170164	45175274	5.15522	5.08082	5.48331	5.5465	4.71352	4.9158	5.04525	5.28587	2.80834	4.73502	3.24291	3.44456	4.79517	4.34763	3.3307	3.26273
itf00g27930	vacuolar ATP synthase subunit E1	itf00g27930	Chr00	45284128	45286986	0	0	0	0	0	0	0	0	0.547472	0.185221	0	0	0	0	0	0
itf00g27960	hypothetical protein	itf00g27960	Chr00	45329395	45330029	0	0	0	0	0	0	0	0	0	0	0	0	0	0	0	0
itf00g27970	ankyrin repeat family protein	itf00g27970	Chr00	45332242	45334301	0.598199	1.02145	0.305561	0.917793	0.0892162	0.185215	0.0979832	0.203885	0.290214	0.435811	0.567172	0.664702	0.122527	0.165026	0.0307511	0.0746391
itf00g28000	RING/U-box superfamily protein	itf00g28000	Chr00	45374362	45375109	0	0	0	0	0	0	0	0	0	0	0	0	0	0	0	0
itf00g28050	DNAse I-like superfamily protein	itf00g28050	Chr00	45493585	45494478	2.90719	2.21533	2.66082	3.29957	1.23747	2.4002	1.76316	2.46923	3.1856	3.03739	1.52609	1.87292	2.47869	1.93514	0.591717	1.86608
itf00g28060	hypothetical protein	itf00g28060	Chr00	45517337	45517774	0	0	0	0	0	0	0	0	0	0	0	0	0	0	0	0
itf00g28080	PAR1 protein	itf00g28080	Chr00	45595431	45596245	0	0	0	0	0	0	0	0	0	0	0	0	0	0	0	0
itf00g28100	ubiquitin-specific protease	itf00g28100	Chr00	45616773	45617634	2.52047	2.70511	3.19492	3.50374	3.48584	3.16147	3.536	3.30481	2.39532	2.57353	2.60866	2.60226	3.45929	3.29689	3.04377	3.47754
itf00g28110	Glutaredoxin family protein	itf00g28110	Chr00	45623064	45623373	0	0	0	0	0	0	0	0	0	0	0	0	0	0	0	0
itf00g28120	Glutaredoxin family protein	itf00g28120	Chr00	45630342	45630889	0	0.623286	0.176023	1.36021	0.0871289	1.47683	1.11437	1.12728	0.47415	0.862115	0	0	1.31961	1.86013	0	0.0482442
itf00g28160	LOB domain-containing protein	itf00g28160	Chr00	45749775	45751222	6.9422	6.81913	6.37983	7.47546	6.85925	8.35485	6.6999	7.78336	4.09698	6.5835	6.64642	6.04119	5.47539	5.04047	6.21395	6.91886
itf00g28200	P-loop containing nucleoside triphosphate hydrolases superfamily protein	itf00g28200	Chr00	45813943	45816865	0.265176	0.622925	0	0.194659	0	0	0	0	0	0	0	0	0	0	0	0
itf00g28220	hypothetical protein	itf00g28220	Chr00	45842049	45842704	0	0	0	0	0	0	0	0	0	0	0.275096	0	0	0	0.111591	0
itf00g28230	hypothetical protein	itf00g28230	Chr00	45842791	45843088	0.594901	0.22641	0.41185	0.129382	0	2.00016	0	1.16283	2.33646	1.58848	1.62862	1.44533	0	0.753879	0	0.301614
itf00g28240	hypothetical protein	itf00g28240	Chr00	45843836	45844220	0	0.0338607	0	0	0	0	0	0	0.911507	0.363078	0.093483	0	0	0	0	0
itf00g28260	hypothetical protein	itf00g28260	Chr00	45856199	45856502	0	0	0	0	0	0	0	0	0	0	0	0	0	0	0	0
itf00g28270	hypothetical protein	itf00g28270	Chr00	45858296	45858944	3.95468	3.74461	2.87762	3.64983	3.27698	3.04273	2.75314	2.04796	4.19606	3.05136	1.91105	2.05608	4.03261	4.0029	1.76601	2.90217
itf00g28280	hypothetical protein	itf00g28280	Chr00	45859408	45859762	6.42808	6.7812	6.43725	7.53065	4.79318	4.70905	4.59971	4.20415	6.51725	6.17353	2.52232	2.86137	6.11187	5.9588	1.95098	2.2506
itf00g28290	Sieve element occlusion C-terminus domain containing protein	itf00g28290	Chr00	45863300	45865235	0.118083	0.259933	0.074987	0	0.00844472	0	0	0	0.115599	0.206389	0.00645565	0	0.585138	0.253738	0.121655	0
itf00g28300	Sieve element occlusion C-terminus domain containing protein	itf00g28300	Chr00	45871650	45875271	0	0	0	0	0	0	0	0	0	0	0	0	0	0.000583819	0	0
itf00g28320	RNI-like superfamily protein	itf00g28320	Chr00	45913687	45913999	0	0	0.0126794	0.429134	1.23981	2.26784	1.00393	2.09542	0.000842991	0	0	0	1.69844	1.33301	1.02411	1.32979
itf00g28420	Calcium-dependent lipid-binding (CaLB domain) plant phosphoribosyltransferase family protein	itf00g28420	Chr00	46075970	46077728	0	0	0	0	0	0	0	0	0.00155116	0	0	0	0.0711878	0.0484398	0	0
itf00g28430	Calcium-dependent lipid-binding (CaLB domain) plant phosphoribosyltransferase family protein	itf00g28430	Chr00	46077753	46078164	0	0	0	0	0	0	0	0	0	0	0	0	0	0	0	0
itf00g28450	hypothetical protein	itf00g28450	Chr00	46101857	46102484	0	0	0	0	0	0	0	0	0	0	0	0	0	0	0	0
itf00g28510	conserved hypothetical protein	itf00g28510	Chr00	46229276	46229891	0	0	0	0	0.105961	1.03188	0.399601	1.02013	1.19712	0.0756748	0	0.00460869	0.903289	0.978584	0	0
itf00g28520	Cwf15 / Cwc15 cell cycle control family protein	itf00g28520	Chr00	46236939	46237629	3.64193	3.4911	3.59626	3.55693	3.46659	2.73067	3.76398	2.61905	3.06396	2.85299	3.40522	3.20648	3.55365	3.25693	3.39942	3.03036
itf00g28530	Radical SAM superfamily protein	itf00g28530	Chr00	46238508	46240142	0	0	0	0	0	0	0.0511854	0	0	0	0	0	0	0	0	0
itf00g28560	conserved hypothetical protein	itf00g28560	Chr00	46307789	46308970	0	0.0312044	0	0	0	0.253076	0	0.817517	0.0325087	0	0	0	0.234163	0	0	0.316479
itf00g28630	O-methyltransferase family protein	itf00g28630	Chr00	46406119	46408603	0	0	0	0	0	0	0	0	0	0	0	0	0	0	0	0
itf00g28640	O-methyltransferase family protein	itf00g28640	Chr00	46412316	46413830	0	0	0	0	0	0	0	0	0	0	0	0	0	0	0	0
itf00g28750	microtubule-associated proteins 70-2	itf00g28750	Chr00	46539739	46545774	4.64127	4.59805	4.67792	4.79106	4.36979	4.99308	4.14261	4.65533	4.14873	4.24477	3.81207	4.16508	4.5215	4.38813	3.48728	4.33555
itf00g28760	dolichol-phosphate mannosyltransferase-related	itf00g28760	Chr00	46548458	46549758	3.63148	3.32939	3.99031	3.72987	3.34513	3.22537	3.77395	2.73514	4.12888	3.85916	3.3201	2.93719	3.42599	3.04238	3.36016	3.00485
itf00g28850	Major facilitator superfamily protein	itf00g28850	Chr00	46658446	46662018	1.72517	2.02209	2.29915	1.44117	2.0849	0.697297	2.07566	0.391415	2.38187	2.25214	1.19409	0.741629	2.86141	2.97928	1.09619	0.516359
itf00g28870	RING/U-box superfamily protein	itf00g28870	Chr00	46695083	46698922	0	0	0	0	0	0	0	0	0	0	0	0	0	0	0	0
itf00g28880	NAC domain containing protein	itf00g28880	Chr00	46737946	46739463	0.455509	0.571233	0.163421	0.0762966	0.398179	0.41167	0.320371	0.189198	0	0	1.76828	2.04683	0	0	1.71373	2.42184
itf00g28890	NAC domain containing protein	itf00g28890	Chr00	46746091	46748213	0.170627	0.509553	0.109437	0.349753	0.968573	0	1.17568	0	0	0.0944808	2.67455	1.32877	0	0.151925	2.5061	0.99529
itf00g28900	general regulatory factor	itf00g28900	Chr00	46751375	46753493	4.82295	4.53953	4.19819	4.95596	3.92764	5.26313	3.6597	4.24497	5.06913	4.9689	4.68218	5.22624	4.50141	4.32748	4.25661	4.78482
itf00g28920	Kunitz family trypsin and protease inhibitor protein	itf00g28920	Chr00	46775575	46776555	0.0796038	0.0701114	0	0	3.54087	1.30464	4.84203	2.21449	0.189852	0.0677309	0	0.0589379	3.10486	2.82204	3.22404	2.5152
itf00g28930	Kunitz family trypsin and protease inhibitor protein	itf00g28930	Chr00	46788474	46789234	0.00776056	0	0	0	1.02083	1.28028	0.631838	1.09085	0.080756	0	0	0.0300847	1.30454	1.06617	2.02137	2.35179
itf00g28970	SLAC1 homologue	itf00g28970	Chr00	46853654	46857497	1.09357	1.75466	0	0	0.503019	0	0	0	4.28028	4.58307	0.498701	0	2.75335	3.53288	0	0
itf00g28980	Peroxisomal membrane 22 kDa (Mpv17/PMP22) family protein	itf00g28980	Chr00	46859920	46861498	4.18008	4.49641	4.34016	4.19049	4.85012	4.67833	4.8239	4.39102	5.16208	5.08584	4.51735	4.2268	5.68011	5.84882	4.97048	4.98839
itf00g29010	HXXXD-type acyl-transferase family protein	itf00g29010	Chr00	46906955	46913285	0	0	0	0	0	0	0	0	0.261947	0	0	0	0	0	0	0
itf00g29030	hypothetical protein	itf00g29030	Chr00	46921428	46925399	0	0	0	0	0	0	0	0	0	0	0	0	0	0	0	0
itf00g29040	hypothetical protein	itf00g29040	Chr00	46926503	46929187	0	0	0	0	0	0	0	0	0	0	0	0	0	0	0	0
itf00g29120	myb family transcription factor	itf00g29120	Chr00	46974615	46976429	0.175643	0.199497	0.353307	0.474284	0.787072	0.348354	0.801152	0	0.0224898	0	0.0918791	0	0.414461	0.429099	0.186019	0.131435
itf00g29130	myb family transcription factor	itf00g29130	Chr00	46980695	46982537	0	0	0	0	0	0	0	0	0	0	0	0	0	0	0	0
itf00g29160	Ribonuclease H-like superfamily protein	itf00g29160	Chr00	47014065	47014575	0	0	0	0	0	0	0	0	0	0	0	0	0	0	0	0
itf00g29170	flowering promoting factor	itf00g29170	Chr00	47036798	47037122	2.97868	2.9586	5.83767	0.0142152	5.07978	0	5.06138	0	5.16719	5.10054	4.93918	0.344056	4.60267	5.06174	4.4177	0.356605
itf00g29180	Integrase-type DNA-binding superfamily protein	itf00g29180	Chr00	47046755	47047331	0	0	0	0	0	0	0	0	0	0	0	0	0	0	0	0
itf00g29190	Ribosomal protein L12/ ATP-dependent Clp protease adaptor protein ClpS family protein	itf00g29190	Chr00	47057110	47058195	2.63385	2.73125	2.46408	2.57331	2.90137	3.11761	2.71936	2.73858	2.93018	2.73039	1.69283	1.68491	3.3246	3.46568	2.53232	2.7977
itf00g29210	DEA(D/H)-box RNA helicase family protein	itf00g29210	Chr00	47156354	47162078	0	0	0	0	0	0.194245	0.0057109	0.193265	0.015171	0	0	0	0.0426671	0	0	0
itf00g29250	cytochrome P450, family 714, subfamily A, polypeptide	itf00g29250	Chr00	47225230	47228089	1.13049	1.76885	0.659246	0.266873	1.22374	0.384514	1.32523	0	2.02824	1.35545	0.625275	1.23113	2.42836	2.54343	0.726139	0.299979
itf00g29290	RECQ helicase l1	itf00g29290	Chr00	47281139	47281596	0	0	0	0	0	0	0	0	0	0	0	0	0	0	0	0
itf00g29350	expansin-like B1	itf00g29350	Chr00	47369750	47372403	0.284302	0.0597242	0.148544	0	0.678335	0.288921	0.873096	0	0.20161	0	0.590945	0.843401	0.442268	0.113649	0.703175	0
itf00g29370	geranylgeranyl pyrophosphate synthase	itf00g29370	Chr00	47383551	47385260	3.30869	3.2629	3.22189	3.01475	3.00018	2.75622	2.70657	1.99706	3.98277	3.65696	2.46722	2.4558	3.37517	3.48716	2.10457	2.50127
itf00g29380	gibberellin 3-oxidase	itf00g29380	Chr00	47396780	47398194	0	0	0	0	0	0	0	0	0	0	0	0	0	0	0	0
itf00g29400	Cox19-like CHCH family protein	itf00g29400	Chr00	47410976	47419957	1.85256	1.86088	1.56625	1.78337	1.73646	1.89375	1.96038	1.73855	2.02439	1.85813	1.71941	1.50758	2.11303	2.19369	1.65981	1.55266
itf00g29410	D111/G-patch domain-containing protein	itf00g29410	Chr00	47420353	47422194	1.97628	2.31884	2.37854	2.20116	1.26085	0.697237	1.2575	0.515694	1.73712	2.17384	2.5601	2.17568	0.95843	0.655261	1.45948	0.953728
itf00g29440	hypothetical protein	itf00g29440	Chr00	47470522	47471131	0	0.257389	0	0	0	0	0	0	0	0.380241	0	0.103277	0.45999	0.534629	0	0
itf00g29460	HNH endonuclease domain-containing protein	itf00g29460	Chr00	47476029	47479143	4.29571	4.2354	4.29234	4.60743	5.72379	5.63185	5.83615	6.04575	4.48554	4.10022	3.46064	3.69154	6.12819	6.2623	5.59788	5.73785
itf00g29510	NB-ARC domain-containing disease resistance protein	itf00g29510	Chr00	47510092	47513248	0	0	0	0	0	0	0	0	0	0	0	0	0	0	0	0
itf00g29520	hypothetical protein	itf00g29520	Chr00	47516459	47516784	0.648067	0	0.158653	0.190507	0.675625	0	0.596252	0.0217401	0.720061	0	0.119489	0	0.726975	0.762892	0.490238	0
itf00g29560	RNA-binding (RRM/RBD/RNP motifs) family protein	itf00g29560	Chr00	47532701	47533244	0	0	0	0	0	0	0	0	0	0	0	0	0	0	0	0
itf00g29630	DNAse I-like superfamily protein	itf00g29630	Chr00	47566716	47570028	0	0	0	0	0	0	0	0	0	0	0	0	0	0	0	0
itf00g29640	hypothetical protein	itf00g29640	Chr00	47570072	47570873	0	0	0	0	0	0	0	0	0	0	0	0	0	0	0	0
itf00g29700	RWP-RK domain-containing protein	itf00g29700	Chr00	47643573	47644134	0	0	0	0	0	0	0	0	0	0	0	0	0	0	0	0
itf00g29720	AWPM-19-like family protein	itf00g29720	Chr00	47654145	47654983	0	0	0	0	0	0	0	0	0	0	0	0.0502234	0	0	0	0
itf00g29730	NB-ARC domain-containing disease resistance protein	itf00g29730	Chr00	47658153	47660448	0	0	0	0	0	0	0.020553	0.115216	0	0	0	0	0	0	0	0
itf00g29740	NB-ARC domain-containing disease resistance protein	itf00g29740	Chr00	47661855	47664150	0	0	0	0	0	0	0	0	0	0	0	0	0	0	0	0
itf00g29760	Calcium-binding EF-hand family protein	itf00g29760	Chr00	47687649	47692296	0	0	0	0	0	0	0	0	0.148386	0.286126	0.0746616	0	0.0417303	0.229364	0	0
itf00g29770	Calcium-binding EF-hand family protein	itf00g29770	Chr00	47695130	47696206	0.301029	0.66296	0.00806754	0.302313	0.0107276	0	0	0	1.39072	1.80105	1.90956	0.622421	0.393557	0.897268	0.374012	0.0229774
itf00g29790	hydroxyproline-rich glycoprotein family protein	itf00g29790	Chr00	47704305	47709748	2.75256	2.80852	2.98059	2.50588	2.82587	2.54196	2.97386	2.34948	2.57826	2.94765	2.51182	2.34777	3.10337	3.10236	2.63388	2.30432
itf00g29800	hypothetical protein	itf00g29800	Chr00	47712097	47712663	0	0	0	0	0	0	0	0	0	0	0	0	0	0	0	0
itf00g29810	heat shock protein	itf00g29810	Chr00	47718584	47719528	0	0	0	2.86629	0	0.0541246	0.772902	4.30901	0	0	0	0.1546	0	0	0	0.798262
itf00g29820	hypothetical protein	itf00g29820	Chr00	47720256	47720690	2.61559	2.61282	2.8485	2.95105	3.3706	2.88629	3.03827	2.62543	3.11685	2.9036	2.81917	3.35321	3.00813	3.39361	3.58398	3.68459
itf00g29850	NADH dehydrogenase 2A	itf00g29850	Chr00	47724146	47726126	0.252636	0.123489	0	0.125605	0.0667521	0.159989	0.0929037	0	0.457479	0.3748	0.864288	1.40367	0.0593083	0.35107	0.816984	0.38423
itf00g29860	hypothetical protein	itf00g29860	Chr00	47726238	47726939	1.73469	1.765	1.82749	2.57148	2.13944	2.06361	2.12182	1.92841	1.299	2.42679	1.60933	2.7982	1.56338	1.59679	2.1757	2.15956
itf00g29870	NADH-ubiquinone oxidoreductase chain	itf00g29870	Chr00	47727502	47728171	1.63423	1.09102	1.59337	1.81548	1.88814	1.79512	1.95528	1.74395	1.923	1.98405	1.45618	2.26103	1.49812	1.46988	1.91216	1.51919
itf00g29880	NADH-Ubiquinone/plastoquinone (complex I) protein	itf00g29880	Chr00	47728506	47729689	1.47916	1.30426	1.92227	1.58061	1.80018	1.92171	1.4209	0.562222	2.27469	1.87671	2.04757	2.90876	2.362	2.52004	1.86538	1.65834
itf00g29910	FRS (FAR1 Related Sequences) transcription factor family	itf00g29910	Chr00	47736939	47737518	0	0	0	0	0	0	0	0	0	0	0	0	0	0	0	0
itf00g29920	AMP-dependent synthetase and ligase family protein	itf00g29920	Chr00	47751542	47752576	0	0	0	0	0	0	0	0	0	0	0	0	0	0	0	0
itf00g29970	ribonuclease	itf00g29970	Chr00	47852799	47853829	0	0	0	0	0	0	0.421426	0	1.16946	0.834736	0.173015	0	0.28883	0.296141	0.0407362	0
itf00g30010	Bifunctional inhibitor/lipid-transfer protein/seed storage 2S albumin superfamily protein	itf00g30010	Chr00	47893867	47894143	0	0	0	0	0	0	0	0	0	0	0	0	0	0	0	0
itf00g30020	Bifunctional inhibitor/lipid-transfer protein/seed storage 2S albumin superfamily protein	itf00g30020	Chr00	47897105	47897387	0	0	0	0	0	0	0	0	0	0	0	0	0	0	0	0
itf00g30070	DNA-binding bromodomain-containing protein	itf00g30070	Chr00	47931544	47932386	4.76462	5.02027	5.03092	4.98039	4.68135	4.09161	4.73801	3.77491	3.9632	4.39451	4.40583	4.44017	4.48089	4.37845	4.15033	4.2774
itf00g30080	hypothetical protein	itf00g30080	Chr00	47936060	47936378	1.03384	1.82075	1.00922	1.68423	1.62049	1.19626	1.13334	1.90678	1.77713	1.28982	0.91491	1.52713	1.00869	1.85256	0.907088	1.43302
itf00g30100	Bifunctional inhibitor/lipid-transfer protein/seed storage 2S albumin superfamily protein	itf00g30100	Chr00	47956867	47957857	0	0.154548	0	0	0	0	0	0	0.294926	0.0965206	0	0	0.687368	0.474737	0	0
itf00g30160	Leucine-rich repeat transmembrane protein kinase	itf00g30160	Chr00	48015759	48016127	0	0	0	0	0	0	0	0	0	0	0	0	0	0	0	0
itf00g30170	Leucine-rich repeat transmembrane protein kinase	itf00g30170	Chr00	48026764	48028162	0.706147	0.685411	0	0.747724	0	0.287466	0	0	0	0.0532326	0	0	0	0	0	0
itf00g30250	histone H2A	itf00g30250	Chr00	48067347	48069576	4.87814	4.93346	5.16703	4.90448	4.89825	4.96106	5.10937	4.65753	6.33337	5.71982	4.80574	4.3289	5.92379	6.12227	5.02409	4.627
itf00g30270	zinc ion binding	itf00g30270	Chr00	48093917	48094463	2.5413	1.8586	2.92541	2.05244	2.50407	1.58793	2.21496	2.11477	1.92058	2.07217	1.43483	0.654672	2.41705	2.05008	1.38661	2.03201
itf00g30290	Preprotein translocase SecA family protein	itf00g30290	Chr00	48100706	48101155	1.2767	1.38287	1.27294	1.41146	1.86738	1.789	1.21964	1.56178	0.365389	0.677477	1.06434	0.772648	0.295651	0	1.72607	2.07344
itf00g30300	Preprotein translocase SecA family protein	itf00g30300	Chr00	48101460	48103927	0	0	0	0	0	0	0	0	0	0	0	0	0	0	0	0
itf00g30310	fatty acid biosynthesis	itf00g30310	Chr00	48104359	48105655	0	0.347979	0.419609	0.0599649	0.30341	0.804796	0.770322	0.704367	0.00283813	0.30318	0.175525	0.289891	0.50584	0	0.652044	0.697827
itf00g30350	ribosomal protein S15A	itf00g30350	Chr00	48123052	48125385	5.5004	5.46112	5.20015	5.43373	6.08612	6.64231	5.7748	6.0932	6.67026	5.97473	5.23775	5.48552	6.53965	6.84485	5.75445	6.23531
itf00g30380	Serine carboxypeptidase S28 family protein	itf00g30380	Chr00	48175888	48179387	0	0	0	0	0.578097	0	0	0	0	0	0	0	0.278433	0.163038	0	0
itf00g30390	3-ketoacyl-CoA synthase	itf00g30390	Chr00	48185092	48191906	0	0	0	0	0	0	0	0	0	0	0	0	0	0	0	0
itf00g30440	glutamine-fructose-6-phosphate transaminase (isomerizing)s;sugar binding;transaminases	itf00g30440	Chr00	48230535	48233121	0	0	0	0	0	0	0	0	0	0	0	0	0	0	0	0
itf00g30470	hypothetical protein	itf00g30470	Chr00	48240051	48240813	0.19966	1.36226	0.995504	0.102522	0.591971	0.610934	0.260439	0.473035	1.87029	2.33561	0.113533	0	1.4079	1.68395	0.0394194	0
itf00g30480	NB-ARC domain-containing disease resistance protein	itf00g30480	Chr00	48245923	48248707	0	0	0	0	0	0	0	0	0	0	0	0	0	0	0	0
itf00g30490	NB-ARC domain-containing disease resistance protein	itf00g30490	Chr00	48255038	48256493	0	0	0	0	0	0	0	0	0	0	0	0	0	0	0	0
itf00g30500	30S ribosomal protein, putative	itf00g30500	Chr00	48259087	48261385	3.67	3.75199	5.03745	5.47553	3.94965	3.76235	5.30915	6.06273	1.62493	2.94007	2.70768	3.57662	3.69058	3.72536	3.45809	4.53249
itf00g30510	Subtilase family protein	itf00g30510	Chr00	48260973	48264796	0	0.0536556	0.0782563	1.24559	0	0.0360769	0	1.19656	0	0	0	0	0	0	0	0
itf00g30540	zinc finger (C2H2 type) family protein	itf00g30540	Chr00	48359079	48359661	0	0	0	0	0	0	0	0	0	0	0	0	0	0	0	0
itf00g30560	Ribosomal protein L7/L12, oligomerisation;Ribosomal protein L7/L12, C-terminal/adaptor protein ClpS-like	itf00g30560	Chr00	48392813	48395112	3.24892	3.04589	3.24513	3.33239	3.83122	4.18013	3.86691	3.64357	3.63713	3.49823	2.8216	3.21431	4.11611	4.16872	3.46555	3.74247
itf00g30570	FAD-linked oxidases family protein	itf00g30570	Chr00	48402422	48404143	0.705462	1.06798	0.98641	0.959288	1.70866	1.35591	1.96432	1.15846	0.624247	0.464665	0.434545	0.242572	2.02297	1.79148	1.6382	0.930947
itf00g30670	polyol/monosaccharide transporter	itf00g30670	Chr00	48479965	48481019	4.05782	3.92077	4.47159	4.10668	4.49204	3.68062	4.34162	3.77015	3.05011	3.4746	2.49141	2.89817	4.51254	4.25722	3.34428	3.76623
itf00g30680	Major facilitator superfamily protein	itf00g30680	Chr00	48481320	48481614	0	0	0	0	0	0	0	0	0	0	0	0	0	0	0	0
itf00g30690	conserved hypothetical protein	itf00g30690	Chr00	48494578	48495327	2.08526	1.80184	1.13079	0.6083	2.0772	2.69016	1.51701	1.92663	4.05406	3.574	0.48889	0.936752	3.75821	3.72415	0.794075	0.687884
itf00g30770	CAP (Cysteine-rich secretory proteins, Antigen 5, and Pathogenesis-related 1 protein) superfamily protein	itf00g30770	Chr00	48523165	48523669	0	0	0	0	0	0	0	0	0.0670906	0	0	0	0	0	0	0
itf00g30780	CAP (Cysteine-rich secretory proteins, Antigen 5, and Pathogenesis-related 1 protein) superfamily protein	itf00g30780	Chr00	48528447	48529107	0	0.451236	0	0	0	0	0	0	0.481063	0.250658	0.575511	0.529497	0	0	0	0
itf00g30790	ribonuclease	itf00g30790	Chr00	48535169	48535829	0.288351	0.753285	0.296639	1.39963	1.23224	6.01975	2.7203	8.72488	1.02146	0.557036	1.3343	2.84304	1.91313	2.74905	4.86762	6.69274
itf00g30830	hypothetical protein	itf00g30830	Chr00	48565869	48566208	0	0	0	0	0	0	0	0	0	0	0	0	0	0	0	0
itf00g30840	MAP kinase substrate	itf00g30840	Chr00	48567771	48568101	0	0	0	0	0	0	0	0	0	0	0	0	0	0	0	0
itf00g30920	DNAse I-like superfamily protein	itf00g30920	Chr00	48702947	48709277	0	0	0	0	0	0	0	0	0	0	0	0	0	0	0	0
itf00g30940	hypothetical protein	itf00g30940	Chr00	48714634	48715531	0	0	0	0	0	0	0	0	0.028745	0	0	0	0.310577	0.513969	0.0517452	0
itf00g30960	NB-ARC domain-containing disease resistance protein	itf00g30960	Chr00	48732157	48737093	0	0.171591	0	0.0279415	0.488214	2.06964	0.248852	2.16751	0	0	0	0	0.360362	0.171326	0.941859	1.05081
itf00g31020	DNA mismatch repair protein MSH6	itf00g31020	Chr00	48829682	48838498	1.07324	1.28813	1.64409	1.26563	1.46931	0.68741	1.75967	0.79734	0.329136	0.619789	1.1631	0.460626	1.39351	1.24069	1.37219	1.01274
itf00g31050	like COV	itf00g31050	Chr00	48893042	48893574	0.768268	0.334558	0	1.25973	0.122925	0.906598	0.139562	0.690187	0	0	0	0.0114271	0	0.100904	0.272108	0.164396
itf00g31090	Leucine-rich receptor-like protein kinase family protein	itf00g31090	Chr00	48940101	48942935	0	0	0	0	0	0	0	0	0	0	0	0	0	0	0	0
itf00g31100	Helicase protein with RING/U-box domain	itf00g31100	Chr00	48947074	48947888	0.142727	0.383091	0.215816	0.828613	2.7305	2.45005	3.13087	1.51549	0.0988562	0.861757	0	0.181215	2.26924	2.38528	2.75635	2.60496
itf00g31190	Mitochondrial transcription termination factor family protein	itf00g31190	Chr00	49060476	49064921	0	0	0.271966	0.482739	0	0	0.128237	0.049438	0.226498	0.309244	0.154463	0.0717765	0.160845	0.311897	0	0.00625365
itf00g31200	expansin A10	itf00g31200	Chr00	49065847	49068593	0	0	0	0	0	0	0	0	0	0	0	0	0	0	0	0
itf00g31230	adaptin family protein	itf00g31230	Chr00	49087832	49091632	0	0	0	0	0	0	0.0793955	0	0	0	0	0	0	0.0671715	0.0171127	0
itf00g31250	cytochrome P450, family 71, subfamily A, polypeptide	itf00g31250	Chr00	49131305	49134874	0	0.065151	0	0	0	0	0	0	0	0	0	0	0	0	0	0
itf00g31270	general transcription factor II H2	itf00g31270	Chr00	49157602	49159667	0	0	0	0	0	0	0	0	0	0	0	0	0	0	0	0
itf00g31310	pectin methylesterase inhibitor	itf00g31310	Chr00	49192669	49193200	0	0	0	0	0	0	0	0	0	0	0	0	0	0	0	0
itf00g31320	pectin methylesterase inhibitor	itf00g31320	Chr00	49194757	49195282	0	0	0	0	0	0	0	0	0.212161	0	0	0	0	0	0	0
itf00g31330	Calcium-binding EF-hand family protein	itf00g31330	Chr00	49196505	49197229	5.47925	5.55317	4.36213	3.51824	5.35549	3.70262	4.67035	2.26535	1.84162	5.0459	6.46125	5.45175	3.06411	2.40256	5.48772	4.59183
itf00g31340	embryo defective	itf00g31340	Chr00	49204741	49208023	1.28988	1.28167	1.25882	1.34396	1.17748	1.2589	1.2788	0.81037	1.43822	1.50063	0.691204	0.545232	1.46975	1.33183	0.448492	0.89586
itf00g31360	Protein kinase superfamily protein	itf00g31360	Chr00	49234887	49236240	0	0	0	0	0	0	0	0	0	0	0	0	0	0	0	0
itf00g31370	Protein kinase superfamily protein	itf00g31370	Chr00	49258261	49260723	0	0	0	0	0	0	0	0	0	0	0	0	0	0	0	0
itf00g31380	Reverse transcriptase-like domain containing protein	itf00g31380	Chr00	49263049	49263745	0	0	0	0	0	0	0	0	0	0	0	0	0	0	0	0
itf00g31410	cysteine-rich RLK (RECEPTOR-like protein kinase)	itf00g31410	Chr00	49283217	49285763	0	0	0	0	0	0	0	0	0	0	0	0	0	0	0	0
itf00g31440	RNA helicase, ATP-dependent, SK12/DOB1 protein	itf00g31440	Chr00	49321689	49326322	0	0	0	0	0	0	0	0	0	0	0	0	0	0	0	0
itf00g31490	dsRNA-binding domain-like superfamily protein	itf00g31490	Chr00	49363485	49364786	3.30748	3.51425	2.86965	2.57407	2.68508	2.98794	2.59479	2.53722	3.54205	3.19925	2.59833	2.33274	3.58814	3.48755	2.47852	2.25051
itf00g31590	GDSL-like Lipase/Acylhydrolase superfamily protein	itf00g31590	Chr00	49525949	49528012	0	0	0	0	0	0	0	0	0	0	0	0	0	0	0	0
itf00g31600	GDSL-like Lipase/Acylhydrolase superfamily protein	itf00g31600	Chr00	49531076	49531550	0	0	0	0	0	0	0	0	0	0	0	0	0	0	0	0
itf00g31660	DNAse I-like superfamily protein	itf00g31660	Chr00	49596084	49596984	0	0	0	0	0	0	0	0	0	0	0	0	0	0	0	0
itf00g31720	plant U-box	itf00g31720	Chr00	49647409	49649634	6.11751	5.9048	5.28456	5.78025	5.83082	6.3478	5.32574	5.91003	2.60517	4.45337	4.6591	5.12725	3.98957	3.8472	4.82915	5.91763
itf00g31730	histidine triad nucleotide-binding	itf00g31730	Chr00	49650943	49653548	1.90774	2.19182	1.22506	1.4487	1.24073	1.61835	1.03617	0.189305	1.35515	1.0199	0.554868	0.669983	1.76773	1.84679	0.89923	0.843102
itf00g31770	AGAMOUS-like	itf00g31770	Chr00	49668653	49668953	0	0	0	0	0	0	0	0	0	0	0	0	0	0	0	0
itf00g31780	PATATIN-like protein	itf00g31780	Chr00	49686824	49688474	1.92083	1.7609	0.856433	0.898929	0.840136	1.12787	0.0609337	0.501154	3.22118	2.7758	1.06571	1.42072	2.19889	2.92454	0.603208	0.813332
itf00g31820	hypothetical protein	itf00g31820	Chr00	49711297	49712617	0	0	0	0	0	0	0	0	0	0	0	0	0	0	0	0
itf00g31840	RNA-binding (RRM/RBD/RNP motifs) family protein	itf00g31840	Chr00	49760293	49763154	1.61522	1.54558	2.13793	2.11457	1.38549	1.68647	1.60319	2.02201	0.225959	0.398999	0.0653556	0.0158102	1.0502	0.923911	0.206794	0.470436
itf00g31860	cysteine-rich RLK (RECEPTOR-like protein kinase)	itf00g31860	Chr00	49779471	49782000	0	0	0	0	0	0	0	0	0	0	0	0	0	0	0	0
itf00g31870	cysteine-rich RLK (RECEPTOR-like protein kinase)	itf00g31870	Chr00	49786725	49787145	0	0	0	0	0	0	0	0	0	0	0	0	0	0	0	0
itf00g31890	cytochrome P450, family 83, subfamily B, polypeptide	itf00g31890	Chr00	49802994	49806876	0	0	0	0	0.0879014	0	0.368831	0.0234914	0	0	0	0	0.339885	0.0611913	0	0
itf00g31960	Peroxidase superfamily protein	itf00g31960	Chr00	49910556	49911331	0	0	0	0	0	0	0	0	0	0	0	0	0	0	0	0
itf00g31980	conserved hypothetical protein	itf00g31980	Chr00	49915370	49915673	2.87723	2.68597	2.9098	2.34172	2.396	2.58729	2.58794	3.18746	1.89065	1.47667	1.38456	2.55305	2.02014	1.92631	1.37253	1.991
itf00g32000	Root hair defective 3 GTP-binding protein (RHD3)	itf00g32000	Chr00	49918426	49920252	0	0	0.104691	0	0.190025	0.280238	0.538419	0.411428	0	0	0	0	0.137255	0	0	0.138453
itf00g32040	heat shock protein 18.2	itf00g32040	Chr00	49953584	49954067	3.08442	1.63783	4.47887	5.5712	3.64504	4.91113	5.87411	7.91349	0	2.04053	4.1025	6.94203	1.04706	0.765574	6.03033	7.28484
itf00g32050	heat shock protein 18.2	itf00g32050	Chr00	49957858	49958341	0	0	0	0.0449032	0.681154	1.82355	2.84056	5.25342	0	0	0.141224	3.3965	0	0	3.73231	4.77417
itf00g32070	conserved hypothetical protein	itf00g32070	Chr00	49965590	49970015	4.19082	4.14378	3.88303	3.91846	4.19103	4.1024	3.89595	3.92838	5.27831	4.82271	3.63511	3.54395	4.67035	4.73978	3.63604	3.93048
itf00g32090	elicitor-activated gene 3-2	itf00g32090	Chr00	49978888	49980808	6.81463	6.64693	6.31608	5.21258	6.27351	3.84691	5.52059	2.61264	5.39386	6.04919	4.915	4.63558	6.56103	6.53123	4.83516	3.80596
itf00g32100	elicitor-activated gene 3-2	itf00g32100	Chr00	49984451	49986503	0	0	0	0	0	0.743927	0	0.369152	0	0	0	0	0	0	0	0.332992
itf00g32110	NB-ARC domain-containing disease resistance protein	itf00g32110	Chr00	49989639	49991660	0	0	0	0	0	0	0	0	0	0	0	0	0	0	0	0
itf00g32170	zinc ion binding;nucleic acid binding	itf00g32170	Chr00	50040991	50042740	0	0	0	0	0	0	0	0	0	0	0	0	0	0	0	0
itf00g32210	hypothetical protein	itf00g32210	Chr00	50085062	50086098	0	0	0	0	0	0	0	0	0	0	0	0	0	0	0	0
itf00g32290	Transcription elongation factor (TFIIS) family protein	itf00g32290	Chr00	50173666	50175628	3.05409	2.85114	3.20632	2.75555	1.99676	1.51974	2.11313	1.47021	2.9412	3.06413	3.02436	2.64069	2.6186	2.52539	2.56183	1.77003
itf00g32370	Ribonuclease inhibitor	itf00g32370	Chr00	50290725	50293771	1.92636	2.14764	2.53601	1.91818	1.80568	1.0742	2.0756	1.289	1.70602	1.88159	2.34359	1.81673	1.93676	1.97606	2.02913	1.65515
itf00g32380	Tetratricopeptide repeat (TPR)-like superfamily protein	itf00g32380	Chr00	50294681	50297281	0.369759	0.123789	0.485445	0.816278	0.0670128	1.47561	0.0951423	1.56262	0.914378	0.566453	0	0	0.524581	0.421079	0	0.158309
itf00g32400	UDP-Glycosyltransferase superfamily protein	itf00g32400	Chr00	50302726	50304399	0	0	0	0	0	0.00156194	0	0	0.0467139	0	0	0	0	0.024716	0	0
itf00g32410	Protein of unknown function (DUF3506)	itf00g32410	Chr00	50306101	50307812	0	0	0	0	0.0116856	0.580924	0.104655	0.272178	0	0	0	0	0.240586	0	0	0
itf00g32420	UDP-Glycosyltransferase superfamily protein	itf00g32420	Chr00	50308365	50309775	0	0	0	0	0	0	0	0	0	0	0	0	0	0	0	0
itf00g32450	UDP-glucosyltransferase 74F2	itf00g32450	Chr00	50339871	50341560	1.51956	1.52544	2.16596	2.31824	0	0.380187	0.270635	0.232061	1.55702	1.22375	1.19223	1.35371	0.173531	0.557348	0.085706	0.233154
itf00g32460	BAK1-interacting receptor-like kinase	itf00g32460	Chr00	50342101	50344093	0	0	0	0	0	0	0	0	0	0	0	0	0	0	0	0
itf00g32470	Transcription factor IIIC, subunit	itf00g32470	Chr00	50358873	50360503	0.313368	0.661397	0.1616	0.12218	0	0	0	0	0.143041	0.0852402	0.134418	0	0	0	0	0
itf00g32500	Regulator of chromosome condensation (RCC1) family protein	itf00g32500	Chr00	50442791	50444127	0.100964	0.0271562	0.417471	0.158646	0.0319482	0.291595	0.603544	0.615713	0.192762	0.293027	0	0.048535	0.189811	0.118862	0	0.121663
itf00g32520	ADP glucose pyrophosphorylase	itf00g32520	Chr00	50458106	50459162	3.07697	3.09779	2.53007	2.40507	1.66694	2.33971	1.70819	1.43189	2.80367	3.62964	2.76336	2.35048	2.50448	2.29792	1.66089	1.76383
itf00g32570	SUPPRESSOR OF AUXIN RESISTANCE1	itf00g32570	Chr00	50507508	50512701	2.58748	2.51194	2.92969	1.74032	2.67027	1.61686	2.58025	2.0921	1.73796	2.07949	2.38265	1.89013	2.58432	2.66325	2.46887	1.60307
itf00g32610	Plant protein of unknown function (DUF247)	itf00g32610	Chr00	50586293	50586623	0	0	0	0	0	0	0	0	0	0	0	0	0	0	0	0
itf00g32620	Cytochrome P450 superfamily protein	itf00g32620	Chr00	50587580	50589830	3.10552	2.17205	3.54883	4.83338	4.29262	4.61701	5.31963	5.82607	0	0.912328	0.346202	2.21113	3.15716	2.73807	2.6522	4.40961
itf00g32630	HXXXD-type acyl-transferase family protein	itf00g32630	Chr00	50607808	50609164	0	0	0	0	0	0	0	0	0	0	0	0	0.275825	0.0267947	0	0
itf00g32640	hypothetical protein	itf00g32640	Chr00	50613573	50618956	0	0	0	0	0	0	0.0465015	0	0	0	0	0	0	0	0	0
itf00g32670	glutamate receptor 2.8	itf00g32670	Chr00	50656220	50662213	0	0	0	0	0	0	0	0	0	0	0	0	0	0	0	0
itf00g32680	auxin-induced protein	itf00g32680	Chr00	50666989	50669886	5.74262	5.82669	6.15839	6.20814	5.20085	4.73215	5.29909	4.7149	4.85369	5.52387	3.90409	4.56979	5.56863	5.3728	3.83235	4.2826
itf00g32690	Protein of unknown function (DUF1218)	itf00g32690	Chr00	50676115	50676690	0	0	0	0	0	0	0	0	0	0	0	0	0	0	0	0
itf00g32700	Protein of unknown function (DUF1218)	itf00g32700	Chr00	50681238	50683247	6.03261	5.88759	5.46862	5.62759	5.8105	6.50674	5.58756	5.46139	6.58692	6.31788	5.61028	5.69861	6.33138	6.19211	5.41666	5.77023
itf00g32760	Ribosomal protein S3 family protein	itf00g32760	Chr00	50761899	50764590	8.28131	8.06882	7.9619	8.21551	7.7876	8.32312	7.53538	7.85232	9.03959	8.45284	8.05733	8.33458	8.27159	8.54002	7.6067	7.91975
itf00g32850	Calcium-binding EF-hand family protein	itf00g32850	Chr00	50827365	50827919	0	0	0	0	0	1.12925	0	0.319206	0.659375	0.931553	0	0	0.452233	0.670055	0	0.154825
itf00g32860	NB-ARC domain-containing disease resistance protein	itf00g32860	Chr00	50852120	50854109	0.171628	0.0737338	0	0	1.33807	0.269611	0.860964	0	0	0.0180103	0	0	1.52781	1.45166	0.164362	0
itf00g32890	Protein prenylyltransferase superfamily protein	itf00g32890	Chr00	50871287	50873902	0.211487	0.322865	0.111418	0	0.0266876	0	0	0	0.0430643	0	0.0545204	0	0.137646	0	0	0
itf00g32900	3-dehydroquinate synthase, putative	itf00g32900	Chr00	50873740	50876380	0.656911	0.97517	0.983897	1.1182	0.696799	0.836852	0.976418	0.403214	1.42449	1.14898	0.660656	0.468619	0.887344	0.833946	0.462021	0.312028
itf00g32970	zinc ion binding;nucleic acid binding	itf00g32970	Chr00	50920179	50923892	0	0	0	0	0	0	0	0	0	0	0	0	0	0	0	0
itf00g33000	zinc ion binding;nucleic acid binding	itf00g33000	Chr00	50933694	50935854	0	0	0	0	0	0	0	0	0	0	0	0	0	0	0	0
itf00g33020	defective in meristem silencing	itf00g33020	Chr00	50939197	50942986	0	0	0	0	0	0.143603	0	0	0	0	0	0	0	0	0	0
itf00g33040	Haloacid dehalogenase-like hydrolase (HAD) superfamily protein	itf00g33040	Chr00	50955554	50955815	0	0	0	0	0	0	0	0	0	0	0	0	0	0	0	0
itf00g33080	RAB GTPase homolog A1F	itf00g33080	Chr00	50994584	50994899	2.67485	2.42862	2.21168	2.00323	2.40438	2.77733	1.73747	1.80128	3.19342	2.96378	3.24296	2.94639	2.81936	2.82355	3.36227	3.44937
itf00g33100	zinc knuckle (CCHC-type) family protein	itf00g33100	Chr00	51016660	51019168	3.69699	3.46277	3.79418	3.70785	3.4684	3.08051	3.76154	2.88677	3.38104	3.15812	2.6461	2.63779	3.51832	3.48621	2.53716	2.51431
itf00g33130	cytochrome P450, family 71, subfamily B, polypeptide	itf00g33130	Chr00	51047764	51049807	0	0	0	0	0	0	0	0	0	0	0	0	0	0	0	0
itf00g33160	hypothetical protein	itf00g33160	Chr00	51070402	51072764	0	0	0	0	0	0	0	0	0	0	0	0	0	0	0	0
itf00g33180	Pathogenesis-related thaumatin superfamily protein	itf00g33180	Chr00	51090026	51091657	4.70827	5.05691	3.80424	5.11341	3.20676	5.25906	2.5778	4.95971	3.72195	4.31702	2.19096	3.01322	3.87987	4.11584	1.28492	2.49797
itf00g33200	delta subunit of Mt ATP synthase	itf00g33200	Chr00	51115627	51119309	6.36673	6.36975	5.98462	5.93583	6.08916	6.45784	5.86508	5.72983	6.9837	6.72367	6.38981	6.30629	6.5595	6.72139	6.1771	6.03226
itf00g33220	hypothetical protein	itf00g33220	Chr00	51128061	51130123	0	0	0	0	0	0	0	0	0	0	0	0	0	0	0	0
itf00g33250	DNAJ heat shock family protein	itf00g33250	Chr00	51158872	51160238	0.370194	0.0900489	0	0.0220659	0	0.720089	0	0.0223339	0	0	0	0.00326371	0	0	0	0.0118567
itf00g33320	Terpenoid cyclases/Protein prenyltransferases superfamily protein	itf00g33320	Chr00	51263723	51264664	0	0	0	0	0	0	0	0	0.0820741	0.187205	0	0	0	0.0792073	0	0
itf00g33360	zinc ion binding;nucleic acid binding	itf00g33360	Chr00	51296776	51299104	0	0	0	0	0	0	0	0	0	0	0	0	0	0	0	0
itf00g33370	DNAse I-like superfamily protein	itf00g33370	Chr00	51299127	51302415	0	0	0	0	0	0	0	0	0	0	0	0	0	0	0	0
itf00g33380	DNAse I-like superfamily protein	itf00g33380	Chr00	51313707	51317704	0	0	0	0	0	0	0	0	0	0	0	0	0	0	0	0
itf00g33390	zinc ion binding;nucleic acid binding	itf00g33390	Chr00	51317727	51320082	0	0	0	0	0	0	0	0	0	0	0	0	0	0	0	0
itf00g33410	Pyridoxal phosphate (PLP)-dependent transferases superfamily protein	itf00g33410	Chr00	51343468	51345135	3.23381	3.56376	3.81737	2.26219	4.1438	3.09964	4.40071	3.16306	5.59338	5.08416	2.73973	1.91309	5.24674	5.3931	2.85323	2.79581
itf00g33440	hypothetical protein	itf00g33440	Chr00	51375244	51375517	2.20001	3.49568	4.23196	3.80343	4.1313	4.34792	4.85693	5.04966	3.58298	3.76659	4.05864	4.26038	4.25324	4.40088	4.85181	4.81362
itf00g33480	zinc ion binding;nucleic acid binding	itf00g33480	Chr00	51378220	51380359	0	0	0	0	0	0	0	0	0	0	0	0	0	0	0	0
itf00g33490	DNAse I-like superfamily protein	itf00g33490	Chr00	51380382	51383667	0	0	0	0	0	0	0	0	0	0	0	0	0	0	0	0
itf00g33510	hypothetical protein	itf00g33510	Chr00	51387401	51388577	2.32345	2.57859	2.77562	2.77661	3.03899	2.58753	3.11994	2.21681	2.21955	2.54742	3.21365	2.70483	3.14151	3.18204	3.35001	2.8966
itf00g33550	Disease resistance protein (TIR-NBS-LRR class) family	itf00g33550	Chr00	51427307	51430487	1.50694	2.42185	1.5418	3.20989	0.282403	2.22289	0.140841	3.12476	0.315025	2.32338	0.281757	1.09907	0.627969	0.36706	0	0.405055
itf00g33560	Ankyrin repeat family protein	itf00g33560	Chr00	51432128	51433229	0	0	0	0	0	0	0	0	0	0	0	0	0	0	0	0
itf00g33580	NOD26-like intrinsic protein 1;2	itf00g33580	Chr00	51489824	51491767	0	0	0	0	0	0	0	0	0	0	0	0	0	0	0	0
itf00g33600	Uridine diphosphate glycosyltransferase 74E2	itf00g33600	Chr00	51499640	51501220	0.335497	0.385135	0.212318	0.380643	0	0	0	0	0	0.124295	0.341053	0.467463	0	0	0	0
itf00g33610	hypothetical protein	itf00g33610	Chr00	51504624	51505598	0	0	0	0	0	0	0	0	0	0	0	0	0	0	0	0
itf00g33650	zinc ion binding;nucleic acid binding	itf00g33650	Chr00	51539104	51541264	0	0	0	0	0	0	0	0	0	0	0	0	0	0	0	0
itf00g33660	DNAse I-like superfamily protein	itf00g33660	Chr00	51541371	51544925	0	0	0	0	0	0	0	0	0	0	0	0	0	0	0	0
itf00g33720	Protein of unknown function, DUF538	itf00g33720	Chr00	51591155	51591476	0	0	0.247048	0	0	0	0	0	0.0391703	0	0	0	0	0	0	0
itf00g33730	cytochrome P450, family 96, subfamily A, polypeptide	itf00g33730	Chr00	51600613	51602743	0	0	0	0	0	0	0	0	0	0	0	0	0	0	0	0
itf00g33740	cytochrome P450, family 96, subfamily A, polypeptide	itf00g33740	Chr00	51604060	51604974	0	0	0	0	0	0	0	0	0	0	0	0	0	0	0	0
itf00g33750	cytochrome P450, family 96, subfamily A, polypeptide	itf00g33750	Chr00	51605443	51605875	0	0	0	0	0	0	0	0	0	0	0	0	0	0	0	0
itf00g33770	cytochrome P450, family 707, subfamily A, polypeptide	itf00g33770	Chr00	51621382	51623264	0	0	0	0	0	0	0	0	0	0	0.0644156	0	0	0	0	0
itf00g33860	Bifunctional inhibitor/lipid-transfer protein/seed storage 2S albumin superfamily protein	itf00g33860	Chr00	51688284	51688721	0.339629	0.875767	0	0	0.567198	0	0	0	4.73208	2.92506	3.12611	0	4.18827	4.92021	2.78839	0.11085
itf00g33900	magnesium-protoporphyrin IX methyltransferase	itf00g33900	Chr00	51741850	51744371	2.84403	2.70341	2.29449	2.55025	2.13071	2.78327	2.40795	2.40389	2.59859	2.29458	0.810234	1.60555	2.97751	2.95073	0.455199	1.2258
itf00g33910	phosphoenolpyruvate carboxylase kinase	itf00g33910	Chr00	51749618	51750437	1.57476	2.25776	2.38803	0.765391	1.86019	1.91608	2.19746	2.36208	4.47994	4.08431	2.59323	2.11179	2.50385	2.67526	1.9433	0.960918
itf00g33960	zinc ion binding;nucleic acid binding	itf00g33960	Chr00	51806831	51808364	0	0	0	0	0	0	0	0	0	0	0	0	0	0	0	0
itf00g33970	DNAse I-like superfamily protein	itf00g33970	Chr00	51808453	51812170	0	0	0	0	0	0	0	0	0	0	0	0	0	0	0	0
itf00g34010	cytochrome p450 79a2	itf00g34010	Chr00	51822940	51824858	0	0	0	0	0	0	0	0	0	0	0	0	0	0	0	0
itf00g34020	cytochrome P450, family 79, subfamily B, polypeptide	itf00g34020	Chr00	51824836	51825463	0	0	0	0	0	0	0	0	0	0	0	0	0	0	0	0
itf00g34030	SAUR-like auxin-responsive protein family	itf00g34030	Chr00	51828875	51829286	0	0	0	0	1.47768	0	0.274373	0.426772	0	0	0	0	0.335599	0.331805	0	0
itf00g34060	hydroxy methylglutaryl CoA reductase	itf00g34060	Chr00	51848918	51850454	1.73949	0.902693	0.550898	0.210245	0.0686564	0	0	0	0	0.734987	0.545076	0.166326	0	0	0	0
itf00g34070	hydroxy methylglutaryl CoA reductase	itf00g34070	Chr00	51851664	51852450	5.43705	4.97569	4.6026	2.86656	4.90414	2.68928	4.35799	1.15979	0.993536	3.67098	3.33454	1.88404	2.5043	2.21471	3.02265	1.20323
itf00g34090	UDP-Glycosyltransferase superfamily protein	itf00g34090	Chr00	51881558	51883034	0	0	0	0	0	0	0	0	0.26174	0	0	0	0	0	0	0
itf00g34110	purine permease	itf00g34110	Chr00	51931275	51932770	0	0	0	0	0	0	0	0	0	0	0	0	0	0	0	0
itf00g34130	hypothetical protein	itf00g34130	Chr00	51939355	51939718	0	0	0	0	0	0	0	0	0	0	0	0	0	0	0	0
itf00g34150	zinc ion binding;nucleic acid binding	itf00g34150	Chr00	51960517	51961969	0	0	0	0	0	0	0	0	0	0	0	0	0	0	0	0
itf00g34210	serine carboxypeptidase-like	itf00g34210	Chr00	52007750	52011302	0	0	0	0	0	0	0	0	0	0	0	0	0	0	0	0
itf00g34250	receptor like protein	itf00g34250	Chr00	52023390	52025906	0	0	0	0.0187976	0	0	0	0	0	0	0	0	0	0	0	0
itf00g34300	Cellulase (glycosyl hydrolase family 5) protein	itf00g34300	Chr00	52113856	52115772	0	0	0	0	0	0	0	0	0	0	0	0	0	0	0	0
itf00g34350	arginine biosynthesis protein ArgJ family	itf00g34350	Chr00	52177118	52178432	0.806261	1.0557	0.608146	0.486784	1.21286	1.47636	1.20748	1.4224	0.814295	0.793985	0.207685	0.536638	1.05895	1.21277	1.30282	0.760852
itf00g34360	Kinase interacting (KIP1-like) family protein	itf00g34360	Chr00	52182814	52183354	0	0	0	0	1.58792	0	0.918185	0.0960014	0	0	0.165866	0	0.0995501	0.0385842	0.339291	0
itf00g34460	phloem protein 2-B1	itf00g34460	Chr00	52237054	52238030	0	0	0	0	0	0	0	0	0	0	0	0	0	0	0	0
itf00g34480	O-methyltransferase	itf00g34480	Chr00	52257485	52260424	5.71445	6.05022	5.22323	5.83651	4.75923	5.06959	4.88985	4.9112	6.3425	6.04956	5.84454	6.28141	5.56087	5.63283	5.43527	5.62541
itf00g34530	conserved hypothetical protein	itf00g34530	Chr00	52285940	52287182	4.74407	4.67336	4.908	5.18066	4.42461	4.87163	4.637	4.72643	4.75026	4.72806	3.48309	4.16395	4.80803	4.87571	3.61609	4.2464
itf00g34570	zinc ion binding;nucleic acid binding	itf00g34570	Chr00	52319313	52320924	0	0	0	0	0	0	0	0	0	0	0	0	0	0	0	0
itf00g34580	DNAse I-like superfamily protein	itf00g34580	Chr00	52320968	52324198	0	0	0	0	0	0	0	0	0	0	0	0	0	0	0	0
itf00g34640	acyl activating enzyme	itf00g34640	Chr00	52373139	52375323	2.01775	2.36228	2.72169	2.20734	2.402	1.49313	1.98365	2.30371	4.77858	3.71637	1.19182	1.3497	3.70408	4.18529	0.925029	1.00122
itf00g34670	Ribosomal protein S24e family protein	itf00g34670	Chr00	52426749	52429833	4.92794	4.98028	5.04964	5.04935	5.01495	5.22727	5.03403	4.66842	5.09066	4.99251	4.6389	4.658	5.14953	5.08085	4.85675	4.86831
itf00g34680	conserved hypothetical protein	itf00g34680	Chr00	52430742	52431218	3.87404	3.97947	4.25114	4.07482	4.03345	3.59736	4.46426	3.56616	3.16922	3.45836	4.12397	4.06168	3.78779	3.70359	4.30972	4.23783
itf00g34700	homeodomain GLABROUS	itf00g34700	Chr00	52434629	52437214	0	0	0	0	0	0	0	0	0	0	0	0	0	0	0	0
itf00g34730	GroES-like zinc-binding dehydrogenase family protein	itf00g34730	Chr00	52486883	52491597	0.0917421	0.713224	0	0	2.27547	1.69479	1.45188	2.20324	1.64623	1.2067	0.984794	0	3.2501	3.50174	2.66818	1.78257
itf00g34750	F-box and associated interaction domains-containing protein	itf00g34750	Chr00	52531049	52531400	0	0	0	0	0	0	0	0	0	0	0	0	0	0	0	0
itf00g34770	UDP-Glycosyltransferase superfamily protein	itf00g34770	Chr00	52540966	52542799	0	0.1546	0	0	0	0.0580209	0	0	0.544843	0.693738	0.0341168	0.081194	0.765207	0.776219	0	0
itf00g34780	hypothetical protein	itf00g34780	Chr00	52547464	52548392	0	0	0	0	0	0	0	0	0	0	0	0	0	0	0	0
itf00g34810	cAMP-regulated phosphoprotein 19-related protein	itf00g34810	Chr00	52599946	52601271	0	0.00141826	0	0	0	0	0	0	0	0	0	0	0	0	0	0.506852
itf00g34820	NAD(P)-binding Rossmann-fold superfamily protein	itf00g34820	Chr00	52601644	52601944	2.14298	2.54662	1.96418	0.674543	3.18028	1.0046	2.64258	0.160493	1.90902	2.45542	2.88163	1.43304	2.38777	2.86169	2.85584	1.20736
itf00g34830	hypothetical protein	itf00g34830	Chr00	52604378	52604757	0.312527	1.00057	1.46708	0	1.36269	1.56509	0	0.223178	1.91948	0.32965	0.304437	0.944042	3.49053	3.54815	0.142376	0.397248
itf00g34920	RNA-directed DNA polymerase (reverse transcriptase)-related family protein	itf00g34920	Chr00	52634677	52637947	0	0	0	0	0	0	0	0	0	0	0	0	0	0	0	0
itf00g34940	Ribosomal protein S13/S18 family	itf00g34940	Chr00	52646609	52649256	4.79285	4.73145	4.41866	4.68011	3.45646	4.39507	3.52657	4.37626	5.34796	4.60035	3.78568	3.88933	4.35789	4.54393	3.26173	3.96869
itf00g34950	hydroxyproline-rich glycoprotein family protein	itf00g34950	Chr00	52650084	52650345	3.60548	4.17125	3.51405	3.37579	4.15778	5.6665	5.02789	6.57182	5.51905	4.77503	3.98893	4.04684	5.89711	5.68746	5.42142	6.12117
itf00g35010	diphthamide synthesis DPH2 family protein	itf00g35010	Chr00	52719536	52719848	0	0	0	0	0	0	0	0	0	0	0	0	0	0	0	0
itf00g35050	Kunitz family trypsin and protease inhibitor protein	itf00g35050	Chr00	52737118	52737994	1.32877	0.607443	1.83498	0.61899	0.443346	0.36707	0.969201	0.482761	4.18274	2.76331	0.766746	1.50044	2.62926	3.39998	0.53506	1.12863
itf00g35100	cell wall / vacuolar inhibitor of fructosidase	itf00g35100	Chr00	52785353	52785788	0	0	0	0	0	0	0	0	0	0	0	0	0	0	0	0
itf00g35140	Nucleotide-sugar transporter family protein	itf00g35140	Chr00	52819005	52819744	0.156593	0.065984	0	0.155322	0	0	0	0	0	0	0.19036	0.390562	0	0	0.0881162	0
itf00g35150	6-phosphogluconate dehydrogenase family protein	itf00g35150	Chr00	52820087	52823268	0.00646628	0	0.0417206	0	0	0	0.0939406	0	0.146404	0	0.00609765	0	0.185939	0.142931	0.0462633	0.0287983
itf00g35170	conserved hypothetical protein	itf00g35170	Chr00	52840802	52841662	0.2031	0	0	0.0064521	0	1.67142	0	1.12158	2.38742	1.10351	0	0	0.82285	0.871269	0	0
itf00g35180	myb domain protein	itf00g35180	Chr00	52849568	52849985	0	0	0	0	0	0	0	0	0	0	0	0	0	0	0	0
itf00g35210	metacaspase	itf00g35210	Chr00	52874712	52877143	0	0	0	0	0	0	0	0	0.167604	0	0	0	0.181695	0	0	0
itf00g35230	hypothetical protein	itf00g35230	Chr00	52905574	52905969	0	0	0	0	0	0	0	0	0	0	0	0	0	0	0	0
itf00g35270	Protein of unknown function (DUF707)	itf00g35270	Chr00	52937272	52939885	0	0	0	0	0	0	0	0	0	0	0	0	0	0	0	0
itf00g35330	Mitochondrial substrate carrier family protein	itf00g35330	Chr00	52997497	53001065	4.26705	4.20454	3.99946	3.71942	3.93491	4.71933	3.62108	3.37408	5.79273	5.16825	5.34429	5.00409	4.35442	4.49604	4.60531	4.47648
itf00g35360	Vacuolar ATPase assembly integral membrane protein VMA21-like domain	itf00g35360	Chr00	53018801	53021760	3.57748	3.56229	3.35391	3.37757	3.07003	3.37819	3.07415	3.00447	3.47124	3.68192	2.79801	2.27284	2.9667	2.91348	2.85679	2.38895
itf00g35380	zinc ion binding;nucleic acid binding	itf00g35380	Chr00	53026855	53028410	0	0	0	0	0	0	0	0	0	0	0	0	0	0	0	0
itf00g35410	Ubiquitin-like superfamily protein	itf00g35410	Chr00	53047573	53048628	0.0608685	0.25956	0.342253	0.326813	0.191801	0	0.173339	0	1.44881	1.12621	0	0	0.811771	1.48828	0	0
itf00g35480	hypothetical protein	itf00g35480	Chr00	53102366	53103006	0.557603	0.86037	0.828127	0.613335	1.65461	1.09918	1.57625	1.73269	0.132108	0.543192	1.17189	0.512703	1.77905	1.37919	2.75103	2.46629
itf00g35590	conserved hypothetical protein	itf00g35590	Chr00	53237181	53239740	2.49526	2.30696	2.62791	2.26468	2.30272	2.47649	2.51215	2.15122	3.25019	2.27438	2.08129	1.96504	2.52512	2.66339	2.00075	2.20432
itf00g35630	Cation efflux family protein	itf00g35630	Chr00	53258845	53261290	1.0298	1.23082	0.777086	0.851923	1.067	1.39486	0.494675	1.05288	0.800488	0.826062	0.308418	0.376446	0.800935	1.23982	0.535687	0.806472
itf00g35650	hypothetical protein	itf00g35650	Chr00	53310165	53310848	4.79921	4.87046	4.58778	4.37814	3.05601	3.36495	2.97125	1.66479	5.0276	4.69146	5.24749	4.4387	3.36733	3.4286	4.07374	3.20331
itf00g35670	ethylene-responsive element binding factor	itf00g35670	Chr00	53320065	53320653	0	0	0	0	0	0	0	0	0	0	0	0	0	0	0	0
itf00g35690	hypothetical protein	itf00g35690	Chr00	53349066	53349659	0	0	0	0	0	0	0	0	0	0	0	0	0	0	0	0
itf00g35700	GDSL-like Lipase/Acylhydrolase superfamily protein	itf00g35700	Chr00	53350449	53350713	1.65995	3.21103	2.41859	2.11411	0	0	0.0178789	0	2.95393	2.55661	3.42543	3.16421	1.14953	0.629286	0.0522198	0
itf00g35730	Disease resistance-responsive (dirigent-like protein) family protein	itf00g35730	Chr00	53375115	53375691	1.71772	2.53148	0	0	3.42904	3.97027	0.528886	2.46403	5.69496	3.51578	2.10111	1.31713	4.05865	4.28616	2.50971	3.76826
itf00g35760	RmlC-like cupins superfamily protein	itf00g35760	Chr00	53393516	53394288	0	0	0	0	0	0	0	0	2.80833	0.975554	0	0	0.860629	1.40471	0.230058	0
itf00g35820	embryo defective	itf00g35820	Chr00	53445994	53447042	1.57378	1.64537	2.19254	1.51439	2.22772	2.42769	2.90248	1.95848	1.71806	2.25246	1.99704	1.04414	2.87694	2.5458	2.53444	1.1138
itf00g35830	UDP-Glycosyltransferase superfamily protein	itf00g35830	Chr00	53457740	53459111	0	0	0	0	0	0	0	0	0	0	0	0	0	0	0	0
itf00g35840	TCP family transcription factor	itf00g35840	Chr00	53474963	53477095	0	0	0	0	0	0	0	0	0	0	0	0	0	0	0	0
itf00g35860	hypothetical protein	itf00g35860	Chr00	53500777	53501128	0	0	0	0	0	0	0	0	0	0	0	0	0	0	0	0.0425774
itf00g35870	Pentatricopeptide repeat (PPR) superfamily protein	itf00g35870	Chr00	53502578	53504147	0	0	0	0	0	0	0	0	0	0	0	0	0	0	0	0
itf00g35930	Protein of unknown function (DUF155)	itf00g35930	Chr00	53558585	53560921	2.86238	2.86756	2.92678	2.77432	2.87312	2.45353	2.89205	2.31879	2.62238	2.24978	2.63249	2.45974	2.71241	2.60305	2.39926	2.56527
itf00g36010	Ribosomal protein S26e family protein	itf00g36010	Chr00	53620842	53622812	6.37381	6.14649	6.03709	6.42527	5.68224	6.49042	5.65194	5.79367	7.60141	6.90232	6.10666	6.3344	6.15047	6.50568	5.45268	5.93161
itf00g36050	hypothetical protein	itf00g36050	Chr00	53644086	53644953	2.95841	2.53906	2.73607	2.24756	2.52353	3.64155	3.30849	3.21182	1.72095	0	2.71567	1.81923	2.95368	0.990223	1.62527	1.96942
itf00g36150	TARGET OF MONOPTEROS	itf00g36150	Chr00	53720510	53722114	2.37283	2.44215	2.90671	2.56133	2.63854	2.53991	2.74601	2.57277	2.10793	3.04274	2.169	1.78979	2.70334	2.78119	2.25389	1.5854
itf00g36160	GTP binding Elongation factor Tu family protein	itf00g36160	Chr00	53731838	53733701	1.23314	1.30218	1.10618	1.31614	2.78905	3.49335	2.49006	2.81262	2.06752	1.86604	0.980683	1.1481	3.60615	3.48197	2.05608	2.3692
itf00g36200	1-aminocyclopropane-1-carboxylic acid (acc) synthase	itf00g36200	Chr00	53747913	53749171	3.71046	4.01424	4.05078	1.62742	3.30452	0.442208	2.48505	0	2.03355	4.28734	3.68243	2.28546	2.22949	2.22174	2.55032	1.07027
itf00g36230	Ca-2+ dependent nuclease	itf00g36230	Chr00	53771863	53772950	1.38204	1.59081	1.76797	2.0842	2.06649	2.36003	2.32132	2.08893	1.72322	1.51958	0.576274	0.522651	2.96235	2.99696	1.45331	1.6226
itf00g36290	hypothetical protein	itf00g36290	Chr00	53826647	53827672	3.45385	3.24481	3.19133	3.18971	3.38229	3.63754	3.35762	3.27201	2.9823	2.29483	2.02365	2.56299	3.59637	3.33552	3.0146	3.42087
itf00g36310	DUF4283 domain containing protein	itf00g36310	Chr00	53833843	53835118	0	0	0	0	0	0	0	0	0	0	0	0	0	0	0	0
itf00g36320	DNAse I-like superfamily protein	itf00g36320	Chr00	53835318	53837363	0	0	0	0	0	0	0	0	0	0	0	0	0	0	0	0
itf00g36350	hypothetical protein	itf00g36350	Chr00	53846462	53846777	0.817533	1.34757	1.81221	1.70288	1.00095	0.485351	0.698685	0.417896	0.147356	1.0647	0.886949	0.536121	0.430517	0.423523	1.05507	0.445646
itf00g36400	PYRIMIDINE B	itf00g36400	Chr00	53883766	53885459	2.82651	2.7031	2.80825	2.78011	4.00911	3.75517	4.44394	3.74808	2.81734	2.51236	1.59803	1.69825	4.04917	3.90052	3.56496	3.45402
itf00g36410	Calcium-dependent lipid-binding (CaLB domain) plant phosphoribosyltransferase family protein	itf00g36410	Chr00	53893984	53896739	0	0	0	0	0	0	0	0	0	0	0	0	0	0	0	0
itf00g36460	anthranilate synthase	itf00g36460	Chr00	53934419	53939173	0.84645	0.482086	0.386354	0.596231	0	0.113282	0	0.0136982	0.863301	0.763364	0.320563	0.398807	0	0	0	0
itf00g36470	Outer arm dynein light chain 1 protein	itf00g36470	Chr00	53941288	53943607	4.03475	4.24907	4.44742	4.74199	4.24708	3.76553	4.47423	3.93825	3.56177	3.75822	4.16489	3.45259	3.82552	3.80504	4.32609	3.99838
itf00g36530	hypothetical protein	itf00g36530	Chr00	53997128	53998370	0	0	0	0	0	0	0	0	0	0	0	0	0.455196	0.0687905	0	0
itf00g36550	heat shock cognate protein 70-1	itf00g36550	Chr00	54006690	54008238	0	0	0	0	0	0	0	0	0	0	0	0.318325	0	0	0	0.0553115
itf00g36610	amine oxidase	itf00g36610	Chr00	54054574	54055007	4.42538	4.77556	5.57473	5.53138	5.03986	5.08505	5.49422	4.41954	2.58415	4.25212	2.69431	2.69744	4.05261	3.58864	2.30188	2.82112
itf00g36620	amine oxidase	itf00g36620	Chr00	54055033	54055955	0.654274	0.860323	1.02066	1.3562	1.16965	0.863171	0.887359	0.256868	0.169953	0.985872	0.174939	0.0161035	1.39566	0.567177	0.182428	0.137816
itf00g36710	Glycosyl hydrolase family protein with chitinase insertion domain	itf00g36710	Chr00	54153401	54155245	0	0	0	0	0	0	0	0	0	0	0	0	0	0	0	0
itf00g36720	cytochrome P450, family 71, subfamily A, polypeptide	itf00g36720	Chr00	54175167	54175893	0	0	0	0	0	0	0	0	0	0	0	0	0	0	0	0
itf00g36740	cytochrome P450, family 71, subfamily B, polypeptide	itf00g36740	Chr00	54177919	54178600	0	0	0	0	0	0	0	0	0	0	0	0	0	0	0	0
itf00g36790	ubiquitin interaction motif-containing protein	itf00g36790	Chr00	54192739	54195721	0.158955	0.148236	0.0538202	0	0	0.054258	0	0	0.263049	0.247339	0.287584	0.410402	0	0.101739	0	0.0512418
itf00g36920	GATA type zinc finger transcription factor family protein	itf00g36920	Chr00	54292073	54293783	2.70055	2.76262	2.38912	2.06171	3.32801	2.54413	3.3204	2.40594	2.51611	2.55313	3.05079	2.47367	2.96365	3.13505	3.78833	3.10838
itf00g36930	cytochrome P450, family 72, subfamily A, polypeptide	itf00g36930	Chr00	54309241	54309921	0	0	0	0	0	0	0	0	0	0	0	0	0	0	0	0
itf00g36940	cytochrome P450, family 72, subfamily A, polypeptide	itf00g36940	Chr00	54310037	54311341	0	0.0382081	0.00838482	0	2.86134	0.804235	2.94874	0.371195	0	0	0	0	2.30773	2.2292	2.45374	2.00175
itf00g36990	conserved hypothetical protein	itf00g36990	Chr00	54358761	54360003	0.545501	0.438178	0.582231	0.356338	1.54712	1.53332	1.70732	1.43984	0.926696	0.644684	0.139634	0.00684868	1.84437	2.05464	1.14679	1.12616
itf00g37000	P-loop containing nucleoside triphosphate hydrolases superfamily protein	itf00g37000	Chr00	54360359	54362214	1.23135	1.22478	0.375915	0.72772	0.932977	1.14521	0.125473	0.0597263	0.558312	0.866636	0.824699	0.893004	1.18756	0.997364	0.739579	0.927566
itf00g37010	CCAAT-displacement protein alternatively spliced product	itf00g37010	Chr00	54371803	54372907	2.4267	2.56538	2.92877	1.97638	2.96384	2.2397	2.83134	1.6955	1.32644	1.16839	1.80421	1.56401	2.60758	2.32339	2.13084	1.19908
itf00g37080	tetratricopeptide repeat (TPR)-containing protein	itf00g37080	Chr00	54431182	54434161	0	0.0529337	0	0	0	0	0	0	0	0.0383583	0.183275	0.416263	0	0	0	0
itf00g37200	Iron-sulphur cluster biosynthesis family protein	itf00g37200	Chr00	54576650	54577233	1.83843	2.58552	2.84088	2.09023	2.80186	2.59396	2.94164	2.54172	0.956006	1.51592	1.27525	1.35654	3.0663	2.93051	2.28597	2.29877
itf00g37230	Aldolase-type TIM barrel family protein	itf00g37230	Chr00	54589783	54590532	0	0	0	0	0	0.00476534	0	0.00701143	0	0	0	0	0	0	0	0.0129579
itf00g37240	hypothetical protein	itf00g37240	Chr00	54591262	54593753	0.0406653	0.0569168	0.122216	0.120515	0.387538	0.629644	0.894352	0.881279	0	0	0	0.023657	0.422439	0.568015	0.607706	0.352584
itf00g37250	Aldolase-type TIM barrel family protein	itf00g37250	Chr00	54592578	54593345	0	0	0	0	0	0	0	0	0	0	0	0	0	0	0	0
itf00g37260	cyclic nucleotide gated channel	itf00g37260	Chr00	54597904	54599025	0	0	0	0	0	0	0	0	0	0	0	0	0	0	0	0
itf00g37320	Calcium-dependent ARF-type GTPase activating protein family	itf00g37320	Chr00	54661689	54663302	0.327256	0.0937612	0.569434	0.348477	3.18058	2.6762	3.3534	2.01594	0.131362	0	0.962251	0.384743	2.51604	2.69132	5.29122	4.16777
itf00g37420	fibrillarin	itf00g37420	Chr00	54719873	54722358	4.46745	4.03245	4.31833	4.67554	4.68743	5.30319	4.55653	4.86598	5.28979	4.66155	3.97245	4.63986	4.82096	5.19034	4.1906	4.64722
itf00g37560	myb domain protein	itf00g37560	Chr00	54844745	54846366	0	0	0	0	0	0	0	0	0	0	0	0	0	0	0	0
itf00g37590	Mitochondrial glycoprotein family protein	itf00g37590	Chr00	54872442	54873741	4.41414	4.1049	4.31346	4.79315	4.04379	4.44115	4.01874	3.91727	5.22496	4.52059	4.11674	4.50936	4.09906	4.32043	3.62173	3.82157
itf00g37610	UDP-Glycosyltransferase superfamily protein	itf00g37610	Chr00	54917610	54918207	0.533114	0.238875	0.723343	0.617797	0	0	0	0	0.215322	0.270761	0	0	0	0	0	0
itf00g37640	AGAMOUS-like	itf00g37640	Chr00	54943375	54943954	0	0	0	0	0	0	0	0	0	0	0	0	0	0	0	0
itf00g37720	glutathione S-transferase TAU	itf00g37720	Chr00	55081749	55083894	1.46945	1.78422	2.30952	0.760005	1.87772	0.399741	1.638	0.237248	3.1518	2.68576	2.48774	1.14552	2.62407	2.78229	2.05189	0.619752
itf00g37730	Mpp10 protein domain containing protein	itf00g37730	Chr00	55090845	55094432	0.41166	0.245432	0.251167	0.0804049	0.858921	0.292806	0.909211	0.134368	0	0	0.0400913	0.00765465	0.586773	0.501234	0.35938	0.249599
itf00g37770	lupeol synthase	itf00g37770	Chr00	55146551	55150079	0	0	0	0	0	0	0	0	0	0	0	0	0	0	0	0
itf00g37780	Protein kinase family protein	itf00g37780	Chr00	55158229	55159875	0	0	0	0	0	0	0	0	0	0	0	0	0	0	0	0
itf00g37790	Ribosomal protein S4 (RPS4A) family protein	itf00g37790	Chr00	55177305	55179939	5.27254	5.01655	4.89104	5.42226	5.46718	6.22617	5.25328	5.68998	6.0952	5.44854	4.7692	5.17083	5.90186	6.11501	5.16217	5.57636
itf00g37900	Tetratricopeptide repeat (TPR)-like superfamily protein	itf00g37900	Chr00	55278018	55278801	0	0	0	0	0	0	0	0	0	0	0	0	0	0	0	0
itf00g37920	hypothetical protein	itf00g37920	Chr00	55292656	55292938	0	0	0	0	0	0.31365	0	0.0917851	0	0	0.0299718	0	0.122409	0	0	0
itf00g37950	conserved hypothetical protein	itf00g37950	Chr00	55306550	55306835	0.20085	0.00259829	1.5401	1.59217	1.07113	0	1.95932	1.81418	0.00477958	0.286127	0.415092	0.669756	0.28306	0.125852	0.475689	1.26432
itf00g37960	Cysteine-rich TM module stress tolerance domain containing protein	itf00g37960	Chr00	55307321	55307805	0.0598403	0	0.117102	0.234968	0.0830925	0	0	0	0	0	0.430291	0.210141	0	0	0	0
itf00g37970	S-locus lectin protein kinase family protein	itf00g37970	Chr00	55309929	55313467	0	0	0.248531	0.433375	0	0	0.00784187	0.066872	0	0	0	0	0	0	0	0
itf00g38020	hypothetical protein	itf00g38020	Chr00	55354342	55355016	3.01527	2.68588	2.45425	1.91427	1.19056	0.525797	0.851626	0.58275	3.02069	3.91338	4.2493	3.75779	0.566637	0.431698	1.19194	0.655586
itf00g38040	fibrillarin	itf00g38040	Chr00	55361857	55362308	2.91134	2.84765	3.09561	2.73215	4.18037	4.06721	4.3565	4.14129	2.64837	3.16059	3.10786	3.29189	4.26595	4.60147	3.54558	4.02709
itf00g38050	hypothetical protein	itf00g38050	Chr00	55364852	55366198	0	0	0	0	0	0	0	0	0	0	0	0	0	0	0	0
itf00g38080	hypothetical protein	itf00g38080	Chr00	55385443	55386644	3.64874	4.10671	3.4941	3.58185	0.764337	0.799786	0.349612	0	2.90945	3.59207	1.80111	2.26147	0.836939	1.00645	1.0093	1.2303
itf00g38120	Phototropic-responsive NPH3 family protein	itf00g38120	Chr00	55432193	55434277	0	0	0	0	0	0	0	0	0	0	0	0	0	0	0	0
itf00g38150	membrane steroid binding protein	itf00g38150	Chr00	55465325	55468110	3.1199	3.17852	3.24625	3.27244	3.77981	3.34177	3.81221	2.98039	2.87254	2.84297	3.55405	3.03128	3.81526	3.81849	3.86747	3.54007
itf00g38180	Myb/SANT-like DNA-binding domain containing protein	itf00g38180	Chr00	55477195	55478008	0	0	0	0	0	0	0	0	0	0	0	0	0	0	0	0
itf00g38290	Plant invertase/pectin methylesterase inhibitor superfamily protein	itf00g38290	Chr00	55539493	55540248	0	0	0	0	0	0	0	0	0	0	0	0	0	0	0	0
itf00g38350	NAC domain containing protein	itf00g38350	Chr00	55596953	55597655	0	0	0	0	0	0	0	0	0	0	0	0	0	0	0	0
itf00g38360	Putative RNA polymerase II subunit B1 CTD phosphatase RPAP2 homolog	itf00g38360	Chr00	55609353	55611843	2.53579	2.59856	3.00334	2.80075	1.50412	1.25471	1.88518	1.48836	1.9856	2.17411	2.05951	1.93456	1.36129	1.20158	0.981204	1.11426
itf00g38430	Endomembrane protein 70 protein family	itf00g38430	Chr00	55711473	55713441	0	0.00649816	0	0	0.0206722	0	0	0	0.306941	0.346618	0	0	0.582901	0.543547	0	0
itf00g38440	hypothetical protein	itf00g38440	Chr00	55714550	55714868	0.212371	0.111858	0.0203179	0	0	0	0	0	0.259476	0	0.753042	0.233993	0	0	0	0
itf00g38450	Protein kinase superfamily protein	itf00g38450	Chr00	55720551	55722191	0	0	0	0	0	0	0	0	0	0	0	0	0	0	0	0
itf00g38480	Protein kinase superfamily protein	itf00g38480	Chr00	55732474	55733420	0	0.353753	0.127325	0.154914	0.975579	0.867073	2.03948	1.08553	1.72915	1.20882	0	0.0525785	2.07942	2.2967	0.803764	0.419478
itf00g38530	Metallothionein domain containing protein	itf00g38530	Chr00	55764935	55765890	5.50769	6.44708	6.1117	2.94113	6.81803	6.76461	5.44676	3.71917	10.6081	9.73716	9.2253	7.52833	9.85864	10.2525	9.02799	7.54901
itf00g38550	FRIGIDA-like protein	itf00g38550	Chr00	55796028	55798376	5.76886	5.86702	6.35428	5.81237	5.93246	5.42934	6.1707	5.58996	6.46827	6.39969	5.82579	5.69826	6.33923	6.34376	5.82928	5.50525
itf00g38580	Aldolase superfamily protein	itf00g38580	Chr00	55836550	55839710	2.13346	2.08178	2.57958	2.77546	0.935081	0.94454	1.38627	0.663285	2.23953	2.03362	1.5664	2.2956	0.893598	0.399363	0.895789	0.970642
itf00g38610	pectin methylesterase	itf00g38610	Chr00	55856432	55856744	5.78222	5.2385	5.05014	5.30997	5.92783	6.04949	5.58082	4.74679	1.52218	4.73229	5.45967	5.11984	3.69777	3.14376	5.60333	5.68704
itf00g38720	AP2/B3-like transcriptional factor family protein	itf00g38720	Chr00	55934443	55936046	0	0	0	0	0	0	0	0	0	0	0	0	0	0	0	0
itf00g38790	zinc ion binding;nucleic acid binding	itf00g38790	Chr00	56024574	56026197	0	0	0	0	0	0	0	0	0	0	0	0	0	0	0	0
itf00g38840	RHO-related protein from plants	itf00g38840	Chr00	56083317	56085979	2.02948	2.5627	0.602554	1.48221	1.5177	3.18764	0.220967	2.17648	3.90226	3.53082	2.30851	2.54147	3.14256	3.57164	1.84262	2.70678
itf00g38850	PLAC8 family protein	itf00g38850	Chr00	56101743	56103551	4.21477	4.12589	2.88965	2.87876	2.66104	2.37718	2.87958	1.7886	4.04035	3.96877	4.66695	4.34607	3.50438	3.27058	2.59956	2.76653
itf00g38910	Ribonuclease H-like superfamily protein	itf00g38910	Chr00	56156237	56156732	0	0	0	0	0	0	0	0	0	0	0	0	0	0	0	0
itf00g38920	Homeodomain-like superfamily protein	itf00g38920	Chr00	56160290	56161123	0	0	0	0	0	0	0	0	0	0	0	0	0	0	0	0
itf00g38960	BEL1-like homeodomain	itf00g38960	Chr00	56212865	56214691	0.796117	0.687584	1.67904	0	1.27679	0	1.5363	0	0	0.679119	1.35399	0	1.03751	0.682475	1.35813	0.0480233
itf00g38970	RNA-directed DNA polymerase (reverse transcriptase)-related family protein	itf00g38970	Chr00	56220762	56221377	0	0	0	0	0	0	0	0	0	0	0	0	0	0	0	0
itf00g39000	S-adenosyl-L-methionine-dependent methyltransferases superfamily protein	itf00g39000	Chr00	56226349	56227803	2.98946	2.96302	3.13421	2.91684	2.57403	2.5165	2.75064	2.17001	2.6611	2.75893	1.99528	2.21676	2.8989	2.83336	2.16581	2.43737
itf00g39020	hypothetical protein	itf00g39020	Chr00	56243543	56245148	1.56679	1.40764	2.20385	2.55678	1.68162	1.84425	2.59022	2.95134	0.657038	0.645143	0.736389	1.07265	0.546851	0.45555	1.28665	2.03463
itf00g39040	cryptochrome	itf00g39040	Chr00	56251438	56254147	0	0	0	0	0	0.472809	0	0.18861	0	0	0	0	0	0	0	0
itf00g39090	conserved hypothetical protein	itf00g39090	Chr00	56300288	56301716	0.949861	0.970358	1.22467	0.879483	0.248302	0.227315	0.361841	0.312726	3.12909	2.25672	0.161086	0.228903	2.27918	1.92942	0	0
itf00g39100	SPX domain gene	itf00g39100	Chr00	56304202	56306867	4.11337	3.9448	3.82881	3.85208	4.37245	3.8651	4.50213	3.54255	3.62633	4.01404	3.66688	3.445	4.48898	4.35821	4.13409	3.86519
itf00g39210	Bifunctional inhibitor/lipid-transfer protein/seed storage 2S albumin superfamily protein	itf00g39210	Chr00	56414734	56415334	0	0	0	0	0	0	0	0	0	0	0	0	0	0	0	0
itf00g39270	Heavy metal transport/detoxification superfamily protein	itf00g39270	Chr00	56457462	56458483	0.35831	0.64627	0	0	0	0	0	0	3.70388	2.72952	2.24205	0.56011	2.69138	3.38073	0	0
itf00g39340	Myosin family protein with Dil domain	itf00g39340	Chr00	56538428	56538880	0	0	0	0	2.74973	3.8147	1.92435	1.33979	0	0	0	0	3.59378	3.51098	2.66775	2.24044
itf00g39350	hypothetical protein	itf00g39350	Chr00	56572862	56573326	0	0	0	0	0	0	0	0	0	0	0	0	0	0	0	0
itf00g39370	neurochondrin family protein	itf00g39370	Chr00	56584489	56587496	1.60383	1.81461	2.27934	2.21813	1.99912	1.97624	2.86532	2.35397	0.967092	1.38174	1.10252	0.859842	1.75426	1.82638	1.83261	1.9383
itf00g39410	Leucine-rich repeat protein kinase family protein	itf00g39410	Chr00	56629248	56629986	0	0	0	0	0	0	0	0	0	0	0	0	0	0	0	0
itf00g39440	Pyridoxal phosphate (PLP)-dependent transferases superfamily protein	itf00g39440	Chr00	56670154	56671967	2.11895	1.9792	2.36729	2.02888	2.08946	1.96017	2.34494	1.55071	1.58688	1.82177	1.33713	1.30154	2.31592	2.38231	1.64059	1.80856
itf00g39470	TOPLESS-related	itf00g39470	Chr00	56729095	56730761	0	0.138497	0	0.147204	0.35096	0.537904	0	0.0503238	0	0.0145895	0.0888217	0	0.0121985	0.000306442	0.0150361	0
itf00g39520	SAUR-like auxin-responsive protein family	itf00g39520	Chr00	56770494	56771090	0	0.0949441	0	0	0	1.21851	0	0.397314	1.90476	1.02645	0	0.16759	0.566191	1.38927	0	0.243575
itf00g39540	hypothetical protein	itf00g39540	Chr00	56778433	56779178	0	0	0	0	0	0	0	0	0	0	0	0	0	0	0	0
itf00g39550	putative recombination initiation defect	itf00g39550	Chr00	56784474	56784954	0	0	0	0	0	0.717672	0	0.16132	0	0	0	0	0	0	0	0.0874121
itf00g39580	Domain of unknown function (DUF966)	itf00g39580	Chr00	56813436	56813880	0	0	0	0	0	0.0255805	0	0	0	0	0	0	0.679963	0	1.38929	0.107491
itf00g39650	conserved hypothetical protein	itf00g39650	Chr00	56876661	56877633	0	0	0	0	0	0	0	0	0	0	0	0	0	0	0	0
itf00g39670	LysM domain containing protein	itf00g39670	Chr00	56893855	56894799	2.52137	2.39118	2.54195	3.04823	3.10568	3.79637	3.19618	3.33326	2.78194	2.33094	1.91215	2.11668	3.39876	3.42641	3.09629	3.2915
itf00g39740	Putative late blight resistance protein homolog R1B-16	itf00g39740	Chr00	56948435	56949082	2.52566	2.46005	3.85678	3.22468	2.72366	1.35069	2.9999	1.27898	2.64686	3.13278	1.82274	1.42642	3.11179	3.34857	2.02374	1.69155
itf00g39860	hypothetical protein	itf00g39860	Chr00	57028277	57029215	0	0	0	0	0	0	0	0	0	0	0	0	0	0	0	0
itf00g39900	Zinc finger, C3HC4 type (RING finger) family protein	itf00g39900	Chr00	57085356	57086145	0	0	0	0	0	0	0	0	0	0	0	0	0	0	0	0
itf00g39910	Transducin/WD40 repeat-like superfamily protein	itf00g39910	Chr00	57104187	57105120	0	0	0	0	0.0258526	0	0	0	0.593535	0.554448	0	0	2.37893	2.04663	0.398172	0
itf00g39930	Protein of unknown function DUF829, transmembrane	itf00g39930	Chr00	57131588	57133410	3.30777	3.39054	3.36608	2.9191	3.9135	3.14451	3.85256	2.97728	2.93712	3.17586	3.6097	3.31214	3.51858	3.30026	4.08432	3.97024
itf00g40040	Ras-related small GTP-binding family protein	itf00g40040	Chr00	57220850	57222072	5.10419	4.86239	4.86456	5.13262	5.15954	5.14904	5.04431	4.27958	4.98908	4.78753	5.06104	5.30297	5.13985	4.99306	5.33958	5.57948
itf00g40050	CAP (Cysteine-rich secretory proteins, Antigen 5, and Pathogenesis-related 1 protein) superfamily protein	itf00g40050	Chr00	57228060	57229277	0	0	0	0	0	0	0	0	0	0	0	0	0	0	0	0
itf00g40080	hypothetical protein	itf00g40080	Chr00	57248307	57248559	0	0	0	0	0	0	0.0517764	0.0530022	0	0	0	0	0	0	0	0
itf00g40110	fatA acyl-ACP thioesterase	itf00g40110	Chr00	57322714	57325644	0	0	0	0	0	0.857291	0	0.59155	0.00740739	0.164307	0	0	0.243464	0.23903	0	0.281769
itf00g40120	hypothetical protein	itf00g40120	Chr00	57354532	57357431	0	0	0	0	0.440829	0.6851	0.851542	0.644277	0	0	0	0	0.079132	0.114777	1.3301	0.991678
itf00g40220	Concanavalin A-like lectin protein kinase family protein	itf00g40220	Chr00	57533583	57534635	2.93354	2.91981	2.03537	1.96913	3.4793	2.30836	2.97584	0.545389	1.88385	2.27803	3.52044	2.67271	3.27387	3.30675	4.06034	3.1039
itf00g40230	calcium-dependent protein kinase	itf00g40230	Chr00	57590071	57590892	0.00641668	0	0.233303	0	0	0.210036	0.47184	1.06033	0	0	0.0560193	0.00611184	0	0.178526	0.253392	0.527777
itf00g40280	conserved hypothetical protein	itf00g40280	Chr00	57613837	57614150	2.34729	2.50135	2.41782	3.13833	1.71719	2.33298	1.43447	1.13296	3.17419	1.84662	1.42478	0.428771	1.4502	2.21849	1.80533	1.54752
itf00g40300	F-box and associated interaction domains-containing protein	itf00g40300	Chr00	57634624	57635743	0	0	0	0	0	0	0	0	0	0	0	0	0	0	0	0
itf00g40360	glyoxal oxidase-related protein	itf00g40360	Chr00	57738987	57739851	0	0	0	0	0	0	0	0	0	0	0	0	0	0	0	0
itf00g40370	Ribosomal L18p/L5e family protein	itf00g40370	Chr00	57753149	57753533	0.574218	1.40162	1.65766	2.13155	1.84974	2.46063	2.21804	1.73054	2.26777	1.69221	0.510732	1.03615	1.64407	1.77092	1.41491	1.94494
itf00g40380	hypothetical protein	itf00g40380	Chr00	57754334	57754691	0	0	0	0	0	0	0	0	0	0	0	0	0	0	0	0
itf00g40420	conserved hypothetical protein	itf00g40420	Chr00	57784411	57785129	0	0.257667	0.34463	0.094417	0	0	0.279013	0	0	0	0	0	0	0.0048899	0	0
itf00g40700	Ankyrin repeat family protein	itf00g40700	Chr00	58134901	58135099	5.26441	5.4276	5.26752	5.0085	4.17165	4.64144	3.83351	4.46825	5.22346	5.06999	3.95993	3.12848	4.47899	4.86796	3.77652	3.91891
itf00g40750	tyrosylprotein sulfotransferase	itf00g40750	Chr00	58181484	58184349	2.24799	2.48749	2.59351	2.80707	2.8274	2.70999	3.02109	2.40174	1.3908	1.54383	1.79552	1.73269	2.76144	2.64659	2.57087	2.41056
itf00g40760	protein kinase 2B	itf00g40760	Chr00	58185467	58188196	4.51986	4.32619	3.831	3.692	4.46291	3.53596	4.12476	3.12259	2.09397	2.97968	4.3649	4.01036	2.75945	2.58091	4.43236	4.219
itf00g40970	Tudor/PWWP/MBT superfamily protein	itf00g40970	Chr00	58503363	58503772	2.69382	3.67112	3.69189	2.32429	3.40925	2.07847	3.70763	2.56047	1.19244	2.56404	3.26042	2.71443	2.74879	2.24941	3.25044	2.07955
itf00g41000	conserved hypothetical protein	itf00g41000	Chr00	58540920	58541733	0.12137	0.0799796	0.80284	0.317428	0.262581	0.290929	1.0069	0.556532	0.149694	0.103861	0	0.012561	0.623402	0.300312	0.0960727	0.0699302
itf00g41030	Tetratricopeptide repeat (TPR)-like superfamily protein	itf00g41030	Chr00	58559958	58561170	0	0	0	0	0	0	0	0	0	0	0	0	0	0	0	0
itf00g41120	Homeodomain-like superfamily protein	itf00g41120	Chr00	58665892	58667474	1.60987	1.31176	1.66199	1.17393	1.6107	0.735593	1.62744	0.723642	0.111178	0.149406	0.996955	0.496012	0.615625	0.367638	0.627193	0.553445
itf00g41340	F-box family protein with WD40/YVTN repeat doamin	itf00g41340	Chr00	58996834	58998323	0	0	0	0	0	0	0	0	0	0	0	0	0	0	0	0
itf00g41350	Acyl-CoA N-acyltransferases (NAT) superfamily protein	itf00g41350	Chr00	58998755	58999094	6.23557	6.20682	6.02593	6.11261	5.32326	5.66359	5.08681	5.2558	6.99381	6.17523	5.85491	5.91919	6.23561	6.45448	5.09906	5.20668
itf00g41400	hypothetical protein	itf00g41400	Chr00	59091283	59092321	0	0	0	0	0	0	0	0	0	0	0	0	0	0	0	0
itf00g41430	structural constituent of ribosome;protein binding	itf00g41430	Chr00	59118258	59120367	3.19868	3.23953	3.52841	3.57258	3.2591	3.63487	2.49547	3.0223	3.992	3.90657	3.6952	4.45551	3.44434	3.72427	3.61392	3.5283
itf00g41530	CRINKLY4 related	itf00g41530	Chr00	59277889	59278309	0	0	0	0	0	0	0	0	0	0	0	0	0	0	0	0
itf00g41560	hypothetical protein	itf00g41560	Chr00	59300505	59300856	0	0	0	0	0	0	0	0.00698313	0	0	0	0	0	0	0	0
itf00g41640	serine carboxypeptidase-like	itf00g41640	Chr00	59375291	59376245	1.95553	1.75997	0.833518	3.162	0.757915	3.48291	0.781847	1.98178	0.304308	0.175977	0.646869	2.44946	1.18941	1.04558	2.21003	4.54377
itf00g41820	multidrug resistance-associated protein	itf00g41820	Chr00	59620667	59622796	2.5245	2.68405	3.21984	3.07592	2.75882	2.69362	2.85883	3.06928	2.56752	2.84266	2.2513	2.27432	2.67524	2.42972	2.46682	2.313
itf00g41860	DNA polymerase type B, organellar and viral domain containing protein	itf00g41860	Chr00	59654948	59656250	0	0	0	0	0	0	0	0	0	0	0	0	0	0	0	0
itf00g41880	tonneau 2 (TON2)	itf00g41880	Chr00	59709659	59710910	4.59347	4.36817	4.02629	4.67214	4.2752	5.08539	3.92975	4.58081	4.35151	4.34992	3.8535	4.06261	4.59795	4.69704	3.92204	4.39943
itf00g41890	Plant invertase/pectin methylesterase inhibitor superfamily	itf00g41890	Chr00	59713812	59715712	0	0	0	0	0	0	0	0	0	0	0	0	0	0	0	0
itf00g41930	RNA-binding CRS1 / YhbY (CRM) domain-containing protein	itf00g41930	Chr00	59748782	59749112	1.66087	2.15936	2.53835	2.9029	1.89927	1.90934	2.51456	2.29548	0.463747	0.979011	0.517025	0.336432	1.63032	2.04009	1.02209	0.836272
itf00g41990	beta glucosidase	itf00g41990	Chr00	59798762	59801321	0	0	0	0	0	0	0	0	0	0	0	0	0.014773	0	0	0
itf00g42000	inositol transporter	itf00g42000	Chr00	59819189	59819609	3.75847	4.27406	5.09225	4.1499	4.84588	2.26567	5.93318	3.30404	4.55161	4.3934	3.46562	2.99527	4.56522	4.29633	3.5565	2.70497
itf00g42040	hypothetical protein	itf00g42040	Chr00	59884978	59885677	0	0	0	0	0	0	0	0	0	0	0	0	0	0	0	0.0619394
itf00g42060	Lung seven transmembrane receptor family protein	itf00g42060	Chr00	59895299	59897642	0	0	0	0	0	0	0	0	0	0	0	0	0	0	0	0
itf00g42080	phloem protein 2-B11	itf00g42080	Chr00	59924876	59925278	0	0	0	0	0	0	0	0	0	0	0	0	0	0	0	0
itf00g42190	Late embryogenesis abundant (LEA) hydroxyproline-rich glycoprotein family	itf00g42190	Chr00	60031572	60032585	3.57958	3.76522	3.65588	3.09235	4.69054	3.48177	4.49479	2.4082	0.937033	3.00595	2.34903	1.71513	3.11322	2.90801	3.23046	2.97264
itf00g42450	conserved hypothetical protein	itf00g42450	Chr00	60300376	60302180	4.91541	5.11472	4.50206	3.39059	4.91974	2.07677	4.61333	0.675734	0	2.70136	4.91125	4.1458	1.8648	1.59037	4.8449	3.34336
itf00g42530	Senescence/dehydration-associated protein-related	itf00g42530	Chr00	60416464	60418365	3.55567	3.92738	2.9547	2.78571	3.36787	4.25247	3.37073	1.7864	2.42861	3.4669	2.80145	2.54217	4.01727	3.9483	3.65393	2.84038
itf00g42590	Wound-responsive family protein	itf00g42590	Chr00	60552001	60552605	0.669507	0.917744	0.00651587	1.63936	0.629519	3.75389	0.0630787	1.68894	0.0329994	1.38715	0.370203	0.283636	0.95413	0.165113	0.00271286	1.12832
itf00g42660	arginine biosynthesis protein ArgJ family	itf00g42660	Chr00	60653334	60654335	2.34668	2.80497	2.22244	2.71231	2.43713	2.84752	2.38346	2.57151	2.39384	2.30043	1.9598	1.87951	2.46937	2.56083	2.31017	2.34088
itf00g42710	Glycosyl hydrolase superfamily protein	itf00g42710	Chr00	60729044	60730720	0	0	0	0	0	0	0	0	0	0	0	0	0	0	0	0
itf00g42740	Pentatricopeptide repeat (PPR) superfamily protein	itf00g42740	Chr00	60747106	60748285	0	0	0	0	0	0	0	0	0	0	0	0	0	0	0	0
itf00g42800	NOP56-like pre RNA processing ribonucleoprotein	itf00g42800	Chr00	60845908	60846907	0	0	0	0	0	0	0	0	0	0	0	0	0	0	0	0
itf00g42860	hypothetical protein	itf00g42860	Chr00	60964654	60964918	0	0	0	0	0	0	0	0	0	0	0	0	0	0	0	0
itf00g42880	DNAJ heat shock N-terminal domain-containing protein	itf00g42880	Chr00	60978929	60980680	0.117357	0.00363524	1.66487	0.971813	0	0	0.750396	0.102603	0	0	0	0	0	0	0	0
itf00g42910	Trm112p-like protein	itf00g42910	Chr00	61038464	61039178	2.84939	2.77396	2.7292	3.18677	2.7721	3.42115	3.10816	3.29731	3.4225	2.92112	2.07962	2.80021	2.70394	2.61733	2.77877	2.90144
itf00g42950	VQ motif-containing protein	itf00g42950	Chr00	61101701	61102890	2.7086	2.69249	3.21289	2.7618	2.2945	1.86584	3.11847	1.70564	1.94851	2.81603	1.90387	1.99762	3.0434	2.47902	1.48614	0.627055
itf00g43020	Peptidoglycan-binding LysM domain-containing protein	itf00g43020	Chr00	61196069	61196759	0	0	0	0	0	0	0	0	0	0	0	0	0	0	0	0
itf00g43060	hypothetical protein	itf00g43060	Chr00	61305951	61306577	0	0	0	0	0	0	0	0	0	0	0	0	0	0	0	0
itf00g43100	hypothetical protein	itf00g43100	Chr00	61396002	61396405	0.908656	1.27965	2.6538	0.676565	2.45876	0.902567	2.84211	0.43074	1.18814	2.22777	1.28029	0.480582	2.32249	1.50618	1.77045	0.968031
itf00g43180	hypothetical protein	itf00g43180	Chr00	61475179	61476141	0	0	0	0	0	0	0	0	0	0	0	0	0	0	0	0
itf00g43360	NAD(P)-binding Rossmann-fold superfamily protein	itf00g43360	Chr00	61720215	61721334	0	0	0	0	0	0.99086	0	0.321518	0	0	0.0428017	0	0.251209	0.0288316	0.319649	0
itf00g43420	SNF1-related protein kinase 2.7	itf00g43420	Chr00	61798163	61800659	0.241581	0.391703	0	0	0.745865	0.884614	0	0	0.909228	0.448155	0.20418	0	1.88243	1.63991	0	0
itf00g43470	hypothetical protein	itf00g43470	Chr00	61862342	61863290	0	0	0	0	0	0	0	0	0	0	0	0	0	0	0	0
itf00g43500	Nucleic acid-binding, OB-fold-like protein	itf00g43500	Chr00	61891279	61892236	0	0	0	0	0	0	0	0	0	0	0	0	0	0	0	0
itf00g43620	conserved hypothetical protein	itf00g43620	Chr00	62105355	62106488	3.21673	3.96289	3.53084	3.02874	2.92222	2.17983	2.94295	2.7573	4.36429	4.77266	4.42932	3.87988	3.57964	3.53787	3.62707	2.94868
itf00g43670	Translation protein SH3-like family protein	itf00g43670	Chr00	62131645	62132086	7.29405	7.04995	6.84984	7.51171	6.33482	7.42466	6.0677	6.74695	8.38504	7.35211	6.51012	7.22247	6.94639	7.16485	6.1619	6.73068
itf00g43760	hypothetical protein	itf00g43760	Chr00	62176257	62176701	0	0	0	0	0	0	0	0	0	0	0	0	0	0	0	0
itf00g43770	hypothetical protein	itf00g43770	Chr00	62177433	62178023	0	0	0	0	0	0	0	0	0	0	0	0	0	0	0	0
itf00g43790	Peroxidase superfamily protein	itf00g43790	Chr00	62204182	62205888	0	0	0	0	0	0	0	0	0	0	0	0.0343267	0	0	0.0443678	0.0554353
itf00g43820	hydroxy methylglutaryl CoA reductase	itf00g43820	Chr00	62224876	62225305	6.37719	5.77019	5.14684	4.48943	6.7717	5.33536	6.29948	3.32687	1.54594	4.65049	4.05671	2.59304	4.81094	4.40244	5.39216	3.28626
itf00g43930	hypothetical protein	itf00g43930	Chr00	62313381	62313669	2.15142	1.34134	1.56376	1.14288	1.42373	1.67739	1.78705	2.6933	1.14837	1.57651	1.99193	0.505609	1.75935	1.18316	0.206409	0.767576
itf00g43960	Calcium-dependent lipid-binding (CaLB domain) family protein	itf00g43960	Chr00	62351168	62352519	0	0	0	0	0.129194	0.278707	0.856477	0.698702	0	0	0	0	0.132148	0.0691271	0.330281	0.387979
itf00g44000	hypothetical protein	itf00g44000	Chr00	62401371	62401882	0	0	0	0	0	0	0	0	0	0	0	0	0	0.0126481	0	0
itf00g44020	Dynamin related protein 4C	itf00g44020	Chr00	62419875	62420157	1.70008	2.22003	3.01307	2.80691	0.991239	0.481767	1.01675	0.441704	1.7092	2.47283	1.34959	1.11098	1.34716	2.0127	0.513806	0.487715
itf00g44060	Pentatricopeptide repeat (PPR) superfamily protein	itf00g44060	Chr00	62477273	62478153	0	0.0472268	0	0	0	0	0	0	0	0	0	0	0	0.0361095	0	0
itf00g44070	NADH dehydrogenase subunit 5C	itf00g44070	Chr00	62488329	62489280	0.713716	0.61415	1.31223	0.89482	1.38672	0.659036	0.125231	0	0.956777	0.334585	1.28443	2.39126	1.24815	1.18748	1.30452	0.758719
itf00g44080	hypothetical protein	itf00g44080	Chr00	62489297	62489949	1.39377	0.967661	1.40196	1.63979	1.14234	1.76635	0.640123	1.01321	0.918672	1.17072	0.961964	1.9668	0.921364	0.843902	0.906751	0.971824
itf00g44230	hypothetical protein	itf00g44230	Chr00	62678132	62678483	0	0	0	0	0	0	0	0	0	0	0	0	0	0	0	0
itf00g44270	Methionine sulfoxide reductase (MSS4-like) family protein	itf00g44270	Chr00	62730028	62730919	8.45461	8.11159	8.24115	8.14324	7.92827	8.16382	8.00828	7.58175	8.93763	8.5833	8.50427	8.26748	8.157	8.4821	7.9014	7.80761
itf00g44310	Ras-related small GTP-binding family protein	itf00g44310	Chr00	62857171	62859063	0	0	0	0	0	0	0	0	0	0	0	0	0	0	0	0
itf00g44430	hypothetical protein	itf00g44430	Chr00	62992917	62994054	0	0	0	0	0	0	0	0	0	0	0	0	0	0	0	0
itf00g44440	ARM repeat superfamily protein	itf00g44440	Chr00	63002232	63004046	0	0	0	0	0	0	0.0417881	0	0	0	0	0	0	0	0	0
itf00g44490	ARM repeat superfamily protein	itf00g44490	Chr00	63038484	63038901	0	0	0.0217367	0	0.066059	0	0	0	0	0	0	0	0	0	0	0
itf00g44520	hypothetical protein	itf00g44520	Chr00	63065661	63066592	0	0	0	0	0	0	0	0	0	0	0	0	0	0	0	0
itf00g44530	RING/U-box superfamily protein	itf00g44530	Chr00	63099063	63101288	0.305418	0.54356	0.217472	0.145525	0.0895709	0	0.0893514	0	0.122088	0.668253	0.106588	0	0.463496	0.176516	0	0
itf00g44560	hypothetical protein	itf00g44560	Chr00	63112680	63113437	0	0.100331	0	0	3.96901	2.86944	4.36785	2.7074	0.235158	0.106725	0	0	3.79498	3.56506	3.30771	3.1868
itf00g44600	hypothetical protein	itf00g44600	Chr00	63151855	63152957	0	0	0	0	0	0	0	0	0	0	0	0	0	0	0	0
itf00g44680	glutathione S-transferase TAU	itf00g44680	Chr00	63277542	63278760	1.85287	2.54269	2.02834	0.480944	3.5446	2.03864	2.99024	1.08399	5.88431	4.48557	3.00405	2.36037	4.80436	5.16474	3.72139	3.09363
itf00g44760	RING/U-box superfamily protein	itf00g44760	Chr00	63384624	63385206	0	0.00167684	0	0.0148838	0	0	0	0	0	0	0	0	0	0	0	0
itf00g44990	ATP binding;leucine-tRNA ligases;aminoacyl-tRNA ligases;nucleotide binding;ATP binding;aminoacyl-tRNA ligases	itf00g44990	Chr00	63650649	63651940	2.80874	2.93799	3.24275	3.22748	3.47063	3.7893	3.64977	3.58929	2.87208	3.07147	2.19152	2.38364	3.53445	3.50685	2.68311	3.19237
itf00g45010	hypothetical protein	itf00g45010	Chr00	63691114	63692025	1.87976	2.01703	2.87799	2.3202	3.02574	2.94865	3.16362	2.64846	2.60815	3.17359	3.18867	2.99691	2.88121	2.74213	3.66341	3.74965
itf00g45060	hypothetical protein	itf00g45060	Chr00	63761839	63762142	0	0	0	0	0	0	0	0	0	0	0	0	0	0	0	0
itf00g45080	transmembrane kinase-like	itf00g45080	Chr00	63803695	63804811	0	0	0	0	0	0	0	0	0	0	0	0	0	0.078735	0	0
itf00g45230	Pectinacetylesterase family protein	itf00g45230	Chr00	63990188	63990645	0	0	0	0	0	0	0	0	0	0	0	0	0	0	0	0
itf00g45250	O-acyltransferase (WSD1-like) family protein	itf00g45250	Chr00	64019434	64021081	0.780514	1.17869	1.95198	0.880645	0.157995	0.061994	0.353512	0	0.0408644	0	0	0.0231263	0.0811863	0	0	0
itf00g45310	Auxin efflux carrier family protein	itf00g45310	Chr00	64073675	64074959	3.0713	3.54311	2.83111	1.88391	3.41053	1.99129	2.46229	1.48405	5.02607	4.65909	2.16416	1.36659	4.64217	4.75614	1.99146	0.789234
itf00g45410	Pentatricopeptide repeat (PPR) superfamily protein	itf00g45410	Chr00	64191037	64191661	0	0	0	0	0.0694248	0.130958	0	0.134668	0	0	0	0	0.0861929	0	0	0
itf00g45480	SPX (SYG1/Pho81/XPR1) domain-containing protein	itf00g45480	Chr00	64272929	64274525	0.242658	0	0	0.065494	0.0601427	0.19423	0	0	0	0	0	0	0.125812	0	0	0
itf00g45600	RING/U-box superfamily protein	itf00g45600	Chr00	64436396	64436969	0	0	0	0.11646	0	0	0	2.27334	0	0	0	0	0	0	0	0
itf00g45640	RTE1-homolog	itf00g45640	Chr00	64470104	64472030	1.96245	1.98395	2.05301	2.00763	1.47775	2.14224	1.6555	1.80595	2.22948	1.92605	0.743644	1.01509	2.00003	2.06397	0.833403	1.20207
itf00g45650	Leucine-rich repeat protein kinase family protein	itf00g45650	Chr00	64480857	64481397	0	0	0	0	0	0	0	0	0	0	0	0	0	0	0	0
itf00g45670	Major facilitator superfamily protein	itf00g45670	Chr00	64504495	64504873	0.0955561	0	0	0	0.143724	0	0.151343	0	0	0.0493689	0	0.308879	0	0	0.112938	0
itf00g45710	hypothetical protein	itf00g45710	Chr00	64523433	64524090	1.84231	1.6697	2.02388	2.41374	2.25576	1.82251	1.55595	2.03222	2.05377	2.24214	2.35476	2.72278	2.48972	2.79775	2.36296	2.06906
itf00g45780	SAUR-like auxin-responsive protein family	itf00g45780	Chr00	64643268	64643679	0	0	0	0	0	0	0	0	0	0	0	0	0	0	0	0
itf00g45880	LYR family of Fe/S cluster biogenesis protein	itf00g45880	Chr00	64799718	64799985	7.25572	7.43541	7.18407	7.47816	6.08456	6.19023	6.14048	6.3421	7.7087	7.32079	6.84218	6.55691	6.23314	6.46229	5.93817	6.15124
itf00g45920	GDSL-like Lipase/Acylhydrolase superfamily protein	itf00g45920	Chr00	64866858	64868183	0	0	0	0	0	0	0	0	0.80751	0.0275206	0	0	0	0	0	0
itf00g45950	subtilase 1.3	itf00g45950	Chr00	64888254	64888926	0	0	0	0	0	0	0	0	0	0	0	0	0	0	0	0
itf00g45960	hypothetical protein	itf00g45960	Chr00	64900426	64902156	0	0	0	0	0	0	0	0	0	0	0	0	0	0	0	0
itf00g45990	WUSCHEL related homeobox	itf00g45990	Chr00	64938058	64938514	0.834365	1.42127	0.815378	0.939005	1.78492	2.9432	0.781834	1.87124	0.27238	0.576479	0.427797	1.62644	1.11854	1.55772	1.88622	2.26507
itf00g46060	Protein kinase superfamily protein	itf00g46060	Chr00	65060048	65060357	0	0	0	0	0	0	0	0	0	0	0	0	0	0	0	0
itf00g46100	hypothetical protein	itf00g46100	Chr00	65114099	65115383	0	0	0	0	0	0	0	0	0	0	0	0	0	0	0	0
itf00g46130	Pre-mRNA splicing Prp18-interacting factor	itf00g46130	Chr00	65127185	65128265	0	0	0	0	0	0	0	0	0	0	0	0	0	0	0	0
itf00g46200	TCP-1/cpn60 chaperonin family protein	itf00g46200	Chr00	65255742	65256750	0	0	0.0224627	0	0	0.368537	0	0	0.409347	0.262733	0	0.0690855	0.374131	0.614941	0.0687249	0.124496
itf00g46230	ARM repeat superfamily protein	itf00g46230	Chr00	65298298	65299556	1.54847	2.01929	2.08082	2.50996	1.11934	1.04509	1.47421	1.08736	1.57011	1.87991	1.84794	1.43867	1.44201	1.32169	1.47702	1.05714
itf00g46290	WRKY DNA-binding protein	itf00g46290	Chr00	65359840	65361819	0	0	0	0	0	0	0	0	0	0	0	0	0	0	0	0
itf00g46340	O-methyltransferase family protein	itf00g46340	Chr00	65385849	65387834	0	0	0	0	0	0	0	0	0	0	0	0	0	0	0	0
itf00g46490	Thioredoxin superfamily protein	itf00g46490	Chr00	65562123	65563029	0	0.0931656	0	0	0	0.0944087	0	0	0	0	0	0	0	0	0	0
itf00g46620	Peroxidase superfamily protein	itf00g46620	Chr00	65702417	65702840	0	0	0	0	0	0	0	0	0	0	0	0	0	0	0	0
itf00g46690	GDSL-motif lipase	itf00g46690	Chr00	65784134	65784747	0	0	0	0	0.889114	0.281093	0.161836	0.579942	0.423316	0	0	0	1.36007	1.32173	0.874064	0.0573601
itf00g46820	O-fucosyltransferase family protein	itf00g46820	Chr00	66043125	66043859	0	0.0897804	0.361328	0	0.201885	0.206762	0.388646	0.315631	0.0249921	0.147419	0.188002	0	0.550348	0.483231	0.287033	0.11251
itf00g46830	cytochrome P450, family 82, subfamily C, polypeptide	itf00g46830	Chr00	66065634	66066255	0	0	0	0	0	0	0	0	0	0	0	0	0	0	0	0
itf00g46850	FKBP12 interacting protein	itf00g46850	Chr00	66081435	66082408	3.01902	2.93524	3.45904	3.39288	2.87829	2.49833	3.07309	2.3736	1.74974	2.51857	2.33187	2.17484	2.52823	2.36876	2.58131	2.4214
itf00g46900	conserved hypothetical protein	itf00g46900	Chr00	66113208	66114471	1.49146	1.37612	1.26626	1.70843	1.61452	1.7123	1.50528	0.95594	1.28199	1.15494	0.453367	0.422543	1.93415	1.70118	0.947983	1.01897
itf00g46910	hypothetical protein	itf00g46910	Chr00	66139735	66140215	0	0	0	0	0	0	0	0	0	0	0	0	0	0	0	0
itf00g46950	GDSL-like Lipase/Acylhydrolase superfamily protein	itf00g46950	Chr00	66214355	66216425	0	0	0	0	0	0	0	0	0	0	0	0	0	0	0	0
itf00g47040	zinc ion binding;nucleic acid binding	itf00g47040	Chr00	66395712	66397857	0	0	0	0	0	0	0	0	0	0	0	0	0	0	0	0
itf00g47070	NB-ARC domain-containing disease resistance protein	itf00g47070	Chr00	66453092	66455267	0	0	0	0	0.744747	0.996406	0.548121	0.782481	0	0	0	0	1.25984	1.09897	1.27473	0.781056
itf00g47080	nine-cis-epoxycarotenoid dioxygenase	itf00g47080	Chr00	66467625	66468006	0	0.387141	0	0	0	0	0	0	0	0	0	0	0	0	0	0
itf00g47100	NADH dehydrogenase subunit 4L	itf00g47100	Chr00	66532995	66533314	0	0	0	0	0	0	0	0	0	0	0	0	0	0	0	0
itf00g47110	hydrogen ion transporting ATP synthases, rotational mechanism;zinc ion binding	itf00g47110	Chr00	66533538	66533952	0	0	0	0	0	0	0	0	0	0	0	0	0	0	0	0
itf00g47130	hypothetical protein	itf00g47130	Chr00	66555678	66556190	0	0	0	0	0	0	0	0	0	0	0	0	0	0	0	0
itf00g47480	tonneau family protein	itf00g47480	Chr00	67022437	67023909	3.30976	3.36204	3.12457	2.96061	2.91994	3.00813	2.76709	2.44924	3.59984	3.69532	2.89254	2.75778	3.37434	3.22928	2.53376	2.79868
itf00g47600	Signal transduction histidine kinase, hybrid-type, ethylene sensor	itf00g47600	Chr00	67257547	67258667	4.09764	4.0088	3.64802	4.21508	3.76749	3.87677	3.37396	2.74551	3.98545	4.04872	4.02154	4.05537	4.11401	3.73939	3.91224	3.90844
itf00g47610	mitogen-activated protein kinase kinase kinase	itf00g47610	Chr00	67261623	67262369	0	0	0	0	0	0	0	0	0	0	0	0	0	0	0	0
itf00g47660	G protein alpha subunit	itf00g47660	Chr00	67349096	67350381	3.507	3.69132	3.44658	3.47922	3.91328	3.71725	3.87735	2.73951	3.02926	3.29782	4.02245	3.75569	3.48295	3.21727	4.51117	3.97692
itf00g47760	Insulinase (Peptidase family M16) family protein	itf00g47760	Chr00	67489091	67489724	0.0136635	0	0	0	0.385402	0.376262	0.582163	0.197991	0	0.201548	0	0	0.566695	0.548919	0.338154	0
itf00g47780	Tetratricopeptide repeat (TPR)-like superfamily protein	itf00g47780	Chr00	67494759	67495251	0	0	0	0	0	0	0	0	0	0	0	0	0	0	0	0
itf00g47930	2-oxoglutarate (2OG) and Fe(II)-dependent oxygenase superfamily protein	itf00g47930	Chr00	67716308	67716973	2.01512	2.82331	0	1.24336	1.11634	0.738076	0.381586	1.12072	3.02669	2.93286	1.94528	2.11376	2.45901	2.73564	2.50095	2.04797
itf00g47960	homeobox protein	itf00g47960	Chr00	67749330	67749693	0	0.190989	0	0	0	0	0	0	0	0	0	0	0	0	0	0
itf00g48030	Cyclophilin-like peptidyl-prolyl cis-trans isomerase family protein	itf00g48030	Chr00	67810204	67811376	1.74352	1.86419	1.71079	1.70866	1.72492	1.67331	1.82396	1.0453	2.61007	2.08319	1.23701	1.4357	2.41428	2.11464	1.77518	1.78955
itf00g48040	hypothetical protein	itf00g48040	Chr00	67816455	67818136	0	0	0	0	0	0	0	0	0	0	0	0	0	0	0	0
itf00g48120	Alpha-L RNA-binding motif/Ribosomal protein S4 family protein	itf00g48120	Chr00	67884639	67886120	0.383931	0.180329	1.10196	0.840178	0.981548	0.576775	0.0914427	0	1.52204	1.10633	0.50813	1.59628	0.666138	1.01877	0.74689	0.459493
itf00g48170	conserved hypothetical protein	itf00g48170	Chr00	67933650	67934996	1.88912	1.94553	2.06214	2.33913	0.878446	1.38693	1.06632	1.66393	1.45451	0.930696	1.38561	0.82788	1.20165	0.944525	0.701874	0.602233
itf00g48210	Protein of unknown function, DUF593	itf00g48210	Chr00	67967756	67968098	0	0	0	0	0	0	0	0	0	0.243336	0.0680446	0	0	0	0	0
itf00g48240	hypothetical protein	itf00g48240	Chr00	67986431	67987502	0	0	0	0	0	0	0	0	0	0	0	0	0	0	0	0
itf00g48300	NAC (No Apical Meristem) domain transcriptional regulator superfamily protein	itf00g48300	Chr00	68099504	68101018	5.72835	5.99876	6.94421	5.91117	6.09946	4.59258	6.5901	5.16681	6.84634	6.78111	6.20174	5.68936	6.4073	6.26457	5.88109	4.61368
itf00g48550	RNA binding	itf00g48550	Chr00	68446701	68447608	0.67819	0.0640776	0.379642	1.04336	0.105286	0.413979	0.246128	1.16197	0.641803	0.278921	0	0	0.305336	0.598791	0	0
itf00g48600	hypothetical protein	itf00g48600	Chr00	68537714	68539739	0	0.184134	0	0	0	0	0	0	2.66084	1.39686	0.00266274	0	0.826656	1.40605	0	0
itf00g48640	conserved hypothetical protein	itf00g48640	Chr00	68613038	68614818	0	0	0	0	0	0	0	0	0	0	0	0	0	0	0	0
itf00g48680	Undecaprenyl pyrophosphate synthetase family protein	itf00g48680	Chr00	68638505	68639327	0	0	0	0	0	0	0	0	0	0	0	0	0	0	0	0
itf00g48740	Regulator of chromosome condensation (RCC1) family protein	itf00g48740	Chr00	68725748	68727202	0.0541184	0	0	0.0821574	0	0.380243	0	0.307845	0.507689	0.265655	0	0	0.470313	0.837939	0	0.0072024
itf00g48760	hypothetical protein	itf00g48760	Chr00	68762769	68763021	3.4354	4.38248	4.51633	4.56093	1.8999	2.32117	1.86721	2.12377	5.04345	4.39317	4.22933	4.12969	2.62016	1.4429	1.53042	0.808115
itf00g48790	ARF-GAP domain	itf00g48790	Chr00	68826439	68827324	0	0	0.215992	0.24935	0.155203	0.0267646	0.589495	0.300239	0	0.0354399	0	0	0.316455	0.18475	0.252236	0
itf00g48890	hypothetical protein	itf00g48890	Chr00	68924169	68924514	0	0	0	0	0	0.0720955	0	0	0	0	0	0	0	0	0	0.00293831
itf00g48950	FAR1-related sequence	itf00g48950	Chr00	68992576	68993390	0	0	0	0	0	0	0	0	0	0	0	0	0	0	0	0
itf00g49030	3-methylcrotonyl-CoA carboxylase	itf00g49030	Chr00	69105155	69106081	2.43097	2.44223	3.13968	1.86737	2.46657	1.13368	2.45743	2.16692	2.12213	1.58263	2.01065	1.93041	2.37298	2.37574	1.31656	0.646645
itf00g49180	GAST1 protein homolog	itf00g49180	Chr00	69298262	69298935	7.34953	5.9825	7.12733	6.82065	6.65161	6.51552	6.94068	6.11845	6.11043	6.51511	7.03214	6.34204	6.41577	5.82884	7.32683	6.30937
itf00g49250	serine hydroxymethyltransferase	itf00g49250	Chr00	69393907	69395106	5.2362	5.09419	4.44157	5.19511	4.06479	5.00736	3.67591	3.31915	5.9785	5.81395	4.88088	5.32773	4.71739	4.79905	3.93315	4.1273
itf00g49330	AGAMOUS-like	itf00g49330	Chr00	69485875	69486436	0	0	0	0	0	0	0	0	0	0	0	0	0	0	0	0
itf00g49480	FASCICLIN-like arabinogalactan protein 18 precursor	itf00g49480	Chr00	69740062	69741424	1.49953	1.61908	2.87108	0.140909	2.19231	1.47503	2.13836	0.494801	2.13928	2.66761	2.00051	1.2277	1.89777	2.24067	1.36235	1.70516
itf00g49490	NAD(P)-binding Rossmann-fold superfamily protein	itf00g49490	Chr00	69743729	69744570	2.16331	2.4368	2.469	2.67862	1.99653	2.06249	2.28274	2.65267	2.62448	2.8365	1.90247	2.0887	2.31941	2.5403	1.96891	2.72031
itf00g49520	disease resistance family protein / LRR family protein	itf00g49520	Chr00	69806183	69806636	0	0	0	0	0	0	0	0	0	0	0	0	0	0	0	0
itf00g49570	EXS (ERD1/XPR1/SYG1) family protein	itf00g49570	Chr00	69856205	69857210	0	0	0	0	0	0	0	0	0	0	0	0	0	0	0	0
itf00g49710	hypothetical protein	itf00g49710	Chr00	70061419	70063359	0	0	0	0	0.00699021	0.103011	0.146703	0.09781	0	0	0	0	0.058993	0.0764751	0	0
itf00g49810	pentatricopeptide (PPR) repeat-containing protein	itf00g49810	Chr00	70187007	70188818	0.184045	0.181607	0.303134	0.255534	0.110533	0.499396	0.161822	0.0174324	0	0	0	0	0.0812458	0.269476	0	0
itf00g49870	Leucine-rich repeat protein kinase family protein	itf00g49870	Chr00	70228420	70229662	0	0	0	0	0	0	0	0	0	0	0	0	0	0	0	0
itf00g49990	cell wall / vacuolar inhibitor of fructosidase	itf00g49990	Chr00	70444156	70444603	0	0	0	0	0	0	0	0	0	0	0	0	0	0	0	0
itf00g50000	ovate family protein	itf00g50000	Chr00	70485363	70485862	0	0	0	0	0	0	0	0	0	0	0	0	0	0	0	0
itf00g50030	RING/U-box superfamily protein	itf00g50030	Chr00	70525640	70526365	0	0	0	0	0	0	0	0	0	0	0	0	0	0	0	0
itf00g50190	PHYTOCYSTATIN	itf00g50190	Chr00	70818744	70819535	0	0	0	0	0	0	0	0	0	0	0	0	0	0	0	0
itf00g50220	RNA recognition motif (RRM)-containing protein	itf00g50220	Chr00	70850811	70851648	0.705226	1.12602	0.663231	1.24071	0.0796258	0.249107	0	0.399441	0.437353	0.0587816	0.221587	0	0.394072	0.401211	0	0
itf00g50280	hypothetical protein	itf00g50280	Chr00	70894287	70894764	0	0	0	0	0	0	0	0	0	0	0	0	0	0	0	0
itf00g50310	Protein SKIP34	itf00g50310	Chr00	70921460	70921973	3.44864	3.58088	3.5261	3.32469	3.49457	3.26185	3.53359	2.94017	4.81129	4.42802	3.04711	3.2933	3.92707	3.62036	2.63943	2.77621
itf00g50600	cinnamate-4-hydroxylase	itf00g50600	Chr00	71331546	71332916	2.44938	2.40257	1.34829	2.73664	1.99824	2.69948	1.74532	2.19313	3.37943	2.9936	2.92805	3.0342	3.29088	3.43328	2.71937	2.62885
itf00g50620	ILITYHIA	itf00g50620	Chr00	71369439	71370458	0.609477	0.47821	1.10033	0.44634	1.09445	0.708014	1.33959	0.60018	0	0.0989412	0.485293	0.0269655	0.499984	0.297603	1.62564	0.433762
itf00g50700	glutathione S-transferase TAU	itf00g50700	Chr00	71442371	71443484	1.50246	2.12311	2.69948	0.267263	4.00527	0	3.76693	0.219723	2.85432	3.04476	2.60974	1.0287	4.4703	4.2084	3.61953	0.587982
itf00g50740	Major facilitator superfamily protein	itf00g50740	Chr00	71488678	71488975	0	0	0	0	0	0	0	0	0	0	0	0	0	0	0	0
itf00g50750	exocyst subunit exo70 family protein F1	itf00g50750	Chr00	71489069	71489357	0	0	0	0	0	0	0	0	0	0	0	0	0	0	0	0
itf00g50810	Squamosa promoter-binding protein-like (SBP domain) transcription factor family protein	itf00g50810	Chr00	71564732	71565209	0	0	0	0	0	0	0	0	0	0	0	0	0	0	0	0
itf00g50830	hypothetical protein	itf00g50830	Chr00	71653545	71654778	0	0	0	0	0	0	0	0	0	0	0	0	0	0	0	0
itf00g50860	Sieve element occlusion C-terminus domain containing protein	itf00g50860	Chr00	71679624	71680919	0	0	0	0	0	0	0.0973669	0	0	0	0	0	0	0	0	0
itf00g50870	Sieve element occlusion C-terminus domain containing protein	itf00g50870	Chr00	71680936	71681251	0	0	0	0.0355151	0	0	0	0	0	0	0	0.0892754	0.143038	0.330205	0	0
itf00g50920	open reading frame	itf00g50920	Chr00	71726411	71727098	0	0	0	0	0	0	0	0	0.0375814	0	0	0	0	0	0	0
itf00g51010	ribosomal protein S13A	itf00g51010	Chr00	71881351	71882679	4.53008	4.34913	3.85942	4.2806	4.23524	4.97206	3.93104	4.16496	5.68635	4.90848	4.29999	4.35277	4.84967	5.22475	4.17404	4.30126
itf00g51060	hypothetical protein	itf00g51060	Chr00	71904891	71905530	3.2709	3.25216	3.98738	3.84934	4.00785	4.09353	4.34977	4.31539	3.72722	3.57027	3.61115	4.06472	4.43478	4.21251	4.36702	4.5354
itf00g51110	hypothetical protein	itf00g51110	Chr00	71943196	71943451	0.215965	0	0	0.376516	0.707729	1.56287	0.271948	0.102102	0	0.343146	0.111103	0.678281	1.87035	2.53685	0.366806	0.523487
itf00g51130	casein lytic proteinase B4	itf00g51130	Chr00	71962069	71962390	2.96909	3.12304	4.48325	4.39444	4.42789	3.72121	5.42272	4.89131	0.776549	3.17175	3.41469	4.2948	2.83074	2.09127	4.10787	4.1655
itf00g51140	cytochrome C biogenesis	itf00g51140	Chr00	72048855	72050316	0.135049	0	0.0957528	0.0715843	0.0907091	0.397638	0.0601885	0.0712075	1.13904	0.49956	0.138961	1.21426	0.557327	0.744407	0.363405	0.321163
itf00g51340	Homeodomain-like superfamily protein	itf00g51340	Chr00	72256777	72257370	0	0	0	0	0	0	0	0	0	0	0	0.157042	0	0	0	0
itf00g51530	hypothetical protein	itf00g51530	Chr00	72432148	72432523	0	0	0	0	0	0	0	0	0	0	0	0	0	0	0	0
itf00g51590	cytochrome P450, family 79, subfamily C, polypeptide	itf00g51590	Chr00	72478403	72478685	0	0	0	0	0	0	0	0	0	0	0	0	0	0	0	0
itf00g51750	hypothetical protein	itf00g51750	Chr00	72571641	72572843	0	0	0	0	0	0	0	0	0	0	0	0	0	0	0	0
itf00g51780	translocase inner membrane subunit 44-2	itf00g51780	Chr00	72591222	72592973	0.27393	0.881215	0.426055	0.371436	0.298467	0.52881	0.695515	0.268905	0.203866	0.311599	0.549193	0.594811	0.412139	0.508261	0.639437	0.915035
itf00g51840	Ubiquitin-like superfamily protein	itf00g51840	Chr00	72665104	72666030	0	0.11104	0.0333317	0	0	0	0	0	0.127206	0.0422536	0	0	0.0642647	0	0	0
itf00g51870	heat shock protein	itf00g51870	Chr00	72689105	72689643	0	0	0.572024	1.28604	0	0	1.22724	2.6065	0	0	0.213704	2.83561	0	0	1.10664	2.19129
itf00g51900	S-adenosyl-L-methionine-dependent methyltransferases superfamily protein	itf00g51900	Chr00	72728114	72728930	4.25304	4.32948	4.29568	4.53402	3.63573	3.58133	3.9751	3.8421	4.73536	4.29375	3.46856	3.81142	4.27579	4.36261	2.98683	3.2104
itf00g51910	conserved hypothetical protein	itf00g51910	Chr00	72745918	72746191	3.83224	3.65481	5.16538	0.701717	5.90088	1.64645	5.80728	0.866264	7.14676	6.08561	3.78401	1.28463	6.04056	6.33607	4.26661	2.1093
itf00g52350	Mannose-binding lectin superfamily protein	itf00g52350	Chr00	73396051	73396939	0.181921	0.807638	0	0.11091	0	0	0	0	0	0	0	0	0	0	0.314078	0
itf00g52590	Ribosomal protein L35Ae family protein	itf00g52590	Chr00	73735144	73735483	7.44832	7.51331	7.20338	7.42815	7.89038	7.98406	7.77757	7.54687	8.50689	7.71086	7.25238	7.43028	8.14194	8.44241	7.70721	7.94328
itf00g52660	DUF1990 domain containing protein	itf00g52660	Chr00	73810797	73811220	5.77512	5.73744	5.98372	5.69065	5.45393	4.54523	5.77163	5.25404	5.92608	5.65884	4.84985	4.6314	5.72619	5.83827	5.34988	4.92018
itf00g52880	Pyruvate phosphate dikinase, PEP/pyruvate binding domain	itf00g52880	Chr00	74039655	74040541	0	0	0	0	0	0	0	0	0	0	0	0	0	0	0	0
itf00g52900	Domain of unknown function (DUF303)	itf00g52900	Chr00	74051015	74051959	0	0	0	0	0	0	0	0	0	0	0	0	0	0	0	0
itf00g52940	conserved hypothetical protein	itf00g52940	Chr00	74129220	74129830	2.74478	2.74799	2.9615	3.36518	2.56715	2.38137	2.68837	2.42081	2.00615	1.93707	2.42636	2.08568	2.1501	2.06919	2.21001	2.27695
itf00g52990	Major facilitator superfamily protein	itf00g52990	Chr00	74198669	74199796	0	0	0	0	0	0	0	0	0	0	0	0	0	0	0	0
itf00g53170	CAP (Cysteine-rich secretory proteins, Antigen 5, and Pathogenesis-related 1 protein) superfamily protein	itf00g53170	Chr00	74390711	74391470	0	0	0	0	0	0	0	0	0	0	0	0	0	0	0	0
itf00g53260	winged-helix DNA-binding transcription factor family protein	itf00g53260	Chr00	74545292	74546943	4.16211	3.28034	3.17677	3.8724	2.9294	4.37313	2.47274	1.4038	0.165489	1.74008	2.29568	2.68691	2.36894	1.80831	3.0189	3.11159
itf00g53310	AGAMOUS-like	itf00g53310	Chr00	74648345	74649194	2.48951	2.35434	1.72134	2.48784	2.56025	4.02284	1.31064	3.97678	1.88959	2.46395	3.48912	3.0235	3.01716	2.75119	1.71614	3.86767
itf00g53410	Heavy metal transport/detoxification superfamily protein	itf00g53410	Chr00	74789166	74790062	2.26803	2.76317	2.70284	2.74532	2.17862	2.05148	1.67558	2.88051	3.25175	3.63825	3.05734	2.99436	2.3132	2.23765	1.82302	2.60286
itf00g53750	HXXXD-type acyl-transferase family protein	itf00g53750	Chr00	75141592	75142087	0	0	0	0	0	0	0	0	0.242868	0	0	0	0	0	0	0
itf00g53770	hypothetical protein	itf00g53770	Chr00	75177772	75178301	1.88311	1.59437	3.19029	3.98298	2.65758	5.69722	3.37764	4.07553	1.30924	1.28811	2.68981	2.25938	1.90243	1.07305	3.42128	3.75168
itf00g53820	vesicle-associated membrane protein	itf00g53820	Chr00	75240080	75240592	5.30944	5.0406	4.42657	4.22007	5.22913	6.1905	4.87126	5.63995	4.86608	5.18965	5.26178	5.47519	5.85315	5.90879	5.57193	6.28559
itf00g53880	Dof-type zinc finger DNA-binding family protein	itf00g53880	Chr00	75294952	75295351	0	0	0	0	0	0	0	0	0	0	0	0	0	0	0	0
itf00g53950	ILITYHIA	itf00g53950	Chr00	75349445	75350584	0	0	0	0	0	0	0	0	0	0	0	0	0	0	0	0
itf00g53990	Mitochondrial import inner membrane translocase subunit Tim17/Tim22/Tim23 family protein	itf00g53990	Chr00	75489247	75490018	0.374081	0.387219	0.15112	0	1.22818	1.16197	1.28518	0.986687	0.0100057	0.15682	0.0732955	0	1.31513	1.22266	1.06887	0.97973
itf00g54030	xylulose kinase-2	itf00g54030	Chr00	75545203	75546183	3.07336	3.03562	2.32704	2.3852	2.00792	2.26507	1.94105	1.57897	2.68572	2.84968	2.42674	2.73009	2.34031	2.15928	1.76081	2.40319
itf00g54080	Protein of unknown function (DUF_B2219) domain containing protein	itf00g54080	Chr00	75609739	75610774	0.632629	0.913878	0	0.26436	0.21574	0	0	0.66662	4.87348	3.46603	0.588012	1.1473	2.36896	3.84002	1.00465	0.247604
itf00g54170	histidine acid phosphatase family protein	itf00g54170	Chr00	75745987	75747049	0	0	0	0	0	0	0	0	0	0	0	0	0	0	0	0
itf00g54360	hypothetical protein	itf00g54360	Chr00	76036178	76037231	0	0	0	0	0	0	0	0	0	0	0	0	0	0	0	0
itf00g54430	hypothetical protein	itf00g54430	Chr00	76155395	76155749	0	0	0	0	0	0	0	0	0	0	0	0	0	0	0	0
itf00g54440	Protein of unknown function, DUF538	itf00g54440	Chr00	76174353	76174919	1.26452	1.30958	1.55712	1.52594	0.219238	0.263711	1.19855	0.625635	0.728706	0.885401	0.136618	0.150428	0.486558	0.0515014	0.0132778	0
itf00g54460	single-stranded DNA endonuclease family protein	itf00g54460	Chr00	76198317	76199501	0	0	0	0	0	0	0	0	0	0	0	0	0	0	0	0
itf00g54820	hypothetical protein	itf00g54820	Chr00	76626103	76627109	0	0	0	0	0	0	0	0	0	0	0	0	0	0	0	0
itf00g54890	RING/U-box superfamily protein	itf00g54890	Chr00	76765474	76766251	0	0	0	0	0	0	0	0	0	0	0	0	0	0	0	0
itf00g54970	hypothetical protein	itf00g54970	Chr00	76822273	76822639	0	0	0	0	0	0	0	0	0	0	0	0	0	0	0	0
itf00g55070	ZIP metal ion transporter family	itf00g55070	Chr00	76942032	76942406	4.0657	4.38444	4.54589	3.71943	0	0	0	0	5.12694	4.1622	2.79053	2.78492	0	0	0	0
itf00g55150	histidine acid phosphatase family protein	itf00g55150	Chr00	77067006	77067766	0	0	0	0	0	0	0	0	0	0	0	0	0	0	0	0
itf00g55200	RNA-directed DNA polymerase (reverse transcriptase)-related family protein	itf00g55200	Chr00	77133615	77134077	0	0	0	0	0	0	0	0	0	0	0	0	0	0	0	0
itf00g55490	Pectin lyase-like superfamily protein	itf00g55490	Chr00	77614003	77614504	0	0	0	0	0	0	0	0	0	0	0	0	0	0	0	0
itf00g55610	ubiquitin-conjugating enzyme	itf00g55610	Chr00	77913443	77915035	3.47309	3.17079	2.71636	3.65889	2.20534	3.53478	2.13073	2.50736	3.49864	3.48796	3.36172	3.86619	2.66397	2.78509	2.99387	3.5362
itf00g55780	Arabidopsis protein of unknown function (DUF241)	itf00g55780	Chr00	78118469	78119249	0	0	0	0	0	0	0	0	0	0	0	0	0	0	0	0
itf00g55800	Sieve element occlusion N-terminus domain containing protein	itf00g55800	Chr00	78123522	78125046	0	0	0	0	0	0	0	0	0	0	0	0	0	0	0	0
itf00g55950	general transcription factor II H2	itf00g55950	Chr00	78399578	78399875	0	0	0	0	2.0588	2.2334	2.39963	1.97958	0	0	0	0	1.95904	1.94033	2.52504	2.3225
itf00g56000	CAP (Cysteine-rich secretory proteins, Antigen 5, and Pathogenesis-related 1 protein) superfamily protein	itf00g56000	Chr00	78460760	78461688	0	0	0	0	0	0	0	0	0	0	0	0	0	0	0	0
itf00g56090	Paxneb protein-related	itf00g56090	Chr00	78583740	78584679	1.84107	1.78195	2.17144	2.33301	0.525244	0.68709	0.967578	0.283555	1.68316	1.55541	1.01795	1.48132	0.631109	0.521253	0.412325	0.307791
itf00g56130	highly ABA-induced PP2C gene	itf00g56130	Chr00	78620356	78620716	1.51237	1.11346	2.56004	2.97754	1.68702	2.38308	2.3871	2.46551	0.951799	1.24557	0.716671	0.812409	1.27099	1.77035	0.649788	1.28571
itf00g56160	amine oxidase	itf00g56160	Chr00	78631021	78631470	0.733193	1.29943	1.90429	1.70981	1.4961	1.46493	1.29611	1.64198	0.855638	1.69619	0.198217	0.305076	1.6548	2.06117	0.240838	0.226151
itf00g56270	RNA-directed DNA polymerase (reverse transcriptase)-related family protein	itf00g56270	Chr00	78815318	78815777	0	0	0	0	0	0	0	0	0	0	0	0	0	0	0	0
itf00g56310	hypothetical protein	itf00g56310	Chr00	78856292	78856595	0	0	0	0	0	0	0	0	0	0	0	0	0	0	0	0
itf00g56540	Ribosomal protein PSRP-3/Ycf65	itf00g56540	Chr00	79122369	79123187	2.80284	2.69483	2.77471	2.91191	3.31717	3.96632	3.41361	3.84461	3.56555	3.10799	2.19445	2.36809	3.65863	3.72856	2.87844	3.32018
itf00g56590	ammonium transporter	itf00g56590	Chr00	79182006	79182465	0	0	0	0	0	0	0	0	0	0	0	0	0	0	0	0
itf00g56610	ribosomal protein L14	itf00g56610	Chr00	79220363	79220681	0	0	0	0	0	0.0636636	0	0	0	0	0	0	0	0	0.272422	0
itf00g56670	hypothetical protein	itf00g56670	Chr00	79259216	79259495	0	0	0	0	0	0	0	0	0	0	0	0	0	0	0	0
itf00g56850	Polyketide cyclase/dehydrase and lipid transport superfamily protein	itf00g56850	Chr00	79456575	79456881	0	0	0	0	0	0	0	0	0	0	0	0	0	0	0	0
itf00g56860	Sieve element occlusion C-terminus domain containing protein	itf00g56860	Chr00	79476569	79478082	0	0	0	0	0	0	0	0	0	0	0	0	0	0	0	0
itf00g56880	Sieve element occlusion C-terminus domain containing protein	itf00g56880	Chr00	79513354	79514064	0	0	0	0	0	0	0	0	0	0	0	0	0	0	0.0500194	0
itf00g56920	TCP family transcription factor domain containing protein	itf00g56920	Chr00	79562744	79563029	0	0	0	0	0	0	0	0	0	0	0	0	0	0	0	0
itf00g57230	homeobox protein	itf00g57230	Chr00	79916383	79916665	0	0	0	0	0	0	0	0	0	0	0	0	0	0	0	0
itf00g57260	RWP-RK domain-containing protein	itf00g57260	Chr00	79974279	79975475	0	0	0	0	0	0	0	0	0	0	0	0	0.0956087	0.207962	0	0
itf00g57400	heavy metal atpase	itf00g57400	Chr00	80109829	80110820	0.261892	0.649752	0.351549	0	2.68938	0.00379588	2.45046	0.0446101	1.15674	0.655474	0.10085	0	3.07678	3.24341	1.42585	0.270713
itf00g57430	hypothetical protein	itf00g57430	Chr00	80145940	80146325	0.688604	0	0.485208	0.161976	0.373315	0.61997	0.471955	0	0.267112	0.620617	0.806976	1.10558	0	0	0.689545	0.647317
itf00g57450	GRAM domain-containing protein / ABA-responsive protein-related	itf00g57450	Chr00	80160924	80161545	0	0	0	0	0	0	0	0	0	0	0	0	0	0	0	0
itf00g57540	myb domain protein	itf00g57540	Chr00	80297411	80298528	0	0	0	0	6.56147	3.7859	5.87588	2.66122	0	0	0	0	2.85366	2.77155	6.62636	5.18186
itf00g57690	hypothetical protein	itf00g57690	Chr00	80426766	80427711	0	0	0	0	0	0	0	0	0	0	0	0	0	0	0	0
itf00g57730	Immunoglobulin E-set superfamily protein	itf00g57730	Chr00	80477187	80477845	2.64142	2.60003	0.914302	2.25678	0.909252	1.59429	0.0671423	0.520922	3.36854	2.74133	2.20223	2.67096	0.429131	1.50571	0	1.16378
itf00g57820	Protein kinase superfamily protein	itf00g57820	Chr00	80585952	80586451	0	0	0	0	0	0	0	0	0	0	0	0	0	0	0	0
itf00g57980	Zinc finger C-x8-C-x5-C-x3-H type family protein	itf00g57980	Chr00	80755940	80756373	2.41509	2.20654	3.51024	2.58251	1.41057	1.73332	2.36677	2.50679	0.190196	0.792846	1.47403	1.46673	1.18782	0.984973	0.75969	1.99605
itf00g58110	ethylene-responsive element binding factor	itf00g58110	Chr00	80916695	80917466	0.705675	0.821988	0.599868	0	0.418499	0	1.32995	0	1.47777	1.65431	0	0	1.54151	1.54659	0.0159241	0
itf00g58270	hypothetical protein	itf00g58270	Chr00	81051984	81052411	0	0	0	0	0	0	0	0	0	0	0	0	0	0	0	0
itf00g58350	Bifunctional inhibitor/lipid-transfer protein/seed storage 2S albumin superfamily protein	itf00g58350	Chr00	81140052	81140793	0.480401	0.783945	1.55123	0	0	0	0.0155857	0	0.968307	1.10408	1.01908	0	0	0.272313	0.416655	0
itf00g58420	zinc finger (C2H2 type) family protein	itf00g58420	Chr00	81262792	81263405	0	0	0	0	0	0	0	0	0	0	0	0	0	0	0	0
itf00g58550	alpha/beta-Hydrolases superfamily protein	itf00g58550	Chr00	81562274	81563592	0	0	0	0	0	0	0	0	0	0	0	0	0	0	0	0
itf00g58610	terpene synthase	itf00g58610	Chr00	81646951	81647637	0	0	0	0	0	0	0	0	0	0	0	0	0	0	0	0
itf00g58700	cytochrome P450, family 72, subfamily A, polypeptide	itf00g58700	Chr00	81800471	81800801	4.19459	4.42007	5.26253	3.49946	5.77972	3.21833	5.69504	4.04203	5.39712	5.41961	3.94919	2.55268	6.37055	6.39654	4.96267	3.76166
itf00g58750	Disease resistance-responsive (dirigent-like protein) family protein	itf00g58750	Chr00	81825367	81825952	1.1302	1.97998	0.484376	0	3.03927	0.377469	0.366143	0.149604	6.52761	4.23553	2.13909	0.952765	5.02624	5.04629	1.61934	0.162797
itf00g58940	Cotton fibre expressed protein domain containing protein	itf00g58940	Chr00	82158233	82158975	0	0	0	0	0	0	0	0	0	0	0	0	0	0	0	0
itf00g59020	Tetratricopeptide repeat (TPR)-like superfamily protein	itf00g59020	Chr00	82227751	82228349	0	0	0.0402655	0.0717587	0	0	0	0	0	0	0	0	0	0	0	0
itf00g59090	serine carboxypeptidase-like	itf00g59090	Chr00	82335285	82336131	0	0	0	0	0	0	0	0	0	0	0	0	0	0	0	0
itf00g59110	hypothetical protein	itf00g59110	Chr00	82350108	82350624	0	0	0	0	0	0	0	0	0	0	0	0	0	0	0	0
itf00g59160	Domain of unknown function (DUF303)	itf00g59160	Chr00	82413789	82414638	0	0	0	0	0	0	0	0	0	0	0	0	0	0	0	0
itf00g59210	hypothetical protein	itf00g59210	Chr00	82460451	82460751	0.158102	0	0	0.423034	0.014021	0.0097179	0	0	0.721958	0.0246184	0.254017	0.805571	0	0.351565	0	0.123811
itf00g59320	Protein of unknown function, DUF538	itf00g59320	Chr00	82664271	82664867	0.233199	0	0.647753	0.458283	0.202997	0.129526	0.64786	0	0.0925662	0.109685	0	0	0.0290612	0.152486	0	0.184889
itf00g59690	Undecaprenyl pyrophosphate synthetase family protein	itf00g59690	Chr00	83481261	83482595	0.23824	0.486223	0.865231	0.759673	0.408934	0.100918	0.841727	0.281148	0.794321	0.589667	0	0.131186	0.814376	0.712171	0.115827	0.0822005
itf00g59770	conserved hypothetical protein	itf00g59770	Chr00	83539997	83540611	3.91524	3.92451	3.84415	3.96743	4.00926	4.07692	3.94859	3.21685	4.27172	4.13622	3.43852	3.43649	4.25379	4.00091	3.64371	3.51857
itf00g59870	hypothetical protein	itf00g59870	Chr00	83676656	83676989	0	0	0	0	0	0	0	0	0	0	0	0	0	0	0	0
itf00g59890	Thioredoxin superfamily protein	itf00g59890	Chr00	83691718	83692114	0.0509632	0	0	0.0226693	0	0	0	0	0.754417	0.456723	0	0	0.314765	0.214307	0	0.177757
itf00g59930	expansin B2	itf00g59930	Chr00	83705205	83706226	0	0	0	0	0	0	0	0	0	0	0	0	0	0	0	0
itf00g60030	terpene synthase	itf00g60030	Chr00	83876165	83876864	0.979781	0	0	0	3.15479	3.94923	2.20235	3.60915	0	0	1.43301	0.212254	3.43168	3.48598	2.77909	2.41769
itf00g60200	ARM repeat superfamily protein	itf00g60200	Chr00	84082465	84082966	0	0.0900321	0.404069	0	0	0	0	0	0	0	0.112046	0.208984	0	0	0	0
itf00g60230	hypothetical protein	itf00g60230	Chr00	84106095	84107046	0.735338	1.14643	1.22624	1.1485	1.85011	0.862398	1.7832	0.684603	1.23252	1.04817	1.6795	1.99147	1.34569	0.932222	2.11186	1.66127
itf00g60370	Putative late blight resistance protein homolog R1A-4	itf00g60370	Chr00	84292659	84293049	0.261126	0.555425	0.700102	0.832184	0.925305	0.176065	0.491456	0.195534	0.00668939	0.0302936	0	0	1.06194	0.699937	0.486717	0.190582
itf00g60630	S-adenosyl-L-methionine-dependent methyltransferases superfamily protein	itf00g60630	Chr00	84636998	84637570	0.0532388	0.0272499	0.121856	0	0.432008	0.178277	0.121169	0	0	0.0116088	0.519877	0	0.744418	0.391889	0.616924	0
itf00g60780	Kunitz family trypsin and protease inhibitor protein	itf00g60780	Chr00	84838084	84838709	0	0	0	0.154002	0.762723	2.74595	0.984042	0.461972	0	0.352524	1.85107	1.1529	0.271192	0	3.45856	2.89436
itf00g60890	Protein of unknown function (DUF3550/UPF0682)	itf00g60890	Chr00	84942038	84942846	1.38016	1.80828	2.13724	1.2963	0.988799	0.932021	1.07861	1.17704	1.72024	1.76771	1.27601	1.81389	1.52098	1.17506	0.356268	1.48406
itf00g60940	hypothetical protein	itf00g60940	Chr00	85041414	85041696	0	0	0	0	0	0	0	0.0716966	0	0	0.478001	0.281799	0	0	0.00882856	0
itf00g61090	Bifunctional inhibitor/lipid-transfer protein/seed storage 2S albumin superfamily protein	itf00g61090	Chr00	85257600	85258152	0	0	0	0	0	0	0	0	0	0	0	0	0	0	0	0
itf00g61190	subtilase family protein	itf00g61190	Chr00	85311794	85312652	0	0	0	0	0	0	0	0	0	0	0	0	0	0	0	0
itf00g61310	poly(A) binding protein	itf00g61310	Chr00	85417243	85418297	3.78453	3.74242	4.46514	4.64563	4.11246	3.71297	4.41749	3.63515	3.66068	3.80745	3.98263	4.03571	3.71761	3.84439	4.17267	4.15659
itf00g61350	Pentatricopeptide repeat (PPR) superfamily protein	itf00g61350	Chr00	85461952	85462483	0	0	0	0	0	0	0	0	0	0	0	0	0	0	0	0
itf00g61360	Pentatricopeptide repeat (PPR) superfamily protein	itf00g61360	Chr00	85462649	85463087	0	0	0	0	0	0	0	0	0	0	0	0	0	0	0	0
itf00g61390	zinc ion binding;DNA binding	itf00g61390	Chr00	85494664	85495411	0	0	0	0	0	0	0	0	0	0	0	0	0	0	0	0
itf00g61610	VIER F-box proteine	itf00g61610	Chr00	85740694	85741147	0	0	0	0	0	0	0	0	0	0	0	0	0	0	0	0
itf00g61630	RING/U-box protein	itf00g61630	Chr00	85772174	85772540	0.485806	0.663693	0.146645	0.250825	0.117939	0.0714009	0.364671	0.186297	0.0224389	0.00603381	0.00777821	0.06736	0	0.183692	0	0.0502736
itf00g61830	Pathogenesis-related protein Bet v I family domain containing protein	itf00g61830	Chr00	86041289	86041622	0.0713062	0	0	0	0	0.309817	0	0	0.0458986	0	0	0.340791	0	0	0.222835	1.47621
itf00g61850	myosin	itf00g61850	Chr00	86085952	86086258	0	0	0	0	0.111183	0.372745	0	0	0	0	0	0	0	0.188833	0.16046	0
itf00g62260	cytochrome P450, family 76, subfamily C, polypeptide	itf00g62260	Chr00	86808421	86808818	0	0	0	0	0	0	0	0	0	0	0	0	0	0	0	0
itf00g62290	indeterminate(ID)-domain	itf00g62290	Chr00	86841014	86841671	0.665639	0.405737	0.671135	0.183728	1.09702	0.795691	1.28945	0.418145	1.16174	0.722941	0.423102	0.00785586	2.04341	1.35963	0.393922	0.0317432
itf00g62410	YELLOW STRIPE like	itf00g62410	Chr00	87014454	87014886	0	0	0	0	0	0	0	0	0	0	0	0	0	0	0	0
itf00g62540	hypothetical protein	itf00g62540	Chr00	87217463	87217739	0.216092	0.260598	0.0325021	0	0.452444	2.61718	0.00459801	2.22414	1.22996	1.62968	1.43075	0.837467	1.51152	1.098	2.30353	2.42515
itf00g62670	FRIGIDA-like protein	itf00g62670	Chr00	87433452	87433946	0	0	0	0	0	0	0	0	0	0	0	0	0	0	0	0
itf00g62720	NAD(P)-binding Rossmann-fold superfamily protein	itf00g62720	Chr00	87451925	87452441	0	0	0	0	0	0.215364	0	0	0	0	0	0	0	0.0376627	0	0
itf00g62770	single-stranded DNA endonuclease family protein	itf00g62770	Chr00	87562654	87563471	0	0	0	0	0	0	0	0	0	0	0	0	0	0	0	0
itf00g62790	LJRHL1-like	itf00g62790	Chr00	87575971	87577112	2.0606	2.14123	3.01637	2.23448	2.79298	1.38147	3.2426	2.07579	2.56596	3.05342	3.23356	2.48229	2.7398	2.90737	3.53087	2.70354
itf00g62960	Sieve element occlusion C-terminus domain containing protein	itf00g62960	Chr00	87951796	87952204	0.0197822	0.205354	0.0891488	0	2.82178	2.36797	1.80586	0.281801	0.354234	0.0930569	0	0	2.05302	1.6638	0.523172	0.332476
itf00g62980	NAD-dependent epimerase/dehydratase family protein	itf00g62980	Chr00	88026800	88027180	0	0	0	0	0	0	0	0	0	0	0	0	0	0	0	0
itf00g63020	hypothetical protein	itf00g63020	Chr00	88076180	88076624	0.0119753	0	0	0	0	0	0	0	0	0	0	0	0	0	0	0
itf00g63080	uclacyanin	itf00g63080	Chr00	88247165	88247918	0	0	0	0	0	0	0	0	0	0	0	0	0	0	0	0
itf00g63840	DHFS-FPGS homolog B	itf00g63840	Chr00	89387943	89389024	1.2879	1.21814	1.60639	1.67093	2.24705	2.03922	2.61701	2.24417	0.823925	1.02785	0.63819	0.675408	2.13505	1.73888	1.76626	1.90774
itf00g63860	ILITYHIA	itf00g63860	Chr00	89405631	89406719	0	0	0	0	0	0	0	0	0	0	0	0	0	0	0	0
itf00g63870	hypothetical protein	itf00g63870	Chr00	89408032	89408566	0	0	0	0	0	0	0	0	0	0	0	0	0	0	0	0
itf00g64080	phospholipid:diacylglycerol acyltransferase	itf00g64080	Chr00	89604166	89605042	1.994	2.33273	2.81592	2.17351	1.55916	0.923829	1.98091	2.20528	1.23656	1.6384	2.79908	2.46321	0.923446	1.09962	2.02024	1.94921
itf00g64410	zinc ion binding;DNA binding	itf00g64410	Chr00	90079866	90080811	0	0	0	0	0	0	0	0	0	0	0	0	0	0	0	0
itf00g64500	F-box/RNI-like superfamily protein	itf00g64500	Chr00	90187231	90187952	2.4381	2.62483	2.80256	2.8741	2.38765	2.42963	2.73789	2.04394	2.36441	2.6664	2.24774	2.15023	2.07581	2.1293	2.65476	2.3478
itf00g64640	MAP kinase kinase	itf00g64640	Chr00	90355204	90355489	0.631815	0.502553	0.271684	0	1.43956	1.60231	0.876402	0.914012	1.21493	0.227894	0.610354	0.282209	0.779749	0.725619	1.55293	0.240769
itf00g64780	Sieve element occlusion C-terminus domain containing protein	itf00g64780	Chr00	90543881	90544609	0	0	0.0471888	0	0	0	0	0	0	0	0	0	0	0	0	0
itf00g64860	hypothetical protein	itf00g64860	Chr00	90602541	90603084	0.596603	0.584467	0.320917	0.88002	1.01958	1.27672	0.924807	1.4641	1.30575	0.70413	0.768362	0.802155	0.903602	1.03564	1.57157	1.53813
itf00g64880	NADH dehydrogenase subunit	itf00g64880	Chr00	90700141	90700546	1.69193	1.90819	2.33036	1.79407	2.32309	2.07367	2.49055	0.294822	1.76992	1.93633	2.32399	3.35361	1.40271	1.19978	2.33557	1.87527
itf00g65010	TOXICOS EN LEVADURA	itf00g65010	Chr00	90973000	90973570	0	0	0	0	0	0	0	0	0	0	0	0	0	0	0	0
itf00g65260	hypothetical protein	itf00g65260	Chr00	91412621	91413628	0	0	0	0	0	0.205227	0	0.0387074	0	0	0	0	0.0507267	0.31824	0.0447185	0.0214275
itf00g65340	hypothetical protein	itf00g65340	Chr00	91548087	91548439	0.423854	0.475579	0.932131	0.814508	0.438277	0.160956	0.943435	0.821373	0.617704	0.192967	0.365663	1.97642	0.748686	0.866965	0.515469	0.669857
itf00g65600	CLAVATA3/ESR-RELATED	itf00g65600	Chr00	91879557	91879881	0	0	0	0	0	0	0	0	0.017999	0	0	0	0	0	0	0
itf00g65630	Intron maturase, type II family protein	itf00g65630	Chr00	91913788	91914616	0.268756	0.00550139	0.311736	0.296103	0.470507	0.216216	0.125744	0.130892	0.777264	0.207529	0.509128	1.62699	0.20701	0.0547535	0.198167	0.477213
itf00g65750	conserved hypothetical protein	itf00g65750	Chr00	92102631	92103252	0	0.262526	0.0358157	0	0	0	0.136892	0	0.779491	0.0364226	0	0	0.577554	0.520657	0	0
itf00g66080	golgi nucleotide sugar transporter	itf00g66080	Chr00	92683846	92684476	0	0	0	0.0180333	0	0	0	0	0	0	0	0	0	0	0	0
itf00g66120	phosphoglycerate/bisphosphoglycerate mutase family protein	itf00g66120	Chr00	92721266	92722229	0	0	0	0	0	0	0	0	0	0	0	0	0	0	0	0
itf00g66140	alpha/beta-Hydrolases superfamily protein	itf00g66140	Chr00	92751150	92751632	2.19402	2.60715	0.42502	0.857102	0.468028	2.38359	0.413676	0.888241	0.851099	1.23859	0.319733	0.335378	0.15682	0.224742	0.20214	0
itf00g66250	hypothetical protein	itf00g66250	Chr00	92994496	92994823	0	0	0	0	0	0	0	0	0	0	0	0	0	0	0	0
itf00g66490	RING/U-box superfamily protein	itf00g66490	Chr00	93248466	93249531	1.82346	2.0246	2.09564	2.23649	0	0	0	0	0.531167	0.598929	0.719452	0.945726	0	0	0	0
itf00g66580	phosphofructokinase	itf00g66580	Chr00	93512708	93513187	0	0	0	0	0	0	0	0	0	0	0	0	0	0	0	0
itf00g66850	Protein phosphatase 2C family protein	itf00g66850	Chr00	93852647	93853138	0.96926	1.70492	0.897007	1.20885	3.42692	2.79766	3.0135	2.8252	0.142083	0.626048	0.788179	0.194006	2.8537	3.20609	3.41921	2.5361
itf00g67090	acetone-cyanohydrin lyase	itf00g67090	Chr00	94128564	94129056	0	0	0	0	0	0	0	0	0.334064	0	0	0	0.017484	0	0	0
itf00g67250	evolutionarily conserved C-terminal region	itf00g67250	Chr00	94266186	94267109	1.27431	1.54022	1.64494	0.929227	1.91598	0.518357	1.67832	0.931424	0.290753	0.927014	1.29135	1.0353	1.52628	1.67552	1.58858	1.32824
itf00g67320	Histone superfamily protein	itf00g67320	Chr00	94405256	94405706	0	0	0	0	0	0	0	0	0	0	0	0	0	0	0	0
itf00g67370	hypothetical protein	itf00g67370	Chr00	94475307	94475727	0	0	0	0	0	0	0	0	0	0	0	0	0	0	0	0
itf00g67510	lipid transfer protein	itf00g67510	Chr00	94664616	94665190	0.0414422	0.726231	0	0	0.233433	0	0	0	2.33715	2.22037	1.26768	0.475301	1.41815	1.4624	0.278743	0
itf00g67570	Regulator of chromosome condensation (RCC1) family protein	itf00g67570	Chr00	94758487	94759279	0.220923	0.485218	0	0.787925	0.919264	0.502158	0.480464	0.252138	1.05492	1.12276	0	0	0.573609	0.573748	0.0471066	0.498423
itf00g67740	ureidoglycine aminohydrolase	itf00g67740	Chr00	95016613	95017027	4.20736	4.47549	4.45436	4.61141	4.02632	4.58324	3.86702	4.49518	4.74716	4.01605	3.72967	4.29723	4.32256	4.7654	4.03034	4.3961
itf00g67930	conserved hypothetical protein	itf00g67930	Chr00	95275262	95276182	1.02187	1.01063	1.09807	0.390735	0	0.1201	0.315494	0	1.19217	1.0175	0.47936	0.186057	0.792272	0.668175	0.146301	0
itf00g68240	Nodulin MtN3 family protein	itf00g68240	Chr00	95718294	95719095	0	0	0	0	0	0	0	0	0	0	0	0	0	0	0	0
itf00g68570	Protein of unknown function (DUF1278)	itf00g68570	Chr00	96226397	96226931	0	0	0	0	0	0	0	0	0	0	0	0	0	0	0	0
itf00g68660	hypothetical protein	itf00g68660	Chr00	96375543	96375915	0.0324988	0	0	0	0	1.26729	0	0	2.15392	0.287588	0	0	1.2602	1.61139	0	0
itf00g68680	Pentatricopeptide repeat (PPR-like) superfamily protein	itf00g68680	Chr00	96387559	96388239	1.47849	1.86464	1.85836	1.97637	0.77338	0.937352	0.938152	0.369132	0.708814	0.747423	0.173867	0.291069	1.11553	0.864333	0.150398	0.0177566
itf00g68810	plectin-related	itf00g68810	Chr00	96508359	96509291	3.67329	3.98535	3.12168	3.26566	3.27007	3.43023	3.09225	2.78846	3.03502	3.41981	3.18129	2.65544	3.87946	4.47215	3.14257	3.09521
itf00g69230	delta(3), delta(2)-enoyl CoA isomerase	itf00g69230	Chr00	97276912	97277209	2.30107	2.71418	1.93014	0.844734	2.60474	0.21058	2.02856	0	3.96916	3.15877	3.20741	1.67774	3.27946	3.57927	2.36753	0.290749
itf00g69450	hypothetical protein	itf00g69450	Chr00	97699661	97700290	0	0	0	0	0	0	0	0	0	0	0	0	0	0	0	0
itf00g69470	hypothetical protein	itf00g69470	Chr00	97726885	97727650	0	0	0	0	0	0	0	0	0	0	0	0.220111	0	0	0	0
itf00g69510	tobamovirus multiplication 2A	itf00g69510	Chr00	97754416	97754713	4.64042	4.85898	5.44234	4.39605	6.38121	5.4079	6.9096	5.28759	5.6304	5.27171	4.83702	4.44912	6.4594	6.52333	6.27991	5.76788
itf00g69830	conserved hypothetical protein	itf00g69830	Chr00	98320506	98321198	4.2054	4.35244	4.10474	4.32488	4.31281	4.02063	4.23268	3.46717	4.02274	4.32692	4.00723	3.85755	4.46093	4.0955	3.98819	3.82365
itf00g69910	SWIB/MDM2 domain;Plus-3;GYF	itf00g69910	Chr00	98460976	98461772	0	0	0	0	0	0	0	0	0	0	0	0	0	0	0	0
itf00g70210	hypothetical protein	itf00g70210	Chr00	98913880	98914204	0	0	0	0	0	0	0	0	0	0	0	0	0	0	0	0
itf00g70550	conserved hypothetical protein	itf00g70550	Chr00	99709183	99709720	3.64237	2.90941	3.86657	3.30114	2.07665	1.02557	2.95707	0.782262	1.28205	2.62409	1.86363	1.7809	1.9306	1.095	0.61732	0.32044
itf00g70920	hypothetical protein	itf00g70920	Chr00	100327685	100328039	0	0	0	0	0	0	0	0	0	0	0	0.0214887	0	0	0	0
itf00g71400	SGNH hydrolase-type esterase superfamily protein	itf00g71400	Chr00	101436961	101437773	0	0	0	0	0	0	0	0	0	0	0	0	0	0	0	0
itf00g71440	RNA-directed DNA polymerase (reverse transcriptase)-related family protein	itf00g71440	Chr00	101560310	101560715	0	0	0	0	0	0	0	0	0	0	0	0	0	0	0	0
itf00g71450	myb domain protein	itf00g71450	Chr00	101580756	101581023	0	0	0.268273	0.188594	0	0	0.382143	0	0	0	0	0	0.0802087	0	0	0
itf00g71750	hypothetical protein	itf00g71750	Chr00	102145948	102146425	0	0	0	0	0	0	0	0	0	0	0	0	0	0	0	0
itf00g72000	NAD(P)-binding Rossmann-fold superfamily protein	itf00g72000	Chr00	102562856	102563408	0	0	0	0	0	0	0	0	0	0	0	0	0	0	0	0
itf00g72180	hypothetical protein	itf00g72180	Chr00	102729210	102729886	0.139315	0.257115	0.194358	0.246161	0	0	0.0323438	0	0.961405	0.292541	0.0243083	0.0142603	0	0.0181499	0	0
itf00g72340	RING membrane-anchor	itf00g72340	Chr00	103060602	103061399	0.352807	0.41124	0.560991	0.524132	0.211472	1.00544	0.11944	0.615504	0.351643	0.661005	0.984506	0.203009	1.01838	0.683486	0.65466	0.244025
itf00g72540	Pollen Ole e 1 allergen and extensin family protein	itf00g72540	Chr00	103549566	103550284	0	0	0	0	0	0	0	0	0.0924015	0	0	0	0.186952	0.179132	0	0
itf00g72560	NB-ARC domain-containing disease resistance protein	itf00g72560	Chr00	103588822	103589600	0.39095	0.59788	0	0.237244	0	0.370311	0	0.0134099	0	0	0.014593	0	0.0642436	0	0	0
itf00g72870	hypothetical protein	itf00g72870	Chr00	104303984	104304301	1.04901	0.909228	0.32919	0.322724	0.102501	0.672429	0.044986	0.178896	0	0	0	0.0634973	0.318611	0	0.250497	0
itf00g73040	cytochrome P450, family 72, subfamily A, polypeptide	itf00g73040	Chr00	104587949	104588285	5.94606	6.1676	6.73305	6.58433	6.56593	5.93039	6.86648	6.8116	7.27577	6.48384	5.30104	5.58076	7.57038	7.50227	5.93972	6.3595
itf00g73190	hypothetical protein	itf00g73190	Chr00	104808799	104809162	0	0	0	0	0	0	0	0	0	0	0	0	0	0	0	0
itf00g73360	Domain of unknown function (DUF303)	itf00g73360	Chr00	105211119	105211539	0	0	0	0	0	0	0	0	0	0	0	0	0	0	0	0
itf00g73410	NIN like protein	itf00g73410	Chr00	105279002	105279314	2.77212	2.63172	1.3717	2.38223	0.593952	2.52849	0.376183	1.1822	1.95361	2.42017	1.2283	1.83929	1.79393	1.87319	0.850795	1.14275
itf00g73700	Sieve element occlusion C-terminus domain containing protein	itf00g73700	Chr00	105744345	105745015	0	0	0	0	0	0	0	0	0	0	0	0	0	0	0	0
itf00g74330	hypothetical protein	itf00g74330	Chr00	107332998	107333682	0	0	0	0	0	0	0	0	0	0	0.0237482	0	0	0	0.0610067	0.128638
itf00g74390	hypothetical protein	itf00g74390	Chr00	107449873	107450520	0	0	0	0	0	0	0	0	0	0	0	0	0	0	0	0
itf00g74500	Shugoshin C terminus	itf00g74500	Chr00	107664656	107665192	0	0	0	0	0.0670667	0.41296	0	0	0.901314	0.369416	0.143574	0	0.52718	1.30648	0.0221066	0.286919
itf00g75140	ADP/ATP carrier	itf00g75140	Chr00	108907489	108908087	5.52014	5.35947	5.17382	5.54746	4.49213	4.81925	4.56452	4.75366	5.2128	5.1285	3.74851	4.39358	4.73501	4.63571	3.44556	4.03984
itf00g75580	UDP-galactose transporter	itf00g75580	Chr00	109809836	109810472	4.15668	4.15205	4.35741	4.39103	4.32155	4.31533	4.51513	4.1313	4.63793	4.72286	4.347	3.84932	4.5569	4.52789	4.16593	4.36614
itf00g75950	hypothetical protein	itf00g75950	Chr00	110513525	110513849	0	0	0	0	0	0	0	0.0366605	0.178211	0.0442402	0	0	0	0	0	0
itf00g76200	Microsomal signal peptidase 12 kDa subunit (SPC12)	itf00g76200	Chr00	110993981	110994260	7.6459	7.75627	7.43888	7.76967	7.71452	8.15885	7.5524	7.51366	8.58649	7.75734	7.35348	7.57404	8.29063	8.51351	7.60632	8.00124
itf00g76470	CLP protease proteolytic subunit	itf00g76470	Chr00	111548623	111549098	4.36043	4.3531	4.22773	4.33278	4.29894	4.58025	4.19282	4.39233	3.81051	4.08529	3.76871	3.52536	4.44887	4.65257	3.99252	4.06382
itf00g76630	NB-ARC domain-containing disease resistance protein	itf00g76630	Chr00	111861465	111862028	0	0	0	0	0	0	0	0	0	0	0	0	0	0	0	0
itf00g76810	RING/U-box superfamily protein	itf00g76810	Chr00	112182810	112183229	0	0	0	0	0	0	0	0	0	0	0	0	0	0	0	0
itf00g76940	SNF2 domain-containing protein / helicase domain-containing protein	itf00g76940	Chr00	112393006	112393444	0	0	0	0	0	0	0	0	0	0	0	0	0	0	0	0
itf00g78070	heavy metal atpase	itf00g78070	Chr00	114465240	114465636	0	0	0	0	0	0	0	0	0	0.0678803	0	0	0	0	0	0
itf00g78100	hypothetical protein	itf00g78100	Chr00	114513550	114513889	0	0	0	0	0	0	0	0	0	0	0	0	0	0	0	0
itf00g78410	Sec23/Sec24 protein transport family protein	itf00g78410	Chr00	115229664	115230135	0	0	0	0	0	0	0	0	0	0	0	0	0	0	0	0
itf00g78530	golgin candidate	itf00g78530	Chr00	115525858	115526259	0	0	0	0	0	0	0	0	0	0	0	0	0	0	0	0
itf00g78540	zinc ion binding;DNA binding	itf00g78540	Chr00	115533592	115533958	0	0	0	0	0	0	0	0	0	0	0	0	0	0	0	0
itf00g78630	Peptidase M1 family protein	itf00g78630	Chr00	115704331	115704701	4.05926	4.23575	4.28319	4.06213	3.83765	3.39522	3.98876	3.68161	3.57029	3.65261	3.67587	3.80817	4.16796	4.24122	4.08427	3.93905
itf00g79210	Phosphoglycerate mutase, 2,3-bisphosphoglycerate-independent	itf00g79210	Chr00	117046202	117046516	6.81306	6.98815	6.74938	6.27497	7.42948	7.14831	7.42879	7.24334	7.10906	7.35414	7.55243	7.52229	7.51409	7.56633	7.34628	7.3945
itf00g79390	C2H2 and C2HC zinc fingers superfamily protein	itf00g79390	Chr00	117331231	117331624	2.00441	1.69212	1.02409	0.406145	2.20982	0.964434	1.67291	0.105591	2.63441	1.13302	0	0	3.32555	3.22603	0.0768834	0
itf00g79510	hypothetical protein	itf00g79510	Chr00	117786263	117786767	0.326994	0.170437	0.533923	0.619778	0.758941	0.157314	0.224153	0.139344	1.05573	0	0.572409	2.20661	0.34872	0.526423	0.398533	0.128342
itf01g00010	hypothetical protein	itf01g00010	Chr01	1466	2621	0	0	0	0	0	0	0	0	0	0	0	0	0	0	0	0
itf01g00020	phospholipase D delta	itf01g00020	Chr01	2893	7353	0	0	0	0	0	0	0	0	0	0	0	0	0	0	0	0
itf01g00030	cleavage and polyadenylation specificity factor 73-I	itf01g00030	Chr01	8597	14142	4.03526	4.21528	4.31381	4.17994	4.05476	4.11101	4.07868	4.02607	3.47693	3.7243	2.85137	2.9015	4.07978	4.09901	3.02568	3.30253
itf01g00040	O-methyltransferase	itf01g00040	Chr01	12328	15178	3.90986	4.417	2.99212	3.08859	3.74769	2.93335	2.78913	0.15323	4.5965	4.23223	4.83468	4.33463	4.80982	4.57264	3.43453	1.95312
itf01g00050	O-methyltransferase	itf01g00050	Chr01	20307	23646	0.609407	1.05093	1.35239	0.364206	1.07198	0.938187	0.745281	0	1.07336	0.755355	1.50748	0.68576	0.825273	0.875279	0.861414	0.490373
itf01g00060	CD2-binding protein-related	itf01g00060	Chr01	28305	30861	5.11194	5.13348	5.41567	5.51019	5.11316	4.65326	5.42283	4.50321	4.06285	4.33518	4.59905	4.45764	4.61763	4.48907	4.96695	4.95801	DM	1
itf01g00090	ubiquitin-specific protease	itf01g00090	Chr01	45158	51084	3.01082	3.00403	3.05769	3.1306	2.23378	2.23333	2.29732	2.16696	2.55402	2.86351	2.79983	2.65068	2.41895	2.1987	2.08132	1.68664	DM	1
itf01g00100	Protein kinase superfamily protein	itf01g00100	Chr01	56602	60757	4.46328	4.64671	4.75647	4.5394	4.25642	4.23834	4.42675	4.22919	4.37759	4.33627	4.11517	3.93782	4.40031	4.32406	4.10161	4.17966	DM	1
itf01g00110	hypothetical protein	itf01g00110	Chr01	63203	69364	0	0	0	0	0	0	0	0	0	0	0	0	0	0	0	0	DM	1
itf01g00120	Nucleotide-sugar transporter family protein	itf01g00120	Chr01	69048	73625	4.695	4.54225	3.89494	4.55677	4.52241	5.49183	3.88728	3.80099	5.23381	5.48145	5.56859	5.43329	4.94436	5.00465	4.97089	5.04296	DM	1
itf01g00130	conserved hypothetical protein	itf01g00130	Chr01	74699	78837	2.8194	2.77646	2.42161	2.79083	2.673	3.28645	2.19423	2.26216	2.81675	2.80003	2.1803	2.01011	3.23311	3.21898	2.15428	2.34116	DM	1
itf01g00140	Tetratricopeptide repeat (TPR)-like superfamily protein	itf01g00140	Chr01	79885	93567	3.50567	3.68464	4.22402	3.80644	3.60025	2.94542	4.05446	3.11421	3.08027	3.33408	3.37716	3.10806	3.24057	3.12212	3.32928	2.91837	DM	1
itf01g00150	DUF4228 domain containing protein	itf01g00150	Chr01	91235	99607	6.3438	6.52794	7.22069	6.83414	6.46368	7.02646	6.4668	6.85588	6.35971	7.58523	4.58465	4.04233	7.00056	6.89166	4.63261	3.57223	DM	1
itf01g00160	hypothetical protein	itf01g00160	Chr01	92411	93549	0	0	0.0282151	0.0852146	0	0	0	0.151563	0	0	0	0	0	0	0.110259	0	DM	1
itf01g00170	Cysteine/Histidine-rich C1 domain family protein	itf01g00170	Chr01	108513	109924	1.6937	2.26783	2.11209	1.97536	2.82421	2.14867	3.22581	1.43151	2.01491	2.70488	2.2271	0.968566	3.52774	3.28727	2.40347	1.50347	DM	1
itf01g00180	squamosa promoter binding protein-like	itf01g00180	Chr01	110420	116578	3.56099	3.5624	2.98387	3.45771	3.55969	3.74997	2.93051	2.63141	3.04676	3.52264	3.50964	3.78487	3.48285	3.33745	3.33104	3.63918	DM	1
itf01g00200	CP12 domain-containing protein	itf01g00200	Chr01	119636	120627	4.43546	4.56583	3.22405	3.59021	3.77006	4.21932	3.43753	2.239	3.26503	2.79205	1.93013	2.71361	5.00152	4.81879	2.46211	3.22933	DM	1
itf01g00210	BUB1-related (BUB1: budding uninhibited by benzymidazol 1)	itf01g00210	Chr01	121791	125090	0	0.34588	0	0	0.971376	1.85503	0.297641	0.962271	1.94471	1.26909	0.561523	0.627673	1.97439	2.19747	1.73511	1.872	DM	1
itf01g00220	Zinc finger C-x8-C-x5-C-x3-H type family protein	itf01g00220	Chr01	135913	139033	4.31041	4.34396	4.68834	4.68295	4.30329	4.12114	4.5365	4.00224	4.93255	4.87705	5.20227	5.0712	4.63052	4.66595	5.07311	4.94689	DM	1
itf01g00230	basic region/leucine zipper motif	itf01g00230	Chr01	138931	141905	6.21819	6.29959	6.56943	6.47908	6.3508	6.28476	6.50396	6.37143	6.4421	6.82117	6.27032	6.31994	6.73806	6.71267	6.20322	6.41962	DM	1
itf01g00240	Phosphofructokinase family protein	itf01g00240	Chr01	142624	148423	6.06172	5.80713	6.24344	6.24559	6.05628	6.67686	6.26782	6.41029	6.17132	5.94178	5.44698	5.91187	6.14419	6.3142	5.88731	6.28294	DM	1
itf01g00250	Uridine diphosphate glycosyltransferase 74E2	itf01g00250	Chr01	148969	150616	1.72651	1.90616	2.85638	0.19484	3.36745	0.393497	3.54128	0.136193	3.03077	2.52565	1.87806	0.59855	3.88517	3.91909	2.61712	1.01094	DM	1
itf01g00270	ARID/BRIGHT DNA-binding domain-containing protein	itf01g00270	Chr01	152009	160276	4.22004	4.27697	4.69219	4.62717	4.35761	3.79597	4.50355	3.91466	3.16974	3.1823	3.48463	3.27788	3.82716	3.88151	3.79918	3.68306	DM	1
itf01g00290	AT hook motif DNA-binding family protein	itf01g00290	Chr01	164880	165858	0	0	0	0	0	0	0	0	0	0	0	0	0	0	0	0	DM	1
itf01g00310	HSP20-like chaperones superfamily protein	itf01g00310	Chr01	167148	169972	3.27549	3.31459	3.15937	3.30044	3.29706	3.45669	3.18219	2.82581	3.39187	3.4008	3.19416	2.94897	3.34642	3.49382	3.37348	3.23531	DM	1
itf01g00320	phosphate transporter 1;8	itf01g00320	Chr01	170458	175362	1.44973	1.94552	0.0666022	0.576339	0.547168	0.272933	0	0	1.35699	1.55757	2.75725	2.00551	1.16011	1.37579	2.09217	0.824049	DM	1
itf01g00340	NAC (No Apical Meristem) domain transcriptional regulator superfamily protein	itf01g00340	Chr01	180458	183012	0	0	0	0	0	0	0	0	0	0	0	0	0	0	0	0	DM	1
itf01g00350	STRUBBELIG-receptor family	itf01g00350	Chr01	185110	190079	0	0.012669	0	0	0	0.0379162	0	0	0.598382	0.537067	0	0.0118392	0.326678	0.393848	0	0	DM	1
itf01g00360	conserved hypothetical protein	itf01g00360	Chr01	191049	194486	4.13775	4.34985	4.20308	4.26124	4.31081	4.22733	4.28741	3.57091	3.97264	3.68594	3.94315	3.60957	4.40245	4.21129	4.10567	3.99948	DM	1
itf01g00380	cAMP-regulated phosphoprotein 19-related protein	itf01g00380	Chr01	196199	197666	3.82247	3.84528	3.4766	3.95022	3.2747	4.11691	3.06627	3.45784	3.98622	3.47147	3.06737	3.3908	3.47322	3.51437	2.79933	3.48666	DM	1
itf01g00390	GCR2-like	itf01g00390	Chr01	198073	200162	1.47282	1.98633	2.36489	2.35296	2.38035	2.00383	2.69716	3.15341	2.75609	2.30457	1.52336	1.20332	2.66895	2.78872	1.39814	1.88609	DM	1
itf01g00400	CAAX amino terminal protease family protein	itf01g00400	Chr01	200459	203147	1.21803	1.60548	1.96493	2.07621	1.56622	1.05229	1.95581	1.87499	1.99183	1.4422	0.477605	0.394142	1.36927	1.43779	0.89273	0.809757	DM	1
itf01g00410	RING membrane-anchor	itf01g00410	Chr01	203364	205378	7.04601	7.17572	7.76135	7.35723	7.20676	5.5419	7.09072	4.74647	5.85768	7.03338	7.15896	5.4412	6.61439	6.47799	7.02473	4.95409	DM	1
itf01g00420	Protein of unknown function (DUF1421)	itf01g00420	Chr01	212126	215400	4.93459	4.93236	5.23244	5.05593	4.60287	4.65652	4.77797	4.6361	4.82458	4.95343	4.62291	4.55947	5.01927	5.00117	4.29509	4.29123	DM	1
itf01g00430	ubiquitin-conjugating enzyme	itf01g00430	Chr01	215349	218882	5.15695	5.55985	5.3419	4.67154	6.11569	4.73098	5.25087	3.87856	3.87341	4.364	6.14414	6.23503	4.08988	3.93654	6.94116	6.71965	DM	1
itf01g00440	conserved hypothetical protein	itf01g00440	Chr01	219351	220529	1.07737	1.42677	0.0877211	0.576046	1.10508	4.1358	0.540804	2.26279	4.94734	3.9599	1.09918	1.12206	3.87005	4.28218	1.04959	1.2173	DM	1
itf01g00450	conserved hypothetical protein	itf01g00450	Chr01	220724	221087	0	0	0	0	0	0	0	0	0.501688	0	0.209435	0.024716	0	0.0204201	0	0	DM	1
itf01g00460	Glycosyl hydrolase superfamily protein	itf01g00460	Chr01	222971	225697	0.131349	0.09979	0	0	0	0	0	0	0	0	0	0	0	0	0	0	DM	1
itf01g00470	basic helix-loop-helix (bHLH) DNA-binding superfamily protein	itf01g00470	Chr01	226612	228028	0.736266	1.26335	0.105464	1.77492	0.762467	0.290124	0.865778	0.12625	0	0	3.30275	3.99209	0	0	4.32254	4.87012	DM	1
itf01g00480	basic helix-loop-helix (bHLH) DNA-binding superfamily protein	itf01g00480	Chr01	234282	235766	0	0	0	0	0	0	0	0	0	0	0	0	0	0	0	0	DM	1
itf01g00490	basic helix-loop-helix (bHLH) DNA-binding superfamily protein	itf01g00490	Chr01	237911	238963	0	0	0	0	0	0	0	0	0	0	0	0	0	0	0	0	DM	1
itf01g00500	hypothetical protein	itf01g00500	Chr01	239121	239742	0	0	0	0	0	0	0	0	0	0	0	0	0	0	0	0	DM	1
itf01g00530	O-acyltransferase (WSD1-like) family protein	itf01g00530	Chr01	254874	257597	2.36904	2.39913	1.98778	1.53351	3.28743	3.50405	4.00154	4.2126	2.05163	2.86631	2.45396	2.17921	4.03882	3.74687	3.68792	3.90969	DM	1
itf01g00540	early nodulin-like protein	itf01g00540	Chr01	259228	259973	0	0	0	0	0.0309265	0.10325	0.154567	0	0	0	0	0	0.234982	0.261676	0.0391898	0.102908	DM	1
itf01g00550	targeting protein for XKLP2	itf01g00550	Chr01	260691	269048	3.92187	3.87035	3.77503	3.8531	4.22842	4.32845	4.36711	4.55138	3.89164	3.54701	2.49801	2.98578	4.56807	4.42733	3.39712	3.73787	DM	1
itf01g00580	LOB domain-containing protein	itf01g00580	Chr01	285318	294333	0	0	0	0	0	0	0	0	0	0	0	0	0	0	0	0	DM	1
itf01g00590	Arabidopsis RAC-like	itf01g00590	Chr01	295544	297192	2.56285	2.9369	1.75255	2.09314	0.584666	2.01997	0	0.284972	2.74917	2.84569	2.78717	3.4033	3.13687	3.20874	2.0843	2.40787	DM	1
itf01g00600	RAB GTPase homolog A1F	itf01g00600	Chr01	298886	300379	3.73735	3.68723	3.40777	3.75907	3.90619	3.89287	3.49008	2.5829	2.38061	2.95796	4.49205	4.42014	3.47797	3.32265	4.99827	4.93785	DM	1
itf01g00610	acyl-CoA oxidase	itf01g00610	Chr01	301101	305126	5.50165	5.73933	4.96191	5.19454	5.5353	4.7342	5.18614	4.23315	4.00145	4.80984	6.4629	5.50882	5.01909	4.91602	6.58396	5.51036	DM	1
itf01g00620	acyl-CoA oxidase	itf01g00620	Chr01	306311	310679	3.94635	3.83297	3.60143	3.8467	3.57808	2.96951	4.13943	2.55043	1.93413	2.09757	3.18524	3.01478	3.34754	3.28315	3.90232	3.56123	DM	1
itf01g00630	Optic atrophy 3 protein (OPA3)	itf01g00630	Chr01	310652	312768	4.00335	4.25809	4.62772	5.07872	4.10322	3.58284	4.26653	3.51635	2.49731	2.82248	4.34841	4.65136	3.20125	2.90035	4.39233	4.91383	DM	1
itf01g00640	hypothetical protein	itf01g00640	Chr01	314025	315452	5.60869	5.50461	6.50171	6.15241	5.07047	4.90212	5.3791	4.65884	6.50067	6.28762	5.79905	5.35765	5.8348	6.07207	5.17117	4.78394	DM	1
itf01g00650	proteophosphoglycan-related	itf01g00650	Chr01	316290	316935	5.94463	6.15473	6.85612	6.33635	5.90314	5.5183	6.42382	5.87801	6.56649	6.38556	6.15267	5.87453	6.50924	6.33049	5.92753	5.60543	DM	1
itf01g00660	FASCICLIN-like arabinoogalactan	itf01g00660	Chr01	319306	321045	2.55388	2.20519	0	0.573778	3.44771	4.97319	1.78915	2.95372	5.90747	4.80557	2.33685	1.73757	5.54672	5.54153	3.69518	3.2037	DM	1
itf01g00670	Homeodomain-like transcriptional regulator	itf01g00670	Chr01	323668	329534	0.374795	0.347299	0.926975	1.04181	0	0.0670247	0.164602	0	0	0.0106961	0.254538	0.258444	0	0	0.0281717	0.104304	DM	1
itf01g00680	Protein E6	itf01g00680	Chr01	332381	333940	1.8493	2.12405	1.86495	2.14561	1.3338	4.97631	1.25031	4.002	4.98721	3.91192	1.04379	1.17082	5.0119	5.16226	1.78672	2.2416	DM	1
itf01g00690	26S proteasome regulatory subunit S2 1A	itf01g00690	Chr01	335809	342485	6.27059	6.32708	6.42962	5.99401	6.16592	6.13423	6.03246	5.80002	6.18328	6.40466	6.2582	5.90714	6.49824	6.59567	6.1784	5.81059	DM	1
itf01g00700	nucleotide binding;protein binding	itf01g00700	Chr01	344103	349031	4.96085	4.93881	4.98237	4.98159	5.12453	5.0303	5.15121	4.74859	4.39908	4.61526	4.72377	4.60559	5.17662	5.15444	5.07427	5.07697	DM	1
itf01g00710	Protein NUCLEAR FUSION DEFECTIVE 6, chloroplastic/mitochondrial	itf01g00710	Chr01	349638	351691	3.0766	2.57943	3.47891	3.89157	3.81457	4.48433	3.80678	4.06184	3.89335	3.2837	1.87906	2.85342	3.62191	3.68902	2.55468	3.36708	DM	1
itf01g00720	Nucleic acid-binding, OB-fold-like protein	itf01g00720	Chr01	351894	353928	6.39477	6.37182	6.37698	6.42275	6.51219	6.87481	6.51689	6.44246	7.26483	6.93833	6.03606	6.31426	6.88477	6.93381	6.13883	6.40693	DM	1
itf01g00740	Pectinacetylesterase family protein	itf01g00740	Chr01	366408	368580	0	0	0	0	0	0	0	0	0	0	0	0	0	0	0	0	DM	1
itf01g00750	Pectinacetylesterase family protein	itf01g00750	Chr01	383715	384880	0	0	0	0	0	0	0	0	0	0	0	0	0	0	0	0	DM	1
itf01g00760	GDSL-like Lipase/Acylhydrolase superfamily protein	itf01g00760	Chr01	425027	426565	0	0	0	0	0	0	0	0	0	0	0	0	0	0	0	0	DM	1
itf01g00770	GDSL-like Lipase/Acylhydrolase superfamily protein	itf01g00770	Chr01	442596	444107	0	0	0	0	0	0	0	0	0	0	0	0	0	0	0	0	DM	1
itf01g00780	GDSL-like Lipase/Acylhydrolase superfamily protein	itf01g00780	Chr01	466698	468368	0	0	0	0	0	0	0	0	0	0	0	0	0	0	0	0	DM	1
itf01g00790	GDSL-like Lipase/Acylhydrolase superfamily protein	itf01g00790	Chr01	475976	477833	0	0	0	0	0	0	0	0	0	0	0	0	0	0	0	0	DM	1
itf01g00800	S-adenosyl-L-methionine-dependent methyltransferases superfamily protein	itf01g00800	Chr01	500806	503768	1.19199	1.36207	1.18842	1.20694	0.365546	1.17346	0.159769	0.699449	1.72713	1.63986	0.4029	0.634081	0.915824	1.1055	0.0468988	0.360605	DM	1
itf01g00810	Plant protein of unknown function (DUF828)	itf01g00810	Chr01	505455	507401	0	0	0	0	0	0	0	0	0	0	0	0	0	0	0	0	DM	1
itf01g00820	conserved hypothetical protein	itf01g00820	Chr01	507339	509966	3.07218	3.13425	3.25583	3.33116	3.11873	2.87223	3.12104	3.35714	2.78808	3.03579	2.55355	2.12721	3.24068	3.09137	2.85411	2.93835	DM	1
itf01g00830	Adaptin ear-binding coat-associated protein 1 NECAP-1	itf01g00830	Chr01	510951	514040	4.38972	4.45472	4.61314	4.51869	4.47028	4.28487	4.54894	4.17754	4.41654	4.27746	3.84809	3.7251	4.70361	4.62165	4.04144	4.02225	DM	1
itf01g00840	Methyltransferase domain containing protein	itf01g00840	Chr01	515237	518138	0	0.307439	0	0	0	0	0	0	0.201115	0	0	0	0	0	0	0	DM	1
itf01g00850	ABC-2 type transporter family protein	itf01g00850	Chr01	519628	521443	0	0	0	0	0	0	0	0	0.269359	0.247437	0	0	0.0493374	0.145927	0.111953	0	DM	1
itf01g00860	basic helix-loop-helix (bHLH) DNA-binding superfamily protein	itf01g00860	Chr01	522938	524911	0.924217	0.887998	1.5345	0.348675	2.01542	0.316263	1.82484	0	1.14294	1.18532	0.329396	0.0713683	1.72584	1.45169	0.479494	0	DM	1
itf01g00870	ketol-acid reductoisomerase	itf01g00870	Chr01	526688	530218	7.42042	7.34155	7.46218	7.39679	7.69238	7.59864	7.80553	7.66045	7.91021	7.65831	7.05993	7.16379	7.80262	7.87875	7.29099	7.33878	DM	1
itf01g00880	conserved hypothetical protein	itf01g00880	Chr01	530595	531600	0	0	0	0	0	0	0	0	0	0	0	0	0	0	0	0	DM	1
itf01g00890	general regulatory factor	itf01g00890	Chr01	531716	534045	7.27198	7.26795	7.11492	7.08161	7.1706	7.60457	6.96531	7.0349	7.94228	7.70593	7.03877	7.28955	7.88425	7.9777	7.11867	7.45224	DM	1
itf01g00910	ATP synthase protein I -related	itf01g00910	Chr01	537986	541220	3.67941	3.73657	3.78371	3.88831	2.95841	2.98879	3.14521	3.30809	2.50761	3.11351	2.02764	1.77524	3.15099	3.12364	1.81836	2.26246	DM	1
itf01g00920	Protein of unknown function (DUF688)	itf01g00920	Chr01	542807	544388	0	0	0	0	0	0	0	0	0	0	0	0	0	0	0	0	DM	1
itf01g00930	Protein of unknown function (DUF1637)	itf01g00930	Chr01	545017	550142	3.27509	3.19444	3.21754	3.29476	3.59611	3.83603	3.71873	3.47394	3.4289	3.2968	2.27044	2.41916	3.595	3.58136	3.008	3.30722	DM	1
itf01g00940	alpha/beta-Hydrolases superfamily protein	itf01g00940	Chr01	552111	554221	1.51867	2.09855	1.91123	1.24056	1.36086	0.756699	1.43101	0.159968	2.43906	2.34189	0.138402	0.110968	2.78163	2.39988	0.0417849	0	DM	1
itf01g00950	Domain of unknown function (DUF313)	itf01g00950	Chr01	555437	556154	0	0	0	0	0	0	0	0	0	0	0	0	0	0	0	0	DM	1
itf01g00960	Domain of unknown function (DUF313)	itf01g00960	Chr01	557831	559016	0	0	0	0	0	0	0	0	0	0	0	0	0	0	0	0	DM	1
itf01g00970	alpha/beta-Hydrolases superfamily protein	itf01g00970	Chr01	559970	562329	0	0	0	0	0	0	0	0	0	0	0	0	0	0	0	0	DM	1
itf01g00980	Ras-related small GTP-binding family protein	itf01g00980	Chr01	564255	569073	4.93652	5.15968	4.71899	4.621	4.9965	4.67911	4.80582	4.27968	4.9021	5.03461	4.43005	4.18412	5.41402	5.5064	4.57385	4.30689	DM	1
itf01g00990	Domain of unknown function (DUF313)	itf01g00990	Chr01	565802	566587	0	0	0	0	0	0	0	0	0	0	0	0	0	0	0	0	DM	1
itf01g01000	WRKY DNA-binding protein	itf01g01000	Chr01	570481	574807	3.15317	3.22474	2.95247	1.83439	2.35767	1.76516	1.99294	0.509289	3.96576	3.91019	2.74578	1.82686	3.35423	2.95862	1.80247	0.784166	DM	1
itf01g01010	Ankyrin repeat family protein	itf01g01010	Chr01	583730	585968	0	0	0	0	0	0	0	0	0	0	0	0	0	0	0	0	DM	1
itf01g01020	Ankyrin repeat family protein	itf01g01020	Chr01	587722	591380	0	0.100203	0	0	0	0.069657	0	0	0.635489	0.527413	1.03063	0.0340282	0.291575	0.123355	0	0	DM	1
itf01g01030	Ankyrin repeat family protein	itf01g01030	Chr01	597035	600143	0	0	0	0	0	0	0	0	0	0	0	0	0	0	0	0	DM	1
itf01g01040	Ankyrin repeat family protein	itf01g01040	Chr01	600846	601422	0	0	0	0	0	0	0	0	0	0	0	0	0	0	0.00527398	0	DM	1
itf01g01060	Ankyrin repeat family protein	itf01g01060	Chr01	609674	611301	0.0349427	0	0	0	0	0	0	0	0	0	0.297091	0	0	0	0.0108571	0	DM	1
itf01g01070	Ankyrin repeat family protein	itf01g01070	Chr01	612020	612593	0.508048	0.535072	0	0	0	0	0	0	0	0	2.11063	1.10396	0	0	0	0	DM	1
itf01g01080	Ankyrin repeat family protein	itf01g01080	Chr01	622579	626256	0.647832	0.978305	0.512646	1.46499	0	0.385544	0	0	0	0	0	0	0	0.278777	0	0	DM	1
itf01g01090	Ankyrin repeat family protein	itf01g01090	Chr01	632424	637121	0.778949	0.777658	0	1.00581	0	0	0	0	0.286908	1.34592	0.825636	0.407877	0	0	0	0	DM	1
itf01g01100	Ankyrin repeat family protein	itf01g01100	Chr01	642616	643168	0.453407	0.795354	0.0544504	0	1.40302	0.107832	0.389915	0	1.62872	1.19673	0.967252	0	1.86236	1.58886	1.7678	0	DM	1
itf01g01110	ribosomal protein large subunit 16A	itf01g01110	Chr01	649151	651980	8.05392	7.77108	7.73336	7.93501	7.42314	7.77232	7.2922	7.26917	8.76848	8.3078	7.9545	8.093	7.65815	7.80515	7.44853	7.51883	DM	1
itf01g01120	Pentatricopeptide repeat (PPR-like) superfamily protein	itf01g01120	Chr01	653187	654303	0	0	0	0	0	0	0	0	0	0	0	0	0	0	0	0	DM	1
itf01g01130	SHAGGY-related protein kinase dZeta	itf01g01130	Chr01	654811	659555	4.57065	4.54331	4.82787	4.74813	4.36955	4.53431	4.62145	4.43313	4.51708	4.66875	4.25666	4.23828	4.49517	4.30074	4.08305	4.17142	DM	1
itf01g01140	Peroxisomal membrane 22 kDa (Mpv17/PMP22) family protein	itf01g01140	Chr01	660294	663228	3.18687	3.10493	3.06468	2.97959	3.37071	3.93233	3.3729	3.22444	3.517	3.23481	2.3592	2.49012	3.56616	3.4228	3.12517	3.00876	DM	1
itf01g01150	Ankyrin repeat family protein	itf01g01150	Chr01	667452	670639	0.324526	0.972405	0.337999	0.452321	0.898099	1.87845	1.06639	0.563146	0.608567	0.544743	0.803547	0.0915704	1.65192	1.7784	0.342931	1.42671	DM	1
itf01g01160	cytochrome P450, family 72, subfamily A, polypeptide	itf01g01160	Chr01	677035	681355	0	0	0	0	1.9277	1.97493	2.20296	2.04234	0	0	0	0	2.20241	2.17484	2.34277	2.33909	DM	1
itf01g01170	conserved hypothetical protein	itf01g01170	Chr01	682228	685381	0	0	0	0	0	0.411544	0	0	0.865228	0.728209	0.108515	0.0387398	1.05281	1.19386	0.0106226	0	DM	1
itf01g01180	AGAMOUS-like	itf01g01180	Chr01	687474	688206	0	0	0	0	0	0	0	0	0	0	0	0	0	0	0	0	DM	1
itf01g01190	AGAMOUS-like	itf01g01190	Chr01	693007	693709	0.00624656	0	0	0	0	0	0	0	0	0	0	0.187731	0	0	0.763226	0	DM	1
itf01g01200	conserved hypothetical protein	itf01g01200	Chr01	696275	699135	3.2788	3.19897	2.94007	2.91825	2.79221	2.87523	2.44175	2.87963	2.28481	2.41659	1.28929	1.15684	3.00905	3.12083	1.40001	1.79939	DM	1
itf01g01210	CAP (Cysteine-rich secretory proteins, Antigen 5, and Pathogenesis-related 1 protein) superfamily protein	itf01g01210	Chr01	702420	703271	1.06899	1.70391	1.40364	0	0.785307	0.232835	0.479762	0	3.32473	2.429	0.490186	0.121448	0.292044	0.333578	0.22641	0.0100863	DM	1
itf01g01220	CAP (Cysteine-rich secretory proteins, Antigen 5, and Pathogenesis-related 1 protein) superfamily protein	itf01g01220	Chr01	712216	712984	0	0	0	0	0	0	0	0	0	0	0	0	0	0	0	0	DM	1
itf01g01230	CAP (Cysteine-rich secretory proteins, Antigen 5, and Pathogenesis-related 1 protein) superfamily protein	itf01g01230	Chr01	715803	716596	0	0	0	0	0	0	0	0	0	0	0	0	0	0	0	0	DM	1
itf01g01240	CAP (Cysteine-rich secretory proteins, Antigen 5, and Pathogenesis-related 1 protein) superfamily protein	itf01g01240	Chr01	718172	718724	4.44242	3.98763	4.82225	3.10327	4.49022	6.22491	3.88179	5.82579	5.36705	5.34091	3.13354	3.7119	3.946	4.19645	3.00703	4.26684	DM	1
itf01g01250	TRICHOME BIREFRINGENCE-LIKE	itf01g01250	Chr01	720727	724290	3.12842	3.18344	3.60338	3.54523	2.66411	3.09264	2.78973	2.72794	3.4757	3.52284	2.46791	2.63021	3.2191	3.20676	1.78535	1.8279	DM	1
itf01g01260	P-glycoprotein	itf01g01260	Chr01	725598	731468	0	0	0	0	0	0	0	0	0	0	0	0	0	0	0	0	DM	1
itf01g01280	P-glycoprotein	itf01g01280	Chr01	738753	747295	0	0	0	0	0	0	0	0	0	0	0	0	0	0	0	0	DM	1
itf01g01290	P-glycoprotein	itf01g01290	Chr01	755382	759831	0	0	0	0	0	0	0	0	0	0	0	0	0.0228488	0	0	0	DM	1
itf01g01300	conserved hypothetical protein	itf01g01300	Chr01	760023	762530	3.93239	4.01421	3.93483	3.97465	4.11726	3.7621	4.22442	3.39886	2.64164	3.14353	4.03447	3.71658	4.17357	3.96794	4.33322	4.03988	DM	1
itf01g01310	FAD/NAD(P)-binding oxidoreductase family protein	itf01g01310	Chr01	763258	770120	0	0	0	0	0.0470306	0.345081	0.473775	0.486625	0	0.0513043	0.0209208	0	0.624135	0.335099	0.400945	0.533056	DM	1
itf01g01320	conserved hypothetical protein	itf01g01320	Chr01	773390	775918	0	0	0	0	0	0	0	0	0	0	0	0	0	0	0	0	DM	1
itf01g01330	conserved hypothetical protein	itf01g01330	Chr01	776810	781147	0	0.0398536	0	0	0.0737926	0.470164	0	0	0.576196	0.332671	0.286621	0.0934843	0.766399	1.07196	0.026453	0.328039	DM	1
itf01g01340	conserved hypothetical protein	itf01g01340	Chr01	781230	783626	3.89466	4.08432	3.44058	3.93388	3.63692	3.93748	3.63077	4.14069	2.32796	3.87764	4.00532	4.59977	3.2189	3.0808	4.14007	4.77825	DM	1
itf01g01350	Ankyrin repeat family protein with DHHC zinc finger domain	itf01g01350	Chr01	784440	789723	4.58474	4.57706	4.84602	4.48556	4.63864	4.2247	4.78434	3.84624	4.55177	4.74421	4.49516	4.16184	4.80558	4.86174	4.50757	4.18702	DM	1
itf01g01360	Plant protein of unknown function (DUF828)	itf01g01360	Chr01	790169	793155	1.45364	1.88313	1.91464	1.84446	1.70871	1.60955	2.04212	1.87664	1.81187	1.86849	0.770455	0.960803	2.0762	1.96664	1.10612	1.22047	DM	1
itf01g01370	fatty acid amide hydrolase	itf01g01370	Chr01	794035	801605	2.13452	2.26597	2.31009	1.74267	3.29142	3.22083	3.28746	3.28135	2.27449	2.12119	3.01313	2.79258	3.28606	3.3702	4.57903	4.34248	DM	1
itf01g01380	DNA polymerase V family	itf01g01380	Chr01	803026	809063	3.38649	3.1867	3.66619	3.65754	3.55115	3.32173	3.62837	3.07635	2.93149	2.9905	2.95543	3.03957	3.15462	3.15278	3.0269	3.04322	DM	1
itf01g01390	succinate dehydrogenase 3-2	itf01g01390	Chr01	810144	812858	5.67244	5.68976	5.63752	5.55139	5.58995	5.96786	5.63671	5.71343	6.43235	5.90763	5.26093	5.39827	5.9327	6.02773	5.52541	5.64458	DM	1
itf01g01400	mitochondrial HSO70	itf01g01400	Chr01	813326	816970	2.46713	2.56707	2.70795	2.14926	3.24267	3.0114	3.10786	2.04801	3.55757	3.21133	2.93192	2.35429	3.69677	3.81408	3.61818	2.78607	DM	1
itf01g01410	AGAMOUS-like	itf01g01410	Chr01	820938	825248	0	0	0	0	0	0	0	0	0	0	0	0	0	0	0	0	DM	1
itf01g01420	AGAMOUS-like	itf01g01420	Chr01	828231	829335	0	0	0.00656546	0	0.0871573	0	0.186535	0	0	0	0.0930995	0	0	0	0.0636576	0	DM	1
itf01g01430	HVA22 homologue A	itf01g01430	Chr01	837113	840074	3.01059	3.48924	3.30842	3.37501	1.85168	2.32203	1.44799	2.34294	2.3731	2.60925	2.67201	2.26903	2.55994	2.49348	1.59795	1.99119	DM	1
itf01g01440	HVA22 homologue B	itf01g01440	Chr01	842134	846486	0.68685	1.30591	1.17106	1.05521	0.222381	0.283306	0	0.47963	0.338577	0.205291	0.130833	0.00403849	0.67343	0.579806	0	0	DM	1
itf01g01450	conserved hypothetical protein	itf01g01450	Chr01	847228	851165	7.94626	7.92349	7.94905	7.59478	8.14896	8.09337	8.12071	7.69007	9.03653	8.63961	8.215	7.89124	8.69857	8.90765	8.3652	8.05749	DM	1
itf01g01460	ZIM-like	itf01g01460	Chr01	851372	856726	1.94793	1.83801	2.50541	2.411	1.74838	1.57755	2.3137	2.20056	1.02549	1.50617	0.456387	0.794358	1.60179	1.45574	0.821543	0.632515	DM	1
itf01g01470	UDP-Glycosyltransferase superfamily protein	itf01g01470	Chr01	857868	859278	0	0	0	0	0	0	0	0	0	0	0	0	0	0	0	0	DM	1
itf01g01480	Protein of unknown function (DUF3506)	itf01g01480	Chr01	859987	864224	0	0	0	0.0208663	0	0	0.108689	0	0	0	0	0	0	0	0	0	DM	1
itf01g01490	Protein of unknown function (DUF3506)	itf01g01490	Chr01	864390	872979	1.74623	1.82793	2.795	1.7973	2.40532	1.09919	2.91035	1.33915	1.12909	1.67845	1.15541	0.927359	2.46124	2.20002	1.06158	0.441241	DM	1
itf01g01500	COPI associated protein domain containing protein	itf01g01500	Chr01	876377	880776	2.435	2.52289	3.02688	2.71709	2.5804	2.22852	3.24931	2.84753	2.08149	2.23619	0.79102	1.31155	2.38589	2.33071	1.74309	2.18187	DM	1
itf01g01510	GDP dissociation inhibitor family protein / Rab GTPase activator family protein	itf01g01510	Chr01	881168	886380	0	0	0	0	0	0.295957	0	0	0	0	0	0	0	0	0	0	DM	1
itf01g01520	AGAMOUS-like	itf01g01520	Chr01	888212	895158	1.79739	1.66807	2.10792	0	3.98662	2.60323	4.13472	2.03274	0.26623	0.261411	2.56203	0	3.65329	3.52234	3.95449	2.69361	DM	1
itf01g01530	beta carbonic anhydrase	itf01g01530	Chr01	901215	904456	4.77732	5.17413	4.59462	3.74249	4.91091	3.98716	4.59134	2.72083	5.98045	5.86812	5.4562	4.76028	5.38459	5.42938	5.10095	3.86372	DM	1
itf01g01540	HAC13 protein (HAC13)	itf01g01540	Chr01	905378	920181	1.99932	2.32931	2.53374	2.01363	2.6633	1.46734	2.58557	1.15538	0.952653	1.56132	1.97201	1.1174	2.15392	2.23329	2.09684	0.97943	DM	1
itf01g01550	DUF563 domain containing protein	itf01g01550	Chr01	920992	923536	0	0	0	0	0	0	0	0	0.409464	0	0.705976	0.395749	0	0	0	0	DM	1
itf01g01560	calmodulin	itf01g01560	Chr01	925575	927436	0	0	0	0	0	0	0	0	0	0	0	0	0.00245145	0	0	0	DM	1
itf01g01570	RING/U-box superfamily protein	itf01g01570	Chr01	930646	931420	0	0	0	0	0	0	0	0	0	0	0	0	0	0	0	0	DM	1
itf01g01590	GTP cyclohydrolase II	itf01g01590	Chr01	934266	938644	3.97931	4.15278	3.43033	3.58673	4.25956	4.31013	3.90887	3.70358	4.67431	4.50228	4.53726	4.36753	4.73322	4.58948	4.46885	4.58754	DM	1
itf01g01600	RNA-binding (RRM/RBD/RNP motifs) family protein	itf01g01600	Chr01	938578	942546	3.82387	3.69896	2.89293	4.26229	3.83025	5.00813	3.55946	4.91981	4.32339	3.8035	3.33188	4.25138	4.20611	4.30904	3.62555	4.80411	DM	1
itf01g01610	EXORDIUM like	itf01g01610	Chr01	942925	944370	1.84754	2.01226	0.331236	2.18235	0.905932	1.68777	0.754448	1.0576	2.1026	1.84312	2.44573	3.19347	2.62439	2.67976	2.30159	2.48433	DM	1
itf01g01620	metacaspase	itf01g01620	Chr01	955207	958193	0.868373	1.49668	4.04463	2.61882	0.475563	0	1.3415	0.771332	0.635071	0.979207	1.19094	0.495694	1.48605	1.56697	0.274993	0.191306	DM	1
itf01g01630	Protein phosphatase 2C family protein	itf01g01630	Chr01	959957	963601	6.37732	6.47873	6.88064	6.53763	6.68675	5.80562	7.12322	5.60932	5.97229	6.50662	6.6311	6.0997	6.76429	6.65395	7.20111	6.7513	DM	1
itf01g01640	tobamovirus multiplication	itf01g01640	Chr01	966261	970071	0.0801905	0	0.412648	0.0294969	0.153904	0	0.128438	0	0	0	0	0.463179	0	0	0.151102	0.40868	DM	1
itf01g01650	Kunitz family trypsin and protease inhibitor protein	itf01g01650	Chr01	972249	973419	0	0	0	0	0	0	0	0	0	0	0	0	0	0	0	0	DM	1
itf01g01660	Sporamin A	itf01g01660	Chr01	975937	976660	0	0	0	0	0	0	0	0	0	0	0	0	0	0	0	0	DM	1
itf01g01670	kunitz trypsin inhibitor	itf01g01670	Chr01	979080	980342	0	0	0	0	0.243797	1.21123	0.634571	1.27657	0	0	0	0	1.51635	1.78337	0.017398	0.71347	DM	1
itf01g01680	kunitz trypsin inhibitor	itf01g01680	Chr01	982183	983071	0	0	0	0	0	0	0	0	0	0	0	0	0	0	0	0	DM	1
itf01g01700	Sporamin B	itf01g01700	Chr01	988508	988832	0	0	0	0	0	0	0	0	0	0	0	0	0	0	0	0	DM	1
itf01g01710	Sporamin B	itf01g01710	Chr01	988891	989221	0	0	0	0	0	0	0	0	0	0	0	0	0	0	0	0	DM	1
itf01g01720	kunitz trypsin inhibitor	itf01g01720	Chr01	992375	993421	0	0	0	0	0	0	0	0	0	0	0	0	0	0	0	0	DM	1
itf01g01730	kunitz trypsin inhibitor	itf01g01730	Chr01	995640	996779	0	0	0	0	0	0	0	0	0	0	0	0	0	0	0	0	DM	1
itf01g01740	kunitz trypsin inhibitor	itf01g01740	Chr01	997737	998727	0	0	0	0	0	0	0	0	0	0	0	0	0	0	0	0	DM	1
itf01g01750	kunitz trypsin inhibitor	itf01g01750	Chr01	1000837	1002044	0	0	0	0	0	0	0	0	0	0	0	0	0	0	0	0	DM	1
itf01g01760	Kunitz family trypsin and protease inhibitor protein	itf01g01760	Chr01	1004385	1006413	0	0	0	0	0	0	0	0	0	0	0	0	0	0	0	0	DM	1
itf01g01770	Kunitz family trypsin and protease inhibitor protein	itf01g01770	Chr01	1008917	1009784	0	0	0	0	0	0	0	0	0	0	0	0	0	0	0	0	DM	1
itf01g01780	kunitz trypsin inhibitor	itf01g01780	Chr01	1014125	1015103	0	0	0	0	0	0	0	0	0	0	0	0	0	0	0	0	DM	1
itf01g01790	kunitz trypsin inhibitor	itf01g01790	Chr01	1021490	1022453	0.66606	0.86201	0	0.907886	0	0.00957041	0	0.263624	0.219777	0	0.0354661	0.834025	0	0.471074	0.0877883	0	DM	1
itf01g01810	kunitz trypsin inhibitor	itf01g01810	Chr01	1025542	1026472	2.49019	2.51494	0.141616	1.82779	0	0	0	0.0378738	1.93902	1.1357	1.81534	2.78876	0	0	0.266409	0.362184	DM	1
itf01g01820	kunitz trypsin inhibitor	itf01g01820	Chr01	1031082	1031846	0	0	0	0	0	0	0	0	0	0	0	0	0	0	0	0	DM	1
itf01g01830	kunitz trypsin inhibitor	itf01g01830	Chr01	1045869	1046754	3.4732	4.4418	1.31453	4.99293	1.23157	5.45929	1.99377	6.73288	2.69463	2.04302	2.58178	4.40992	1.73071	2.3261	2.74528	6.32893	DM	1
itf01g01840	kunitz trypsin inhibitor	itf01g01840	Chr01	1051692	1052305	1.85619	2.78685	0.642185	2.95693	0	1.57438	0.207336	4.42506	0.282007	0.526579	0.130004	2.75777	0.0711285	0.166994	0.211349	2.82772	DM	1
itf01g01850	kunitz trypsin inhibitor	itf01g01850	Chr01	1064339	1065218	0.718487	1.13255	0	1.0019	0	1.36816	0	2.67254	0	0	0	0.551104	0	0	0	1.85784	DM	1
itf01g01860	kunitz trypsin inhibitor	itf01g01860	Chr01	1076454	1077369	10.6296	9.84045	10.5224	14.0091	9.05798	14.4923	10.321	16.4254	4.95083	5.99322	7.38533	11.3653	5.30462	7.29554	10.2922	14.4186	DM	1
itf01g01870	Kunitz family trypsin and protease inhibitor protein	itf01g01870	Chr01	1087689	1090527	8.13791	7.01898	8.47745	12.6793	8.15769	13.0496	9.60509	15.2429	2.13029	3.8044	4.27827	9.23336	3.95927	5.39223	9.20304	13.2283	DM	1
itf01g01890	kunitz trypsin inhibitor	itf01g01890	Chr01	1102939	1103996	9.64149	8.94599	9.39353	13.3324	8.11592	13.8193	9.36293	15.5904	4.02558	5.15287	6.47557	10.6506	4.49164	6.52057	9.43923	13.6739	DM	1
itf01g01900	DA1	itf01g01900	Chr01	1111223	1114791	0	0	0	0	0	0	0	0	0	0	0	0	0	0	0	0	DM	1
itf01g01910	P-type ATP-ase	itf01g01910	Chr01	1131206	1139863	2.43402	2.40877	2.17909	2.75848	2.07068	2.76366	1.63913	3.10776	2.00086	1.58323	2.26552	2.45124	1.74191	2.05265	2.44362	2.62665	DM	1
itf01g01920	K+ uptake permease	itf01g01920	Chr01	1139851	1145751	3.48376	3.27869	3.086	3.19109	3.05825	3.36616	2.91687	2.60319	2.21136	2.69359	3.57836	3.9646	2.66552	2.51548	3.66745	3.98458	DM	1
itf01g01930	CD2-binding protein-related	itf01g01930	Chr01	1145471	1149659	3.59869	3.41842	3.96676	3.38383	3.11043	2.10082	3.37983	2.1694	2.27965	2.35095	3.10286	2.93353	2.65978	2.59812	2.89989	2.50599	DM	1
itf01g01940	pumilio	itf01g01940	Chr01	1151581	1155983	0	0	0	0.0663304	0	0	0	0	0	0	0	0.00065223	0	0	0.0484587	0.058312	DM	1
itf01g01950	conserved hypothetical protein	itf01g01950	Chr01	1156718	1159378	4.44828	4.38323	4.47885	4.35509	4.64536	4.5233	4.76119	4.15266	5.15657	4.73141	3.84864	3.74814	5.01483	5.12003	4.24636	4.19339	DM	1
itf01g01960	Polymerase/histidinol phosphatase-like	itf01g01960	Chr01	1160216	1163509	2.52371	2.67402	2.61517	2.40279	2.51225	2.49742	2.41362	2.19617	3.25329	3.088	2.22396	2.18626	3.05945	2.95099	2.16928	2.10234	DM	1
itf01g01970	sulfate transporter 1;3	itf01g01970	Chr01	1168503	1173095	0	0	0	0	0	0	0	0	0	0	0	0	0	0	0	0	DM	1
itf01g01980	Heavy metal transport/detoxification superfamily protein	itf01g01980	Chr01	1175705	1177879	0	0	0	0	0	0	0	0	0	0	0	0	0	0	0	0	DM	1
itf01g01990	S-adenosyl-L-methionine-dependent methyltransferases superfamily protein	itf01g01990	Chr01	1184132	1187411	0.373994	0.667839	0.482788	0.511783	1.49726	1.08721	1.54928	1.32452	1.04269	0.0095388	0	0	1.69182	1.74002	0.951229	0.799255	DM	1
itf01g02000	Galactose oxidase/kelch repeat superfamily protein	itf01g02000	Chr01	1191390	1194443	3.50427	3.49623	4.23505	4.4442	2.91436	2.943	3.39456	3.82632	2.59614	2.87975	1.84748	2.46327	3.15411	3.00331	2.12015	2.34496	DM	1
itf01g02010	BRI1-associated receptor kinase	itf01g02010	Chr01	1194747	1200300	2.16714	2.4477	1.74847	1.95835	3.4217	2.26477	3.23493	1.25609	0.0241633	0.423909	4.29799	3.65614	1.02062	0.848875	5.0471	4.49109	DM	1
itf01g02030	beta-D-xylosidase	itf01g02030	Chr01	1215469	1220374	5.81229	5.04556	4.48118	3.66811	4.48889	5.00192	3.7007	3.18601	5.15196	4.62245	3.48462	3.70148	5.23615	5.31641	3.36334	3.36797	DM	1
itf01g02040	P-loop containing nucleoside triphosphate hydrolases superfamily protein	itf01g02040	Chr01	1221689	1227504	2.50477	2.41101	2.00225	2.91754	2.09392	3.28275	2.04982	3.25739	1.61277	1.73975	1.42638	2.25526	2.07052	2.16089	1.92905	2.95363	DM	1
itf01g02050	Concanavalin A-like lectin protein kinase family protein	itf01g02050	Chr01	1227666	1229724	0	0	0	0	0	0	0	0	0	0	0	0	0	0	0	0	DM	1
itf01g02060	phosphatidylserine decarboxylase	itf01g02060	Chr01	1232482	1238175	3.10355	3.0408	2.56435	1.807	4.3746	1.82867	3.88785	0.33256	1.7178	2.13672	6.0816	5.22668	2.20904	2.32107	6.56848	5.63473	DM	1
itf01g02070	ENTH/ANTH/VHS superfamily protein	itf01g02070	Chr01	1238200	1243186	0	0	0	0	0	0	0	0	0	0	0	0	0	0	0	0	DM	1
itf01g02080	Vacuolar iron transporter (VIT) family protein	itf01g02080	Chr01	1245771	1246371	0	0	0	0	0	0	0	0	0	0	0	0	0	0	0	0	DM	1
itf01g02090	Ubiquinol-cytochrome C reductase hinge protein	itf01g02090	Chr01	1249243	1252759	7.65338	7.53861	7.1732	7.39335	7.57845	7.77192	7.17716	6.97982	8.6432	7.92635	7.62297	7.53087	8.12689	8.32887	7.70169	7.66058	DM	1
itf01g02100	actin-11	itf01g02100	Chr01	1256414	1261187	0.910799	0.764986	0.905912	1.2373	0.395614	2.33658	0.755299	3.83614	2.44508	2.57408	2.93215	2.16128	0.991044	1.02156	3.33894	2.51042	DM	1
itf01g02110	tubby like protein	itf01g02110	Chr01	1264540	1268336	3.31833	3.4695	3.33735	3.33202	3.06815	3.14754	3.08345	2.93766	4.21438	4.08257	2.83479	3.02402	3.98488	3.95832	2.85152	2.60601	DM	1
itf01g02120	Protein of unknown function (DUF793)	itf01g02120	Chr01	1269566	1272244	3.84884	4.03076	4.19225	3.70747	4.13804	3.55894	4.02819	3.13156	4.93124	5.04684	4.18396	3.70242	4.66059	4.64069	4.36222	3.95375	DM	1
itf01g02130	P-loop containing nucleoside triphosphate hydrolases superfamily protein	itf01g02130	Chr01	1272974	1282057	3.12564	3.14145	3.61782	3.62144	3.28744	3.38505	3.50047	3.53183	2.13713	2.41312	2.3534	2.33773	2.98853	3.00074	2.77651	2.97873	DM	1
itf01g02140	Pentatricopeptide repeat (PPR) superfamily protein	itf01g02140	Chr01	1284802	1286467	1.42905	1.57577	2.0559	1.49985	1.3039	1.32238	1.66142	1.33752	1.02169	1.39731	0.944526	0.671573	1.56657	1.66568	1.11711	1.20157	DM	1
itf01g02150	hypothetical protein	itf01g02150	Chr01	1291300	1292165	0	0	0	0	0	0	0	0	0	0	0	0	0	0	0	0	DM	1
itf01g02160	hypothetical protein	itf01g02160	Chr01	1293414	1294490	0	0	0	0	0	0	0	0	0	0	0	0	0	0	0	0	DM	1
itf01g02170	hypothetical protein	itf01g02170	Chr01	1295663	1296358	3.23855	3.30204	4.35795	3.47395	3.22911	1.76423	4.25702	2.35313	2.60046	3.76662	3.1382	2.19687	3.42097	3.57538	3.36066	1.95435	DM	1
itf01g02180	COP9 signalosome, subunit CSN8	itf01g02180	Chr01	1296098	1300250	4.47945	4.49809	4.51267	4.53182	4.27215	4.77599	4.31734	4.39353	4.75672	4.54008	3.5068	3.98046	4.80697	4.73502	3.78345	4.1166	DM	1
itf01g02190	ribosomal protein	itf01g02190	Chr01	1301330	1304075	7.78927	7.4633	7.46466	7.71269	7.75979	8.26727	7.56657	7.89138	7.91804	7.6644	7.23736	7.62808	7.94059	8.07177	7.37349	7.75642	DM	1
itf01g02200	Transducin/WD40 repeat-like superfamily protein	itf01g02200	Chr01	1307235	1310550	0	0	0	0	0	0	0	0	0	0	0	0	0	0	0	0	DM	1
itf01g02220	Transducin/WD40 repeat-like superfamily protein	itf01g02220	Chr01	1320809	1323696	0	0	0	0	0	0	0	0	0	0	0	0	0	0	0	0	DM	1
itf01g02230	Transducin/WD40 repeat-like superfamily protein	itf01g02230	Chr01	1326769	1329707	0	0	0	0	0	0	0	0	0	0	0	0	0	0	0	0	DM	1
itf01g02240	hypothetical protein	itf01g02240	Chr01	1338835	1345712	1.79282	1.88866	2.29521	1.75382	2.24981	1.91484	2.4314	1.86452	1.35541	1.42832	0.535167	0.64635	1.95077	2.03775	1.77342	1.69343	DM	1
itf01g02250	Transducin/WD40 repeat-like superfamily protein	itf01g02250	Chr01	1346676	1350010	0	0	0	0	0	0	0	0	0	0	0	0	0	0	0	0	DM	1
itf01g02260	Protein of unknown function (DUF1644)	itf01g02260	Chr01	1352201	1356288	4.72441	4.98749	5.12552	4.79998	4.40109	4.53021	4.60992	4.04047	5.44412	5.34698	4.48927	4.23836	5.10696	5.12358	4.02348	3.8198	DM	1
itf01g02270	homolog of separase	itf01g02270	Chr01	1356771	1366388	0	0	0	0	0	0	0	0	0	0	0	0	0	0	0	0	DM	1
itf01g02280	homolog of separase	itf01g02280	Chr01	1367449	1368103	0	0	0	0	0	0	0	0	0.0699956	0.110028	0	0	0.0594301	0	0	0	DM	1
itf01g02290	Ribosomal protein L10 family protein	itf01g02290	Chr01	1369237	1371937	4.98443	4.81232	5.02518	5.30441	5.16001	5.22716	5.17809	4.72667	4.88858	4.81406	4.88296	5.03865	5.11652	5.0837	5.01827	5.02365	DM	1
itf01g02300	partner of Y14-MAGO	itf01g02300	Chr01	1372438	1375788	4.38613	4.38137	4.5844	4.39939	4.43941	4.00465	4.65787	3.74215	4.45878	4.32066	3.80357	3.84626	4.62661	4.53273	4.23573	4.05037	DM	1
itf01g02310	UDP-Glycosyltransferase superfamily protein	itf01g02310	Chr01	1378781	1384195	0.563455	1.15875	1.20961	1.02485	1.10849	0.520618	1.64392	0.956245	0.613252	0.418428	0.0307411	0.0572893	0.865006	0.903491	0.523336	0.393673	DM	1
itf01g02320	Acyl transferase/acyl hydrolase/lysophospholipase superfamily protein	itf01g02320	Chr01	1385787	1388629	1.854	1.95534	2.26305	2.00879	2.04311	1.65515	2.06758	2.09452	0.942506	1.21875	1.84332	1.82786	1.76328	1.68989	2.36311	2.67143	DM	1
itf01g02330	Pathogenesis-related thaumatin superfamily protein	itf01g02330	Chr01	1389596	1392288	3.81952	3.90296	3.72195	3.37808	3.54119	3.06793	3.51657	2.6245	3.88796	3.52874	3.25106	3.27999	3.09168	3.15378	3.48928	3.74211	DM	1
itf01g02340	Protein of unknown function (DUF3411)	itf01g02340	Chr01	1393283	1397237	2.97148	3.0931	3.40626	3.01919	3.08549	2.98645	3.12697	3.49653	3.2572	3.16708	2.36376	2.50347	3.36607	3.39767	2.66652	2.86485	DM	1
itf01g02350	RING/U-box superfamily protein	itf01g02350	Chr01	1398486	1399793	0	0	0	0	0	0	0	0	0	0.0892754	0	0	0.0466251	0.108288	0	0	DM	1
itf01g02360	RNA binding	itf01g02360	Chr01	1399967	1401660	4.07217	3.94597	4.21179	4.26756	4.11379	4.21357	4.45474	4.09726	4.29719	4.06546	3.12728	3.43616	4.45119	4.53806	3.51682	3.7803	DM	1
itf01g02370	hydroxyproline-rich glycoprotein family protein	itf01g02370	Chr01	1402349	1406660	3.16273	3.54679	4.15411	3.73667	3.76401	3.19667	4.13794	3.60996	3.2926	3.52957	3.22236	4.4112	3.52369	3.47384	3.4516	4.02386	DM	1
itf01g02380	F-box/RNI-like superfamily protein	itf01g02380	Chr01	1413898	1415924	0.134538	0.328838	0.0997271	0.0407458	0.274909	1.17519	0.192624	0.394332	2.58373	1.59665	0.610729	0.228708	1.52437	1.85187	0.467906	0.386899	DM	1
itf01g02390	emp24/gp25L/p24 family/GOLD family protein	itf01g02390	Chr01	1417296	1419741	0	0	0	0	0	0	0	0	0	0	0	0	0	0	0	0	DM	1
itf01g02400	ankyrin repeat-containing 2B	itf01g02400	Chr01	1421326	1425968	5.87751	5.83823	6.06566	5.97742	5.83081	5.66086	5.86253	5.73245	5.18923	5.34376	5.34861	5.29726	5.93838	5.8381	5.39989	5.45568	DM	1
itf01g02410	Phosphatidylinositol-4-phosphate 5-kinase family protein	itf01g02410	Chr01	1425188	1430281	1.77624	2.59987	3.13387	1.86034	3.24234	0.275248	3.62582	0.115639	2.60237	3.12272	4.2021	3.13928	3.14668	3.17217	4.08063	1.99879	DM	1
itf01g02420	3-ketoacyl-CoA synthase	itf01g02420	Chr01	1434459	1435812	0	0	0	0	0	0	0	0	0	0	0.222561	0	0	0	0	0	DM	1
itf01g02430	senescence associated gene	itf01g02430	Chr01	1438002	1440618	5.21479	5.26578	5.83802	5.2074	5.16682	4.38518	5.49652	4.79965	4.99777	5.40963	5.22431	4.66202	5.39689	5.32832	5.01994	4.52312	DM	1
itf01g02440	senescence associated gene	itf01g02440	Chr01	1442399	1445184	0	0	0.335753	0	0.132267	0	0.790271	0	0	0	0	0	0	0	0.160874	0	DM	1
itf01g02450	serine hydroxymethyltransferase	itf01g02450	Chr01	1446248	1449269	3.2144	3.18827	3.48967	3.89329	3.6342	3.34701	3.46923	3.25358	3.24825	3.5865	3.28645	3.26051	3.24028	3.20047	3.48729	3.40158	DM	1
itf01g02460	2Fe-2S ferredoxin-like superfamily protein	itf01g02460	Chr01	1453727	1456092	0.0887682	0.981091	0	0.177045	0	0	0.36512	0	2.39473	0.283929	0.0645091	0.169433	1.00614	1.12604	0.205031	0.0209242	DM	1
itf01g02470	phospholipase D gamma	itf01g02470	Chr01	1456845	1458769	0	0	0	0	0	0	0	0	0	0	0	0	0	0	0	0	DM	1
itf01g02490	cleavage and polyadenylation specificity factor 73-I	itf01g02490	Chr01	1478823	1480284	0.124753	0.0841023	0.0773599	0.107941	0.0129231	0.169616	0.0330883	0	0	0	0	0	0	0.0682447	0	0.00765818	DM	1
itf01g02500	O-methyltransferase	itf01g02500	Chr01	1480472	1482847	1.47444	1.74173	1.7746	1.99356	0.54028	0.61095	1.01564	0.0971814	1.8946	1.65393	1.8624	1.71943	0.383095	0.244439	0.272268	0.074654	DM	1
itf01g02510	magnesium transporter	itf01g02510	Chr01	1485836	1489309	3.10893	3.28734	3.15978	3.22918	3.3498	3.1197	3.31883	3.06909	3.28544	3.28538	2.77433	2.27857	3.73561	3.73774	2.7796	2.61461	DM	1
itf01g02520	conserved hypothetical protein	itf01g02520	Chr01	1490350	1493962	1.79891	1.95605	2.646	2.12294	1.91582	1.96872	2.39026	1.80874	2.05874	2.19199	2.07439	1.37031	2.50996	2.46945	1.76922	1.46286	DM	1
itf01g02530	Ribosomal protein L7Ae/L30e/S12e/Gadd45 family protein	itf01g02530	Chr01	1495382	1497755	8.05958	7.96166	7.79934	7.92669	8.30233	8.52473	8.20705	7.91698	9.05161	8.51938	7.80772	7.99447	8.51944	8.70232	8.08478	8.25409	DM	1
itf01g02540	Surfeit locus protein 5 subunit 22 of Mediator complex	itf01g02540	Chr01	1498259	1501139	3.97181	4.10463	4.05111	3.88768	4.52855	4.24688	4.70805	4.15546	3.91447	4.1676	3.71822	3.3706	4.60619	4.53548	4.4812	4.5196	DM	1
itf01g02550	zinc finger (C2H2 type) family protein	itf01g02550	Chr01	1502117	1506392	2.11109	2.25287	2.36765	2.73855	2.1395	2.22186	2.17041	1.84495	0.700673	1.28407	1.16148	1.02475	1.84425	1.62326	1.46972	1.51534	DM	1
itf01g02560	TCP family transcription factor	itf01g02560	Chr01	1514466	1516833	2.77737	2.89585	3.60619	3.85045	2.63643	2.91035	3.11574	3.30934	2.02788	2.84049	2.15259	2.60162	2.5708	2.69432	2.17301	2.52368	DM	1
itf01g02570	Etoposide-induced protein 2.4 (EI24) domain containing protein	itf01g02570	Chr01	1521271	1526037	3.28869	3.63606	4.14169	3.47319	3.32259	3.07025	3.78288	3.32957	3.29402	3.55896	2.65352	1.86742	3.70855	3.57262	2.79344	2.01278	DM	1
itf01g02580	voltage dependent anion channel	itf01g02580	Chr01	1528671	1529037	5.39003	5.06854	5.38262	5.17806	5.6277	5.91679	5.31663	5.67615	5.99156	5.47054	4.93794	4.9701	5.84566	6.06908	5.32523	5.59843	DM	1
itf01g02590	Protein of unknown function (DUF803)	itf01g02590	Chr01	1532658	1537527	4.86767	4.88349	4.94662	5.02743	4.82442	4.96032	4.56454	3.84323	5.03611	5.20329	5.01224	4.88878	5.06449	5.12248	4.6067	4.61249	DM	1
itf01g02600	ATP phosphoribosyl transferase	itf01g02600	Chr01	1540133	1544974	5.21568	4.97395	4.99577	5.12856	4.96582	5.63133	4.8813	5.05002	4.83696	4.85886	4.34228	4.66529	4.9365	4.98579	4.45494	4.88781	DM	1
itf01g02610	RNA helicase family protein	itf01g02610	Chr01	1546316	1562680	2.86564	3.13786	3.55559	2.80736	3.22922	2.41081	3.43453	2.4647	1.88166	2.04233	2.76975	2.19967	2.72902	2.73659	3.13073	2.49711	DM	1
itf01g02620	Lactoylglutathione lyase / glyoxalase I family protein	itf01g02620	Chr01	1568369	1570234	1.96412	2.39322	1.4321	4.29812	1.40322	2.51732	1.07402	3.64379	2.35191	3.3879	4.62863	4.98146	2.13618	2.55573	4.11805	3.83689	DM	1
itf01g02630	jasmonate-zim-domain protein	itf01g02630	Chr01	1577795	1578656	0	0.269746	0	0	0.147124	0	0	0	0.291656	0	0	0	0	0.364296	0	0	DM	1
itf01g02640	CCCH-type zinc fingerfamily protein with RNA-binding domain	itf01g02640	Chr01	1580443	1583564	4.30287	4.24765	4.29667	4.28974	4.00974	4.01588	3.99602	3.76085	4.28795	4.48328	4.55606	4.31297	4.16247	4.16257	4.05525	3.92708	DM	1
itf01g02650	Protein of unknown function (DUF679)	itf01g02650	Chr01	1584269	1585248	6.18342	6.33071	4.97094	4.9956	5.60971	4.00836	4.98487	2.60722	2.66882	5.10459	4.99906	3.82122	4.11036	4.01705	4.46922	3.32346	DM	1
itf01g02660	Pseudouridine synthase family protein	itf01g02660	Chr01	1586680	1590081	1.34021	1.39985	1.68509	1.78151	2.10663	2.31645	2.0679	2.25445	1.1201	0.934221	1.22595	0.94347	1.88577	1.81115	1.53558	1.75178	DM	1
itf01g02670	evolutionarily conserved C-terminal region	itf01g02670	Chr01	1591189	1595664	9.00487	8.91573	9.59331	9.0546	9.32094	7.8381	9.75953	8.46077	8.76407	8.65484	8.73068	8.2567	9.07391	8.95705	9.04048	8.48164	DM	1
itf01g02690	ribosomal protein	itf01g02690	Chr01	1600310	1604003	5.87444	5.6669	5.58303	5.79748	5.1521	5.64349	4.786	4.84528	5.81475	5.69371	5.67967	5.91338	5.72484	5.77647	5.38095	5.66398	DM	1
itf01g02700	clathrin adaptor complexes medium subunit family protein	itf01g02700	Chr01	1608080	1614070	6.3645	6.19144	6.33486	6.20345	6.22425	6.36995	6.10178	5.85873	5.82657	6.14734	5.94906	5.93269	6.535	6.51181	5.97785	5.94296	DM	1
itf01g02710	Octicosapeptide/Phox/Bem1p family protein	itf01g02710	Chr01	1615226	1617805	0	0	0	0	0	0	0	0	0	0	0	0	0	0	0	0	DM	1
itf01g02720	chloroplast heat shock protein 70-1	itf01g02720	Chr01	1616210	1621504	5.77789	5.74355	6.49195	6.39343	5.86925	6.06594	6.3277	6.5784	5.48959	6.03187	6.26519	6.60101	5.85545	5.9311	6.11651	6.25968
itf01g02740	RNA-binding KH domain-containing protein	itf01g02740	Chr01	1636974	1640695	2.62564	2.48379	2.85215	2.53166	2.85624	2.85952	2.93808	3.10128	2.77635	2.32508	1.29495	1.27339	3.10377	2.99314	1.98522	2.30613
itf01g02750	Protein kinase superfamily protein	itf01g02750	Chr01	1641689	1646487	1.37988	1.61614	1.52918	1.728	0.810107	1.81502	0.807777	1.40555	2.08966	1.78889	1.29752	1.64651	1.55675	1.6525	0.817685	1.70564
itf01g02770	arogenate dehydratase	itf01g02770	Chr01	1652091	1657657	2.32711	2.19478	1.25832	2.1192	2.20577	4.19847	1.84284	2.91579	2.30307	2.19564	2.14358	2.16914	2.31173	2.54154	2.36959	3.20359
itf01g02780	glyoxalase I homolog	itf01g02780	Chr01	1658990	1662161	7.06186	7.11184	7.5134	7.32861	7.08453	6.9713	7.3309	7.34744	6.51723	6.6903	6.66332	6.56116	7.19278	7.23962	7.22018	7.13394
itf01g02790	hypothetical protein	itf01g02790	Chr01	1663575	1665694	2.33347	2.16087	2.19741	3.00581	1.61225	3.01683	1.57224	2.64085	1.49279	1.94202	1.86303	2.50941	1.98317	1.95221	1.29744	1.96121
itf01g02800	APS reductase	itf01g02800	Chr01	1666535	1669635	0	0	0	0	0.394333	0.629809	0.932483	0.514994	0	0	0	0	0.952403	0.80447	0.191918	0.0288326
itf01g02810	no exine formation	itf01g02810	Chr01	1670852	1676290	3.77405	3.87119	4.05457	4.00614	3.75339	3.88482	3.85536	3.47474	4.2166	4.24347	3.3866	3.5261	3.98953	4.03605	3.74152	3.66158
itf01g02820	hypothetical protein	itf01g02820	Chr01	1691245	1691967	0	0	0	0	0	0	0	0	0	0	0	0	0	0	0	0
itf01g02830	SKU5 similar	itf01g02830	Chr01	1697784	1702318	0	0	0	0	0	1.96793	0	0.568343	2.25494	1.67857	0.0815826	0	1.571	2.21877	0	0.283764
itf01g02850	myb-like HTH transcriptional regulator family protein	itf01g02850	Chr01	1711973	1714719	0	0	0	0	0	0	0	0	0	0	0	0	0	0	0	0
itf01g02860	hypothetical protein	itf01g02860	Chr01	1716120	1716804	0	0	0	0	0	0	0	0	0	0	0	0	0	0	0	0
itf01g02870	U3 small nucleolar RNA-associated protein 6 domain containing protein	itf01g02870	Chr01	1717961	1722131	3.31728	3.07256	3.84693	3.72721	3.62554	3.29092	3.6942	3.46133	3.11452	3.07989	2.53506	2.90351	3.31971	3.22367	2.65071	2.84561
itf01g02880	conserved hypothetical protein	itf01g02880	Chr01	1722077	1724758	2.31518	2.34387	3.11204	2.04411	3.2469	1.78533	3.22842	1.98129	2.87125	3.23278	2.56992	1.44859	3.50382	3.51982	3.27033	2.1452
itf01g02890	Glycine cleavage T-protein family	itf01g02890	Chr01	1726180	1729649	3.66469	3.98068	2.94515	3.30124	3.05204	4.24849	2.44346	3.77261	5.44547	4.90533	3.60549	3.803	4.79181	5.04958	3.09631	3.55327
itf01g02900	Peroxisomal membrane 22 kDa (Mpv17/PMP22) family protein	itf01g02900	Chr01	1731243	1734208	3.57497	3.9317	3.96209	3.6016	4.32731	3.83045	4.18392	3.44655	4.64646	4.52399	3.83132	3.70819	4.90214	4.93704	4.08995	4.04368
itf01g02910	SLAC1 homologue	itf01g02910	Chr01	1736232	1740797	0.998732	1.69618	0	0	0.319921	0	0	0	4.10775	4.23468	0.461822	0	3.15231	3.50749	0	0
itf01g02920	WRKY family transcription factor	itf01g02920	Chr01	1756524	1759679	2.93472	3.21483	3.61277	1.90751	2.8938	2.89401	3.47036	2.56202	2.83929	3.02155	3.31107	2.61608	2.30592	2.40933	3.00861	2.75263
itf01g02930	Wall-associated receptor kinase galacturonan-binding domain containing protein	itf01g02930	Chr01	1768916	1771709	2.12186	2.26318	1.76425	1.01674	0.610063	1.08988	0.10431	0.329054	2.45661	2.95569	1.9077	2.29559	2.01291	2.07978	1.5477	1.36675
itf01g02940	Core-2/I-branching beta-1,6-N-acetylglucosaminyltransferase family protein	itf01g02940	Chr01	1772458	1776533	3.83143	3.72413	3.63941	3.96729	3.56078	3.63571	3.37531	2.97762	3.50517	3.58469	4.28331	3.95727	3.37562	3.38526	3.97829	3.61163
itf01g02950	ERD (early-responsive to dehydration stress) family protein	itf01g02950	Chr01	1779835	1785528	4.67747	4.83004	4.84885	5.39222	5.43024	4.40278	5.48418	4.22526	1.71904	3.47393	6.84414	7.36517	3.19776	3.03139	6.61843	7.03066
itf01g02960	Chaperonin-like RbcX protein	itf01g02960	Chr01	1792193	1794575	0.670514	0.575292	1.9716	1.92037	0.176135	0.13007	1.21748	0.857305	0	0.410664	0	0	0.469474	0.66911	0.090588	0
itf01g02970	STRUBBELIG-receptor family	itf01g02970	Chr01	1802810	1808315	3.52419	3.49655	2.23174	2.89789	3.89806	3.88096	2.99757	2.94146	3.62938	3.49787	4.92539	4.6563	3.29801	3.36051	5.13407	4.94192
itf01g02980	conserved hypothetical protein	itf01g02980	Chr01	1809376	1810642	0.142928	0.0585149	0.416803	0.0702869	0	0	0.160007	0	0.499537	0.171917	0.0114376	0.000346081	0.0638634	0.0808656	0	0
itf01g02990	Phosphofructokinase family protein	itf01g02990	Chr01	1811253	1817496	6.90409	6.61015	6.92222	6.78503	6.47601	6.13673	6.72437	6.50917	5.28655	5.73766	6.10968	6.15409	6.1047	5.99892	6.23549	6.33298
itf01g03000	Phosphotyrosine protein phosphatases superfamily protein	itf01g03000	Chr01	1818386	1821168	3.68725	3.81042	3.97989	3.84197	3.45429	3.30051	3.69476	3.37893	4.35815	3.97167	3.30563	3.09572	3.93181	3.85572	2.64111	2.77395
itf01g03010	Protein of unknown function (DUF3537)	itf01g03010	Chr01	1826892	1829357	6.44866	6.43835	6.79868	6.48663	6.26576	5.91319	6.2807	5.95237	7.15876	6.92023	5.86545	5.99936	6.99418	6.97387	5.32387	5.8627
itf01g03020	Bifunctional inhibitor/lipid-transfer protein/seed storage 2S albumin superfamily protein	itf01g03020	Chr01	1829811	1830745	1.36894	2.0987	0.669554	2.06492	0.64282	2.48215	0.0677698	0	0.386202	0.52049	0.246508	2.42238	1.77959	0.826429	0.389462	0.587894
itf01g03040	Bifunctional inhibitor/lipid-transfer protein/seed storage 2S albumin superfamily protein	itf01g03040	Chr01	1832315	1833845	1.49429	2.05434	0	2.25673	0	2.69065	0	0.534929	0	0.143171	0	1.82782	0.527064	0.148441	0	0.211648
itf01g03070	hypothetical protein	itf01g03070	Chr01	1846429	1847086	0	0	0	0	0	0	0	0	0	0	0	0	0	0	0	0
itf01g03080	hypothetical protein	itf01g03080	Chr01	1849559	1850205	0	0	0	0	0	0	0	0	0	0	0	0	0	0	0	0
itf01g03090	hypothetical protein	itf01g03090	Chr01	1851939	1855118	0.179677	0.0470642	0.839684	0.258563	0.31041	0	1.11411	0.290387	0.0868399	0.114873	0	0	0.359781	0.192626	0.103098	0.0328809
itf01g03100	hypothetical protein	itf01g03100	Chr01	1854826	1855162	0	0	0	0	0	0	0	0	0	0	0	0	0	0	0	0
itf01g03110	indole-3-butyric acid response	itf01g03110	Chr01	1858706	1859562	0	0	0	0	0	0	0	0	0	0	0	0	0	0	0	0
itf01g03120	Ubiquitin-specific protease family C19-related protein	itf01g03120	Chr01	1859978	1866265	0.43787	0.545501	0.0713647	0.966521	0.255195	2.20978	0.163066	2.21279	1.07441	1.03555	0	0	1.74308	1.81622	0	0.217396
itf01g03130	Protein kinase superfamily protein	itf01g03130	Chr01	1871701	1874667	0.264156	0.685904	1.554	0.336086	0.606044	0.289126	1.29413	0.248089	0.32722	0.229355	0.157425	0	1.23217	1.36943	0.334988	0.00375305
itf01g03140	conserved hypothetical protein	itf01g03140	Chr01	1879297	1880565	3.3279	3.54502	3.76136	3.9553	3.54083	3.74038	3.73185	4.51116	5.12851	4.4662	3.13722	3.27411	4.40363	4.44704	3.14452	3.94793
itf01g03150	Expressed protein	itf01g03150	Chr01	1881123	1882584	1.33303	1.68812	1.44092	1.17419	1.40427	0.970356	1.51992	0.30787	2.16159	1.82858	0.717029	0.686039	1.79608	2.18062	1.04448	1.22912
itf01g03160	conserved hypothetical protein	itf01g03160	Chr01	1883207	1885783	4.04428	3.97374	3.82831	3.9725	3.72879	3.96415	3.32786	3.25351	4.2661	4.09758	3.81055	3.53866	4.11748	4.16568	3.45355	3.41994
itf01g03170	Ribosomal protein L6 family protein	itf01g03170	Chr01	1887645	1889008	7.11085	6.87147	6.8393	7.28606	6.73199	7.32666	6.60887	6.767	7.73879	7.31201	6.71349	7.16017	7.00587	7.19549	6.57363	6.91794
itf01g03180	Cupredoxin superfamily protein	itf01g03180	Chr01	1891785	1893172	2.74821	2.57928	2.39966	2.91235	3.11563	4.72671	2.01753	4.8873	4.12013	4.35368	2.69487	4.17358	4.64503	4.77381	2.98021	3.97114
itf01g03190	transcription activators;DNA binding;RNA polymerase II transcription factors;catalytics;transcription initiation factors	itf01g03190	Chr01	1894036	1898165	4.86114	5.0222	5.13561	4.88648	4.7522	4.30782	4.69406	3.86038	3.86168	4.22919	4.80858	4.40281	4.70291	4.67664	4.6237	4.09465
itf01g03200	fumarylacetoacetase, putative	itf01g03200	Chr01	1903232	1907840	4.82916	5.038	5.37082	4.96498	5.02986	4.07167	5.6755	4.50092	4.83138	4.85837	4.60295	4.37056	5.05173	4.98728	5.14675	4.51134
itf01g03210	fumarylacetoacetase, putative	itf01g03210	Chr01	1908104	1910883	1.68312	2.0895	2.19731	3.4876	1.14157	3.9482	0.0443519	1.4263	1.12154	2.79283	3.54138	4.8801	2.9114	3.40293	2.29524	4.48266
itf01g03220	BCL-2-associated athanogene	itf01g03220	Chr01	1911098	1912378	3.07529	3.18999	3.33152	3.68682	2.94258	3.92153	2.7376	4.20225	3.66185	3.65934	2.55752	3.00931	3.78355	3.81317	2.79306	3.45263
itf01g03240	acyl-CoA sterol acyl transferase	itf01g03240	Chr01	1915091	1917488	0.688982	0.640253	0.661943	0	0.720818	0	0.822757	0	0.351107	0.770883	1.86878	0.231431	0	0.170207	0.183683	0
itf01g03250	acyl-CoA sterol acyl transferase	itf01g03250	Chr01	1919461	1922319	0	0	0	0	0	0	0	0	0	0	0	0	0	0	0	0
itf01g03260	Immunoglobulin E-set superfamily protein	itf01g03260	Chr01	1924038	1927543	2.50785	2.59153	1.50877	1.38179	2.85796	3.11554	2.33964	1.09103	2.84157	2.65599	2.65081	2.91901	3.34753	3.25672	3.61016	3.74464
itf01g03270	hypothetical protein	itf01g03270	Chr01	1927435	1930192	0	0	0	0	0	0	0	0	0	0	0	0	0	0	0	0
itf01g03280	SWIB complex BAF60b domain-containing protein	itf01g03280	Chr01	1936003	1939634	3.26722	3.40248	3.53574	2.9547	2.86795	2.37003	2.87736	1.64684	3.34692	3.53026	2.59494	2.45837	3.79016	3.74606	2.10199	2.01727
itf01g03290	hypothetical protein	itf01g03290	Chr01	1940323	1941360	0	0	0	0	0	0	0	0	0	0	0	0	0	0	0	0
itf01g03300	hypothetical protein	itf01g03300	Chr01	1952339	1954040	6.25646	6.19991	3.53608	6.35865	4.44386	8.1844	3.57148	7.09993	7.02379	7.13149	4.8932	6.26766	5.97908	5.80935	4.24067	6.29258
itf01g03310	conserved hypothetical protein	itf01g03310	Chr01	1955267	1955768	0	0	0	0	0	0	0	0	0.0914252	0.126952	0.0401074	0	0	0	0	0.105152
itf01g03320	Peptidogalycan biosysnthesis/recognition domain containing protein	itf01g03320	Chr01	1957143	1962979	2.33054	2.65668	2.59523	2.59924	2.37748	2.50252	2.43761	2.99974	1.91334	1.79077	0.92922	0.751432	2.91331	2.79156	1.24795	1.4601
itf01g03330	dynamin-like protein	itf01g03330	Chr01	1962352	1972092	0	0	0	0	0	0	0	0	0	0	0	0	0	0	0	0
itf01g03340	Core-2/I-branching beta-1,6-N-acetylglucosaminyltransferase family protein	itf01g03340	Chr01	1973276	1977861	3.04922	3.05475	3.3485	3.22363	3.10968	2.80597	3.14699	2.57281	3.20425	3.04778	2.70658	2.74927	3.27479	3.21661	2.69581	2.7748
itf01g03350	Cytochrome c oxidase biogenesis protein Cmc1-like	itf01g03350	Chr01	1978891	1980658	3.21916	3.03455	3.15123	3.20624	2.91359	3.10161	2.84327	2.40626	3.18816	3.14541	2.52138	2.80911	3.13912	3.13805	2.51202	2.66244
itf01g03360	cytochrome c-2	itf01g03360	Chr01	1980786	1983072	8.95886	8.95135	8.73611	8.86013	9.27466	8.96962	9.22648	8.05376	8.46966	8.75698	9.84517	9.64189	8.32288	8.24981	10.0009	9.93357
itf01g03380	conserved hypothetical protein	itf01g03380	Chr01	1986119	1988913	5.7736	5.7411	4.91847	5.15105	5.76973	6.04588	5.58817	5.91799	5.96464	6.95056	6.68076	6.61004	6.12229	5.94957	6.84223	6.88775
itf01g03400	ankyrin repeat family protein	itf01g03400	Chr01	1993624	1994229	4.70209	4.50976	4.55281	4.16626	5.1067	5.25192	5.51179	4.29949	4.52444	5.17356	4.23293	4.5617	6.64751	6.40576	5.20943	5.03411
itf01g03410	Ubiquitin-like superfamily protein	itf01g03410	Chr01	1994588	1996294	5.4116	5.72011	6.41048	5.07587	6.25942	5.33615	6.63391	5.56103	6.10284	6.43021	5.92445	5.18976	6.94011	6.90632	6.48716	5.76669
itf01g03420	starch synthase	itf01g03420	Chr01	2007038	2016615	1.93766	1.62636	2.71449	2.89377	1.98412	3.25513	2.32787	4.37738	0.523437	0.786007	0.751074	0.916886	1.35239	1.44892	0.940094	2.04053
itf01g03430	conserved hypothetical protein	itf01g03430	Chr01	2020282	2020588	0	0.230658	0.06334	0	0	1.44873	0	0	2.54189	0.81318	0.737787	0	0.798326	1.15572	0.525987	0.320196
itf01g03440	Protein of unknown function, DUF584	itf01g03440	Chr01	2028361	2029424	0	0	0	0	0	0.0197822	0	0.0452661	0.43856	0	0	0	0.379012	0.568914	0.0695854	0
itf01g03450	Protein of unknown function, DUF584	itf01g03450	Chr01	2041361	2041890	0	0	0	0	0	0	0	0	0	0	0	0	0	0	0	0
itf01g03460	MATE efflux family protein	itf01g03460	Chr01	2061546	2068949	0	0	0	0	0	0.0359365	0	0.711819	0	0	0	0	0	0	0	0
itf01g03470	conserved hypothetical protein	itf01g03470	Chr01	2077636	2078383	4.13028	4.51077	3.89375	3.32825	4.70521	3.17553	4.71933	2.33566	6.66267	6.46859	4.1217	3.35572	5.91003	5.9177	3.88158	3.01779
itf01g03480	ATP binding cassette protein	itf01g03480	Chr01	2083046	2086537	4.38428	4.6684	5.05301	4.71762	4.19411	4.02318	4.54326	4.57372	5.16164	5.0864	4.05773	3.90243	4.64964	4.51634	3.71683	3.54554
itf01g03490	DNA binding	itf01g03490	Chr01	2088358	2092017	0	0	0	0	0	0	0	0	0	0	0	0	0	0	0	0
itf01g03500	mediator	itf01g03500	Chr01	2092750	2095737	3.64885	3.71387	3.46518	3.53542	3.73738	3.7862	3.65317	3.59891	3.67502	3.62677	3.38689	3.2287	3.96888	3.87113	3.41788	3.46568
itf01g03510	HSP20-like chaperones superfamily protein	itf01g03510	Chr01	2096073	2097299	1.4081	1.6016	0.058291	0.548241	1.38866	3.0448	0	0	0.963161	1.97294	0.709966	0.385564	2.68262	1.80817	2.60854	0.362777
itf01g03520	binding;calmodulin binding	itf01g03520	Chr01	2097961	2113591	1.75069	2.04901	2.21479	1.53342	2.63198	1.92497	2.70796	1.67586	3.02861	2.66774	2.18942	1.68396	3.09719	3.16533	2.7312	2.12389
itf01g03530	cardiolipin synthase	itf01g03530	Chr01	2115277	2118198	2.53213	2.69691	2.97168	3.23885	2.96769	3.1289	3.11807	3.09494	3.13582	2.70453	2.71639	2.66948	2.8724	3.06952	2.80946	3.04666
itf01g03540	phospholipases;galactolipases	itf01g03540	Chr01	2120733	2128143	2.35671	2.37129	3.04295	2.56619	2.6866	2.56574	2.76334	2.70265	2.10294	2.46283	2.46932	2.26396	2.85217	2.97818	2.63392	2.46719
itf01g03550	Leucine-rich receptor-like protein kinase family protein	itf01g03550	Chr01	2132724	2138099	0	0	0	0	0	0	0	0	0	0	0	0	0	0	0	0
itf01g03560	beta glucosidase	itf01g03560	Chr01	2144964	2152288	0.0277612	0.567242	0.186237	0	1.00943	1.3789	0	0	0.430748	0.0877233	0.68709	1.11671	1.63052	1.6617	0.432001	1.09126
itf01g03570	beta-glucosidase	itf01g03570	Chr01	2160199	2164632	2.59488	2.53049	0.121429	2.27756	0.847192	3.23328	0.100042	2.85791	1.68096	1.51552	2.14171	2.80833	1.59935	1.84602	0.847225	2.71123
itf01g03580	beta-glucosidase	itf01g03580	Chr01	2167688	2172403	1.97934	2.15714	0	1.48939	0.963678	3.86639	0.144619	3.34812	0.124948	0.581496	0.592046	1.66481	1.02503	1.56241	0.479289	2.9593
itf01g03590	glucose-6-phosphate/phosphate translocator	itf01g03590	Chr01	2188374	2191426	0	0	0	0	0	0	0	0	0	0	0.715283	0.128044	0	0	0	0
itf01g03600	protodermal factor	itf01g03600	Chr01	2195967	2202013	0	0	0	0	0	0	0	0	0	0	0	0	0	0	0	0
itf01g03610	Late embryogenesis abundant (LEA) hydroxyproline-rich glycoprotein family	itf01g03610	Chr01	2223251	2223851	0	0	0	0	0	0	0	0	0	0	0	0	0	0	0	0
[truncated: 30,283 more rows]
