# Supplementary material for: Quantitative trait loci and differential gene expression analyses reveal the genetic basis for negatively associated β-carotene and starch content in hexaploid sweetpotato [Ipomoea batatas (L.) Lam.]
Source: Theor Appl Genet. 2019 Oct 8;133(1):23–36. doi: 10.1007/s00122-019-03437-7 (PMC6952332; doi:10.1007/s00122-019-03437-7)
Supplement: Supplementary file 13 — Online Resource 13: Expression abundances and differentially expressed genes (with no filtering) in developing roots of Beauregard and Tanzania reported as fragments per kb exon model per million mapped reads (FPKM) for genes involved in carotenoid metabolism. DAT: Days after transplanting. SR: Storage roots. FR: Fibrous roots. B: Beauregard. T: Tanzania. Trait abbreviations are dry matter (DM), starch, β-carotene (BC), flesh color (FC), Uganda (U), Peru (P) (XLSX 20 kb) [file 122_2019_3437_MOESM13_ESM.xlsx]

## Sheet: Sheet1
SupplementaryTable XX. Expression abundances and analyses of differentiall expression of carotenoid associated genes.
Gene	Chr	Position_Left	Position_Right	Carotenoid Biosynthesis or Degradation Enzyme	Abbreviation	B_10DAT	B_20DAT	B_30DAT_FR	B_30DAT_SR	B_40DAT_FR	B_40DAT_SR	B_50DAT_FR	B_50DAT_SR	T_10DAT	T_20DAT	T_30DAT_FR	T_30DAT_SR	T_40DAT_FR	T_40DAT_SR	T_50DAT_FR	T_50DAT_SR	B_30DAT_SR_vs_T_30DAT_SR_log2FoldChange	B_30DAT_SR_vs_T_30DAT_SR_padj	B_40DAT_SR_vs_T_40DAT_SR_log2FoldChange	B_40DAT_SR_vs_T_40DAT_SR_padj	B_50DAT_SR_vs_T_50DAT_SR_log2FoldChange	B_50DAT_SR_vs_T_50DAT_SR_padj	Trait	QTL_in_trait_order
itf01g07180	Chr01	5617984	5620355	9-cis-epoxycarotenoid dioxygenase	NCED	0	0	0.0886779	0	0	0	0	0	1.21299	0	0.112215	0	0.151833	0.126482	0	0	-1.61559	0.0180813	-1.58849	0.0363611	-1.96197	0.0108159
itf01g21160	Chr01	22189969	22191809	9-cis-epoxycarotenoid dioxygenase	NCED	1.31968	1.68763	2.79315	4.56441	0.640341	2.11046	1.1641	3.33446	0	2.15915	0.630819	2.04088	0.368302	0.234512	0	0.472379	1.73758	0.0046061	2.54932	0.00165643	2.94775	5.20882e-07
itf01g24560	Chr01	24681256	24683197	lycopene beta cyclase	LCYB	2.10037	2.04158	2.1993	2.25462	1.88718	2.71513	1.95254	2.69512	2.82593	2.55282	0.232447	1.04674	2.61606	2.48258	0.467445	1.24126	0.76801	0.00167215	0.469612	0.123659	1.52393	5.10275e-12
itf02g14120	Chr02	11341735	11343948	9-cis-epoxycarotenoid dioxygenase	NCED	4.59252	5.56601	5.76072	5.84182	5.20535	4.31118	5.55393	4.89702	4.18585	4.93357	4.04845	4.98997	4.38692	3.8571	3.9405	3.49943	0.308692	0.58928	0.21173	0.775566	1.42816	0.00323236
itf03g05110	Chr03	3117945	3122156	phytoene synthase	PSY	1.17815	2.21437	1.83612	0.862688	2.09351	3.55949	1.36278	2.05581	3.4206	2.98862	0.371719	0	3.75539	3.60877	0.149813	0.100236	1.74475	0.00149531	0.218632	0.738609	2.3543	4.19621e-06	BC_Starch_FC_P_FC_U_DM	1_1_1_1_2
itf03g06560	Chr03	4209231	4210710	15-cis-phytoene desaturase	PDS	1.88532	1.62526	1.93561	2.08967	1.47511	1.16503	1.9209	1.11345	2.08685	1.68792	1.1529	0.95581	2.48011	2.27511	0.951252	0.526459	0.546755	0.256551	-0.991418	0.00584978	0.49019	0.343861	BC_Starch_FC_P_FC_U_DM	1_1_1_1_2
itf03g11440	Chr03	9449534	9452275	violaxanthin de-epoxidase	VDE	2.34356	2.08699	2.77586	2.55437	2.26548	1.93752	2.8229	2.20451	1.18629	1.72737	2.2272	2.07312	2.25021	2.05642	3.05219	2.3277	-0.158625	0.824666	0.171242	0.647182	0.0136869	0.995071	BC_FC_P_FC_U	1_1_1
itf04g04780	Chr04	2711519	2716292	carotenoid cleavage dioxygenase (CCD)	CCD	4.59146	5.01689	5.80358	5.22717	5.08833	3.96894	5.69068	4.77452	4.21922	4.4661	4.15171	3.55602	4.81655	4.75758	4.74313	4.31689	1.02694	0.0107414	-0.446728	0.204071	0.555859	0.208613
itf04g12320	Chr04	9454657	9457429	zeta-carotene isomerase	Z-ISO	3.9523	4.11488	4.45738	4.1241	4.17761	4.33373	4.34314	4.31652	4.20517	4.19945	3.18161	3.23993	4.49611	4.42656	3.82592	3.93842	0.409272	0.0252758	0.108812	0.570505	0.470998	0.00678755
itf04g32080	Chr04	30817758	30819904	Neoxanthin synthase	NXS	4.80357	5.10521	4.90847	4.79804	5.76397	4.60064	5.45476	4.52132	3.656	4.17345	6.85739	6.96361	3.97535	3.80353	7.22795	7.32512	-2.52681	3.78006e-14	0.922382	0.0221953	-2.58387	3.53283e-15	FC_U	2
itf05g17810	Chr05	20173825	20179439	zeaxanthin epoxidase	ZEP	3.60551	4.11103	4.38687	3.9549	4.29586	3.6328	4.41652	4.1552	3.61462	3.73682	2.21418	1.95439	4.26451	4.42637	3.34458	3.37458	1.32317	0.0110122	-0.487863	0.040299	0.858126	0.122595
itf05g19150	Chr05	21079464	21082829	beta-carotene ring hydroxlase	BCH	5.09035	6.02752	6.92562	6.2084	6.82173	4.85545	7.17321	4.36525	6.46544	5.75013	6.46194	6.30481	5.64224	6.04173	7.11041	7.21172	-0.442724	0.231402	-0.802701	0.217943	-2.60744	1.35184e-16
itf07g01140	Chr07	602665	608962	zeaxanthin epoxidase	ZEP	0	0	0	0.223542	0	0	0	0.825231	0	0	0	0	0	0	0	0.0184551	2.68656	0.000337367	0.965345	0.231129	1.22873	0.0502071
itf08g02600	Chr08	1796495	1799656	carotenoid cleavage dioxygenase	CCD	0	0.233448	0	0.133581	0	0.274803	0	0.581047	0.0902119	0.00938421	0	0.0415535	0.32876	0.466556	0	0.264	-0.385858	0.580784	-0.125534	0.856277	0.621981	0.356398
itf09g04320	Chr09	2117923	2122557	carotenoid isomerase	CRTISO	0.496998	0.868138	0.146364	0.976223	0	0.906985	0	0.926955	0	0.0133195	0	0.0335355	0	0	0	0.0894077	1.04232	0.00175657	1.91317	7.16056e-10	0.935434	0.00348064
itf09g16440	Chr09	11060968	11069415	carotenoid cleavage dioxygenase (CCD1)	CCD1	0	0	0	0	0	0	0	0	0	0	0	0	0	0	0	0	-0.339863	0.720005	-0.460439	0.416417	-0.102574	0.90509
itf10g18110	Chr10	20103735	20105505	9-cis-epoxycarotenoid dioxygenase	NCED5	0	0	0	0	0	0	0	0	0	0	0	0	0	0	0	0	-0.652764	0.592582	-1.02786	0.228237	0.423622	0.77872
itf11g01300	Chr11	599999	603257	beta-carotene 9,10-cleavage dioxygenase 7	CCD7	0	0	0	0	0.00597351	0.722736	0	1.5076	1.47186	0.565003	0	0	0.218025	0.114238	0	0	2.58703	0.00200061	1.05476	0.0161249	2.86866	9.71967e-06
itf11g03200	Chr11	1639435	1641690	9-cis-epoxycarotenoid dioxygenase 1¬†	NCED1	0	0.0292282	1.44812	0.233253	0	0	0.71428	0.819389	2.91909	0.828046	0.438953	0.691918	1.1016	1.0707	0.858266	0.1394	-1.0912	0.221601	-3.08712	1.44113e-06	1.45384	0.100898
itf11g06620	Chr11	3497788	3503617	LUTEIN DEFICIENT 5	LUT5	2.35169	2.44307	2.13103	1.93331	1.6538	1.97744	1.47215	2.17775	2.60883	2.54167	1.843	2.05395	2.33759	2.4742	1.67027	1.70839	-0.660917	0.0532323	-0.0990272	0.761434	0.607928	0.0832838
itf11g06690	Chr11	3538048	3541943	violaxanthin deepoxidase	VDE	0	0	0	0	0	0	0	0	0	0	0	0	0	0	0	0	0.526147	0.431345	1.40316	0.00334402	1.20533	0.026911
itf11g08190	Chr11	4581427	4587430	phytoene desaturase	PDS	3.22103	3.43332	3.41687	3.30791	3.04636	3.20294	3.07812	3.35264	3.40062	3.70782	2.79266	2.50859	3.51226	3.39988	2.79457	2.78934	0.331723	0.123847	0.0928666	0.699123	0.715747	0.00025121
itf11g18870	Chr11	16187863	16196631	LUTEIN DEFICIENT 5	LUT5	2.71666	3.08009	3.4792	3.48773	3.07236	3.09563	3.21285	3.92924	3.18685	3.07412	1.95973	2.26427	3.00862	3.14419	2.60652	2.99047	0.627143	0.170985	0.19714	0.538494	1.03358	0.0175422
itf12g01830	Chr12	1096482	1100493	phytoene synthase	PSY	0.869296	1.45668	2.58319	2.86554	0.960945	0.475253	1.97965	1.75216	1.15987	0.291292	0	0.0188147	1.647	1.74357	0.0151122	0	3.22586	2.39474e-08	-1.06677	0.0270516	2.52813	9.94716e-06
itf12g20540	Chr12	19775095	19780092	lycopene epsilon cyclase	LUT2	0	0.0423081	0	0	0	0	0	0	0	0	0	0	0	0	0	0	-0.0594373	0.956069	0.361477	0.665187	0.948095	0.266671
itf12g24270	Chr12	22122009	22124719	Orange	Or	5.29762	5.61244	5.48456	5.29522	5.12223	5.04488	5.15254	5.14569	6.24076	5.80599	4.30143	4.00932	5.64672	5.86895	4.67742	4.72972	0.744468	0.0177941	-0.637433	0.00265984	0.471366	0.160299	FC_P_FC_U_BC	2_3_2
itf14g07540	Chr14	6103336	6105105	phytoene synthase	PSY	0.412691	0.34372	0.151092	0	0	0	0	0	0	0	0.265418	0.028175	0	0	0	0	-0.440002	0.498033	-1.59781	0.0626585	-0.913364	0.300942
itf15g00620	Chr15	308213	312454	carotene epsilon-ring hydroxylase	LUT1	0.834619	0.690729	0.768009	0.816535	0.802872	1.12152	0.579014	0.461193	0.812794	0.78353	0	0.02991	1.36956	1.35092	0	0	0.774057	0.00821658	0.0351777	0.916969	1.16132	6.43435e-05
itf15g02220	Chr15	1256274	1260176	Carotenoid isomerase	CRTISO	2.91934	3.03095	3.30605	2.85649	2.7674	2.6449	2.98807	2.6414	2.42753	2.89739	2.01429	1.77344	2.89306	2.83623	2.41026	2.32603	0.741377	0.00972517	0.14171	0.497639	0.460042	0.127291
itf15g10910	Chr15	7783701	7789362	Zeta-carotene desaturase	ZDS1	4.41938	4.59248	4.55958	4.31375	4.24193	4.45947	4.23915	4.56521	4.94247	5.08357	3.79675	3.72492	4.62687	4.62496	3.78361	3.78145	0.190024	0.451825	0.052706	0.83285	0.878565	3.56658e-05
itf15g21400	Chr15	20443202	20448549	beta-apo-10'-carotenal cleavage dioxygenase 8	CCD8	1.70624	2.23067	0	3.69295	0	3.66711	0.473084	4.22528	1.48685	1.13189	0	0.844162	0.238805	0.308592	0	0.993707	2.56605	0.00579702	3.49245	9.44057e-08	2.93051	0.00157578
