# Supplementary material for: Quantitative trait loci and differential gene expression analyses reveal the genetic basis for negatively associated β-carotene and starch content in hexaploid sweetpotato [Ipomoea batatas (L.) Lam.]
Source: Theor Appl Genet. 2019 Oct 8;133(1):23–36. doi: 10.1007/s00122-019-03437-7 (PMC6952332; doi:10.1007/s00122-019-03437-7)
Supplement: Supplementary file 14 — Online Resource 14: Differentially expressed genes between storage roots of Beauregard and Tanzania at 30, 40, and 50 days after transplanting. DAT: Days after transplanting. SR: Storage roots. B: Beauregard. T: Tanzania (XLSX 798 kb) [file 122_2019_3437_MOESM14_ESM.xlsx]

## Sheet: Info
Supplemental Data ##
Differential Expressed Genes for Each DESeq2 Contrasts Performed
B = Beauregard, T = Tanzania, 30DAT = 30 Days after transplanting, 40DAT = 30 Days after transplanting, 50DAT = 30 Days after transplanting, FR = Fibrous Roots, SR = Storage Roots

## Sheet: B_30DAT_SR_vs_T_30DAT_SR
Gene	Functional Annotation	Chr	Start	Stop	baseMean	log2FoldChange	lfcSE	stat	pvalue	padj	Trait	QTL_Number_in_Trait_Order
itf00g03040	Protein kinase superfamily protein	Chr00	4662084	4663409	115.22	-2.4956	0.377187	-6.6062	3.94305e-11	1.70793e-09
itf00g03070	Protein kinase superfamily protein	Chr00	4672608	4674912	6.15139	-2.70768	0.639115	-3.99035	6.59757e-05	0.000423445
itf00g03080	Protein kinase superfamily protein	Chr00	4675620	4677790	776.706	-3.07028	0.386098	-7.94376	1.96135e-15	2.71073e-13
itf00g04090	indole-3-acetic acid inducible	Chr00	6390195	6392188	13.5779	-2.09345	0.642469	-3.22716	0.00125026	0.0050714
itf00g04200	monogalactosyldiacylglycerol synthase	Chr00	6563470	6566755	47.7651	-3.79488	0.691934	-5.30563	1.12285e-07	1.80754e-06
itf00g04770	Kunitz family trypsin and protease inhibitor protein	Chr00	7702480	7703395	34.7421	-2.70744	0.558139	-4.82597	1.39324e-06	1.59363e-05
itf00g06090	Heavy metal transport/detoxification superfamily protein	Chr00	9618458	9620771	5.34894	-3.08675	0.752647	-3.63136	0.000281926	0.00144063
itf00g11150	AWPM-19-like family protein	Chr00	18819609	18825125	28.9959	-2.15837	0.416396	-5.15417	2.54751e-07	3.68106e-06
itf00g11930	expansin-like B1	Chr00	20247654	20250809	30.2373	-4.98741	0.838656	-5.58576	2.32686e-08	4.56037e-07
itf00g12510	Kunitz family trypsin and protease inhibitor protein	Chr00	21329166	21329757	2.08076	-3.03403	0.906273	-3.223	0.00126855	0.00512996
itf00g13100	hypothetical protein	Chr00	22122558	22124292	76.325	2.29437	0.405144	5.63812	1.71917e-08	3.50054e-07
itf00g13410	Kunitz family trypsin and protease inhibitor protein	Chr00	22574571	22576502	12.5096	-3.68019	0.83944	-4.39958	1.08461e-05	9.20553e-05
itf00g13440	Kunitz family trypsin and protease inhibitor protein	Chr00	22588934	22590840	22.4089	-4.33083	0.793041	-5.00645	5.54432e-07	7.16865e-06
itf00g15620	conserved hypothetical protein	Chr00	25975721	25978889	67.2856	2.15302	0.32263	6.64934	2.94418e-11	1.31767e-09
itf00g16590	tracheary element differentiation-related	Chr00	27686396	27687011	16.2996	-3.2215	0.574467	-5.49441	3.92012e-08	7.22137e-07
itf00g17090	hypothetical protein	Chr00	28550331	28551312	136.892	-2.07296	0.436463	-4.75139	2.02019e-06	2.18957e-05
itf00g17870	hypothetical protein	Chr00	29821853	29822528	38.7192	3.95783	0.644355	5.96594	2.43236e-09	6.49458e-08
itf00g19230	hypothetical protein	Chr00	31948294	31949983	7.30429	-2.45614	0.764968	-3.11455	0.00184224	0.00698904
itf00g19680	acetyl-CoA carboxylase carboxyl transferase subunit beta	Chr00	32823029	32824576	38.3478	-2.16321	0.564567	-3.82239	0.000132163	0.000766873
itf00g20170	NADH dehydrogenase subunit	Chr00	33606826	33607849	26.8242	-2.07367	0.530533	-3.9022	9.53211e-05	0.000580369
itf00g20190	NADH dehydrogenase subunit	Chr00	33609767	33610337	61.5866	-2.33979	0.470122	-4.96676	6.8082e-07	8.58233e-06
itf00g21290	monogalactosyl diacylglycerol synthase	Chr00	35386973	35391518	3565.71	-2.72935	0.403813	-6.76156	1.36516e-11	6.69579e-10
itf00g23050	S-adenosyl-L-methionine-dependent methyltransferases superfamily protein	Chr00	38337771	38341490	51.0812	-2.25142	0.707912	-3.13948	0.00169247	0.00651443
itf00g23670	allene oxide synthase	Chr00	39162474	39164495	383.06	-2.04816	0.274836	-7.45154	9.22601e-14	8.12193e-12
itf00g23960	conserved hypothetical protein	Chr00	39717829	39719260	149.378	2.04729	0.489146	4.18237	2.88485e-05	0.000211287
itf00g24800	NB-ARC domain-containing disease resistance protein	Chr00	40896453	40904085	74.9178	-2.85406	0.41462	-6.83117	8.42236e-12	4.43988e-10
itf00g25100	dormancy-associated protein-like	Chr00	41344236	41346442	3275.15	2.23336	0.452528	4.93376	8.06603e-07	9.97391e-06
itf00g25380	MATE efflux family protein	Chr00	41720581	41723532	124.88	-3.3272	0.80913	-4.39491	1.10821e-05	9.36341e-05
itf00g26070	nudix hydrolase	Chr00	42513801	42525363	9.07788	-3.57904	0.932	-3.99144	6.56726e-05	0.000421702
itf00g26270	Pyridoxal phosphate (PLP)-dependent transferases superfamily protein	Chr00	42880650	42882324	11.032	-4.29158	0.915662	-4.58958	4.4414e-06	4.30331e-05
itf00g26390	UDP-XYL synthase	Chr00	43061391	43064189	88.463	-2.28653	0.363898	-6.2738	3.52339e-10	1.17773e-08
itf00g28120	Glutaredoxin family protein	Chr00	45630342	45630889	5.38956	2.57653	0.793666	3.04968	0.00229086	0.00838614
itf00g28280	hypothetical protein	Chr00	45859408	45859762	85.1252	2.67797	0.691555	3.77918	0.000157349	0.000887528
itf00g28880	NAC domain containing protein	Chr00	46737946	46739463	14.8965	-2.53964	0.589494	-4.25357	2.10392e-05	0.000161171
itf00g28930	Kunitz family trypsin and protease inhibitor protein	Chr00	46788474	46789234	15.9365	-2.32885	0.694819	-3.12348	0.00178726	0.00681923
itf00g29350	expansin-like B1	Chr00	47369750	47372403	10.5636	-3.97458	0.843622	-4.56466	5.00305e-06	4.76102e-05
itf00g29810	heat shock protein	Chr00	47718584	47719528	98.5809	2.89182	0.756814	3.7184	0.000200487	0.00109206
itf00g30510	Subtilase family protein	Chr00	48260973	48264796	36.4298	3.05395	0.473078	6.35374	2.10145e-10	7.51397e-09
itf00g30780	CAP (Cysteine-rich secretory proteins, Antigen 5, and Pathogenesis-related 1 protein) superfamily protein	Chr00	48528447	48529107	3.55378	-3.45259	0.855496	-3.49806	0.000468648	0.00220978
itf00g31840	RNA-binding (RRM/RBD/RNP motifs) family protein	Chr00	49760293	49763154	69.1681	2.15172	0.369906	5.79987	6.63649e-09	1.54875e-07
itf00g32050	heat shock protein 18.2	Chr00	49957858	49958341	94.9231	-3.75393	0.647937	-5.76773	8.03462e-09	1.81163e-07
itf00g33560	Ankyrin repeat family protein	Chr00	51432128	51433229	2.73561	-2.71014	0.865309	-3.23594	0.00121242	0.00493891
itf00g34770	UDP-Glycosyltransferase superfamily protein	Chr00	52540966	52542799	6.45772	-2.18519	0.567679	-3.76815	0.000164463	0.00092297
itf00g35730	Disease resistance-responsive (dirigent-like protein) family protein	Chr00	53375115	53375691	29.3684	-4.13925	0.709137	-5.27534	1.32512e-07	2.07123e-06
itf00g36550	heat shock cognate protein 70-1	Chr00	54006690	54008238	10.0143	-3.36706	0.755249	-4.30126	1.69833e-05	0.000134545
itf00g36610	amine oxidase	Chr00	54054574	54055007	100.216	2.13392	0.412504	5.15648	2.51633e-07	3.64587e-06
itf00g37080	tetratricopeptide repeat (TPR)-containing protein	Chr00	54431182	54434161	16.7337	-3.13568	0.484269	-6.34852	2.17398e-10	7.74216e-09
itf00g38020	hypothetical protein	Chr00	55354342	55355016	23.0851	-2.14103	0.497266	-4.27595	1.90322e-05	0.000148007
itf00g38530	Metallothionein domain containing protein	Chr00	55764935	55765890	1438.21	-4.61779	0.392656	-11.7552	6.64307e-32	3.54394e-28
itf00g39270	Heavy metal transport/detoxification superfamily protein	Chr00	56457462	56458483	9.38516	-3.70847	0.676249	-4.67933	2.87809e-06	2.94477e-05
itf00g42880	DNAJ heat shock N-terminal domain-containing protein	Chr00	60978929	60980680	24.8071	3.24143	0.492375	6.36507	1.95205e-10	7.02351e-09
itf00g43790	Peroxidase superfamily protein	Chr00	62204182	62205888	6.05136	-2.83876	0.661285	-4.0172	5.8893e-05	0.00038418
itf00g44070	NADH dehydrogenase subunit 5C	Chr00	62488329	62489280	32.4085	-2.47066	0.521241	-4.72928	2.25314e-06	2.40497e-05
itf00g44310	Ras-related small GTP-binding family protein	Chr00	62857171	62859063	3.03966	2.436	0.691518	3.2087	0.00133335	0.00534503
itf00g44680	glutathione S-transferase TAU	Chr00	63277542	63278760	133.923	-2.2742	0.391632	-5.80502	6.43564e-09	1.50982e-07
itf00g58750	Disease resistance-responsive (dirigent-like protein) family protein	Chr00	81825367	81825952	10.0095	-2.38422	0.524571	-4.39854	1.08983e-05	9.22568e-05
itf00g60780	Kunitz family trypsin and protease inhibitor protein	Chr00	84838084	84838709	32.9864	-2.4431	0.788877	-3.15752	0.00159118	0.00619338
itf00g64880	NADH dehydrogenase subunit	Chr00	90700141	90700546	20.1593	-2.3112	0.512486	-4.50701	6.57471e-06	6.02432e-05
itf00g65630	Intron maturase, type II family protein	Chr00	91913788	91914616	23.8062	-2.42959	0.523282	-4.63687	3.53722e-06	3.53245e-05
itf00g67510	lipid transfer protein	Chr00	94664616	94665190	4.67602	-2.45051	0.700324	-3.30933	0.000935193	0.00397895
itf00g79510	hypothetical protein	Chr00	117786263	117786767	12.5742	-2.39461	0.568646	-4.20358	2.62724e-05	0.000195424
itf01g00150	DUF4228 domain containing protein	Chr01	91235	99607	737.037	2.15662	0.374469	5.75749	8.53742e-09	1.90726e-07	DM	1
itf01g00210	BUB1-related (BUB1: budding uninhibited by benzymidazol 1)	Chr01	121791	125090	42.6865	-2.38002	0.549557	-4.32297	1.53945e-05	0.000124021	DM	1
itf01g00320	phosphate transporter 1;8	Chr01	170458	175362	51.5701	-2.0461	0.45105	-4.52521	6.03346e-06	5.58614e-05
itf01g00470	basic helix-loop-helix (bHLH) DNA-binding superfamily protein	Chr01	226612	228028	283.899	-2.31519	0.501512	-4.60236	4.17739e-06	4.07861e-05
itf01g01010	Ankyrin repeat family protein	Chr01	583730	585968	1.19641	-3.01567	0.925772	-3.06908	0.00214716	0.00795244
itf01g01070	Ankyrin repeat family protein	Chr01	612020	612593	9.62883	-3.1205	0.66334	-4.4849	7.29494e-06	6.59164e-05
itf01g01080	Ankyrin repeat family protein	Chr01	622579	626256	16.6175	2.6882	0.614068	4.24162	2.21916e-05	0.000168836
itf01g01170	conserved hypothetical protein	Chr01	682228	685381	28.2774	-2.27296	0.387604	-5.82786	5.61428e-09	1.34069e-07
itf01g01520	AGAMOUS-like	Chr01	888212	895158	151.333	-2.57024	0.628921	-4.15482	3.25547e-05	0.000234092
itf01g01860	kunitz trypsin inhibitor	Chr01	1076454	1077369	144498	2.09966	0.395808	5.29829	1.16893e-07	1.86707e-06
itf01g01870	Kunitz family trypsin and protease inhibitor protein	Chr01	1087689	1090527	68711.2	2.89587	0.387621	7.46411	8.38667e-14	7.45687e-12
itf01g01890	kunitz trypsin inhibitor	Chr01	1102939	1103996	101654	2.08816	0.393679	5.29668	1.17928e-07	1.88134e-06
itf01g02060	phosphatidylserine decarboxylase	Chr01	1232482	1238175	1465.4	-3.05342	0.386097	-7.9098	2.57799e-15	3.47299e-13
itf01g02410	Phosphatidylinositol-4-phosphate 5-kinase family protein	Chr01	1425188	1430281	608.264	-2.17824	0.536327	-4.06276	4.8495e-05	0.000327234
itf01g02950	ERD (early-responsive to dehydration stress) family protein	Chr01	1779835	1785528	3706.13	-2.30895	0.337188	-6.84518	7.63774e-12	4.06645e-10
itf01g02960	Chaperonin-like RbcX protein	Chr01	1792193	1794575	10.472	3.27364	0.546964	5.52497	3.29539e-08	6.19896e-07
itf01g02970	STRUBBELIG-receptor family	Chr01	1802810	1808315	842.442	-2.17317	0.429266	-5.06155	4.15856e-07	5.58255e-06
itf01g03560	beta glucosidase	Chr01	2144964	2152288	36.1893	-2.63415	0.558733	-4.69417	2.67695e-06	2.76228e-05
itf01g03590	glucose-6-phosphate/phosphate translocator	Chr01	2188374	2191426	12.1238	-2.52031	0.614495	-4.04318	5.27311e-05	0.000349714
itf01g03890	cysteine-rich RLK (RECEPTOR-like protein kinase)	Chr01	2449131	2452988	4.86448	-2.40444	0.688326	-3.30802	0.000939593	0.00399012
itf01g04270	S-locus lectin protein kinase family protein	Chr01	2706760	2710046	30.403	-2.49125	0.542726	-4.55775	5.17039e-06	4.89755e-05
itf01g04370	Octicosapeptide/Phox/Bem1p family protein	Chr01	2775967	2777841	206.499	-2.61149	0.465782	-5.59706	2.18016e-08	4.32368e-07
itf01g04400	myb domain protein	Chr01	2814647	2815863	393.48	-4.08875	0.553848	-7.3932	1.43339e-13	1.17644e-11
itf01g04580	Late embryogenesis abundant (LEA) protein-related	Chr01	2922756	2924394	27.8355	-4.19334	0.728273	-5.61956	1.9144e-08	3.85977e-07
itf01g04870	allantoinase	Chr01	3155788	3162119	56.2742	-2.42416	0.52683	-4.5865	4.50728e-06	4.35764e-05
itf01g04890	Tetratricopeptide repeat (TPR)-like superfamily protein	Chr01	3168820	3170914	54.8184	2.00898	0.324661	6.1639	7.09741e-10	2.19116e-08
itf01g05330	ethylene responsive element binding factor	Chr01	3574537	3575265	146.848	-2.21361	0.385732	-5.73853	9.54998e-09	2.09832e-07
itf01g06130	heat shock transcription factor A9	Chr01	4284167	4285222	6.46956	-2.5162	0.763036	-3.06225	0.00219681	0.0080992
itf01g06630	WRKY DNA-binding protein	Chr01	4763904	4765731	278.68	-2.0419	0.332131	-6.14808	7.84274e-10	2.39083e-08
itf01g06980	cytochrome P450, family 710, subfamily A, polypeptide	Chr01	5285711	5287763	33.717	-2.27451	0.542719	-4.18697	2.82699e-05	0.000207733
itf01g07360	NAD(P)-binding Rossmann-fold superfamily protein	Chr01	5808585	5810050	8.82662	-2.41653	0.629024	-3.72922	0.000192071	0.0010531
itf01g07390	myosin heavy chain-related	Chr01	5851228	5854044	68.019	-2.03446	0.431707	-4.7063	2.52252e-06	2.62937e-05
itf01g07720	laccase	Chr01	6230636	6231126	2.22601	-2.69911	0.772799	-3.17476	0.00149959	0.00589538
itf01g07750	laccase	Chr01	6234699	6237381	57.4739	-2.29933	0.483573	-4.73299	2.21235e-06	2.36617e-05
itf01g08120	glutamate dehydrogenase	Chr01	6720710	6723433	69.6642	-2.17919	0.404163	-5.38111	7.40298e-08	1.25775e-06
itf01g08440	plant U-box	Chr01	7073400	7075063	392.787	-2.47944	0.52546	-4.72666	2.28237e-06	2.4284e-05
itf01g09020	plastid transcriptionally active	Chr01	7974658	7978734	31.3256	2.67607	0.415474	6.33015	2.4493e-10	8.59639e-09
itf01g09380	Aldolase superfamily protein	Chr01	8444375	8446903	150.074	-2.6119	0.696578	-3.7807	0.000156385	0.000883215
itf01g10570	Nucleotide-diphospho-sugar transferases superfamily protein	Chr01	10045718	10052834	10.9847	-2.63973	0.526763	-4.93246	8.12002e-07	1.00228e-05
itf01g13940	AWPM-19-like family protein	Chr01	14559821	14562206	62.9213	-2.94472	0.375086	-7.80655	5.87736e-15	7.42998e-13
itf01g14370	conserved hypothetical protein	Chr01	15144459	15147965	138.786	-2.5441	0.347716	-7.30781	2.71522e-13	2.11771e-11
itf01g14870	NAC domain containing protein	Chr01	15742527	15742989	143.808	-2.06621	0.619179	-3.31279	0.000923697	0.00393904
itf01g15670	lipid transfer protein	Chr01	16607859	16608507	11.0039	-2.3627	0.478072	-4.84682	1.25456e-06	1.45369e-05
itf01g15860	Integrase-type DNA-binding superfamily protein	Chr01	16910842	16911898	38.2546	-4.08392	0.795299	-4.83031	1.36323e-06	1.56265e-05
itf01g16260	Calcium-dependent lipid-binding (CaLB domain) family protein	Chr01	17435959	17439910	27.064	-2.17082	0.445349	-4.85012	1.23384e-06	1.4353e-05
itf01g17530	myb domain protein	Chr01	18847787	18849496	18.1977	2.05828	0.429708	4.70656	2.51931e-06	2.62705e-05
itf01g17610	glycosyl hydrolase 9A1	Chr01	18943565	18947365	2207.87	-2.06109	0.343817	-5.99358	2.05275e-09	5.62168e-08
itf01g17670	nicotianamine synthase	Chr01	19019282	19020104	10.4964	-4.7645	0.877957	-5.18954	2.1081e-07	3.11704e-06
itf01g18050	hypothetical protein	Chr01	19315586	19317406	24.9985	2.04454	0.311367	6.50157	7.94841e-11	3.18342e-09
itf01g18360	conserved hypothetical protein	Chr01	19535859	19536586	32.0213	-3.29501	0.409942	-7.86744	3.61967e-15	4.77975e-13
itf01g18920	17.6 kDa class II heat shock protein	Chr01	20033408	20034125	4659.83	-2.11535	0.417818	-5.0591	4.21233e-07	5.63206e-06
itf01g19060	heat shock transcription factor A2	Chr01	20144965	20147593	1650.44	-2.74539	0.436252	-6.28684	3.23996e-10	1.10374e-08
itf01g19340	COP1-interacting protein	Chr01	20420269	20425525	20.6105	2.18919	0.586082	3.64143	0.000271132	0.00139617
itf01g19570	Dynamin related protein 5A	Chr01	20607287	20611881	15.3962	-2.33094	0.469197	-4.9047	9.35713e-07	1.13321e-05
itf01g19690	Disease resistance protein (CC-NBS-LRR class) family	Chr01	20708616	20711393	401.265	-2.96635	0.400052	-7.41143	1.24947e-13	1.03699e-11
itf01g19880	fatty acid desaturase	Chr01	20851453	20852303	2.34149	-3.57563	0.903853	-3.26858	0.00108087	0.00449084
itf01g20130	NB-ARC domain-containing disease resistance protein	Chr01	21077356	21080255	367.433	-3.64236	0.474907	-7.66285	1.81855e-14	1.97187e-12
itf01g20850	Carbohydrate-binding X8 domain superfamily protein	Chr01	21900659	21902795	5.80957	-2.45794	0.770807	-3.25531	0.0011327	0.00467197
itf01g20950	tracheary element differentiation-related	Chr01	21978437	21979474	43.5662	-3.17395	0.41573	-7.58894	3.2254e-14	3.29634e-12
itf01g21240	glutathione S-transferase TAU	Chr01	22234444	22235193	144.075	-2.38102	0.390031	-6.09929	1.06543e-09	3.13168e-08
itf01g21390	photosystem I light harvesting complex gene	Chr01	22313786	22315787	106.687	3.09293	0.667432	4.58456	4.54939e-06	4.39052e-05
itf01g21410	conserved hypothetical protein	Chr01	22321239	22328543	43.4825	-2.75285	0.444963	-6.14746	7.87354e-10	2.39474e-08
itf01g21580	alpha/beta-Hydrolases superfamily protein	Chr01	22425415	22427583	13.1748	-2.57508	0.474446	-5.30418	1.13178e-07	1.81972e-06
itf01g22070	arabinogalactan protein	Chr01	22845818	22847582	20.608	-2.27079	0.429031	-5.26174	1.42701e-07	2.20534e-06
itf01g22500	protein disulfide isomerases	Chr01	23129130	23130856	742.203	-3.44406	0.463148	-7.44467	9.71842e-14	8.45485e-12
itf01g22510	Calcium-binding EF-hand family protein	Chr01	23131335	23131890	651.393	-2.99202	0.404577	-7.39989	1.36302e-13	1.12214e-11
itf01g22520	homolog of RAD54	Chr01	23131911	23138698	203.865	-2.98379	0.412583	-7.2224	5.1079e-13	3.68238e-11
itf01g22940	Transducin/WD40 repeat-like superfamily protein	Chr01	23495736	23497677	264.94	-2.31231	0.303774	-7.60869	2.76889e-14	2.85163e-12
itf01g22950	allene oxide synthase	Chr01	23528135	23529581	2.74356	-2.4607	0.854026	-3.13715	0.00170598	0.00655886
itf01g23130	conserved hypothetical protein	Chr01	23666147	23667049	43.4143	-3.25462	0.628008	-5.14937	2.61369e-07	3.76445e-06
itf01g23360	syntaxin of plants	Chr01	23932798	23934246	26.0773	-2.85472	0.51506	-5.47936	4.26868e-08	7.76204e-07
itf01g23570	squalene synthase	Chr01	24101393	24106435	735.12	-2.39407	0.32395	-7.38802	1.49033e-13	1.21942e-11
itf01g23630	hypothetical protein	Chr01	24139917	24143221	2054.32	-2.12799	0.477147	-4.45895	8.2362e-06	7.27459e-05
itf01g24100	Cysteine/Histidine-rich C1 domain family protein	Chr01	24431459	24434031	3.44788	-2.99443	0.793962	-3.45718	0.000545856	0.00251614
itf01g24800	Cyclin family protein	Chr01	24859442	24863452	81.7625	-2.20667	0.379357	-5.80852	6.30265e-09	1.48251e-07
itf01g25140	MATE efflux family protein	Chr01	25118543	25120509	29.2891	-2.33227	0.383008	-6.04621	1.48296e-09	4.20815e-08
itf01g25370	basic helix-loop-helix (bHLH) DNA-binding superfamily protein	Chr01	25243362	25246323	94.4911	-2.54109	0.515633	-4.92186	8.57248e-07	1.05066e-05
itf01g25820	RING/U-box superfamily protein	Chr01	25576975	25577824	881.829	-4.95034	0.49173	-10.0509	9.10681e-24	1.01215e-20
itf01g25880	conserved hypothetical protein	Chr01	25634696	25636349	36.5314	-2.07286	0.392445	-5.26734	1.38411e-07	2.15025e-06
itf01g26100	Remorin family protein	Chr01	25763331	25764983	50.808	-2.31202	0.473956	-4.8673	1.13135e-06	1.33412e-05
itf01g26550	Plant self-incompatibility protein S1 family	Chr01	26066569	26066989	71.2311	3.07577	0.538633	5.65492	1.55923e-08	3.20669e-07
itf01g26700	S-adenosyl-L-methionine-dependent methyltransferases superfamily protein	Chr01	26202471	26203995	24.633	-2.39267	0.482627	-4.89861	9.65192e-07	1.16338e-05
itf01g27210	S-adenosyl-L-methionine-dependent methyltransferases superfamily protein	Chr01	26492366	26498585	3551.21	-2.142	0.380453	-5.62841	1.81878e-08	3.68369e-07
itf01g27260	hypothetical protein	Chr01	26520755	26521247	4.71671	-2.74161	0.650845	-3.908	9.30621e-05	0.000568431
itf01g27390	crinkly4	Chr01	26598126	26601811	47.4016	2.19533	0.469955	4.63716	3.53229e-06	3.52885e-05
itf01g27520	UDP-Glycosyltransferase superfamily protein	Chr01	26709275	26710947	3.21078	-3.42233	0.830724	-4.11602	3.85464e-05	0.000270149
itf01g27710	conserved hypothetical protein	Chr01	26805091	26808625	780.485	-2.24865	0.45128	-4.9854	6.18325e-07	7.87708e-06
itf01g27740	Protein of unknown function (DUF3755)	Chr01	26828061	26830753	486.638	-2.6056	0.339024	-7.68498	1.53022e-14	1.715e-12
itf01g27880	UDP-Glycosyltransferase superfamily protein	Chr01	26925402	26926851	162.937	-2.30096	0.49389	-4.64157	3.45775e-06	3.46607e-05
itf01g27890	UDP-Glycosyltransferase superfamily protein	Chr01	26928934	26930401	35.1856	-2.01448	0.57924	-3.47515	0.000510561	0.00237467
itf01g27910	UDP-Glycosyltransferase superfamily protein	Chr01	26942951	26944422	4.31663	-3.1359	0.705682	-4.01072	6.05339e-05	0.000393825
itf01g27960	UDP-Glycosyltransferase superfamily protein	Chr01	26974749	26977547	7.18929	-3.63177	0.805112	-4.17485	2.98182e-05	0.000217195
itf01g27970	UDP-Glycosyltransferase superfamily protein	Chr01	26978794	26980247	15.2577	-4.10385	0.603305	-6.2613	3.81792e-10	1.26666e-08
itf01g28000	spermidine synthase	Chr01	26993374	26995891	5721.2	-2.49453	0.658274	-3.70145	0.000214373	0.00115356
itf01g28280	Pectin lyase-like superfamily protein	Chr01	27142757	27144675	4.42607	-3.20839	0.921257	-3.64716	0.000265155	0.00137095
itf01g28530	UDP-D-glucuronate 4-epimerase	Chr01	27287260	27289168	3634.18	-2.51573	0.387615	-6.48785	8.70688e-11	3.43561e-09
itf01g28680	nodulin MtN21 /EamA-like transporter family protein	Chr01	27387871	27389603	105.331	-2.09044	0.412703	-5.05571	4.28793e-07	5.71547e-06
itf01g28690	conserved hypothetical protein	Chr01	27389551	27390247	370.457	-2.56469	0.397481	-6.44736	1.13816e-10	4.36196e-09
itf01g29300	cytochrome P450, family 716, subfamily A, polypeptide	Chr01	27840914	27843123	621.296	-2.31857	0.567363	-4.07945	4.51422e-05	0.000308118
itf01g29970	pathogenesis-related family protein	Chr01	28418794	28420062	70.4491	-3.52333	0.581619	-6.00768	1.88201e-09	5.20214e-08
itf01g30390	Alginate lyase domain containing protein	Chr01	28808537	28809289	17.6976	-2.00682	0.521335	-3.8031	0.000142894	0.000817754
itf01g30480	Integrase-type DNA-binding superfamily protein	Chr01	28880404	28882498	2464.04	-3.02869	0.79727	-3.73302	0.0001892	0.00103982
itf01g30600	gigantea protein (GI)	Chr01	28936939	28945348	95.9221	2.83466	0.40531	6.9619	3.35725e-12	1.94992e-10
itf01g30840	Laccase/Diphenol oxidase family protein	Chr01	29096943	29099760	35.5012	-5.57842	0.828133	-6.29009	3.17273e-10	1.08639e-08
itf01g30850	Laccase/Diphenol oxidase family protein	Chr01	29105012	29107271	69.2354	-6.01003	0.745298	-7.27337	3.50639e-13	2.65709e-11
itf01g30890	Laccase/Diphenol oxidase family protein	Chr01	29120559	29122898	4.28252	-4.38167	0.920611	-4.12867	3.64863e-05	0.000258221
itf01g31070	hypothetical protein	Chr01	29212022	29215093	10.4701	2.04863	0.639602	3.1328	0.00173147	0.00664249
itf01g31220	Glycosyl hydrolase family protein	Chr01	29305481	29310382	149.241	-2.53973	0.480506	-5.26697	1.38694e-07	2.15339e-06
itf01g31230	Glycosyl hydrolase family protein	Chr01	29313708	29319094	53.2806	-2.50235	0.597777	-4.15717	3.22208e-05	0.000232348
itf01g31650	transferases, transferring glycosyl groups	Chr01	29590571	29598475	4925.2	-2.38511	0.398032	-5.99446	2.04164e-09	5.597e-08
itf01g31730	UDP-glucosyl transferase 85A2	Chr01	29636922	29638607	160.078	-2.31038	0.434894	-5.32079	1.03316e-07	1.68348e-06
itf01g31790	RNA-binding (RRM/RBD/RNP motifs) family protein	Chr01	29665607	29670282	164.899	-3.52578	0.451586	-7.7859	6.92161e-15	8.58731e-13
itf01g31880	hypothetical protein	Chr01	29713102	29714409	24.2906	-2.46012	0.487021	-4.9703	6.68511e-07	8.44711e-06
itf01g31990	Serine hydrolase (FSH1) domain containing protein	Chr01	29765006	29767156	17.0092	-2.8206	0.556222	-4.8246	1.40285e-06	1.60118e-05
itf01g32270	P450 reductase	Chr01	29979069	29985040	5439.14	-2.0098	0.321076	-6.26017	3.84568e-10	1.27428e-08
itf01g32340	hypothetical protein	Chr01	30014612	30015140	2.92492	-2.42477	0.675803	-3.39413	0.000688477	0.00306944
itf01g32380	Protein kinase superfamily protein	Chr01	30022507	30029111	956.526	-2.94574	0.315316	-9.34012	9.62251e-21	4.35035e-18
itf01g32390	hypothetical protein	Chr01	30029144	30029886	20.4971	-3.32266	0.485473	-6.54448	5.97019e-11	2.45754e-09
itf01g32640	Nucleotide-diphospho-sugar transferases superfamily protein	Chr01	30217261	30220808	863.233	-2.3293	0.3961	-5.87973	4.10938e-09	1.02538e-07
itf01g32670	RESPONSE TO ABA AND SALT	Chr01	30248952	30249672	448.871	-4.23477	0.501507	-8.42215	3.69639e-17	7.4695e-15
itf01g32880	lipases;hydrolases, acting on ester bonds	Chr01	30391947	30397869	352.524	-2.31766	0.320004	-7.24133	4.44309e-13	3.29208e-11
itf01g32910	basic helix-loop-helix (bHLH) DNA-binding superfamily protein	Chr01	30409525	30413417	883.223	-2.64234	0.255483	-10.3417	4.56423e-25	7.60914e-22
itf01g33030	conserved hypothetical protein	Chr01	30497009	30498513	959.255	-2.64897	0.382965	-6.92156	4.46703e-12	2.5191e-10
itf01g33070	conserved hypothetical protein	Chr01	30531224	30532785	46.7117	2.70974	0.579496	4.59598	4.3072e-06	4.18849e-05
itf01g33100	ZCF37	Chr01	30547341	30548266	56.1683	-3.50248	0.475346	-7.26278	3.79225e-13	2.84942e-11
itf01g33120	Galactose oxidase/kelch repeat superfamily protein	Chr01	30555292	30556589	301.173	-4.32089	0.590433	-7.28696	3.17016e-13	2.42991e-11
itf01g33350	myb domain protein	Chr01	30664729	30666269	564.088	-3.10298	0.400075	-7.75374	8.92225e-15	1.05306e-12
itf01g33590	Subtilase family protein	Chr01	30803911	30806221	39.046	-2.08744	0.563664	-3.69305	0.00022158	0.0011842
itf01g33610	Subtilisin-like serine endopeptidase family protein	Chr01	30817647	30820349	259.078	-2.9934	0.417551	-7.16778	7.62227e-13	5.25365e-11
itf01g33640	Remorin family protein	Chr01	30845745	30849097	63.397	-2.02232	0.468325	-4.31819	1.57317e-05	0.000126203
itf01g33690	EF hand calcium-binding protein family	Chr01	30871496	30872026	11.3799	2.96761	0.605182	4.7246	2.30569e-06	2.45028e-05
itf01g33700	Calcium-binding EF-hand family protein	Chr01	30873410	30873976	37.2911	3.45086	0.585476	5.73038	1.00206e-08	2.18731e-07
itf01g33740	Protein phosphatase 2C family protein	Chr01	30889578	30894733	4534.91	-2.49767	0.415574	-6.01273	1.82427e-09	5.06882e-08
itf01g33950	myb domain protein r1	Chr01	31017415	31018551	183.496	-2.01456	0.560549	-3.58997	0.000330713	0.00165072
itf01g34290	cytochrome P450, family 82, subfamily C, polypeptide	Chr01	31197729	31200152	162.415	-4.42199	0.657481	-6.5857	4.52739e-11	1.91993e-09
itf01g34370	Protein kinase superfamily protein	Chr01	31229455	31232302	44.536	-2.21965	0.627017	-3.55361	0.000379978	0.001857
itf01g34840	Bifunctional inhibitor/lipid-transfer protein/seed storage 2S albumin superfamily protein	Chr01	31447870	31449890	37.7633	-3.33212	0.466171	-7.06111	1.65176e-12	1.03669e-10
itf01g35410	Protein of unknown function (DUF668)	Chr01	31749320	31753614	340.252	-4.46613	0.535814	-8.31181	9.42505e-17	1.74586e-14
itf01g35570	RING/U-box superfamily protein	Chr01	31839417	31840308	69.663	2.54501	0.508611	4.97071	6.67095e-07	8.43322e-06
itf01g35740	Protein of unknown function (DUF1218)	Chr01	31929699	31931129	23.8008	-2.5331	0.451354	-5.53983	3.02774e-08	5.75227e-07
itf01g35910	Iron-Sulfur binding protein C terminal domain containing protein	Chr01	31995764	32000129	16.9203	2.47553	0.481472	4.98573	6.17291e-07	7.87075e-06
itf01g35950	GDSL-like Lipase/Acylhydrolase superfamily protein	Chr01	32023433	32025057	4.01245	-2.29377	0.680261	-3.13986	0.00169029	0.00650969
itf01g36030	basic chitinase	Chr01	32047144	32047423	16.6755	-2.93833	0.773079	-3.77445	0.000160364	0.000903009
itf01g36160	cell wall / vacuolar inhibitor of fructosidase	Chr01	32091178	32092275	3646.02	3.03596	0.521395	5.81687	5.99583e-09	1.42289e-07
itf01g36270	HCO3- transporter family	Chr01	32152813	32157026	3374.57	-2.57095	0.422217	-6.08971	1.13116e-09	3.29395e-08
itf02g00530	beta HLH protein	Chr02	770748	774955	10.6255	2.19706	0.437791	4.90465	9.35918e-07	1.13321e-05
itf02g00890	C2 domain-containing protein	Chr02	1291938	1300027	1140.53	-2.14729	0.310971	-6.90495	5.02205e-12	2.79662e-10
itf02g01450	Duplicated homeodomain-like superfamily protein	Chr02	2146972	2148775	9.65244	2.21252	0.5649	3.8159	0.000135686	0.000783224
itf02g01650	conserved hypothetical protein	Chr02	2494446	2495086	45.6372	2.19911	0.393279	5.56382	2.63935e-08	5.07952e-07
itf02g03380	Polynucleotidyl transferase, ribonuclease H-like superfamily protein	Chr02	4382834	4387389	55.7973	-2.18641	0.248646	-8.76706	1.83393e-18	4.7959e-16
itf02g03520	DNA-directed RNA polymerase family protein	Chr02	4508245	4508245	21.1121	-2.22204	0.535652	-4.14725	3.36492e-05	0.000240568
itf02g03530	RNA polymerase subunit beta	Chr02	4515546	4517963	15.9981	-2.02867	0.545092	-3.72276	0.000197055	0.00107688
itf02g03690	GDSL-like Lipase/Acylhydrolase superfamily protein	Chr02	4655052	4657714	114.705	-2.70795	0.424015	-6.37523	1.82692e-10	6.66638e-09
itf02g04120	Leucine-rich repeat receptor-like protein kinase family protein	Chr02	5148503	5149748	1.65123	-2.88873	0.916396	-3.11998	0.00180866	0.00688417
itf02g04310	RmlC-like cupins superfamily protein	Chr02	5338706	5339324	9.45177	-2.43742	0.564006	-4.22308	2.4099e-05	0.000181484
itf02g04690	Histone superfamily protein	Chr02	5869475	5878496	9.00908	-2.24814	0.530004	-4.14971	3.32898e-05	0.000238574
itf02g04900	sucrose synthase	Chr02	6055941	6060284	220.181	-2.93395	0.366216	-8.00313	1.21301e-15	1.82801e-13
itf02g05170	Kunitz family trypsin and protease inhibitor protein	Chr02	6158103	6159012	5.42117	-2.98203	0.858905	-3.18153	0.001465	0.00577947
itf02g05220	Kunitz family trypsin and protease inhibitor protein	Chr02	6178560	6179214	64.29	-2.60209	0.570108	-4.56547	4.9837e-06	4.7443e-05
itf02g05230	Trypsin and protease inhibitor domain containing protein	Chr02	6182492	6183474	55.4201	-3.29215	0.465589	-7.02267	2.17667e-12	1.32861e-10
itf02g05320	Regulator of Vps4 activity in the MVB pathway protein	Chr02	6216891	6219550	71.2954	-2.07462	0.345825	-5.98886	2.11315e-09	5.75753e-08
itf02g05640	delta tonoplast integral protein	Chr02	6345869	6347573	55.3012	-3.45894	0.549326	-6.2186	5.01621e-10	1.61597e-08
itf02g05890	hypothetical protein	Chr02	6482071	6482824	9.87129	-2.90818	0.546205	-5.11439	3.14754e-07	4.40722e-06
itf02g05980	hypothetical protein	Chr02	6512479	6512869	6.46174	-2.57504	0.651567	-3.71372	0.000204238	0.00110859
itf02g06520	Bifunctional inhibitor/lipid-transfer protein/seed storage 2S albumin superfamily protein	Chr02	6794370	6794934	47.9472	2.21654	0.476075	4.62099	3.81919e-06	3.77308e-05
itf02g06530	Bifunctional inhibitor/lipid-transfer protein/seed storage 2S albumin superfamily protein	Chr02	6796429	6797014	147.823	-3.27774	0.667866	-4.8376	1.31414e-06	1.51222e-05
itf02g06810	2-oxoglutarate (2OG) and Fe(II)-dependent oxygenase superfamily protein	Chr02	6978207	6980417	51.5987	-3.89935	0.859141	-4.37588	1.20946e-05	0.000101005
itf02g06980	Protein of unknown function (DUF581)	Chr02	7090260	7091762	215.908	2.54663	0.460564	5.51449	3.49792e-08	6.52016e-07
itf02g07000	Integrase-type DNA-binding superfamily protein	Chr02	7096452	7097538	923.502	2.07249	0.51144	4.0497	5.12824e-05	0.00034292
itf02g07240	Plant invertase/pectin methylesterase inhibitor superfamily	Chr02	7291045	7294172	297.039	-2.57034	0.444396	-5.76958	7.94695e-09	1.79642e-07
itf02g07280	O-Glycosyl hydrolases family 17 protein	Chr02	7302860	7304798	136.163	-2.17563	0.264896	-8.20891	2.2321e-16	3.94298e-14
itf02g07810	STRUBBELIG-receptor family	Chr02	7587437	7593181	5362.11	-2.48792	0.32085	-7.75523	8.81837e-15	1.04543e-12
itf02g08160	Protein of unknown function (DUF1677)	Chr02	7799879	7801093	36.0561	2.31305	0.419511	5.4662	4.59776e-08	8.24753e-07
itf02g08280	lipoxygenase	Chr02	7845862	7850209	47.6782	-2.49634	0.587775	-4.21897	2.45416e-05	0.000184348
itf02g08410	FAD-dependent oxidoreductase family protein	Chr02	7914511	7919760	616.513	-2.25799	0.196191	-11.5079	1.20324e-30	4.0119e-27
itf02g08430	Domain of unknown function domain containing protein	Chr02	7920956	7921569	9.53827	-2.57616	0.524085	-4.754	1.99433e-06	2.16334e-05
itf02g08700	Seven transmembrane MLO family protein	Chr02	8112690	8116860	40.6409	-2.66666	0.752031	-3.52379	0.000425424	0.00204685
itf02g08710	rhomboid protein-related	Chr02	8117257	8120602	17.7139	-2.21697	0.630847	-3.45972	0.000540739	0.00249588
itf02g08960	hypothetical protein	Chr02	8247894	8248485	2.32748	-3.74718	0.841771	-4.30092	1.70093e-05	0.000134691
itf02g08970	hypothetical protein	Chr02	8250075	8250813	9.22138	-3.26742	0.571475	-5.47301	4.42464e-08	7.97992e-07
itf02g08990	RNA-binding (RRM/RBD/RNP motifs) family protein	Chr02	8257683	8260226	14.5425	-2.34051	0.713186	-3.25822	0.00112114	0.00463219
itf02g09410	DUF4228 domain containing protein	Chr02	8479480	8480360	22.196	-3.42909	0.729982	-4.41617	1.00466e-05	8.60847e-05
itf02g09750	conserved hypothetical protein	Chr02	8690028	8690906	52.8703	-2.28403	0.422076	-5.39561	6.82908e-08	1.17058e-06
itf02g09800	Bifunctional inhibitor/lipid-transfer protein/seed storage 2S albumin superfamily protein	Chr02	8716765	8717983	467.81	-2.29606	0.510878	-4.47375	7.68606e-06	6.8798e-05
itf02g09860	Pectin lyase-like superfamily protein	Chr02	8738224	8740866	3.1125	-3.5639	0.802971	-4.27456	1.91517e-05	0.00014872
itf02g10130	Homeodomain-like superfamily protein	Chr02	8893528	8895854	9.93063	-3.36386	0.709364	-4.12829	3.65471e-05	0.000258446
itf02g10160	SAUR-like auxin-responsive protein family	Chr02	8925107	8925434	302.083	-2.3938	0.454425	-5.25665	1.46705e-07	2.2638e-06
itf02g10200	Cellulase (glycosyl hydrolase family 5) domain containing protein	Chr02	8965937	8970808	235.088	-2.68749	0.391036	-6.86517	6.64101e-12	3.58588e-10
itf02g10210	hypothetical protein	Chr02	8976752	8977481	2.3359	-3.17519	0.874426	-3.59396	0.000325685	0.0016302
itf02g10730	FASCICLIN-like arabinoogalactan	Chr02	9278342	9280466	587.584	-2.1533	0.40519	-5.30995	1.09656e-07	1.77378e-06
itf02g10740	fimbrin-like protein	Chr02	9282449	9287416	8.62654	-2.92721	0.729421	-3.85203	0.000117141	0.000691438
itf02g10760	laccase	Chr02	9300111	9303047	12.8243	-4.01443	0.724384	-5.06156	4.15846e-07	5.58255e-06
itf02g10940	ERD (early-responsive to dehydration stress) family protein	Chr02	9419943	9425726	591.57	-2.15613	0.407628	-5.28602	1.25006e-07	1.97302e-06
itf02g11030	cellulose synthase-like B4	Chr02	9460604	9463832	163.987	-2.00847	0.58875	-3.41094	0.000647405	0.00290575
itf02g11110	mitogen-activated protein kinase kinase kinase	Chr02	9537637	9538876	8.06963	-3.35759	0.728461	-3.99438	6.48637e-05	0.000417211
itf02g11120	SLAC1 homologue	Chr02	9540282	9543044	211.88	-6.05313	0.678407	-8.40696	4.2076e-17	8.3136e-15
itf02g11270	Ras-related small GTP-binding family protein	Chr02	9648699	9650599	24.6139	2.02379	0.325676	6.15899	7.32095e-10	2.25495e-08
itf02g11400	Peroxidase superfamily protein	Chr02	9712849	9714562	815.718	-2.1652	0.371044	-5.83619	5.34082e-09	1.28459e-07
itf02g11480	Sieve element occlusion N-terminus domain containing protein	Chr02	9742638	9744544	21.0684	-2.78818	0.465053	-5.84993	4.91793e-09	1.20129e-07
itf02g11510	uclacyanin	Chr02	9755011	9755901	99.5009	-2.08861	0.388636	-5.3645	8.11732e-08	1.36091e-06
itf02g11540	beta-amylase	Chr02	9762373	9765472	89.3663	3.92557	0.386803	10.0521	8.99482e-24	1.01215e-20
itf02g11570	hypothetical protein	Chr02	9777129	9777933	22.4091	-3.38407	0.805295	-4.06499	4.80348e-05	0.000324621
itf02g11580	formin homology5	Chr02	9780819	9785960	28.8805	-2.57275	0.640994	-3.96603	7.30782e-05	0.000462245
itf02g11700	receptor kinase	Chr02	9850981	9854398	5.63626	-2.33222	0.700989	-3.28812	0.0010086	0.00423676
itf02g12160	hypothetical protein	Chr02	10124914	10125355	8.10816	-2.86675	0.832556	-3.73389	0.000188547	0.0010374
itf02g12400	Protein of unknown function (DUF1421)	Chr02	10254177	10257201	908.437	-2.0026	0.329925	-6.06961	1.28221e-09	3.67759e-08
itf02g12620	Reticulon family protein	Chr02	10386876	10389430	69.8199	-2.76361	0.436384	-6.31234	2.7484e-10	9.5209e-09
itf02g12840	O-methyltransferase family protein	Chr02	10539786	10540578	40.7745	-3.19274	0.463781	-6.82227	8.96139e-12	4.67781e-10
itf02g12850	O-methyltransferase family protein	Chr02	10543843	10544981	209.295	-2.68981	0.433219	-6.2056	5.44902e-10	1.74277e-08
itf02g12870	O-methyltransferase family protein	Chr02	10556746	10557908	3.52864	-3.10989	0.701277	-3.86369	0.000111686	0.000664683
itf02g12880	O-methyltransferase family protein	Chr02	10561980	10563071	107.261	-2.72602	0.356757	-7.60914	2.7593e-14	2.85163e-12
itf02g12910	O-methyltransferase family protein	Chr02	10578873	10581499	9.38048	2.35128	0.65639	3.45468	0.000550938	0.00253724
itf02g12920	O-methyltransferase family protein	Chr02	10582821	10584549	84.0129	2.57062	0.61607	4.12629	3.68657e-05	0.000260354
itf02g13190	Protein of unknown function (DUF640)	Chr02	10724307	10727013	17.3083	2.6372	0.557092	4.54274	5.55281e-06	5.19522e-05
itf02g13290	aspartate aminotransferase	Chr02	10817932	10822192	883.172	-2.1156	0.358153	-5.90902	3.44146e-09	8.77604e-08
itf02g13330	DNAJ heat shock N-terminal domain-containing protein	Chr02	10833043	10837349	247.109	-2.14934	0.525078	-4.09114	4.29252e-05	0.000295252
itf02g13670	cytochrome P450, family	Chr02	11059728	11061364	29.8591	-2.91625	0.554789	-5.1843	2.16833e-07	3.19901e-06
itf02g13740	xyloglucan endotransglucosylase/hydrolase	Chr02	11083299	11084842	1963.64	-2.07689	0.378384	-5.48848	4.05412e-08	7.41698e-07
itf02g13940	hypothetical protein	Chr02	11238687	11239004	12.0377	-2.82571	0.609167	-4.49151	7.07193e-06	6.41185e-05
itf02g13950	cation exchanger	Chr02	11242045	11244597	22.4419	-2.42073	0.39514	-6.08514	1.1639e-09	3.37823e-08
itf02g14090	glutathione S-transferase TAU	Chr02	11317533	11318481	160.033	2.93019	0.519605	5.60796	2.04721e-08	4.0935e-07
itf02g14200	hypothetical protein	Chr02	11423220	11423903	16.7539	-2.60955	0.542033	-4.61336	3.96213e-06	3.89266e-05
itf02g14360	rhamnose biosynthesis	Chr02	11498411	11501895	50.8481	-2.27894	0.363189	-6.25821	3.89424e-10	1.2859e-08
itf02g14470	Leucine-rich repeat transmembrane protein kinase	Chr02	11612666	11620982	163.258	-2.47712	0.441679	-5.60586	2.07221e-08	4.13729e-07
itf02g14700	tetratricopetide-repeat thioredoxin-like	Chr02	11787063	11791496	171.115	-2.5623	0.375127	-6.82447	8.82476e-12	4.62459e-10
itf02g14900	sodium/calcium exchanger family protein / calcium-binding EF hand family protein	Chr02	11915951	11919982	686.118	-3.38666	0.767206	-4.29927	1.71362e-05	0.000135354
itf02g14920	glutamate receptor 2.9	Chr02	11938279	11942012	59.4785	-3.37375	0.638504	-5.24883	1.5307e-07	2.3533e-06
itf02g14930	Basic-leucine zipper (bZIP) transcription factor family protein	Chr02	11945727	11948846	15.5876	-2.25407	0.543521	-4.1048	4.04673e-05	0.000281101
itf02g15000	conserved hypothetical protein	Chr02	11997431	12000094	35.5957	2.17347	0.33851	6.37207	1.86497e-10	6.78667e-09
itf02g15350	Cystathionine beta-synthase (CBS) family protein	Chr02	12270177	12272185	594.1	-3.52613	0.685265	-5.13934	2.75699e-07	3.94105e-06
itf02g15360	Aluminium induced protein with YGL and LRDR motifs	Chr02	12297772	12299007	62.2612	-2.54919	0.712943	-3.63362	0.000279477	0.00142985
itf02g15480	Cyclophilin-like peptidyl-prolyl cis-trans isomerase family protein	Chr02	12387763	12392018	240.979	-2.86462	0.368935	-7.75638	8.73903e-15	1.04065e-12
itf02g15510	protein kinase family protein	Chr02	12410875	12414459	370.806	-2.93162	0.531895	-5.53119	3.18073e-08	6.00445e-07
itf02g15520	Late embryogenesis abundant (LEA) protein-related	Chr02	12415290	12416513	22.8732	-3.13072	0.797984	-3.83965	0.000123209	0.000722063
itf02g15690	hypothetical protein	Chr02	12495865	12497425	29.8958	-3.85594	0.713466	-5.22053	1.78414e-07	2.69938e-06
itf02g15840	Terpenoid cyclases/Protein prenyltransferases superfamily protein	Chr02	12635642	12638551	11.0737	-2.91648	0.739882	-3.72631	0.000194302	0.0010627
itf02g15850	terpene synthase	Chr02	12645574	12648522	14.3088	-4.77295	0.752744	-5.4942	3.92483e-08	7.22505e-07
itf02g16130	thiazole biosynthetic enzyme, chloroplast (ARA6) (THI1) (THI4)	Chr02	12823586	12825593	625.112	3.45124	0.389609	8.82397	1.10475e-18	3.00694e-16
itf02g16830	multidrug resistance-associated protein	Chr02	13289501	13294989	76.2339	-2.12295	0.409372	-5.17987	2.22041e-07	3.27041e-06
itf02g16880	senescence-associated gene	Chr02	13341002	13342595	164.896	-4.55984	0.559632	-8.09459	5.74561e-16	9.34502e-14
itf02g17000	hypothetical protein	Chr02	13408264	13409115	59.6312	-2.51976	0.370147	-6.78529	1.15852e-11	5.86382e-10
itf02g17970	nitrate transmembrane transporters	Chr02	14108412	14110327	147.499	-3.28909	0.576596	-5.66123	1.50296e-08	3.11016e-07
itf02g18430	Ribosomal protein L12/ ATP-dependent Clp protease adaptor protein ClpS family protein	Chr02	14505242	14508027	208.572	2.01034	0.337653	5.94594	2.74882e-09	7.22384e-08
itf02g19160	alpha/beta-Hydrolases superfamily protein	Chr02	15247898	15254694	71.8133	-2.26378	0.526081	-4.29208	1.77005e-05	0.000139358
itf02g19780	Major facilitator superfamily protein	Chr02	15790143	15796101	235.529	-2.92155	0.473337	-6.17639	6.55849e-10	2.0437e-08
itf02g19870	2-oxoglutarate (2OG) and Fe(II)-dependent oxygenase superfamily protein	Chr02	15905384	15906854	17.7852	-2.3904	0.519852	-4.47872	7.5093e-06	6.75103e-05
itf02g20160	conserved hypothetical protein	Chr02	16287535	16290645	123.146	-2.38447	0.407905	-5.83949	5.23622e-09	1.26057e-07
itf02g20280	heat shock protein 17.4	Chr02	16398380	16401245	12.5657	-2.90398	0.53819	-5.23274	1.67019e-07	2.5443e-06
itf02g21500	hypothetical protein	Chr02	18299694	18300481	2654.99	-2.60924	0.416558	-6.26641	3.69465e-10	1.22882e-08
itf02g21580	Zinc-finger domain of monoamine-oxidase A repressor R1	Chr02	18415124	18417639	24.1243	-2.22433	0.428128	-5.16554	2.39751e-07	3.49842e-06
itf02g23100	receptor-like kinase	Chr02	20718600	20720437	84.9972	-2.6231	0.336851	-7.76114	8.41681e-15	1.01459e-12
itf02g23270	RmlC-like cupins superfamily protein	Chr02	20846588	20847531	79.3253	-2.32164	0.510257	-4.52747	5.96933e-06	5.53829e-05
itf02g23800	RING/U-box superfamily protein	Chr02	21451457	21453507	185.382	-2.06862	0.480898	-4.30061	1.7033e-05	0.000134778
itf02g24230	hypothetical protein	Chr02	21937666	21938161	23.732	-2.66601	0.522786	-5.00107	5.70129e-07	7.3609e-06
itf02g24410	Leucine-rich receptor-like protein kinase family protein	Chr02	22308613	22314779	5.73669	3.50141	0.805013	3.93234	8.41241e-05	0.000521479
itf02g24480	RNI-like superfamily protein	Chr02	22420686	22422813	182.106	2.088	0.374669	5.57135	2.52769e-08	4.90354e-07
itf02g25830	leucine-rich repeat/extensin	Chr02	23851475	23853800	74.3071	-2.69066	0.49474	-5.4189	5.99666e-08	1.04409e-06
itf02g26370	Nucleotide-diphospho-sugar transferases superfamily protein	Chr02	24325786	24327027	82.6539	-2.07625	0.522692	-3.96634	7.29851e-05	0.000461875
itf02g26430	2-oxoglutarate (2OG) and Fe(II)-dependent oxygenase superfamily protein	Chr02	24375812	24379373	73.3473	-2.67344	0.728412	-3.5025	0.000460909	0.00218177
itf02g26440	2-oxoglutarate (2OG) and Fe(II)-dependent oxygenase superfamily protein	Chr02	24391159	24393072	256.861	-2.19409	0.586564	-3.78334	0.000154738	0.000875023
itf02g26690	conserved hypothetical protein	Chr02	24654264	24654837	13.6474	-2.27643	0.630675	-3.5749	0.000350358	0.0017316
itf02g26750	Protein of unknown function, DUF642	Chr02	24693622	24701680	5.02133	-2.57863	0.738915	-3.33634	0.000848881	0.00366215
itf02g26780	Cytochrome P450 superfamily protein	Chr02	24731704	24734649	59.7004	-2.42924	0.521427	-4.63409	3.58507e-06	3.57221e-05
itf02g27130	Tetratricopeptide repeat (TPR)-like superfamily protein	Chr02	25006928	25008354	3040.09	2.66144	0.35243	7.54783	4.42576e-14	4.26183e-12
itf02g27190	post-illumination chlorophyll fluorescence increase	Chr02	25081148	25084461	39.524	2.7523	0.424482	6.40497	1.50399e-10	5.63446e-09
itf02g27220	ammonium transporter	Chr02	25108396	25116221	35.5032	-3.36316	0.888995	-3.67633	0.000236615	0.00124708
itf02g28170	ATP binding microtubule motor family protein	Chr02	26476833	26482675	16.7043	-2.10234	0.469623	-4.43189	9.34103e-06	8.08445e-05
itf03g00310	lysine histidine transporter	Chr03	131478	134122	397.62	-4.4059	0.864723	-5.03772	4.71101e-07	6.19939e-06	BC_Starch_FC_P_FC_U	1_1_1_1
itf03g00380	TPX2 (targeting protein for Xklp2) protein family	Chr03	173827	176833	16.3303	-2.8045	0.47615	-5.75032	8.90735e-09	1.97831e-07	BC_Starch_FC_P_FC_U_DM	1_1_1_1_2
itf03g00510	RNA-binding CRS1 / YhbY (CRM) domain protein	Chr03	222320	224986	128.996	2.025	0.229003	8.82614	1.0835e-18	2.97952e-16	BC_Starch_FC_P_FC_U_DM	1_1_1_1_2
itf03g00640	DNAJ heat shock N-terminal domain-containing protein	Chr03	279209	281108	14.3593	2.60206	0.586326	4.18207	2.88871e-05	0.000211453	BC_Starch_FC_P_FC_U_DM	1_1_1_1_2
itf03g01000	zinc finger (AN1-like) family protein	Chr03	458679	459516	1590.02	-2.14917	0.351354	-6.11409	9.71098e-10	2.87812e-08	BC_Starch_FC_P_FC_U_DM	1_1_1_1_2
itf03g01290	Pectate lyase family protein	Chr03	582857	585300	36.7452	2.43558	0.39347	6.133	8.62398e-10	2.5905e-08	BC_Starch_FC_P_FC_U_DM	1_1_1_1_2
itf03g01370	WRKY DNA-binding protein	Chr03	620794	623186	121.982	-3.43923	0.375163	-9.09941	9.08205e-20	3.27371e-17	BC_Starch_FC_P_FC_U_DM	1_1_1_1_2
itf03g01390	3-dehydroquinate synthase (EC 4.6.1.3) domain containing protein	Chr03	631927	634635	10.9129	2.11488	0.439926	4.70331	2.55974e-06	2.66193e-05	BC_Starch_FC_P_FC_U_DM	1_1_1_1_2
itf03g01510	Bifunctional inhibitor/lipid-transfer protein/seed storage 2S albumin superfamily protein	Chr03	700691	701608	4.91955	-3.09821	0.703135	-4.05501	5.01326e-05	0.000336412	BC_Starch_FC_P_FC_U_DM	1_1_1_1_2
itf03g01630	NAC domain containing protein	Chr03	763397	765016	344.75	-2.25731	0.750864	-2.99749	0.00272209	0.00967734	BC_Starch_FC_P_FC_U_DM	1_1_1_1_2
itf03g01700	Protein kinase superfamily protein	Chr03	809704	814345	8.22404	-2.24136	0.590344	-3.72191	0.000197718	0.00107918	BC_Starch_FC_P_FC_U_DM	1_1_1_1_2
itf03g01780	galacturonosyltransferase	Chr03	855184	860489	1135.49	-2.01567	0.341386	-5.90226	3.58555e-09	9.0827e-08	BC_Starch_FC_P_FC_U_DM	1_1_1_1_2
itf03g01840	TPX2 (targeting protein for Xklp2) protein family	Chr03	879182	881851	19.1503	-2.22494	0.455439	-4.84486	1.26701e-06	1.46685e-05	BC_Starch_FC_P_FC_U_DM	1_1_1_1_2
itf03g01900	hydroxyproline-rich glycoprotein family protein	Chr03	936346	937494	19.1545	-2.48006	0.552313	-4.44399	8.83072e-06	7.71033e-05	BC_Starch_FC_P_FC_U_DM	1_1_1_1_2
itf03g02230	K-box region and MADS-box transcription factor family protein	Chr03	1091036	1094606	11.5147	-3.64238	0.866764	-4.01065	6.0553e-05	0.000393853	BC_Starch_FC_P_FC_U_DM	1_1_1_1_2
itf03g02260	P-loop containing nucleoside triphosphate hydrolases superfamily protein	Chr03	1112367	1118698	41.5395	-3.4421	0.424609	-7.91035	2.5666e-15	3.47299e-13	BC_Starch_FC_P_FC_U_DM	1_1_1_1_2
itf03g02530	glycosyl hydrolase family 81 protein	Chr03	1292561	1295022	63.1903	-3.62771	0.39641	-9.0916	9.75951e-20	3.42533e-17	BC_Starch_FC_P_FC_U_DM	1_1_1_1_2
itf03g02550	glycosyl hydrolase family 81 protein	Chr03	1297443	1299793	30.6659	-4.42992	0.436847	-9.72857	2.27773e-22	1.41293e-19	BC_Starch_FC_P_FC_U_DM	1_1_1_1_2
itf03g02560	glycosyl hydrolase family 81 protein	Chr03	1299873	1303607	11.4027	-3.46678	0.60392	-5.19529	2.04404e-07	3.04086e-06	BC_Starch_FC_P_FC_U_DM	1_1_1_1_2
itf03g02570	glycosyl hydrolase family 81 protein	Chr03	1303846	1306350	10.3549	-4.36794	0.610069	-6.49659	8.21591e-11	3.27091e-09	BC_Starch_FC_P_FC_U_DM	1_1_1_1_2
itf03g02930	SKU5 similar	Chr03	1504852	1507707	14351.5	-2.07594	0.461186	-4.50278	6.70716e-06	6.12065e-05	BC_Starch_FC_P_FC_U_DM	1_1_1_1_2
itf03g02940	Reticulan like protein B13	Chr03	1510577	1511738	6.97647	2.95473	0.665711	4.10097	4.11415e-05	0.000285041	BC_Starch_FC_P_FC_U_DM	1_1_1_1_2
itf03g03150	conserved hypothetical protein	Chr03	1643827	1644815	7.41885	-2.58693	0.731432	-3.42592	0.000612717	0.00277387	BC_Starch_FC_P_FC_U_DM	1_1_1_1_2
itf03g04180	elicitor-activated gene 3-1	Chr03	2367467	2370370	57.6725	2.00302	0.516029	3.85594	0.000115286	0.000681998	BC_Starch_FC_P_FC_U_DM	1_1_1_1_2
itf03g04240	elicitor-activated gene 3-2	Chr03	2406145	2407724	1772.86	-3.5198	0.362911	-9.70232	2.94721e-22	1.74698e-19	BC_Starch_FC_P_FC_U_DM	1_1_1_1_2
itf03g04250	elicitor-activated gene 3-2	Chr03	2412161	2418574	1039.34	-3.7709	0.379534	-9.93467	2.94152e-23	2.30771e-20	BC_Starch_FC_P_FC_U_DM	1_1_1_1_2
itf03g04260	elicitor-activated gene 3-2	Chr03	2421844	2423708	197.363	-3.4749	0.402719	-8.60528	7.61294e-18	1.78129e-15	BC_Starch_FC_P_FC_U_DM	1_1_1_1_2
itf03g04270	elicitor-activated gene 3-2	Chr03	2427504	2429705	6205.65	-3.28383	0.382547	-8.59068	8.64529e-18	1.97098e-15	BC_Starch_FC_P_FC_U_DM	1_1_1_1_2
itf03g04300	elicitor-activated gene 3-2	Chr03	2440477	2442719	3274.71	-3.16262	0.325826	-9.70814	2.7838e-22	1.68761e-19	BC_Starch_FC_P_FC_U_DM	1_1_1_1_2
itf03g04310	elicitor-activated gene 3-2	Chr03	2447719	2449578	1478.13	-2.37392	0.343896	-6.90598	4.98592e-12	2.78814e-10	BC_Starch_FC_P_FC_U_DM	1_1_1_1_2
itf03g04330	Concanavalin A-like lectin protein kinase family protein	Chr03	2457776	2459813	2.36304	-3.07472	0.853023	-3.37882	0.000727978	0.00321918	BC_Starch_FC_P_FC_U_DM	1_1_1_1_2
itf03g04510	receptor-like kinase	Chr03	2588766	2591366	432.67	-2.91747	0.479303	-6.07659	1.22767e-09	3.53256e-08	BC_Starch_FC_P_FC_U_DM	1_1_1_1_2
itf03g04630	STELAR K+ outward rectifier	Chr03	2689028	2697849	200.828	-2.52398	0.496828	-5.08236	3.72768e-07	5.12009e-06	BC_Starch_FC_P_FC_U_DM	1_1_1_1_2
itf03g04790	cysteine-rich RLK (RECEPTOR-like protein kinase)	Chr03	2848739	2852324	171.227	-3.065	0.783359	-4.00382	6.23275e-05	0.000403719	BC_Starch_FC_P_FC_U_DM	1_1_1_1_2
itf03g04830	cysteine-rich RLK (RECEPTOR-like protein kinase)	Chr03	2880404	2883434	94.055	2.52635	0.336061	7.48576	7.11323e-14	6.43181e-12	BC_Starch_FC_P_FC_U_DM	1_1_1_1_2
itf03g04870	cysteine-rich RLK (RECEPTOR-like protein kinase)	Chr03	2909487	2912053	14.9588	2.37129	0.561594	4.1398	3.47606e-05	0.000247519	BC_Starch_FC_P_FC_U_DM	1_1_1_1_2
itf03g04990	NAC domain containing protein	Chr03	2992032	2994108	32.1122	-2.81074	0.476919	-5.82795	5.61131e-09	1.34069e-07	BC_Starch_FC_P_FC_U_DM	1_1_1_1_2
itf03g05100	sucrose synthase	Chr03	3101580	3105775	224.059	-2.59665	0.338016	-7.67654	1.63442e-14	1.80444e-12	BC_Starch_FC_P_FC_U_DM	1_1_1_1_2
itf03g05160	polyamine oxidase	Chr03	3170467	3176375	3143.37	-2.53281	0.562706	-4.47546	7.62457e-06	6.83393e-05	BC_Starch_FC_P_FC_U_DM	1_1_1_1_2
itf03g06070	Cyclin B2;3	Chr03	3941633	3944660	51.9093	-2.40406	0.503425	-4.76213	1.9156e-06	2.08643e-05	BC_Starch_FC_P_FC_U_DM	1_1_1_1_2
itf03g06510	phospholipase D delta	Chr03	4174702	4181558	51.164	-2.67289	0.368464	-7.22329	5.07449e-13	3.67173e-11	BC_Starch_FC_P_FC_U_DM	1_1_1_1_2
itf03g06750	Tetratricopeptide repeat (TPR)-like superfamily protein	Chr03	4312647	4315125	12.9782	-2.07274	0.459939	-4.46567	7.98194e-06	7.09465e-05	BC_Starch_FC_P_FC_U_DM	1_1_1_1_2
itf03g06800	Major facilitator superfamily protein	Chr03	4350073	4352122	65.3917	3.17927	0.530907	5.9065	3.49456e-09	8.87752e-08	BC_Starch_FC_P_FC_U_DM	1_1_1_1_2
itf03g06810	Pathogenesis-related thaumatin superfamily protein	Chr03	4354780	4357116	150.784	-3.12663	0.480003	-6.50301	7.87289e-11	3.16267e-09	BC_Starch_FC_P_FC_U_DM	1_1_1_1_2
itf03g06830	ferredoxin-NADP(+)-oxidoreductase	Chr03	4362649	4368113	5.34051	-2.70703	0.605489	-4.18963	2.79412e-05	0.00020617	BC_Starch_FC_P_FC_U_DM	1_1_1_1_2
itf03g06850	Chaperone DnaJ-domain superfamily protein	Chr03	4391339	4392607	335.927	-2.24043	0.477049	-4.69476	2.66919e-06	2.75534e-05	BC_Starch_FC_P_FC_U_DM	1_1_1_1_2
itf03g06900	Chalcone-flavanone isomerase family protein	Chr03	4423834	4425036	54.0942	-2.31735	0.481465	-4.80221	1.5692e-06	1.76165e-05	BC_Starch_FC_P_FC_U_DM	1_1_1_1_2
itf03g07150	ferulic acid 5-hydroxylase	Chr03	4630689	4632845	12.3423	2.11357	0.510237	4.04872	5.14985e-05	0.000343847	BC_Starch_FC_P_FC_U_DM	1_1_1_1_2
itf03g07280	Peroxidase superfamily protein	Chr03	4752132	4754000	103.036	-3.04109	0.39138	-7.74218	9.7725e-15	1.1433e-12	BC_Starch_FC_P_FC_U_DM	1_1_1_1_2
itf03g07380	conserved hypothetical protein	Chr03	4808855	4810005	22.355	2.72437	0.60965	4.38313	1.16988e-05	9.81298e-05	BC_Starch_FC_P_FC_U_DM	1_1_1_1_2
itf03g07410	galactinol synthase	Chr03	4834869	4836430	3023.08	-3.32646	0.563393	-5.88894	3.8867e-09	9.73463e-08	BC_Starch_FC_P_FC_U_DM	1_1_1_1_2
itf03g07430	Glycosyl hydrolase superfamily protein	Chr03	4842980	4846407	122.975	-2.3119	0.343586	-6.72168	1.79645e-11	8.52642e-10	BC_Starch_FC_P_FC_U_DM	1_1_1_1_2
itf03g07440	conserved hypothetical protein	Chr03	4852445	4852943	38.2685	-3.45898	0.547401	-6.22331	4.86788e-10	1.57963e-08	BC_Starch_FC_P_FC_U_DM	1_1_1_1_2
itf03g07890	conserved hypothetical protein	Chr03	5245029	5248065	19.8962	3.72967	0.415697	8.69049	3.60872e-18	8.67198e-16	BC_Starch_FC_P_FC_U	1_1_1_1
itf03g07920	carboxyesterase	Chr03	5272412	5273880	5.42441	-2.67109	0.843911	-3.29368	0.000988849	0.00416363	BC_Starch_FC_P_FC_U	1_1_1_1
itf03g08390	RING/FYVE/PHD zinc finger superfamily protein	Chr03	5586201	5588047	5.4304	-2.87169	0.606466	-4.3617	1.29053e-05	0.000106641	BC_Starch_FC_P_FC_U	1_1_1_1
itf03g08800	basic helix-loop-helix (bHLH) DNA-binding superfamily protein	Chr03	5925799	5928446	7.14564	-2.9271	0.7883	-3.93647	8.26898e-05	0.000513902	BC_Starch_FC_P_FC_U	1_1_1_1
itf03g09160	Integrase-type DNA-binding superfamily protein	Chr03	6387996	6389564	2144.2	-4.25504	0.836876	-5.14799	2.63289e-07	3.78392e-06	BC_Starch_FC_P_FC_U	1_1_1_1
itf03g12250	high-affinity K+ transporter	Chr03	10536028	10537204	43.0773	-2.62844	0.452058	-5.77593	7.65309e-09	1.74383e-07	BC_FC_P_FC_U	1_1_1
itf03g12440	heavy metal atpase	Chr03	10764104	10777932	427.187	-2.19759	0.515699	-4.26469	2.00179e-05	0.000154367	BC_FC_P_FC_U	1_1_1
itf03g12750	Bifunctional inhibitor/lipid-transfer protein/seed storage 2S albumin superfamily protein	Chr03	11109195	11109600	11.0865	2.1919	0.533325	4.02199	5.77075e-05	0.000377185	BC_FC_U_DM	1_1_3
itf03g12840	hypothetical protein	Chr03	11148968	11150354	5.66372	-3.01833	0.672652	-4.06699	4.76239e-05	0.000322498	BC_FC_U_DM	1_1_3
itf03g12850	hypothetical protein	Chr03	11153757	11155147	2.96439	-3.3901	0.797473	-3.89217	9.93535e-05	0.000601898	BC_FC_U_DM	1_1_3
itf03g12870	Integrase-type DNA-binding superfamily protein	Chr03	11159919	11161052	3468.85	-2.34569	0.455251	-5.15004	2.60429e-07	3.7572e-06	BC_FC_U_DM	1_1_3
itf03g13110	hydroxyproline-rich glycoprotein family protein	Chr03	11293320	11294710	51.1328	-3.29511	0.868082	-3.94241	8.06676e-05	0.000502857	BC_FC_U_DM	1_1_3
itf03g13350	Bifunctional inhibitor/lipid-transfer protein/seed storage 2S albumin superfamily protein	Chr03	11433483	11434345	152.148	-5.12585	0.62472	-8.10224	5.3958e-16	8.82991e-14	BC_FC_U_DM	1_1_3
itf03g13460	Leucine-rich repeat protein kinase family protein	Chr03	11487795	11491905	199.685	2.16871	0.411886	5.25196	1.50489e-07	2.31897e-06	BC_FC_U_DM	1_1_3
itf03g13760	myb domain protein	Chr03	11664475	11665433	8.06954	-2.67231	0.749698	-3.21128	0.00132144	0.00530844	BC_FC_U_DM	1_1_3
itf03g14100	RING/U-box superfamily protein	Chr03	11835019	11836276	19.9161	2.29972	0.479595	4.7258	2.29209e-06	2.43777e-05	BC_FC_U_DM	1_1_3
itf03g14280	BTB/POZ domain-containing protein	Chr03	11940761	11943413	8.82815	-2.04929	0.559784	-3.60966	0.000306595	0.00154947	BC_FC_U_DM	1_1_3
itf03g14300	Protein of unknown function (DUF567)	Chr03	11955910	11956745	31.206	-2.38715	0.626446	-3.61619	0.000298975	0.00151562	BC_FC_U_DM	1_1_3
itf03g14330	PLAC8 family protein	Chr03	11970340	11971733	169.442	-2.7637	0.298893	-9.23501	2.58253e-20	1.04373e-17	BC_FC_U_DM	1_1_3
itf03g14430	PYR1-like	Chr03	12024769	12025822	150.826	-3.80119	0.580777	-6.51822	7.11488e-11	2.89302e-09	BC_FC_U_DM	1_1_3
itf03g14630	HXXXD-type acyl-transferase family protein	Chr03	12149536	12151089	116.143	2.63185	0.453834	5.77113	7.87418e-09	1.78509e-07	BC_FC_U_DM	1_1_3
itf03g14660	conserved hypothetical protein	Chr03	12162132	12164459	77.8404	2.05996	0.297806	6.89539	5.37189e-12	2.95443e-10	BC_FC_U_DM	1_1_3
itf03g14700	Plant protein of unknown function (DUF828)	Chr03	12192431	12195427	20.8043	-2.53479	0.532089	-4.71802	2.3815e-06	2.51571e-05	BC_FC_U_DM	1_1_3
itf03g14710	fatty acid desaturase	Chr03	12205136	12208258	1474.04	-3.34539	0.646464	-5.20452	1.94503e-07	2.91143e-06	BC_FC_U_DM	1_1_3
itf03g14900	anthranilate synthase alpha subunit	Chr03	12324396	12328695	142.579	-2.75971	0.642216	-4.26202	2.02588e-05	0.000156045	BC_FC_U_DM	1_1_3
itf03g14970	plasma membrane intrinsic protein 1;5	Chr03	12374745	12376746	1297.24	-2.55262	0.442574	-5.77107	7.8768e-09	1.78509e-07	BC_FC_U_DM	1_1_3
itf03g15270	hypothetical protein	Chr03	12546670	12547764	14.4422	-2.30868	0.471357	-4.83044	1.36229e-06	1.56224e-05	BC_FC_U_DM	1_1_3
itf03g15570	Eukaryotic aspartyl protease family protein	Chr03	12703581	12705074	32.0622	-2.7274	0.480426	-5.63766	1.72381e-08	3.50731e-07	BC_FC_U_DM	1_1_3
itf03g15770	Heavy metal transport/detoxification superfamily protein	Chr03	12843975	12844813	42.3827	-2.91328	0.493152	-5.83958	5.23317e-09	1.26057e-07	BC_FC_P_FC_U	1_1_1
itf03g15920	2-oxoglutarate dehydrogenase, E1 component	Chr03	12924105	12929561	180.921	-2.75883	0.549972	-5.02483	5.0389e-07	6.59507e-06	BC_FC_P_FC_U	1_1_1
itf03g15930	nodulin MtN21 /EamA-like transporter family protein	Chr03	12939780	12940086	11.5718	-5.65159	0.830101	-6.21938	4.99116e-10	1.60984e-08	BC_FC_P_FC_U	1_1_1
itf03g15940	nodulin MtN21 /EamA-like transporter family protein	Chr03	12940173	12942405	62.6741	-4.87312	0.675484	-7.05898	1.67729e-12	1.05023e-10	BC_FC_P_FC_U	1_1_1
itf03g16100	alpha/beta-Hydrolases superfamily protein	Chr03	13021646	13024012	2218.97	-3.40445	0.568385	-5.99603	2.02198e-09	5.56023e-08	BC_FC_P_FC_U	1_1_1
itf03g16130	3-ketoacyl-CoA synthase	Chr03	13042399	13047138	12.0268	3.28764	0.779651	3.89185	9.94834e-05	0.000602274	BC_FC_P_FC_U	1_1_1
itf03g16300	hypothetical protein	Chr03	13159860	13161565	9.82746	-2.97184	0.601764	-4.76629	1.8765e-06	2.04971e-05	BC_FC_P_FC_U	1_1_1
itf03g16320	PAR1 protein	Chr03	13169653	13170633	136.789	-3.40816	0.649776	-5.22739	1.71921e-07	2.60783e-06	BC_FC_P_FC_U	1_1_1
itf03g16380	Pentatricopeptide repeat (PPR-like) superfamily protein	Chr03	13223184	13225267	27.634	2.56622	0.411372	6.1494	7.7777e-10	2.37371e-08	BC_FC_P_FC_U	1_1_1
itf03g16410	Pentatricopeptide repeat (PPR-like) superfamily protein	Chr03	13230444	13232737	21.492	2.60935	0.462247	5.52093	3.37212e-08	6.32546e-07	BC_FC_P_FC_U	1_1_1
itf03g16710	ethylene response factor	Chr03	13421721	13422480	18.2773	-3.276	0.768999	-4.09367	4.2459e-05	0.000292801	BC_FC_P_FC_U	1_1_1
itf03g16730	Glutaredoxin family protein	Chr03	13428653	13430736	3.97096	-2.81193	0.729118	-3.39902	0.000676287	0.00302017	BC_FC_P_FC_U	1_1_1
itf03g16760	F-box family protein	Chr03	13437727	13438159	232.05	-4.02844	0.459356	-8.74463	2.23756e-18	5.68425e-16	BC_FC_P_FC_U	1_1_1
itf03g16770	F-box family protein	Chr03	13438206	13438893	307.081	-4.26377	0.459119	-9.26365	1.97562e-20	8.234e-18	BC_FC_P_FC_U	1_1_1
itf03g17020	Integral membrane Yip1 family protein	Chr03	13544673	13545426	270.573	-2.18002	0.272235	-8.0055	1.18978e-15	1.80319e-13	BC_FC_P_FC_U	1_1_1
itf03g17050	A20/AN1-like zinc finger family protein	Chr03	13559883	13561181	193.771	-2.67382	0.470027	-5.68067	1.34165e-08	2.81789e-07	BC_FC_P_FC_U	1_1_1
itf03g17150	UDP-Glycosyltransferase superfamily protein	Chr03	13609359	13610815	66.3327	-3.66011	0.635864	-5.72784	1.01717e-08	2.21486e-07	BC_FC_P_FC_U	1_1_1
itf03g17160	RING/U-box superfamily protein	Chr03	13622195	13626058	182.066	2.57343	0.414801	6.19264	5.91659e-10	1.8788e-08	BC_FC_P_FC_U	1_1_1
itf03g17230	conserved hypothetical protein	Chr03	13681746	13684208	1139.13	-3.72502	0.677573	-5.55181	2.82724e-08	5.40213e-07	BC_FC_P_FC_U	1_1_1
itf03g17460	cytochrome P450, family 72, subfamily A, polypeptide	Chr03	13839792	13841166	25.1087	-2.40163	0.533303	-4.44676	8.71769e-06	7.62303e-05	BC_FC_P_FC_U	1_1_1
itf03g18250	myb domain protein	Chr03	14388972	14390065	70.9015	-2.55968	0.504812	-5.05559	4.29062e-07	5.71547e-06	BC_FC_P_FC_U	1_1_1
itf03g18270	myo-inositol oxygenase	Chr03	14430076	14433070	8187.04	-3.01032	0.350127	-8.60217	7.82219e-18	1.81434e-15	BC_FC_P_FC_U	1_1_1
itf03g18360	Protein of unknown function (DUF1005)	Chr03	14499151	14501233	12.4457	-2.09335	0.511573	-4.04516	5.22881e-05	0.00034738	BC_FC_P_FC_U	1_1_1
itf03g18430	Protein kinase family protein with leucine-rich repeat domain	Chr03	14546562	14550240	8.63692	-2.89147	0.715152	-3.94403	8.01248e-05	0.000500058	BC_FC_P_FC_U	1_1_1
itf03g18440	Protein kinase family protein with leucine-rich repeat domain	Chr03	14552568	14555846	34.8463	-2.25713	0.527848	-4.26747	1.97706e-05	0.000152593	BC_FC_P_FC_U	1_1_1
itf03g18480	Nucleotide-diphospho-sugar transferases superfamily protein	Chr03	14569881	14575622	10.9531	-2.54451	0.707464	-3.35449	0.000795118	0.00346439	BC_FC_P_FC_U	1_1_1
itf03g18550	Integrase-type DNA-binding superfamily protein	Chr03	14637504	14638640	423.955	-3.36035	0.450932	-7.4454	9.66496e-14	8.45256e-12	BC_FC_P_FC_U	1_1_1
itf03g18580	sugar transporter	Chr03	14650450	14653538	633.664	-2.8232	0.616286	-4.56225	5.06091e-06	4.80844e-05	BC_FC_P_FC_U	1_1_1
itf03g18660	Phosphorylase superfamily protein	Chr03	14745236	14747115	28.0902	-3.33295	0.531872	-6.0113	1.84038e-09	5.09764e-08	BC_FC_P_FC_U	1_1_1
itf03g18910	conserved hypothetical protein	Chr03	14891267	14892100	56.0144	-2.03852	0.561227	-3.63407	0.000278985	0.00142806	BC_FC_P_FC_U	1_1_1
itf03g19210	Leucine-rich repeat (LRR) family protein	Chr03	15070394	15073435	407.191	-2.8363	0.397518	-7.13162	9.91947e-13	6.62363e-11	BC_FC_P_FC_U	1_1_1
itf03g20110	Lactoylglutathione lyase / glyoxalase I family protein	Chr03	15802051	15803436	119.091	-2.15712	0.449981	-4.79197	1.65153e-06	1.84168e-05	BC_FC_P_FC_U	1_1_1
itf03g20790	Calcium-binding EF-hand family protein	Chr03	16400319	16400742	66.5415	-3.85673	0.691005	-5.45257	4.96465e-08	8.80499e-07	BC_FC_P_FC_U	1_1_1
itf03g20800	Calcium-binding EF-hand family protein	Chr03	16403104	16403684	145.019	-4.43435	0.485124	-9.07149	1.17405e-19	4.01495e-17	BC_FC_P_FC_U	1_1_1
itf03g21030	oxophytodienoate-reductase	Chr03	16663136	16665642	1670.46	-3.94621	0.759405	-5.19873	2.00652e-07	2.99006e-06	BC_FC_P_FC_U	1_1_1
itf03g21300	D-arabinono-1,4-lactone oxidase family protein	Chr03	16879573	16884754	3.91965	-2.6514	0.817591	-3.04834	0.00230106	0.00841838	BC_FC_P_FC_U	1_1_1
itf03g21380	Leucine-rich repeat family protein	Chr03	16988979	16993403	1609.03	2.7849	0.525257	5.30732	1.11249e-07	1.79411e-06	BC_FC_P_FC_U	1_1_1
itf03g21620	hypothetical protein	Chr03	17206872	17209085	28.0382	-2.07261	0.529405	-3.90147	9.56106e-05	0.000581866	BC_FC_P_FC_U	1_1_1
itf03g21650	conserved hypothetical protein	Chr03	17237046	17237472	9.37837	2.00139	0.488164	3.99887	6.36469e-05	0.000410908	BC_FC_P_FC_U	1_1_1
itf03g21780	glycosyl hydrolase family 35 protein	Chr03	17331323	17334604	1.84446	-3.16559	0.888935	-3.44185	0.000577745	0.00263932	BC_FC_P_FC_U	1_1_1
itf03g21980	Glycosyl hydrolase family protein with chitinase insertion domain	Chr03	17477302	17479304	286.241	-3.51611	0.524951	-6.66605	2.62778e-11	1.1941e-09	BC_FC_P_FC_U	1_1_1
itf03g22200	pectin methylesterase	Chr03	17629143	17632739	21.1134	-3.5051	0.781791	-4.3255	1.52188e-05	0.000122828	BC_FC_P_FC_U	1_1_1
itf03g22250	Leucine-rich repeat transmembrane protein kinase family protein	Chr03	17687752	17691059	3.52251	-2.83032	0.91874	-3.29868	0.000971399	0.00410116	BC_FC_P_FC_U	1_1_1
itf03g22600	Carbohydrate-binding X8 domain superfamily protein	Chr03	18139629	18141117	7.8808	-2.39882	0.545087	-4.30189	1.69351e-05	0.000134283	BC_FC_P_FC_U	1_1_1
itf03g22710	phosphatidyl inositol monophosphate 5 kinase	Chr03	18279331	18282399	10.0175	2.44076	0.624748	3.71111	0.000206351	0.00111813	BC_FC_P_FC_U	1_1_1
itf03g22790	Galactosyltransferase family protein	Chr03	18356704	18357658	38.7879	-3.97313	0.942363	-4.6316	3.62855e-06	3.60477e-05	BC_FC_P_FC_U	1_1_1
itf03g22890	Barwin-related endoglucanase	Chr03	18427013	18428469	18.4642	-2.40992	0.576905	-4.1272	3.67208e-05	0.000259468	BC_FC_P_FC_U	1_1_1
itf03g22980	GDSL-like Lipase/Acylhydrolase family protein	Chr03	18477948	18479146	7.46398	-3.61015	0.722176	-4.43958	9.01343e-06	7.84931e-05	BC_FC_P_FC_U	1_1_1
itf03g23370	Protein of unknown function (DUF607)	Chr03	18935626	18938259	472.925	-3.55384	0.311221	-11.4083	3.7995e-30	1.12609e-26	FC_U	1
itf03g24140	Deoxyxylulose-5-phosphate synthase	Chr03	19706327	19711370	330.877	-2.32068	0.537318	-4.29801	1.7234e-05	0.000136087	FC_U	1
itf03g24570	CBS domain-containing protein with a domain of unknown function (DUF21)	Chr03	20196129	20201162	90.3919	-2.55482	0.527711	-4.8326	1.3476e-06	1.54606e-05	FC_U	1
itf03g24930	Protein kinase superfamily protein	Chr03	20662300	20665774	3.06798	-2.38919	0.822161	-3.1787	0.00147935	0.00582781	FC_U	1
itf03g25030	O-Glycosyl hydrolases family 17 protein	Chr03	20823853	20825646	85.2552	-2.24956	0.387561	-5.79561	6.80717e-09	1.58304e-07	FC_U	1
itf03g25460	Protein phosphatase 2C family protein	Chr03	21359010	21360818	77.4407	2.82328	0.530869	5.27173	1.35147e-07	2.10814e-06	FC_U	1
itf03g25520	Haloacid dehalogenase-like hydrolase (HAD) superfamily protein	Chr03	21448906	21450697	188.674	-5.23145	0.428006	-11.7214	9.90403e-32	4.403e-28	FC_U	1
itf03g25540	WRKY family transcription factor	Chr03	21467921	21469483	20.9345	-2.91279	0.627414	-4.40431	1.06121e-05	9.02926e-05	FC_U	1
itf03g25780	homeobox	Chr03	21735641	21736847	230.999	3.249	0.485812	6.65978	2.74239e-11	1.23149e-09	FC_U	1
itf03g26260	hypothetical protein	Chr03	22336786	22337649	222.3	-2.42536	0.613543	-3.93806	8.21419e-05	0.00051104	FC_U	1
itf03g26460	response to low sulfur	Chr03	22533485	22533830	41.9933	2.75645	0.487222	5.59921	2.15332e-08	4.27364e-07	FC_U	1
itf03g26660	Aminotransferase class-V domain containing protein	Chr03	22816503	22821141	101.683	-5.59638	0.830694	-6.42777	1.29493e-10	4.89941e-09	FC_U	1
itf03g26830	pseudo-response regulator	Chr03	23071095	23076934	13.332	2.77764	0.587372	4.50457	6.65072e-06	6.07747e-05	FC_U	1
itf03g27590	calcium-dependent protein kinase	Chr03	23958614	23962697	1732.01	-2.19586	0.316625	-6.935	4.0621e-12	2.31029e-10	FC_U	1
itf03g27920	Scorpion toxin-like knottin superfamily protein	Chr03	24308630	24309005	11.5178	-4.31263	0.711146	-4.96337	6.9282e-07	8.72123e-06	FC_U	1
itf03g27930	S-adenosyl-L-methionine-dependent methyltransferases superfamily protein	Chr03	24311215	24311533	14.3404	-2.34367	0.428122	-5.40397	6.51814e-08	1.12461e-06	FC_U	1
itf03g28180	Glycosyl hydrolase family protein	Chr03	24739396	24740943	17.2569	-2.02826	0.505155	-3.98819	6.658e-05	0.00042692
itf03g28390	hypothetical protein	Chr03	25116219	25130368	39.9481	-2.47447	0.456517	-5.39121	6.99846e-08	1.19512e-06
itf03g28670	NAC (No Apical Meristem) domain transcriptional regulator superfamily protein	Chr03	25554916	25556479	908.593	-2.10885	0.549567	-3.82188	0.000132439	0.000767905
itf03g29130	Thioredoxin superfamily protein	Chr03	25998438	25999060	332.708	2.8036	0.606163	4.63235	3.61532e-06	3.5943e-05
itf03g29720	Polynucleotidyl transferase, ribonuclease H-like superfamily protein	Chr03	26784870	26788494	14.7256	-2.63745	0.552518	-4.65643	3.21743e-06	3.24591e-05
itf03g29770	cytochrome P450, family 71, subfamily B, polypeptide	Chr03	26865967	26867753	22.1546	-2.26116	0.579762	-3.78923	0.000151113	0.000857433
itf03g29790	Cytochrome P450 superfamily protein	Chr03	26884290	26885887	20.1309	-4.02035	0.519722	-7.22448	5.03035e-13	3.66611e-11
itf03g30400	cytochrome P450, family 81, subfamily D, polypeptide	Chr03	27668543	27670120	24.8987	-3.80772	0.56324	-6.61576	3.69644e-11	1.61373e-09
itf03g30440	Auxin-responsive GH3 family protein	Chr03	27692873	27695003	41.9583	-3.87346	0.684387	-5.12121	3.03589e-07	4.27106e-06
itf03g30450	Auxin-responsive GH3 family protein	Chr03	27712599	27715022	23.1329	-3.39757	0.73761	-4.80326	1.56104e-06	1.75397e-05
itf03g30790	BTB and TAZ domain protein	Chr03	27961351	27963917	1076.39	-2.02723	0.516801	-3.93557	8.3e-05	0.00051571
itf03g30820	APS kinase	Chr03	27987956	27991172	293.552	-2.11827	0.212613	-9.95934	2.29585e-23	1.96452e-20
itf04g00340	Cytochrome b561/ferric reductase transmembrane with DOMON related domain	Chr04	172899	174538	46.0733	-2.01808	0.534773	-3.74097	0.000183312	0.00101382
itf04g00380	RING/U-box superfamily protein	Chr04	202322	203826	17.0239	-3.27485	0.747665	-3.97916	6.91599e-05	0.000440806
itf04g00680	GDSL-like Lipase/Acylhydrolase superfamily protein	Chr04	329634	331411	10.0257	-2.06433	0.606334	-3.34814	0.000813553	0.00353094
itf04g00800	chitinase A	Chr04	379618	380824	644.387	-2.32041	0.327721	-7.07509	1.49357e-12	9.48558e-11
itf04g00890	Late embryogenesis abundant protein	Chr04	412813	413631	4585.23	-2.15177	0.308129	-6.98258	2.89804e-12	1.71783e-10
itf04g00920	NB-ARC domain-containing disease resistance protein	Chr04	424425	427235	34.263	-2.73905	0.350829	-7.75929	8.54067e-15	1.02159e-12
itf04g02250	Protein of unknown function (DUF1442)	Chr04	1149603	1150275	5.71289	-2.59342	0.855828	-3.14509	0.00166037	0.00640751
itf04g02380	Plant invertase/pectin methylesterase inhibitor superfamily	Chr04	1232803	1234491	11.4881	-4.98298	0.898484	-5.02537	5.02452e-07	6.57948e-06
itf04g02450	Flavin-binding monooxygenase family protein	Chr04	1281579	1288541	615.572	-2.14013	0.368684	-5.80252	6.53242e-09	1.52847e-07
itf04g02670	conserved hypothetical protein	Chr04	1456965	1458217	15.0296	2.26025	0.525002	4.21447	2.50367e-05	0.000187289
itf04g02700	Lactate/malate dehydrogenase family protein	Chr04	1490788	1493023	56.7059	-2.77671	0.407828	-6.75763	1.40263e-11	6.8398e-10
itf04g02860	conserved hypothetical protein	Chr04	1603071	1604416	45.7956	-2.79742	0.39156	-7.10611	1.1936e-12	7.80342e-11
itf04g02920	Plant invertase/pectin methylesterase inhibitor superfamily protein	Chr04	1631102	1631719	10.703	-2.07864	0.635178	-3.21202	0.00131805	0.00529819
itf04g03010	uclacyanin	Chr04	1679930	1681248	37.9677	-2.8585	0.371632	-7.57334	3.63741e-14	3.64753e-12
itf04g03200	Protein of unknown function (DUF581)	Chr04	1774584	1775657	57.8839	2.07474	0.436931	4.7327	2.21552e-06	2.36861e-05
itf04g03510	DnaJ/Hsp40 cysteine-rich domain superfamily protein	Chr04	1998223	1999513	61.6099	2.25306	0.305348	7.34354	2.08024e-13	1.65144e-11
itf04g03540	nitrate transporter 1.5	Chr04	2008255	2012574	85.4934	-3.343	0.600721	-5.54756	2.8968e-08	5.52713e-07
itf04g03570	plant U-box	Chr04	2043158	2044665	16.0669	-2.58633	0.731091	-3.33337	0.000858001	0.00369492
itf04g03700	Calcium-binding EF hand family protein	Chr04	2118660	2121310	521.52	2.39699	0.337686	7.09383	1.30447e-12	8.48672e-11
itf04g03810	Eukaryotic aspartyl protease family protein	Chr04	2149882	2150170	4.02364	-2.43539	0.679918	-3.31963	0.000901356	0.00385383
itf04g03990	beta-hexosaminidase	Chr04	2233441	2236086	17.0107	-2.08854	0.449834	-4.61508	3.92944e-06	3.86482e-05
itf04g04180	Cysteine/Histidine-rich C1 domain family protein	Chr04	2355988	2357200	1.40218	-3.35199	0.926937	-3.28092	0.0010347	0.00432865
itf04g04190	Cysteine/Histidine-rich C1 domain family protein	Chr04	2357965	2358673	3.894	-3.07089	0.830684	-3.31759	0.000907986	0.003877
itf04g04200	Cysteine/Histidine-rich C1 domain family protein	Chr04	2360106	2361378	6.24862	-3.59059	0.725542	-4.48743	7.20868e-06	6.52918e-05
itf04g04210	Cysteine/Histidine-rich C1 domain family protein	Chr04	2362539	2363382	5.63488	-2.29484	0.671167	-3.31133	0.000928539	0.00395653
itf04g04640	hypothetical protein	Chr04	2608328	2609696	168.715	-2.71788	0.534723	-5.08083	3.75798e-07	5.15375e-06
itf04g04720	MATE efflux family protein	Chr04	2670961	2674213	25.1451	2.11288	0.543618	3.85259	0.000116875	0.000690175
itf04g04830	conserved hypothetical protein	Chr04	2747828	2748397	8.94578	2.4504	0.543042	4.32603	1.51817e-05	0.000122566
itf04g05040	sigma factor	Chr04	2842957	2844784	8.13181	3.83048	0.654411	5.35675	8.47324e-08	1.40995e-06
itf04g05100	Subtilase family protein	Chr04	2865435	2867850	211.894	-2.29138	0.568715	-3.97595	7.01003e-05	0.000445615
itf04g05120	Subtilase family protein	Chr04	2872754	2875578	1073.34	-2.85229	0.568979	-5.00812	5.49656e-07	7.1207e-06
itf04g05260	6-phosphogluconate dehydrogenase family protein	Chr04	2957192	2961016	3028.54	-2.21248	0.36128	-6.1243	9.10845e-10	2.72375e-08
itf04g05330	Transducin/WD40 repeat-like superfamily protein	Chr04	3029090	3030430	26.2924	-2.28004	0.376406	-6.02072	1.73648e-09	4.86543e-08
itf04g05370	Purple acid phosphatases superfamily protein	Chr04	3069182	3074261	54.0285	-2.01513	0.646015	-3.09895	0.00194206	0.00731882
itf04g05450	scarecrow-like	Chr04	3135610	3137044	19.543	2.54831	0.504062	4.91184	9.02271e-07	1.09996e-05
itf04g05550	Calcium-dependent ARF-type GTPase activating protein family	Chr04	3205170	3209813	499.978	-2.01328	0.311502	-6.46308	1.02591e-10	3.97748e-09
itf04g05600	hypothetical protein	Chr04	3232874	3233240	19.1913	-3.68297	0.529539	-6.58738	4.47654e-11	1.90442e-09
itf04g05790	exocyst subunit exo70 family protein H4	Chr04	3396909	3398854	221.019	-4.14495	0.412801	-9.95367	2.43042e-23	1.96452e-20
itf04g07090	Peroxidase superfamily protein	Chr04	4289870	4291069	150.84	-2.40028	0.561346	-4.28383	1.83701e-05	0.000143713
itf04g07100	Peroxidase superfamily protein	Chr04	4297414	4298453	185.197	-3.98546	0.633405	-6.25703	3.92381e-10	1.29374e-08
itf04g07410	Protein of unknown function (DUF506)	Chr04	4532681	4534978	334.378	2.05347	0.398017	5.15188	2.57888e-07	3.72437e-06
itf04g07540	ankyrin repeat family protein	Chr04	4646514	4649413	1.41687	-3.52584	0.878533	-3.77828	0.000157915	0.000890157
itf04g07800	ethylene response factor	Chr04	4899020	4900027	45.8963	-2.42994	0.680724	-3.55831	0.000373242	0.00182743
itf04g08050	myb domain protein	Chr04	5047460	5048954	279.625	-3.41723	0.583872	-5.86311	4.5429e-09	1.12173e-07
itf04g08300	Cytochrome b561/ferric reductase transmembrane protein family	Chr04	5240766	5242709	209.79	-2.59226	0.386678	-6.6984	2.10717e-11	9.77505e-10
itf04g08340	Sieve element occlusion N-terminus domain containing protein	Chr04	5259496	5263031	105.774	-2.86056	0.408403	-6.98934	2.76187e-12	1.64076e-10
itf04g08390	conserved hypothetical protein	Chr04	5321632	5323111	8.04929	-2.10713	0.637966	-3.23647	0.00121017	0.00493128
itf04g08490	TLD-domain containing nucleolar protein	Chr04	5386158	5390282	45.6546	-2.01701	0.431881	-4.65669	3.21332e-06	3.24298e-05
itf04g08500	plasmodesmata-located protein	Chr04	5393453	5395697	57.3673	-2.03494	0.452688	-4.48516	7.28605e-06	6.58584e-05
itf04g09810	Glycosyl hydrolase superfamily protein	Chr04	6678951	6681239	278.746	-4.83283	0.764796	-6.32939	2.46127e-10	8.60874e-09
itf04g10060	NB-ARC domain-containing disease resistance protein	Chr04	6925945	6929505	62.6829	-2.06665	0.42007	-4.91556	8.85303e-07	1.08224e-05
itf04g10110	hypothetical protein	Chr04	6954515	6954872	9.45276	-2.06047	0.531417	-3.82725	0.000129582	0.000754288
itf04g10140	NAD(P)-linked oxidoreductase superfamily protein	Chr04	6981200	6983458	580.415	-2.47329	0.49577	-4.9895	6.05359e-07	7.74453e-06
itf04g10440	UDP-Glycosyltransferase superfamily protein	Chr04	7304915	7306465	114.089	-2.18257	0.425214	-5.13246	2.85983e-07	4.07278e-06
itf04g10480	Leucine-rich repeat protein kinase family protein	Chr04	7340332	7343683	6.18659	-3.14545	0.799585	-3.4927	0.000478165	0.00224869
itf04g10500	Leucine-rich repeat protein kinase family protein	Chr04	7349545	7352559	6.12102	-2.82683	0.704572	-3.52673	0.000420725	0.00202753
itf04g10510	Leucine-rich repeat protein kinase family protein	Chr04	7357002	7360185	19.7364	-2.41756	0.473062	-5.05751	4.24758e-07	5.67066e-06
itf04g10600	UDP-Glycosyltransferase superfamily protein	Chr04	7449793	7451232	103.237	-2.1693	0.417141	-5.19935	1.99983e-07	2.98175e-06
itf04g10650	Leucine-rich repeat protein kinase family protein	Chr04	7479525	7480917	20.7907	-3.74306	0.62326	-5.67175	1.41342e-08	2.95236e-07
itf04g10670	Leucine-rich repeat protein kinase family protein	Chr04	7485731	7488706	13.4577	-2.82191	0.562423	-4.85457	1.20647e-06	1.40714e-05
itf04g10680	Leucine-rich repeat protein kinase family protein	Chr04	7493575	7495798	22.6037	-3.8119	0.634775	-5.58167	2.38224e-08	4.65523e-07
itf04g10710	Leucine-rich repeat protein kinase family protein	Chr04	7532124	7535306	95.4801	-2.30104	0.464965	-4.94371	7.66511e-07	9.56586e-06
itf04g11700	Glutaredoxin family protein	Chr04	8737696	8737987	39.7049	2.83788	0.644349	4.32647	1.51516e-05	0.00012236
itf04g11990	Bifunctional inhibitor/lipid-transfer protein/seed storage 2S albumin superfamily protein	Chr04	9055097	9055702	623.012	-3.75171	0.581069	-6.49982	8.04149e-11	3.21106e-09
itf04g12060	Glycosyl hydrolase superfamily protein	Chr04	9133177	9135916	453.986	-4.81256	0.759948	-6.3329	2.40594e-10	8.46649e-09
itf04g12090	Glycosyl hydrolase superfamily protein	Chr04	9214969	9220919	23.8216	-3.39626	0.696134	-4.78811	1.68355e-06	1.87113e-05
itf04g12100	Glycosyl hydrolase superfamily protein	Chr04	9227890	9230453	47.792	-2.54812	0.661025	-3.81301	0.000137287	0.000790865
itf04g12110	Glycosyl hydrolase superfamily protein	Chr04	9242923	9245529	4.4776	-3.09923	0.800938	-3.61364	0.000301928	0.00152878
itf04g12350	alpha/beta-Hydrolases superfamily protein	Chr04	9527976	9529392	4.70484	-3.09102	0.80586	-3.63516	0.000277808	0.00142261
itf04g12410	Pollen Ole e 1 allergen and extensin family protein	Chr04	9642355	9646486	944.908	-3.78947	0.415707	-9.11842	7.62289e-20	2.78538e-17
itf04g12690	hypothetical protein	Chr04	9980010	9981534	2.74873	-3.42198	0.936677	-3.47953	0.000502289	0.00234068
itf04g13040	Reticulon family protein	Chr04	10338510	10341213	74.5819	-2.97119	0.2958	-9.98486	1.77551e-23	1.6331e-20
itf04g13100	lipid phosphate phosphatase	Chr04	10445592	10450897	411.453	-2.33051	0.253858	-9.17825	4.38153e-20	1.71872e-17
itf04g13110	hypothetical protein	Chr04	10454056	10454443	10.1164	-2.33977	0.570164	-4.04166	5.30743e-05	0.00035103
itf04g13580	nodulin MtN21 /EamA-like transporter family protein	Chr04	11015215	11016299	14.0934	-2.99503	0.710081	-4.11974	3.79305e-05	0.000266673
itf04g13740	RmlC-like cupins superfamily protein	Chr04	11224965	11225800	49.3832	-3.90069	0.406344	-9.31931	1.17099e-20	5.12051e-18
itf04g14470	flavin-binding, kelch repeat, f box	Chr04	12417760	12421853	760.061	2.05105	0.311294	6.58637	4.5072e-11	1.91441e-09
itf04g14640	PLAT/LH2 domain-containing lipoxygenase family protein	Chr04	12621175	12628262	33.2697	-2.23785	0.331814	-6.71247	1.91359e-11	8.98645e-10
itf04g14740	Bifunctional inhibitor/lipid-transfer protein/seed storage 2S albumin superfamily protein	Chr04	12728161	12729772	112.551	-2.21411	0.495783	-4.47874	7.50857e-06	6.75103e-05
itf04g14750	Bifunctional inhibitor/lipid-transfer protein/seed storage 2S albumin superfamily protein	Chr04	12731656	12734122	302.37	-2.3843	0.403252	-5.91985	3.22239e-09	8.30473e-08
itf04g15020	Major facilitator superfamily protein	Chr04	13061323	13067472	455.874	-2.16453	0.612658	-3.52876	0.000417514	0.00201534
itf04g15030	Cupredoxin superfamily protein	Chr04	13088247	13091796	19.6546	-2.01056	0.460837	-4.33629	1.44906e-05	0.000117925
itf04g15300	MAP kinase	Chr04	13477490	13480824	47.7248	-3.23126	0.474902	-6.73771	1.60901e-11	7.69153e-10
itf04g15420	BTB-POZ and MATH domain	Chr04	13678279	13691181	1964.31	-2.65537	0.263629	-10.0722	7.33461e-24	8.89288e-21
itf04g16350	ATP synthase subunit	Chr04	15057023	15060267	25.1797	-2.27906	0.459672	-4.9599	7.05307e-07	8.86168e-06
itf04g16480	COBRA-like protein-7 precursor	Chr04	15193954	15196669	2758.88	-2.0655	0.347753	-5.94002	2.84993e-09	7.44553e-08
itf04g16870	Cysteine/Histidine-rich C1 domain family protein	Chr04	15794458	15795424	58.8743	-3.06147	0.620245	-4.88837	1.01676e-06	1.21619e-05
itf04g17200	basic helix-loop-helix (bHLH) DNA-binding superfamily protein	Chr04	16449532	16453866	68.9499	-2.09935	0.360345	-5.81377	6.10826e-09	1.447e-07
itf04g17220	hypothetical protein	Chr04	16546691	16547228	10.432	2.99923	0.646042	4.43348	9.27238e-06	8.04854e-05
itf04g17230	hypothetical protein	Chr04	16553770	16554320	40.7144	3.59941	0.511338	6.89663	5.32497e-12	2.94075e-10
itf04g18450	Major facilitator superfamily protein	Chr04	18657093	18660720	49.8778	-3.13562	0.747187	-4.23151	2.32128e-05	0.000175853
itf04g20850	hypothetical protein	Chr04	22186152	22189701	11.0717	-2.87958	0.598574	-4.32738	1.50893e-05	0.000122004
itf04g21320	chloroplast heat shock protein 70-1	Chr04	22834693	22838314	2022.47	-2.07778	0.497245	-4.17595	2.96745e-05	0.000216326
itf04g21560	Potato type II proteinase inhibitor family domain containing protein	Chr04	23214801	23215401	3.57973	-2.42969	0.744791	-3.01075	0.00260603	0.00933031
itf04g21590	Potato type II proteinase inhibitor family domain containing protein	Chr04	23248968	23250063	37.9689	-3.6759	0.779366	-4.6666	3.06218e-06	3.11265e-05
itf04g21720	FAD-binding Berberine family protein	Chr04	23399252	23400903	5.91303	-4.34246	0.932137	-4.38228	1.17445e-05	9.84204e-05
itf04g22070	Cytochrome P450 superfamily protein	Chr04	23777824	23787005	295.385	2.2592	0.39481	5.7153	1.09511e-08	2.35954e-07
itf04g22440	Protein phosphatase 2C family protein	Chr04	24175470	24177968	136.056	-3.39573	0.626122	-5.41596	6.09606e-08	1.05932e-06
itf04g23030	RING/U-box superfamily protein	Chr04	24895672	24896821	5.81275	-2.14	0.526826	-3.94322	8.03949e-05	0.000501275
itf04g23080	Protein of Unknown Function (DUF239)	Chr04	24982330	24985727	620.336	-2.11764	0.580851	-3.67743	0.000235597	0.00124269
itf04g23450	conserved hypothetical protein	Chr04	25276343	25280714	3907.4	-3.02568	0.440017	-6.87172	6.3433e-12	3.45309e-10
itf04g23470	Plant invertase/pectin methylesterase inhibitor superfamily	Chr04	25287030	25289030	39.2198	-4.02609	0.673484	-5.72661	1.02459e-08	2.22737e-07
itf04g23730	agenet domain-containing protein	Chr04	25440719	25441735	20.0363	-2.61902	0.611946	-4.19504	2.72817e-05	0.00020203
itf04g23790	conserved hypothetical protein	Chr04	25500311	25501359	3.42023	-3.28885	0.770089	-3.96493	7.34184e-05	0.000463627
itf04g23830	Adenine nucleotide alpha hydrolases-like superfamily protein	Chr04	25512788	25516336	817.434	2.71799	0.387422	7.01151	2.35759e-12	1.42277e-10
itf04g24180	Plant invertase/pectin methylesterase inhibitor superfamily	Chr04	25699690	25702826	141.279	-2.28645	0.485894	-4.69601	2.65299e-06	2.74392e-05
itf04g24520	glutathione S-transferase phi	Chr04	25949273	25950537	5225.93	-2.63871	0.301949	-8.74124	2.30556e-18	5.80174e-16
itf04g24530	glutathione S-transferase PHI	Chr04	25958530	25960068	102.236	-2.32864	0.476968	-4.87917	1.06533e-06	1.26719e-05
itf04g24650	Thioredoxin superfamily protein	Chr04	26031314	26031993	24.7225	2.3738	0.54917	4.25563	2.08466e-05	0.000159926
itf04g25410	Eukaryotic aspartyl protease family protein	Chr04	26349288	26350834	1931.96	-2.78078	0.480413	-5.789	7.08078e-09	1.63526e-07
itf04g25490	conserved hypothetical protein	Chr04	26403770	26406385	28.8491	-3.15746	0.507308	-6.13625	8.44937e-10	2.54665e-08
itf04g25600	Bifunctional inhibitor/lipid-transfer protein/seed storage 2S albumin superfamily protein	Chr04	26483165	26484838	273.207	-2.42692	0.378643	-6.4132	1.42492e-10	5.36083e-09
itf04g25720	heat shock transcription factor A6B	Chr04	26571134	26575616	1472.22	-5.39681	0.53223	-10.1366	3.80265e-24	4.83008e-21
itf04g25980	cytochrome P450, family 94, subfamily B, polypeptide	Chr04	26762438	26764345	87.377	-4.00768	0.671417	-5.89192	3.81738e-09	9.58801e-08
itf04g26430	differentiation and greening-like	Chr04	27100048	27102272	250.02	2.0202	0.419186	4.81224	1.49251e-06	1.68835e-05
itf04g26450	Protein JASON	Chr04	27111229	27113512	87.9314	-2.1099	0.394927	-5.33874	9.35934e-08	1.53821e-06
itf04g26570	Tetratricopeptide repeat (TPR)-like superfamily protein	Chr04	27213131	27215489	405.754	-2.89935	0.518332	-5.57944	2.4129e-08	4.69793e-07
itf04g26590	Subtilase family protein	Chr04	27223204	27226603	85.5488	-2.9674	0.548115	-5.40429	6.50644e-08	1.12332e-06
itf04g26860	Pectin lyase-like superfamily protein	Chr04	27433729	27437192	12.3197	-4.4214	0.823997	-5.34551	9.01637e-08	1.48642e-06
itf04g26920	Tetratricopeptide repeat (TPR)-like superfamily protein	Chr04	27476379	27481727	92.5161	2.57184	0.670087	3.79019	0.000150531	0.000854855
itf04g27010	inhibitor/interactor with cyclin-dependent kinase	Chr04	27534948	27537756	39.9194	2.99425	0.439463	6.71527	1.87713e-11	8.83076e-10
itf04g27380	O-Glycosyl hydrolases family 17 protein	Chr04	27750516	27752002	11.0809	-2.39124	0.629141	-3.74377	0.000181282	0.00100363
itf04g27410	Protein of unknown function (DUF506)	Chr04	27768569	27770125	226.447	2.2577	0.46867	4.80084	1.58e-06	1.76796e-05
itf04g27540	Actin binding Calponin homology (CH) domain-containing protein	Chr04	27851125	27857464	60.7658	-2.59523	0.425784	-6.07531	1.23749e-09	3.55317e-08
itf04g27560	Sodium Bile acid symporter family	Chr04	27871321	27874688	195.9	2.50845	0.494371	5.07189	3.93886e-07	5.34682e-06
itf04g27600	conserved hypothetical protein	Chr04	27886608	27888255	32.8754	-2.11756	0.452539	-4.66142	3.14034e-06	3.18379e-05
itf04g27660	formin homology	Chr04	27914693	27918924	627.378	-2.05297	0.409984	-5.00329	5.63593e-07	7.28004e-06
itf04g27870	cytokinin response factor	Chr04	28061213	28062839	2581.57	2.51419	0.422207	5.94935	2.69213e-09	7.1074e-08
itf04g28010	ovate family protein	Chr04	28123999	28124395	4.46324	-2.93324	0.742718	-3.53362	0.000409915	0.00198477
itf04g28110	Peroxidase superfamily protein	Chr04	28218535	28220200	9.1744	-4.47624	0.933101	-4.66907	3.02559e-06	3.08151e-05
itf04g28290	laccase	Chr04	28321400	28324066	359.128	-2.2132	0.438339	-5.05781	4.241e-07	5.66473e-06
itf04g28300	laccase	Chr04	28326222	28328495	257.007	-2.64965	0.405365	-6.53174	6.50105e-11	2.66373e-09
itf04g28670	Plant protein of unknown function (DUF828)	Chr04	28566763	28570421	56.232	-2.05638	0.415369	-4.94132	7.75948e-07	9.6718e-06
itf04g28700	2-oxoglutarate (2OG) and Fe(II)-dependent oxygenase superfamily protein	Chr04	28587995	28592934	33.1602	-2.0451	0.51964	-3.9148	9.04808e-05	0.000555079
itf04g28880	Leucine-rich repeat protein kinase family protein	Chr04	28690618	28693143	9.81071	-4.09902	0.657331	-5.46207	4.70606e-08	8.39434e-07
itf04g29170	UDP-glucosyl transferase 76E1	Chr04	28874097	28876221	22.5803	-2.15869	0.391758	-5.47015	4.49665e-08	8.0879e-07
itf04g29380	ZRT/IRT-like protein	Chr04	28975210	28977244	263.461	-2.92243	0.519988	-5.64383	1.66311e-08	3.40459e-07
itf04g29910	Fusaric acid resistance protein-like domain containing protein	Chr04	29318629	29321432	97.4143	-4.87275	0.575817	-7.74771	9.35616e-15	1.09941e-12
itf04g29940	heat shock protein 17.4	Chr04	29328115	29328580	1221.06	2.09087	0.465678	4.48547	7.27526e-06	6.58055e-05
itf04g30070	gamma tonoplast intrinsic protein	Chr04	29386762	29387813	563.854	-2.21229	0.498316	-4.45492	8.39255e-06	7.3931e-05
itf04g30610	FASCICLIN-like arabinogalactan-protein	Chr04	29765858	29767032	140.479	-2.17676	0.52962	-4.08362	4.43397e-05	0.000303261
itf04g30850	Nucleotide/sugar transporter family protein	Chr04	29921258	29924226	105.031	-2.3742	0.532915	-4.4259	9.60427e-06	8.26668e-05
itf04g30860	cyclic nucleotide-gated channel	Chr04	29926465	29929282	90.2041	-2.25637	0.645938	-3.49572	0.00047279	0.00222695
itf04g30910	Kiwellin	Chr04	29964972	29966442	57.6123	-2.02526	0.493974	-4.09094	4.2963e-05	0.000295436
itf04g30950	P-loop containing nucleoside triphosphate hydrolases superfamily protein	Chr04	29989166	29995726	908.817	-2.26753	0.349795	-6.48226	9.03562e-11	3.54958e-09
itf04g31810	UDP-glucosyl transferase 73C6	Chr04	30695849	30697319	18.6706	-2.75169	0.491796	-5.53606	3.09345e-08	5.86041e-07	FC_U	2
itf04g31890	UDP-Glycosyltransferase superfamily protein	Chr04	30734281	30735809	23.2999	-2.33896	0.69673	-3.25201	0.00114593	0.00471704	FC_U	2
itf04g31950	Glycosyl hydrolase superfamily protein	Chr04	30763729	30767080	5121.51	-2.55759	0.445772	-5.73141	9.95969e-09	2.17937e-07	FC_U	2
itf04g32080	lycopene cyclase	Chr04	30817758	30819904	2897.58	-2.52681	0.307599	-8.21477	2.1257e-16	3.78006e-14	FC_U	2
itf04g32090	conserved hypothetical protein	Chr04	30819905	30821020	64.5699	-2.36694	0.430796	-5.48619	4.10695e-08	7.4982e-07	FC_U	2
itf04g32120	conserved hypothetical protein	Chr04	30839262	30842455	47.8222	2.12828	0.299714	7.06131	1.64942e-12	1.03669e-10	FC_U	2
itf04g32360	plant U-box	Chr04	31020942	31022503	137.337	-3.90688	0.715755	-5.35777	8.42562e-08	1.40466e-06	FC_U	2
itf04g32580	Leucine-rich repeat (LRR) family protein	Chr04	31217462	31218982	4.74197	-2.14379	0.599397	-3.47495	0.000510945	0.00237562	FC_U	2
itf04g33630	Protein of unknown function (DUF3411)	Chr04	31857253	31860099	13.0933	-2.07176	0.653627	-3.11819	0.00181966	0.00692012	FC_U	2
itf04g33760	NAD(P)-binding Rossmann-fold superfamily protein	Chr04	31940091	31943987	1496.64	-2.08712	0.357236	-5.84746	4.99121e-09	1.21585e-07	FC_U	2
itf04g33890	transmembrane protein G1P-related	Chr04	32027436	32031205	1180.17	-3.59784	0.354231	-10.1507	3.2884e-24	4.38574e-21	FC_U	2
itf04g34200	disease resistance family protein / LRR family protein	Chr04	32227923	32232139	15.2866	-2.7929	0.530258	-5.10353	3.33371e-07	4.63384e-06	FC_U	2
itf04g34280	NB-ARC domain-containing disease resistance protein	Chr04	32278732	32282551	130.921	-2.58204	0.659739	-3.93458	8.3342e-05	0.000517587	FC_U	2
itf04g34340	Peroxidase superfamily protein	Chr04	32364676	32366049	467.48	-4.6775	0.625479	-7.49534	6.61245e-14	6.04042e-12	FC_U	2
itf05g00510	Pectin lyase-like superfamily protein	Chr05	510427	510862	5.84274	-2.75836	0.75318	-3.56391	0.000365368	0.00179481
itf05g00710	Plant protein of unknown function (DUF247)	Chr05	617046	618727	21.0327	-2.11299	0.511179	-4.10074	4.11828e-05	0.000285179
itf05g00780	CCR-like	Chr05	654790	656153	15.5954	2.3302	0.649042	3.48985	0.000483289	0.00226998
itf05g00840	SGNH hydrolase-type esterase superfamily protein	Chr05	683044	683651	9.16083	-2.40607	0.484407	-4.84582	1.26089e-06	1.4604e-05
itf05g00940	BCL-2-associated athanogene	Chr05	743194	744502	4107.09	-4.22993	0.408191	-10.3602	3.76286e-25	6.69137e-22
itf05g01040	Squamosa promoter-binding protein-like (SBP domain) transcription factor family protein	Chr05	819604	822737	3.37439	-2.90442	0.755386	-3.4052	0.000661153	0.00295999
itf05g01590	Potato type II proteinase inhibitor family domain containing protein	Chr05	1320085	1320875	71.9854	-2.41767	0.600386	-4.04626	5.20424e-05	0.000346436
itf05g01600	Potato type II proteinase inhibitor family domain containing protein	Chr05	1323319	1324075	15.2802	-4.7602	0.854731	-5.65622	1.54746e-08	3.18742e-07
itf05g01840	hypothetical protein	Chr05	1454281	1456491	14.5951	-2.60155	0.633095	-4.02934	5.59348e-05	0.000367217
itf05g01880	conserved hypothetical protein	Chr05	1474951	1476156	14.1566	-2.99173	0.519779	-5.36012	8.31677e-08	1.38911e-06
itf05g03060	Laccase/Diphenol oxidase family protein	Chr05	2446215	2448737	45.5013	-2.29639	0.495762	-4.60543	4.11621e-06	4.02575e-05
itf05g03150	Protein of unknown function (DUF620)	Chr05	2508698	2512265	251.647	-2.01313	0.545032	-3.69197	0.000222526	0.00118713
itf05g03210	UDP-glucosyl transferase 85A2	Chr05	2544303	2546467	9.52509	3.61436	0.597864	5.67365	1.39784e-08	2.92438e-07
itf05g03220	heat shock protein 17.4	Chr05	2547439	2547919	250.465	-2.61609	0.633195	-4.113	3.90545e-05	0.00027285
itf05g03230	heat shock protein 17.4	Chr05	2549292	2549856	787.275	-2.66486	0.58719	-4.52122	6.14849e-06	5.67098e-05
itf05g04090	O-Glycosyl hydrolases family 17 protein	Chr05	3771596	3772174	51.2766	-2.316	0.411747	-5.61209	1.99902e-08	4.00916e-07
itf05g04300	UDP-XYL synthase	Chr05	4007165	4010557	117.823	-2.50668	0.392879	-6.36993	1.89121e-10	6.86341e-09
itf05g04350	nodulin MtN21 /EamA-like transporter family protein	Chr05	4038706	4043385	189.243	-3.65016	0.592763	-6.15695	7.41605e-10	2.27374e-08
itf05g04360	nodulin MtN21 /EamA-like transporter family protein	Chr05	4058907	4061284	13.3643	-2.69364	0.731407	-3.63774	0.000275037	0.00141138
itf05g04460	nodulin MtN21 /EamA-like transporter family protein	Chr05	4127681	4130594	67.3301	-4.27692	0.698683	-5.83986	5.22445e-09	1.26057e-07
itf05g04470	nodulin MtN21 /EamA-like transporter family protein	Chr05	4151912	4153279	256.2	-4.12305	0.6542	-6.38449	1.71969e-10	6.32702e-09
itf05g04750	tonoplast intrinsic protein 1;3	Chr05	4438664	4440501	110.39	-3.18111	0.446927	-7.08734	1.36712e-12	8.74498e-11
itf05g05160	cytochrome P450, family 87, subfamily A, polypeptide	Chr05	4822147	4827152	3.56911	-3.31378	0.794016	-3.85926	0.000113729	0.000674885
itf05g05630	hypothetical protein	Chr05	5353177	5353459	9.43487	2.88711	0.528456	5.18942	2.10955e-07	3.11747e-06
itf05g06130	Family of unknown function (DUF662)	Chr05	5823723	5826016	18.0871	-2.83549	0.533216	-5.23522	1.64785e-07	2.51458e-06
itf05g06340	Nucleotide-diphospho-sugar transferases superfamily protein	Chr05	6051857	6055912	9.92185	-2.65848	0.900371	-3.06656	0.00216541	0.00800223
itf05g06360	Nucleotide-diphospho-sugar transferases superfamily protein	Chr05	6062202	6069061	194.058	-2.00545	0.457302	-4.3928	1.11902e-05	9.43982e-05
itf05g06380	Nucleotide-diphospho-sugar transferases superfamily protein	Chr05	6103736	6110573	87.3323	-3.37241	0.563338	-5.78001	7.46964e-09	1.71173e-07
itf05g06470	Phosphorylase superfamily protein	Chr05	6213479	6222268	160.533	-2.9762	0.385208	-7.71451	1.21451e-14	1.40242e-12
itf05g09080	nodulin MtN21 /EamA-like transporter family protein	Chr05	10328631	10332490	593.426	-4.30859	0.622969	-7.00265	2.5117e-12	1.51235e-10
itf05g10230	Glycolipid transfer protein (GLTP) family protein	Chr05	11999789	12003505	17.3376	2.41382	0.413573	5.70743	1.14695e-08	2.45733e-07
itf05g10370	GroES-like zinc-binding dehydrogenase family protein	Chr05	12214149	12228767	4.0299	-2.34245	0.830514	-3.11572	0.00183498	0.00696744
itf05g11080	tracheary element differentiation-related	Chr05	13284087	13284483	9.2732	-3.26152	0.643508	-4.88683	1.02472e-06	1.224e-05
itf05g11100	tracheary element differentiation-related	Chr05	13309287	13309948	10.331	-2.86949	0.55031	-5.07046	3.9685e-07	5.38158e-06
itf05g11120	tracheary element differentiation-related	Chr05	13315536	13316135	31.9035	-2.36399	0.58236	-4.03862	5.37664e-05	0.000354816
itf05g11500	Duplicated homeodomain-like superfamily protein	Chr05	13931089	13933692	370.71	-2.93292	0.45139	-6.4974	8.17199e-11	3.25829e-09
itf05g11530	nodulin MtN21 /EamA-like transporter family protein	Chr05	14009037	14011659	108.71	3.19871	0.735569	4.18766	2.81846e-05	0.00020722
itf05g12200	Haloacid dehalogenase-like hydrolase (HAD) superfamily protein	Chr05	15118728	15122120	1271.87	-3.03312	0.447176	-6.80105	1.03858e-11	5.30708e-10
itf05g13260	Chaperone DnaJ-domain superfamily protein	Chr05	16389785	16400046	3343.24	-2.09425	0.193183	-10.8406	2.20946e-27	5.89352e-24
itf05g13670	RNI-like superfamily protein	Chr05	16800199	16803224	21.5369	-2.07563	0.370007	-5.56627	2.60252e-08	5.01949e-07
itf05g13690	NAD(P)-linked oxidoreductase superfamily protein	Chr05	16813307	16815590	67.9708	-2.41414	0.563119	-4.31529	1.59394e-05	0.000127487
itf05g13850	Haloacid dehalogenase-like hydrolase (HAD) superfamily protein	Chr05	17005833	17010246	397.496	-3.49783	0.458477	-7.63253	2.3019e-14	2.43562e-12
itf05g13860	Glycosyl hydrolases family 32 protein	Chr05	17026074	17034139	8.64674	-2.40165	0.664507	-3.50411	0.000458139	0.00217059
itf05g13920	Cytochrome P450 superfamily protein	Chr05	17107207	17112063	101.796	-2.73592	0.7457	-3.67439	0.000238416	0.0012541
itf05g14010	Plant invertase/pectin methylesterase inhibitor superfamily protein	Chr05	17191627	17192354	72.9946	-2.61346	0.940341	-3.61389	0.000301637	0.0015276
itf05g14110	Microtubule associated protein (MAP65/ASE1) family protein	Chr05	17284111	17289780	68.2127	-2.48203	0.377093	-6.56266	5.2857e-11	2.1927e-09
itf05g14160	Cell cycle regulated microtubule associated protein	Chr05	17360509	17365486	5.83725	-2.42231	0.738584	-3.02021	0.00252599	0.0091138
itf05g14240	2-oxoglutarate (2OG) and Fe(II)-dependent oxygenase superfamily protein	Chr05	17434431	17436650	31.5529	3.67293	0.592325	6.03787	1.56157e-09	4.41243e-08
itf05g14570	conserved hypothetical protein	Chr05	17899110	17899709	155.062	-2.25149	0.330529	-6.80659	9.99369e-12	5.12638e-10
itf05g14580	conserved hypothetical protein	Chr05	17904651	17905119	91.242	-2.57179	0.418529	-6.12974	8.80218e-10	2.63808e-08
itf05g14670	DUF4228 domain containing protein	Chr05	17975493	17976583	7.73539	-2.17657	0.667829	-3.18716	0.0014368	0.00568875
itf05g15100	Protein kinase superfamily protein	Chr05	18246288	18247392	236.82	-2.79949	0.508093	-5.49757	3.85053e-08	7.10298e-07
itf05g15110	receptor serine/threonine kinase, putative	Chr05	18248756	18249689	630.352	-2.21741	0.479621	-4.6127	3.97481e-06	3.90247e-05
itf05g15150	Plant protein of unknown function (DUF946)	Chr05	18268486	18271486	114.687	-3.10349	0.357331	-8.66056	4.69452e-18	1.10816e-15
itf05g15180	Peptidase M50B-like domain containing protein	Chr05	18298117	18303086	514.747	-2.29129	0.246035	-9.3115	1.26039e-20	5.42252e-18
itf05g15190	Glycosyl hydrolase family 10 protein	Chr05	18306734	18310314	3.71857	-3.06348	0.859951	-3.57298	0.000352947	0.00174181
itf05g15290	Rhomboid-related intramembrane serine protease family protein	Chr05	18449557	18451770	70.7404	2.94788	0.618501	4.71813	2.38022e-06	2.51545e-05
itf05g15540	F-box family protein	Chr05	18644339	18645386	7.60861	-2.45948	0.585652	-3.97652	6.99312e-05	0.000444765
itf05g15750	laccase	Chr05	18783620	18786839	52.4	-3.02887	0.528585	-5.69352	1.24448e-08	2.6435e-07
itf05g15830	Peroxidase superfamily protein	Chr05	18819364	18823239	5.16682	-3.49526	0.903096	-3.58846	0.000332643	0.00165849
itf05g15840	Peroxidase superfamily protein	Chr05	18840926	18843990	11.2943	-4.65651	0.905677	-5.14973	2.60868e-07	3.75927e-06
itf05g15870	Subtilase family protein	Chr05	18860837	18863567	19.9624	-2.75737	0.539835	-5.02258	5.09811e-07	6.66276e-06
itf05g16030	expansin A10	Chr05	18942604	18944877	341.764	-2.86177	0.516676	-5.54232	2.98499e-08	5.67914e-07
itf05g16110	EXS (ERD1/XPR1/SYG1) family protein	Chr05	19020358	19026688	34.2068	-2.37145	0.449459	-5.24438	1.56807e-07	2.40245e-06
itf05g16230	Protein kinase superfamily protein	Chr05	19123412	19127345	91.3642	-2.36936	0.728352	-3.2161	0.00129946	0.00523552
itf05g16590	B12D protein	Chr05	19359440	19360545	20.6142	-3.35364	0.785636	-4.15437	3.2618e-05	0.000234452
itf05g16690	RING/U-box superfamily protein	Chr05	19435418	19438451	516.433	2.63186	0.312472	8.41455	3.94409e-17	7.8511e-15
itf05g16990	TRICHOME BIREFRINGENCE-LIKE	Chr05	19613122	19616655	352.601	-2.77249	0.270985	-10.2244	1.54257e-24	2.28592e-21
itf05g17540	SKU5 similar	Chr05	19986276	19990054	458.564	-2.08159	0.451835	-4.60205	4.18347e-06	4.083e-05
itf05g17570	Peroxidase superfamily protein	Chr05	20006029	20007526	127.731	-2.85322	0.426239	-6.66313	2.68059e-11	1.2119e-09
itf05g17980	end binding protein 1C	Chr05	20311726	20314011	66.204	-2.11197	0.414969	-5.08014	3.77157e-07	5.16973e-06
itf05g18120	arabinogalactan protein	Chr05	20379970	20381777	1032.01	-2.13547	0.506945	-4.20731	2.58431e-05	0.000192607
itf05g18280	Acyl-CoA N-acyltransferases (NAT) superfamily protein	Chr05	20546348	20549512	64.3527	3.0817	0.468004	6.51363	7.33555e-11	2.97821e-09
itf05g18310	BTB and TAZ domain protein	Chr05	20569630	20573204	910.586	2.02429	0.588895	3.43592	0.000590551	0.00268766
itf05g18350	GRAS family transcription factor	Chr05	20588648	20590364	3.66752	-2.69267	0.775452	-3.4171	0.00063292	0.00284745
itf05g18680	basic helix-loop-helix (bHLH) DNA-binding superfamily protein	Chr05	20812442	20814377	47.8172	-2.78469	0.590329	-4.6964	2.64782e-06	2.73964e-05
itf05g18900	SNARE-like superfamily protein	Chr05	20946169	20947934	21.8282	-2.05043	0.452855	-4.48757	7.20397e-06	6.52713e-05
itf05g19000	ATP binding microtubule motor family protein	Chr05	20990306	20995135	35.0689	-2.62493	0.429973	-6.00181	1.95131e-09	5.37337e-08
itf05g19400	WRKY family transcription factor	Chr05	21201886	21203708	201.083	-4.38609	0.336918	-12.9437	2.55191e-38	6.80696e-34
itf05g19720	homeobox	Chr05	21410007	21411340	84.0914	2.57624	0.56293	4.54198	5.57291e-06	5.2122e-05
itf05g19750	Protein kinase superfamily protein	Chr05	21433451	21436053	143.861	-3.15427	0.465731	-6.75334	1.44476e-11	7.00683e-10
itf05g19990	Subtilase family protein	Chr05	21540762	21543622	5.11611	3.20592	0.802136	3.62124	0.000293191	0.00148963
itf05g20000	pseudo-response regulator	Chr05	21543485	21546985	389.064	2.64927	0.564739	4.68196	2.84139e-06	2.91169e-05
itf05g20030	2-oxoglutarate (2OG) and Fe(II)-dependent oxygenase superfamily protein	Chr05	21569310	21569875	123.518	-2.52859	0.816483	-3.00165	0.00268516	0.00956646
itf05g20170	Pathogenesis-related thaumatin superfamily protein	Chr05	21654950	21656772	19.6872	-2.72011	0.481581	-5.51551	3.47771e-08	6.48987e-07
itf05g20300	RING/U-box superfamily protein	Chr05	21738263	21741226	9.11937	-2.33882	0.528044	-4.37415	1.21906e-05	0.000101712
itf05g20320	cellulose synthase-like D3	Chr05	21746902	21752433	13800.1	-2.65419	0.534909	-4.96152	6.99452e-07	8.79226e-06
itf05g20540	GDSL-like Lipase/Acylhydrolase superfamily protein	Chr05	21881271	21882378	348.815	2.48319	0.436543	5.69059	1.26601e-08	2.68013e-07
itf05g20680	Peroxidase superfamily protein	Chr05	21945981	21952117	399.541	3.47156	0.469104	7.38744	1.49681e-13	1.22098e-11
itf05g20770	RmlC-like cupins superfamily protein	Chr05	21975122	21975902	12.5324	-2.47148	0.592417	-3.97799	6.94992e-05	0.000442545
itf05g20800	RmlC-like cupins superfamily protein	Chr05	21983254	21984232	61.2457	-3.94595	0.419533	-9.25598	2.1228e-20	8.7113e-18
itf05g20810	RmlC-like cupins superfamily protein	Chr05	21986540	21987391	20.9166	-2.51348	0.670333	-3.49981	0.000465597	0.00219889
itf05g20820	RmlC-like cupins superfamily protein	Chr05	21993167	21994118	91.8387	-4.10379	0.508299	-7.82913	4.91266e-15	6.26988e-13
itf05g20830	RmlC-like cupins superfamily protein	Chr05	21999580	22000479	151.986	-3.31201	0.388053	-8.51645	1.64521e-17	3.56783e-15
itf05g20840	RmlC-like cupins superfamily protein	Chr05	22003305	22004233	51.7249	-3.46538	0.378153	-9.03712	1.60847e-19	5.36306e-17
itf05g20860	RmlC-like cupins superfamily protein	Chr05	22012035	22013121	16.3891	-3.50002	0.439852	-7.53817	4.76602e-14	4.55659e-12
itf05g20870	RmlC-like cupins superfamily protein	Chr05	22022909	22023996	36.7116	-2.66864	0.511572	-5.16903	2.35317e-07	3.43937e-06
itf05g20920	AAA-ATPase	Chr05	22059224	22060757	62.014	-2.61193	0.420177	-6.15702	7.41258e-10	2.27374e-08
itf05g21010	Eukaryotic aspartyl protease family protein	Chr05	22113090	22117097	117.622	-3.01033	0.308299	-9.73284	2.18404e-22	1.38708e-19
itf05g21060	Leucine-rich repeat protein kinase family protein	Chr05	22153838	22159643	507.755	2.00987	0.351247	5.71718	1.08309e-08	2.33929e-07
itf05g21110	histone deacetylase	Chr05	22185766	22190683	72.6778	2.35022	0.44415	5.27387	1.33576e-07	2.08485e-06
itf05g21380	hypothetical protein	Chr05	22362481	22365355	5.79835	2.03711	0.635663	3.09058	0.00199764	0.00748913
itf05g21470	cellulose synthase A2	Chr05	22405896	22412090	5675.93	-2.80311	0.408191	-6.86898	6.4662e-12	3.51282e-10
itf05g21490	Integrase-type DNA-binding superfamily protein	Chr05	22421334	22424564	66.9096	-4.26951	0.663354	-6.32644	2.50876e-10	8.74754e-09
itf05g21880	NAD(P)-binding Rossmann-fold superfamily protein	Chr05	22677394	22678763	82.8219	-2.39622	0.540966	-4.41216	1.02343e-05	8.74406e-05
itf05g22050	hypothetical protein	Chr05	22779540	22779891	27.2592	-2.27449	0.490466	-4.60383	4.14793e-06	4.05282e-05
itf05g22160	ENTH/ANTH/VHS superfamily protein	Chr05	22887155	22888599	167.171	-2.45845	0.319157	-7.69984	1.36242e-14	1.54643e-12
itf05g22170	hypothetical protein	Chr05	22896020	22896764	136.581	-2.38528	0.47163	-5.05621	4.27666e-07	5.70379e-06
itf05g22230	hydroxyproline-rich glycoprotein family protein	Chr05	22922624	22923212	103.45	-3.57225	0.398928	-8.87352	7.08691e-19	2.05474e-16
itf05g22240	hydroxyproline-rich glycoprotein family protein	Chr05	22923752	22924334	69.6633	-2.89029	0.447023	-6.40347	1.51883e-10	5.67414e-09
itf05g22250	hydroxyproline-rich glycoprotein family protein	Chr05	22925855	22926218	48.8377	-2.49014	0.454588	-5.44763	5.10461e-08	9.00532e-07
itf05g22260	hydroxyproline-rich glycoprotein family protein	Chr05	22928081	22928791	76.4002	-2.85154	0.436049	-6.48909	8.63569e-11	3.41257e-09
itf05g22270	hydroxyproline-rich glycoprotein family protein	Chr05	22930518	22931121	141.705	-3.12756	0.427834	-7.28849	3.13458e-13	2.40956e-11
itf05g22380	hypothetical protein	Chr05	22993525	22993894	29.7957	-2.6438	0.430037	-6.1102	9.95071e-10	2.93937e-08
itf05g22670	Rhamnogalacturonate lyase family protein	Chr05	23131229	23136407	21.7476	-3.18155	0.509366	-6.00846	1.87295e-09	5.18249e-08
itf05g22770	STELAR K+ outward rectifier	Chr05	23198979	23206943	66.1467	-4.35758	0.720656	-5.22683	1.72446e-07	2.61353e-06
itf05g22830	ethylene response factor	Chr05	23251008	23251969	5.86174	-3.04475	0.730847	-3.95141	7.76908e-05	0.000486918
itf05g23010	NAC domain containing protein	Chr05	23374423	23378768	28.0993	-2.26067	0.438679	-5.12203	3.02265e-07	4.25692e-06
itf05g23130	Concanavalin A-like lectin protein kinase family protein	Chr05	23453251	23456199	103.846	2.40256	0.312135	7.67634	1.637e-14	1.80444e-12
itf05g23210	hydroxy methylglutaryl CoA reductase	Chr05	23499920	23503613	831.995	-4.57055	0.459327	-9.95651	2.36207e-23	1.96452e-20
itf05g23290	Myosin heavy chain-related protein	Chr05	23567260	23570067	49.1117	-3.32773	0.787292	-4.18942	2.7967e-05	0.000206246
itf05g23390	Disease resistance-responsive (dirigent-like protein) family protein	Chr05	23608785	23609684	154.828	-2.05906	0.332849	-6.18285	6.29554e-10	1.97561e-08
itf05g23440	acyl activating enzyme	Chr05	23623914	23625554	152.181	-3.7154	0.59934	-6.24912	4.12773e-10	1.35428e-08
itf05g23930	SAUR-like auxin-responsive protein family	Chr05	23908999	23910063	6.52795	3.0239	0.775268	3.55754	0.00037434	0.0018318
itf05g23970	histone H1-3	Chr05	23926089	23927613	1508.58	2.68164	0.396574	6.76243	1.35698e-11	6.69059e-10
itf05g24160	cytochrome P450, family 722, subfamily A, polypeptide	Chr05	24090259	24092788	62.5583	-3.35492	0.815512	-4.30177	1.6944e-05	0.000134313
itf05g24320	B12D protein	Chr05	24180288	24182437	303.602	-2.09065	0.388526	-5.37949	7.46962e-08	1.26797e-06
itf05g24430	Protein of unknown function (DUF569)	Chr05	24238607	24242090	5182.81	-3.20626	0.451639	-7.09144	1.32726e-12	8.58941e-11
itf05g25360	protein kinase family protein	Chr05	24663009	24666455	839.293	-2.77864	0.519387	-5.372	7.78688e-08	1.3161e-06
itf05g25580	organic cation/carnitine transporter4	Chr05	24762247	24765673	19.3577	-2.05764	0.662592	-3.09659	0.00195763	0.00736444
itf05g25760	early nodulin-like protein	Chr05	24837336	24838379	115.615	-2.55985	0.442256	-5.77719	7.59602e-09	1.7377e-07
itf05g26080	Dihydrolipoamide succinyltransferase	Chr05	24977791	24978193	17.5745	-2.21924	0.515905	-4.27222	1.93537e-05	0.000149852
itf05g26330	Bifunctional inhibitor/lipid-transfer protein/seed storage 2S albumin superfamily protein	Chr05	25093269	25093835	193.134	-2.53617	0.680283	-3.72006	0.000199175	0.0010858
itf05g26340	SHV3-like	Chr05	25098725	25106010	6417.65	-2.31321	0.326114	-7.09411	1.30184e-12	8.48672e-11
itf05g26580	FASCICLIN-like arabinogalactan	Chr05	25209075	25210547	1092.76	-3.19552	0.450656	-7.09155	1.3262e-12	8.58941e-11
itf05g27440	zinc transporter 1 precursor	Chr05	25654785	25656371	574.333	-2.43855	0.599274	-4.07015	4.69827e-05	0.000318722
itf06g01000	NADP-malic enzyme	Chr06	1408917	1414267	211.129	-2.97079	0.554021	-5.3517	8.71314e-08	1.44262e-06
itf06g02860	Phosphorylase superfamily protein	Chr06	4340335	4344621	79.3561	-3.7116	0.56913	-5.92018	3.21586e-09	8.29593e-08
itf06g03530	HCO3- transporter family	Chr06	5198459	5202907	18.5727	-2.86641	0.698188	-3.63826	0.00027449	0.00140884
itf06g04480	nudix hydrolase homolog	Chr06	5927189	5928043	7.80084	-2.84182	0.631391	-4.27222	1.93536e-05	0.000149852
itf06g05320	alpha/beta-Hydrolases superfamily protein	Chr06	7365328	7369790	341.87	-3.32393	0.587235	-5.65311	1.57575e-08	3.23725e-07
itf06g05950	terpene synthase	Chr06	8256819	8257677	4.71453	-3.87199	0.771928	-4.47107	7.7831e-06	6.95033e-05
itf06g05980	terpene synthase	Chr06	8301419	8303988	4.29986	-2.78595	0.742661	-3.32792	0.000874983	0.00375713
itf06g06210	early nodulin-like protein	Chr06	8587518	8588639	46.8765	-2.22573	0.470726	-4.71664	2.39772e-06	2.52693e-05
itf06g06490	alpha carbonic anhydrase	Chr06	8931481	8935054	693.201	-2.96253	0.43764	-6.76673	1.31723e-11	6.51868e-10
itf06g06580	NB-ARC domain-containing disease resistance protein	Chr06	9004000	9010736	65.9217	2.13605	0.340677	6.25044	4.09311e-10	1.34458e-08
itf06g07230	plasma membrane intrinsic protein 2;4	Chr06	9641231	9642752	584.012	-2.26497	0.564513	-4.05012	5.11908e-05	0.000342393
itf06g07250	plasma membrane intrinsic protein 2;4	Chr06	9653984	9655268	614.189	-2.1	0.582417	-3.64123	0.000271337	0.00139669
itf06g07270	plasma membrane intrinsic protein 2;4	Chr06	9670579	9672011	354.105	-2.37841	0.596419	-4.02342	5.73594e-05	0.000375277
itf06g07380	RING/FYVE/PHD-type zinc finger family protein	Chr06	9780733	9784753	8.88037	-2.71487	0.557371	-4.71373	2.43224e-06	2.55704e-05
itf06g07460	D-mannose binding lectin protein with Apple-like carbohydrate-binding domain	Chr06	9872855	9873930	777.287	-3.00239	0.454775	-6.57751	4.78388e-11	2.00637e-09
itf06g07480	D-mannose binding lectin protein with Apple-like carbohydrate-binding domain	Chr06	9884057	9885246	452.895	-2.01343	0.441115	-4.54839	5.40575e-06	5.08977e-05
itf06g08220	basic helix-loop-helix (bHLH) DNA-binding superfamily protein	Chr06	10602417	10604982	5.5536	-2.27379	0.647226	-3.41389	0.000640424	0.00287732
itf06g08510	uridine kinase/uracil phosphoribosyltransferase	Chr06	10865328	10871736	53.454	-2.42989	0.311285	-7.77215	7.71641e-15	9.41735e-13
itf06g08740	WRKY DNA-binding protein	Chr06	11049588	11051107	2.38931	-3.01979	0.849804	-3.61869	0.000296102	0.00150299
itf06g08950	PLC-like phosphodiesterases superfamily protein	Chr06	11185111	11186887	463.254	-2.69938	0.381818	-7.07195	1.52767e-12	9.65619e-11
itf06g10300	zinc transporter 4 precursor	Chr06	12821915	12825657	767.416	-2.07147	0.192009	-10.7873	3.95069e-27	9.33401e-24
itf06g10800	proline-rich family protein	Chr06	13585968	13587954	9.41385	-2.10991	0.463569	-4.48443	7.31094e-06	6.60163e-05
itf06g11390	Kunitz family trypsin and protease inhibitor protein	Chr06	14388031	14388902	78.7375	2.10748	0.405948	5.13081	2.88492e-07	4.10353e-06
itf06g11530	NADH dehydrogenase 2A	Chr06	14490316	14492995	25.3126	-2.10194	0.464914	-4.52246	6.11262e-06	5.64571e-05
itf06g11790	phospholipase D alpha	Chr06	14683352	14689261	68.9595	-2.70009	0.358703	-7.50358	6.20978e-14	5.73148e-12
itf06g11940	cytochrome P450, family 76, subfamily C, polypeptide	Chr06	14902794	14906382	11.787	-2.32647	0.699451	-3.26031	0.00111292	0.00460534
itf06g12370	Bifunctional inhibitor/lipid-transfer protein/seed storage 2S albumin superfamily protein	Chr06	15352345	15353274	32.5713	-2.88971	0.689346	-4.12705	3.67445e-05	0.000259566
itf06g12380	terpene synthase	Chr06	15360083	15365935	66.4874	-2.49967	0.604666	-4.13427	3.56082e-05	0.000252879
itf06g12570	Octicosapeptide/Phox/Bem1p (PB1) domain-containing protein / tetratricopeptide repeat (TPR)-containing protein	Chr06	15630477	15633523	3.95515	-2.65976	0.697477	-3.50117	0.000463223	0.00219117
itf06g12760	PPPDE putative thiol peptidase family protein	Chr06	15844703	15847581	19.6309	-2.5348	0.561958	-4.43132	9.36587e-06	8.09999e-05
itf06g12830	hypothetical protein	Chr06	15929900	15930809	7.96249	-3.70083	0.835901	-4.061	4.88635e-05	0.000329055
itf06g13360	Probable methyltransferase PMT19	Chr06	16524196	16525534	3.01564	-2.88844	0.847696	-3.35126	0.000804449	0.00349762
itf06g13510	germin-like protein	Chr06	16670294	16674246	4.23395	-2.34085	0.671831	-3.32437	0.000886177	0.00379886
itf06g13610	NB-ARC domain-containing disease resistance protein	Chr06	16750993	16756825	15.4867	2.41034	0.393788	5.95739	2.56299e-09	6.81607e-08
itf06g13840	Reticulon family protein	Chr06	16993261	16996915	40.1912	-2.74857	0.41084	-6.64174	3.09992e-11	1.37583e-09
itf06g14000	Peptidase M50B-like domain containing protein	Chr06	17128940	17132489	307.991	-2.42173	0.387338	-6.25139	4.06826e-10	1.33806e-08
itf06g14160	conserved hypothetical protein	Chr06	17328886	17329321	109.718	-2.35966	0.424089	-5.56246	2.66001e-08	5.11189e-07
itf06g14170	conserved hypothetical protein	Chr06	17334142	17334907	279.882	-2.33268	0.381042	-6.12142	9.27464e-10	2.76107e-08
itf06g14520	NAD(P)-binding Rossmann-fold superfamily protein	Chr06	17705225	17714617	3.65402	-3.23878	0.833074	-3.8206	0.000133128	0.000770795
itf06g14680	amino acid permease	Chr06	17860914	17865205	3108.4	-2.88058	0.402905	-7.14933	8.72016e-13	5.87378e-11
itf06g14940	organic cation/carnitine transporter	Chr06	18114791	18116602	47.8718	-2.74717	0.790346	-3.50643	0.000454161	0.00215749
itf06g15230	hypothetical protein	Chr06	18432072	18432495	490.286	-2.20804	0.378148	-5.84164	5.16907e-09	1.25004e-07
itf06g15250	Pentatricopeptide repeat (PPR) superfamily protein	Chr06	18437295	18439479	15.4653	2.01133	0.482365	4.1027	4.08353e-05	0.000283214
itf06g15680	heat shock protein 81-2	Chr06	18821164	18823834	49.1165	-2.29921	0.386375	-5.93274	2.97921e-09	7.74537e-08
itf06g16160	conserved hypothetical protein	Chr06	19211454	19212957	233.517	2.74479	0.454554	6.02463	1.69497e-09	4.75911e-08
itf06g16230	glycosyl hydrolase 9B8	Chr06	19273487	19276342	20.9936	-3.13187	0.49271	-6.22243	4.89501e-10	1.58458e-08
itf06g16330	mitogen-activated protein kinase kinase kinase	Chr06	19341948	19343493	147.49	-4.00785	0.500797	-7.96225	1.68937e-15	2.38425e-13
itf06g16660	early nodulin-like protein	Chr06	19547886	19548878	239.397	-2.54169	0.382585	-6.63847	3.16954e-11	1.39743e-09
itf06g16700	cytochrome P450, family 83, subfamily B, polypeptide	Chr06	19589722	19591609	14.5942	3.6197	0.66931	4.54433	5.51109e-06	5.16343e-05
itf06g17130	S-locus lectin protein kinase family protein	Chr06	19904901	19908526	121.532	-2.2614	0.315436	-7.16252	7.92059e-13	5.43121e-11
itf06g17140	S-locus lectin protein kinase family protein	Chr06	19909028	19911596	6.81628	-2.11999	0.66526	-3.08847	0.0020119	0.00752987
itf06g17220	Protein of unknown function (DUF594)	Chr06	19975697	19979430	14.3629	-2.516	0.439911	-5.62711	1.8325e-08	3.70866e-07
itf06g17250	Wound-responsive family protein	Chr06	19989867	19990921	197.296	2.26566	0.461905	4.90194	9.48971e-07	1.14694e-05
itf06g17260	Wound-responsive family protein	Chr06	19992680	19994126	391.994	2.54126	0.424324	5.9873	2.13347e-09	5.79513e-08
itf06g17370	conserved hypothetical protein	Chr06	20048935	20049633	147.324	-2.11812	0.670385	-3.14477	0.0016622	0.0064127
itf06g17520	delta tonoplast integral protein	Chr06	20164209	20166124	880.838	-2.09825	0.402095	-5.21779	1.81074e-07	2.73498e-06
itf06g17810	Leucine-rich repeat protein kinase family protein	Chr06	20425099	20430263	36.9304	-2.72657	0.556705	-4.87056	1.1128e-06	1.31573e-05
itf06g17990	Late embryogenesis abundant (LEA) hydroxyproline-rich glycoprotein family	Chr06	20606123	20607033	8.35916	-2.1493	0.513878	-4.09009	4.31208e-05	0.000296368
itf06g18030	Glycosyl hydrolases family 32 protein	Chr06	20642398	20645135	52.5768	-3.34675	0.714229	-4.20789	2.57767e-05	0.000192273
itf06g18190	E3 Ubiquitin ligase family protein	Chr06	20727343	20729422	11.4903	2.3297	0.490972	4.57313	4.80499e-06	4.59714e-05
itf06g18460	RING/U-box superfamily protein	Chr06	20892391	20892997	3.86201	-2.62988	0.933653	-3.19602	0.00139336	0.00555083
itf06g18950	sucrose synthase	Chr06	21194479	21199532	2867.7	-2.29551	0.270883	-8.47331	2.38508e-17	5.04918e-15
itf06g19030	Integrase-type DNA-binding superfamily protein	Chr06	21266651	21267826	3651.49	2.21835	0.555807	3.996	6.44221e-05	0.000414871
itf06g19130	inter-alpha-trypsin inhibitor heavy chain-related	Chr06	21312770	21317142	44.285	-2.20209	0.30656	-7.15843	8.16081e-13	5.52491e-11
itf06g19370	Papain family cysteine protease	Chr06	21463530	21465008	31.233	-2.34308	0.399137	-5.81886	5.92501e-09	1.40734e-07
itf06g19470	P-loop containing nucleoside triphosphate hydrolases superfamily protein	Chr06	21552065	21560667	68.0428	-2.19255	0.320469	-6.82911	8.54458e-12	4.49543e-10
itf06g19870	Calcium-dependent lipid-binding (CaLB domain) family protein	Chr06	21840730	21844441	14.3517	-2.41016	0.49658	-4.8094	1.51385e-06	1.71103e-05
itf06g20230	Six-hairpin glycosidases superfamily protein	Chr06	22106918	22110785	89.1222	-2.53462	0.50424	-5.02568	5.0165e-07	6.57221e-06
itf06g20310	zinc transporter 5 precursor	Chr06	22157240	22159236	83.5835	-2.87316	0.546735	-5.21692	1.81921e-07	2.74621e-06
itf06g20680	Plant protein of unknown function (DUF946)	Chr06	22377483	22379659	290.621	-3.23806	0.479653	-6.74588	1.52102e-11	7.31021e-10
itf06g20770	alternative oxidase 1A	Chr06	22448590	22450622	403.93	-3.3168	0.337178	-9.82861	8.47815e-23	5.95121e-20
itf06g21230	Peroxidase superfamily protein	Chr06	22729347	22730947	29.3361	-2.09277	0.542147	-3.83975	0.000123161	0.000722024
itf06g21430	hypothetical protein	Chr06	22878309	22879999	51.8826	2.37372	0.423875	5.56691	2.593e-08	5.00837e-07
itf06g21580	SAUR-like auxin-responsive protein family	Chr06	22990937	22991833	26.6327	-2.04263	0.436916	-4.66158	3.13789e-06	3.18251e-05
itf06g21610	Basic-leucine zipper (bZIP) transcription factor family protein	Chr06	23014732	23018648	754.173	-2.47744	0.528492	-4.68597	2.78639e-06	2.86193e-05
itf06g21700	salt tolerance homolog2	Chr06	23051007	23052418	90.8217	3.5399	0.481459	7.29338	3.02266e-13	2.337e-11
itf06g21960	Glycosyl hydrolase superfamily protein	Chr06	23235625	23238170	45.2212	-2.85028	0.524545	-5.34533	9.02512e-08	1.48694e-06
itf06g22020	conserved hypothetical protein	Chr06	23262445	23263440	4754.05	2.446	0.603304	4.04269	5.28422e-05	0.00035019
itf06g22040	tubby like protein	Chr06	23266501	23269437	1057.69	2.97666	0.47795	6.21443	5.15122e-10	1.65347e-08
itf06g22050	oxidoreductases, acting on NADH or NADPH	Chr06	23269523	23271422	40.5394	-2.40306	0.394904	-6.04767	1.46956e-09	4.17455e-08
itf06g22080	RAD-like	Chr06	23282731	23285008	19.1632	-2.90793	0.76487	-3.69676	0.000218365	0.00117008
itf06g22400	GNS1/SUR4 membrane protein family	Chr06	23514918	23515915	16.1098	-4.37009	0.712844	-5.05031	4.41083e-07	5.84473e-06
itf06g22410	RING/U-box superfamily protein	Chr06	23517089	23518787	806.948	-2.54854	0.292092	-8.72377	2.69081e-18	6.70791e-16
itf06g22420	Nucleotide-diphospho-sugar transferases superfamily protein	Chr06	23522239	23523691	153.174	-2.57857	0.359381	-7.16832	7.59218e-13	5.24647e-11
itf06g22480	allene oxide synthase	Chr06	23566113	23567825	226.326	-3.94714	0.545688	-7.19413	6.28611e-13	4.42416e-11
itf06g22670	hypothetical protein	Chr06	23657804	23658179	22.7626	-2.23397	0.51616	-4.2994	1.71257e-05	0.000135312
itf06g23470	serine carboxypeptidase-like	Chr06	24095296	24103157	22.5126	-3.14736	0.622295	-4.99073	6.0152e-07	7.70651e-06
itf06g23520	basic leucine-zipper	Chr06	24129229	24129735	13.9556	-2.27802	0.632133	-3.58625	0.000335472	0.00166978
itf06g23570	1-aminocyclopropane-1-carboxylate synthase	Chr06	24166174	24169023	11.1092	-4.55524	0.682045	-5.32864	9.8952e-08	1.62128e-06
itf06g23760	branched-chain amino acid transaminase	Chr06	24249700	24252527	19.2622	-2.52812	0.660849	-3.75744	0.000171661	0.000956623
itf06g23780	KNOTTED-like from Arabidopsis thaliana	Chr06	24268995	24273123	142.87	2.13804	0.238177	8.9544	3.41589e-19	1.07195e-16
itf06g23950	beta HLH protein	Chr06	24397730	24399691	11.333	-2.26141	0.739188	-3.05355	0.00226147	0.00830775
itf06g24050	Pentatricopeptide repeat (PPR-like) superfamily protein	Chr06	24453116	24455270	48.7217	2.03585	0.351737	5.74909	8.9727e-09	1.98951e-07
itf06g24110	UDP-Glycosyltransferase superfamily protein	Chr06	24494703	24496110	355.945	-3.04867	0.777265	-3.8224	0.000132159	0.000766873
itf06g24370	glutathione S-transferase TAU	Chr06	24665377	24666604	6.40329	-2.53833	0.708538	-3.46465	0.000530921	0.00245481
itf06g24400	hypothetical protein	Chr06	24674057	24675361	21.8852	-2.80978	0.577221	-4.74659	2.06874e-06	2.23316e-05
itf06g24540	UDP-glucosyl transferase 85A2	Chr06	24733301	24735283	5930.48	-3.0949	0.61653	-4.98649	6.14864e-07	7.84732e-06
itf06g24550	UDP-glucosyl transferase 85A2	Chr06	24740708	24742738	4020.8	-2.9027	0.568132	-5.07923	3.78973e-07	5.19194e-06
itf06g24560	UDP-glucosyl transferase 85A2	Chr06	24747521	24749522	1132.12	-2.59241	0.586305	-4.41184	1.02497e-05	8.75439e-05
itf06g24650	Oxidoreductase family protein	Chr06	24780715	24782206	5.44636	-2.15541	0.647919	-3.21229	0.00131684	0.00529553
itf06g24710	AtL5	Chr06	24813016	24813812	1013.32	-3.28955	0.616191	-5.3653	8.08153e-08	1.35662e-06
itf06g24720	hypothetical protein	Chr06	24816439	24816940	234.11	-2.69321	0.616278	-4.38418	1.16425e-05	9.77192e-05
itf06g24900	Protein kinase superfamily protein	Chr06	24892941	24895631	4441.57	-2.372	0.353053	-6.72062	1.80953e-11	8.57326e-10
itf06g25110	Tetratricopeptide repeat (TPR)-like superfamily protein	Chr06	25001590	25003535	13.9142	-2.33411	0.542986	-4.24172	2.21813e-05	0.000168806
itf06g25120	Haloacid dehalogenase-like hydrolase (HAD) superfamily protein	Chr06	25003536	25006121	23.2262	-2.67794	0.547626	-4.82524	1.39837e-06	1.59812e-05
itf06g25210	Heavy metal transport/detoxification superfamily protein	Chr06	25060044	25062109	673.947	2.12618	0.465482	4.57176	4.83643e-06	4.62059e-05
itf06g25270	ethylene response factor	Chr06	25096349	25098902	306.757	-2.58185	0.771153	-3.30728	0.00094207	0.00399575
itf06g25470	hypothetical protein	Chr06	25223215	25224885	970.897	-2.40797	0.310065	-7.76633	8.0793e-15	9.79578e-13
itf06g26030	conserved hypothetical protein	Chr06	25542274	25543509	16.8296	-2.73231	0.495488	-5.43926	5.35031e-08	9.40767e-07
itf06g26170	Calcium-binding EF-hand family protein	Chr06	25592827	25593575	100.944	-3.42375	0.501283	-6.7872	1.1433e-11	5.80886e-10
itf06g26350	activation-tagged BRI1(brassinosteroid-insensitive 1)-suppressor	Chr06	25668168	25669210	10.9812	-2.0315	0.614999	-3.27874	0.00104272	0.00435403
itf06g26470	HSP20-like chaperones superfamily protein	Chr06	25700941	25701810	8.44837	-2.75722	0.572884	-4.58409	4.55962e-06	4.3955e-05
itf06g26570	catalytics	Chr06	25755583	25758480	271.362	-2.30652	0.623441	-3.68905	0.000225093	0.00119747
itf06g26640	Protein of unknown function, DUF593	Chr06	25780384	25782713	17.5309	-3.04592	0.627063	-4.76785	1.86198e-06	2.03551e-05
itf06g26830	basic helix-loop-helix (bHLH) DNA-binding superfamily protein	Chr06	25884660	25885521	4.29141	-2.90853	0.916207	-3.35064	0.000806258	0.00350434
itf06g26840	basic helix-loop-helix (bHLH) DNA-binding superfamily protein	Chr06	25892211	25893390	16.7032	-4.25844	0.823254	-5.15524	2.53309e-07	3.66606e-06
itf06g26850	Protein of unknown function (DUF1645)	Chr06	25900778	25901960	15.7553	2.02676	0.554594	3.59165	0.000328589	0.00164187
itf06g27140	glutathione S-transferase TAU	Chr06	26074343	26075811	10.1007	-2.71539	0.654134	-4.06895	4.72257e-05	0.000320072
itf07g00070	SKU5 similar	Chr07	39634	49304	6424.26	-2.06667	0.369959	-5.58486	2.33894e-08	4.57397e-07
itf07g00180	Protein kinase superfamily protein	Chr07	124905	130663	138.357	-2.71585	0.51321	-5.26357	1.41286e-07	2.18727e-06
itf07g00270	plastid movement impaired1	Chr07	167911	171019	3.57459	-3.43374	0.821326	-4.18289	2.87822e-05	0.000210916
itf07g00290	xylem cysteine peptidase	Chr07	173368	175037	385.888	-2.21992	0.494493	-4.47832	7.52327e-06	6.76131e-05
itf07g00430	Protein of unknown function (DUF594)	Chr07	256279	263954	21.1148	-2.73934	0.430691	-6.28481	3.28262e-10	1.11542e-08
itf07g00460	Protein of unknown function (DUF594)	Chr07	286288	290007	24.5992	-2.26581	0.443245	-5.07823	3.80976e-07	5.20869e-06
itf07g00500	Rho GTPase activating protein with PAK-box/P21-Rho-binding domain	Chr07	299061	302438	83.3339	-2.4555	0.428583	-5.7213	1.05711e-08	2.29061e-07
itf07g00840	HSP20-like chaperones superfamily protein	Chr07	463606	464302	6.02299	-3.60375	0.607347	-5.14975	2.60839e-07	3.75927e-06
itf07g00910	Glycosyl hydrolase family protein	Chr07	490257	494219	105.389	2.02564	0.466835	4.30297	1.68525e-05	0.000133667
itf07g01010	HSP20-like chaperones superfamily protein	Chr07	543794	545553	98.3425	-2.77464	0.39819	-6.95173	3.60842e-12	2.07438e-10
itf07g01140	SMAD/FHA domain-containing protein	Chr07	602665	608962	8.8718	2.68656	0.628516	4.05423	5.03002e-05	0.000337367
itf07g01170	Cyclin B1;4	Chr07	617413	619746	71.5861	-2.08457	0.356957	-5.83194	5.47869e-09	1.31302e-07
itf07g01190	terpene synthase-like sequence-1,8-cineole	Chr07	629029	633479	40.7901	-2.5679	0.423215	-6.03403	1.59919e-09	4.50442e-08
itf07g01200	terpene synthase	Chr07	636670	640819	37.0448	-5.13111	0.565104	-7.84737	4.24869e-15	5.52827e-13
itf07g01250	cystatin B	Chr07	696534	697574	446.258	3.6289	0.486756	7.4146	1.21992e-13	1.01688e-11
itf07g01260	cystatin B	Chr07	700111	701178	4456.87	2.3524	0.409029	5.74249	9.32922e-09	2.05496e-07
itf07g01660	ubiquitin-conjugating enzyme	Chr07	923522	925227	117.906	-2.27618	0.387879	-5.86202	4.57265e-09	1.12519e-07
itf07g01870	Cyclin-dependent protein kinase inhibitor SMR3	Chr07	1043345	1043642	1.90798	3.25416	0.827349	3.58265	0.00034012	0.0016882
itf07g01960	hypothetical protein	Chr07	1078477	1079511	5.34835	-2.18855	0.598767	-3.5755	0.000349559	0.00172861
itf07g02050	hypothetical protein	Chr07	1152040	1152766	11.5426	-2.30523	0.638676	-3.51828	0.00043435	0.00208117
itf07g02100	HXXXD-type acyl-transferase family protein	Chr07	1216569	1217898	24.281	-2.75077	0.538724	-5.05252	4.36023e-07	5.79208e-06
itf07g02160	HXXXD-type acyl-transferase family protein	Chr07	1269898	1271221	13.1872	-2.77225	0.728296	-3.64916	0.000263096	0.0013611
itf07g02180	HXXXD-type acyl-transferase family protein	Chr07	1286730	1288213	27.0435	-4.67634	0.580554	-7.47558	7.68639e-14	6.90326e-12
itf07g02190	HXXXD-type acyl-transferase family protein	Chr07	1291005	1294147	15.3566	-2.3667	0.676714	-3.41299	0.000642534	0.00288583
itf07g02220	2-oxoglutarate (2OG) and Fe(II)-dependent oxygenase superfamily protein	Chr07	1322183	1325503	336.864	2.03358	0.299613	6.78481	1.16241e-11	5.87237e-10
itf07g02800	2-oxoglutarate (2OG) and Fe(II)-dependent oxygenase superfamily protein	Chr07	1815597	1817790	71.2656	-3.42271	0.690705	-4.98539	6.18378e-07	7.87708e-06
itf07g03090	RING/U-box superfamily protein	Chr07	2030733	2033664	1929.99	-3.09184	0.365338	-8.45975	2.67956e-17	5.58396e-15
itf07g03480	Integrase-type DNA-binding superfamily protein	Chr07	2269505	2270036	7.53976	-2.64836	0.660345	-3.76466	0.000166774	0.000933978
itf07g03510	Integrase-type DNA-binding superfamily protein	Chr07	2281421	2282336	70.8659	-5.49462	0.484296	-10.4626	1.28278e-25	2.63207e-22
itf07g03660	12-oxophytodienoate reductase	Chr07	2398650	2400880	10.8178	-3.75102	0.7943	-4.21645	2.48175e-05	0.00018595
itf07g03990	cytochrome P450, family 71, subfamily B, polypeptide	Chr07	2602101	2604261	5.51753	-2.63982	0.835144	-3.01676	0.00255495	0.0091959
itf07g04130	Pectate lyase family protein	Chr07	2697874	2699471	9.50744	-2.30857	0.680982	-3.30866	0.000937445	0.00398704
itf07g04180	Transducin/WD40 repeat-like superfamily protein	Chr07	2742851	2744246	70.1607	-2.93223	0.618235	-4.7344	2.197e-06	2.35258e-05
itf07g04190	Sieve element occlusion C-terminus domain containing protein	Chr07	2749795	2753135	7.09039	-5.72641	0.73858	-6.0144	1.80549e-09	5.02902e-08
itf07g04200	Sieve element occlusion C-terminus domain containing protein	Chr07	2754636	2758033	212.623	-3.55806	0.588667	-5.962	2.49176e-09	6.64653e-08
itf07g04210	Sieve element occlusion C-terminus domain containing protein	Chr07	2760408	2763935	170.251	-3.84378	0.562701	-6.76602	1.3237e-11	6.53857e-10
itf07g04220	Sieve element occlusion C-terminus domain containing protein	Chr07	2765741	2769094	429.566	-3.48009	0.522578	-6.61999	3.59217e-11	1.57336e-09
itf07g04230	Sieve element occlusion C-terminus domain containing protein	Chr07	2771300	2775653	797.845	-2.69952	0.487435	-5.52194	3.35279e-08	6.29362e-07
itf07g04330	Protein phosphatase 2C family protein	Chr07	2818835	2821409	14.7866	-2.46169	0.529456	-4.59167	4.39716e-06	4.26663e-05
itf07g04660	cysteine-rich RLK (RECEPTOR-like protein kinase)	Chr07	3034648	3038955	256.61	-2.25912	0.343089	-6.58189	4.64502e-11	1.96046e-09
itf07g04710	ATP-citrate lyase A-1	Chr07	3071841	3075666	156.654	-2.10514	0.390335	-5.39385	6.89619e-08	1.17916e-06
itf07g04780	NAC domain containing protein	Chr07	3117607	3118144	3.79075	-2.63633	0.835666	-2.99532	0.00274156	0.00972969
itf07g04900	Plant protein of unknown function (DUF936)	Chr07	3170659	3173318	16.2523	-2.59198	0.527732	-4.82014	1.43457e-06	1.6325e-05
itf07g05080	Protein kinase superfamily protein	Chr07	3301971	3305640	70.5053	-2.69657	0.552191	-4.84739	1.25095e-06	1.45077e-05
itf07g05400	Protein of unknown function, DUF599	Chr07	3569839	3574635	92.19	-2.65618	0.571622	-4.64014	3.48168e-06	3.48639e-05
itf07g05640	Pyridoxal phosphate (PLP)-dependent transferases superfamily protein	Chr07	3732502	3735606	263.027	-3.54502	0.593022	-5.99564	2.02682e-09	5.56781e-08
itf07g05680	glutamate decarboxylase	Chr07	3763440	3766521	257.687	-4.51736	0.690718	-6.49322	8.4023e-11	3.34014e-09
itf07g05760	conserved hypothetical protein	Chr07	3836065	3837686	5.46185	-2.21062	0.685589	-3.0257	0.00248056	0.00897172
itf07g06270	MAC/Perforin domain-containing protein	Chr07	4209741	4210405	27.2449	-2.10753	0.434283	-4.82986	1.36626e-06	1.56545e-05
itf07g06290	MAC/Perforin domain-containing protein	Chr07	4220297	4227498	371.731	-2.22913	0.282404	-7.89166	2.98192e-15	3.95719e-13
itf07g06310	RNA-dependent RNA polymerase	Chr07	4245250	4251534	172.586	-3.17138	0.32452	-9.75574	1.74317e-22	1.13408e-19
itf07g06590	receptor-like kinase	Chr07	4481017	4484881	205.49	-2.02074	0.295346	-6.84057	7.8877e-12	4.18283e-10
itf07g06890	Polyketide cyclase/dehydrase and lipid transport superfamily protein	Chr07	4789635	4790723	77.477	-2.10028	0.413059	-5.07319	3.91211e-07	5.31864e-06
itf07g06940	Polyketide cyclase/dehydrase and lipid transport superfamily protein	Chr07	4821485	4822240	68.2581	-3.68776	0.456076	-7.98572	1.39702e-15	2.03629e-13
itf07g07580	Core-2/I-branching beta-1,6-N-acetylglucosaminyltransferase family protein	Chr07	5332078	5336007	5.97233	-2.22464	0.620804	-3.42227	0.000621009	0.00280265	DM	4
itf07g07660	myb domain protein	Chr07	5473374	5475069	17.9424	2.96824	0.651989	4.39422	1.11173e-05	9.39021e-05	DM	4
itf07g07820	Copper transport protein family	Chr07	5644167	5646959	5.07617	-2.25489	0.685166	-3.04557	0.00232243	0.00848726	DM	4
itf07g07880	NB-ARC domain-containing disease resistance protein	Chr07	5715638	5722125	1617.01	-2.83025	0.463417	-6.11995	9.36018e-10	2.78343e-08	DM	4
itf07g08130	Plant stearoyl-acyl-carrier-protein desaturase family protein	Chr07	5928584	5934447	372.684	-2.40921	0.307429	-7.83422	4.7176e-15	6.04987e-13	DM	4
itf07g08160	conserved hypothetical protein	Chr07	5969308	5970366	21.6051	-2.39519	0.489282	-4.85812	1.18508e-06	1.38462e-05	DM	4
itf07g08180	conserved hypothetical protein	Chr07	5985257	5986291	2.32228	-2.67463	0.815762	-3.1721	0.0015134	0.00593655	DM	4
itf07g08260	Integrin-linked protein kinase family	Chr07	6069525	6075382	2029	-2.02198	0.239988	-8.42512	3.60366e-17	7.33771e-15	DM	4
itf07g08320	Zinc-binding dehydrogenase family protein	Chr07	6099129	6101320	45.94	-3.88352	0.602459	-6.35732	2.05309e-10	7.35089e-09	DM	4
itf07g09170	cytochrome P450, family 82, subfamily C, polypeptide	Chr07	7189959	7191167	12.3255	-2.68795	0.60887	-4.14895	3.3401e-05	0.000239041	DM	4
itf07g09380	with no lysine (K) kinase	Chr07	7438240	7442635	211.943	3.53341	0.460185	7.64142	2.14846e-14	2.29232e-12	DM	4
itf07g09760	Histone superfamily protein	Chr07	7772769	7773450	28.5278	-2.28959	0.468146	-4.85817	1.18474e-06	1.38462e-05	DM	4
itf07g09930	Domain of unknown function (DUF966)	Chr07	7896507	7897551	8.17622	-2.15526	0.58685	-3.6162	0.000298963	0.00151562	DM	4
itf07g10200	Far-red impaired responsive (FAR1) family protein	Chr07	8159929	8162689	36.6214	2.38963	0.350437	6.75838	1.39539e-11	6.81697e-10	DM	4
itf07g11350	LOB domain-containing protein	Chr07	9878804	9880374	10.8697	-2.00229	0.441366	-4.49318	7.01689e-06	6.36977e-05	DM	4
itf07g12150	conserved hypothetical protein	Chr07	10879054	10880252	19.8424	2.18636	0.466017	4.62917	3.6713e-06	3.64181e-05	DM	4
itf07g12220	Protein of unknown function, DUF617	Chr07	10946615	10947453	11.1351	-2.45452	0.492481	-4.87158	1.10711e-06	1.30958e-05	DM	4
itf07g12370	hypothetical protein	Chr07	11071321	11072827	18.896	-2.49256	0.664485	-3.70674	0.000209941	0.00113544	DM	4
itf07g12810	Peroxidase superfamily protein	Chr07	11682836	11685862	147.436	-2.4513	0.43282	-5.66068	1.50778e-08	3.11771e-07	DM	4
itf07g12880	basic leucine-zipper	Chr07	11729920	11730789	252.821	-2.15741	0.604894	-3.56504	0.0003638	0.0017881	DM	4
itf07g14050	conserved hypothetical protein	Chr07	13336916	13337938	11.8833	-2.24773	0.509173	-4.33145	1.48129e-05	0.000119987	DM	4
itf07g14460	Peroxidase superfamily protein	Chr07	13948642	13951683	246.113	-3.27328	0.435434	-7.51755	5.58127e-14	5.22498e-12	DM	4
itf07g14570	NAD(P)-linked oxidoreductase superfamily protein	Chr07	14147689	14151479	48.9776	2.83929	0.446074	6.3078	2.83038e-10	9.76684e-09	DM	4
itf07g14620	prenylated RAB acceptor 1.B3	Chr07	14229747	14230428	17.6127	-2.19494	0.455419	-4.7849	1.71072e-06	1.89343e-05	DM	4
itf07g15060	PHD finger transcription factor, putative	Chr07	14909114	14913622	27.9072	2.04105	0.403821	5.00561	5.5686e-07	7.19656e-06	DM	4
itf07g15190	Protein of unknown function (DUF1313)	Chr07	14978802	14979186	7.36932	3.75813	0.666137	5.1074	3.26616e-07	4.55418e-06	DM	4
itf07g16210	alpha/beta-Hydrolases superfamily protein	Chr07	16388078	16392349	27.433	2.22262	0.330579	6.6489	2.95285e-11	1.31934e-09	DM	4
itf07g16800	PPPDE putative thiol peptidase family protein	Chr07	16977914	16980907	2401.06	-2.06791	0.309843	-6.67408	2.48785e-11	1.13902e-09	DM	4
itf07g17910	Bifunctional inhibitor/lipid-transfer protein/seed storage 2S albumin superfamily protein	Chr07	18014820	18016580	81.5487	-2.53983	0.463407	-5.47129	4.46779e-08	8.04685e-07	DM	4
itf07g18170	hypothetical protein	Chr07	18198152	18200881	11.5521	2.81888	0.56814	4.66492	3.08732e-06	3.1348e-05	DM	4
itf07g18310	gamma histone variant H2AX	Chr07	18301805	18302592	85.5581	-2.21902	0.412485	-5.37432	7.68734e-08	1.30027e-06	DM	4
itf07g18690	cellulose synthase-like D5	Chr07	18665616	18670044	113.111	-2.76654	0.358676	-7.70056	1.3547e-14	1.54424e-12	DM	4
itf07g18900	alpha/beta-Hydrolases superfamily protein	Chr07	18804347	18809447	68.0922	-2.22765	0.439607	-5.05966	4.20015e-07	5.62141e-06	DM	4
itf07g19200	DHHC-type zinc finger family protein	Chr07	19057559	19061862	12.7344	-2.22634	0.520146	-4.22003	2.44273e-05	0.000183693	DM	4
itf07g19310	conserved hypothetical protein	Chr07	19127169	19128375	3.42998	-2.94488	0.754564	-3.70652	0.000210129	0.00113622	DM	4
itf07g19510	ovate family protein	Chr07	19543003	19544355	18.1516	2.27696	0.417303	5.36614	8.04413e-08	1.35204e-06	DM	4
itf07g19620	heat shock protein	Chr07	19636069	19638326	35383.6	-3.31648	0.457264	-7.25416	4.04169e-13	3.00301e-11	DM	4
itf07g20250	myb domain protein	Chr07	20631606	20633090	30.165	-2.44484	0.599888	-4.07329	4.63535e-05	0.000315256	DM	4
itf07g20260	serine carboxypeptidase-like	Chr07	20643761	20646053	8.78794	-2.4844	0.507659	-4.78012	1.75195e-06	1.93265e-05	DM	4
itf07g20280	serine carboxypeptidase-like	Chr07	20661866	20664462	177.385	-2.057	0.375473	-5.47845	4.29065e-08	7.78562e-07	DM	4
itf07g20360	FER-like regulator of iron uptake	Chr07	20727753	20729779	493.52	-2.9731	0.624024	-4.79862	1.59764e-06	1.78457e-05	DM	4
itf07g20430	Late embryogenesis abundant (LEA) hydroxyproline-rich glycoprotein family	Chr07	20781078	20781682	8.70576	-2.35573	0.565156	-4.04843	5.15623e-05	0.000344101	DM	4
itf07g20450	Late embryogenesis abundant (LEA) hydroxyproline-rich glycoprotein family	Chr07	20796262	20797119	21.7181	-2.37323	0.381304	-6.16413	7.08729e-10	2.19057e-08	DM	4
itf07g21010	Cytochrome P450 superfamily protein	Chr07	21517996	21521074	33.2329	-2.1977	0.559929	-3.87768	0.000105459	0.000633704
itf07g21350	C2H2-like zinc finger protein	Chr07	21871483	21873285	23.5647	2.03867	0.377214	5.35165	8.71567e-08	1.44262e-06
itf07g22250	HVA22 homologue C	Chr07	22524119	22525881	42.1161	-2.07092	0.591211	-3.48681	0.000488825	0.00229074
itf07g22770	Protein of unknown function (DUF1336)	Chr07	22938050	22942247	346.081	-2.09912	0.330604	-6.34859	2.17299e-10	7.74216e-09
itf07g22910	conserved hypothetical protein	Chr07	23045826	23046519	188.435	-3.84564	0.526715	-7.2298	4.83718e-13	3.5447e-11
itf07g22920	zinc finger protein	Chr07	23055256	23055919	119.188	-2.22286	0.388862	-5.71297	1.1102e-08	2.38817e-07
itf07g22940	IAA-leucine resistant (ILR)-like gene	Chr07	23079769	23085457	227.341	-3.62583	0.632057	-5.73079	9.99652e-09	2.18384e-07
itf07g23410	Cellulose synthase family protein	Chr07	23380674	23387663	170.723	-2.02238	0.571243	-3.50417	0.000458034	0.00217048
itf07g23530	Cytosol aminopeptidase family protein	Chr07	23473058	23476976	5.37101	2.22307	0.609379	3.45538	0.00054952	0.00253159
itf07g23610	fatty acid desaturase	Chr07	23515961	23519316	583.676	-2.46366	0.64274	-3.81719	0.00013498	0.000780165
itf07g23820	Cyclophilin-like peptidyl-prolyl cis-trans isomerase family protein	Chr07	23762642	23764000	20.9323	3.30923	0.582946	5.41268	6.20869e-08	1.07679e-06
itf07g23920	cyclin-dependent kinase B2;2	Chr07	23816659	23819734	29.7178	-2.16839	0.42623	-5.06871	4.00522e-07	5.42035e-06
itf08g00080	Protein of unknown function, DUF642	Chr08	25314	26808	18.6739	-3.32136	0.512624	-6.34682	2.19807e-10	7.80711e-09
itf08g00230	Protein of unknown function (DUF567)	Chr08	103007	104111	596.785	-2.93145	0.402943	-7.27715	3.40949e-13	2.59842e-11
itf08g00360	heat shock transcription factor B2A	Chr08	169113	170765	569.036	-3.17363	0.427612	-7.41851	1.18441e-13	9.96622e-12
itf08g00380	RHOMBOID-like	Chr08	174492	176394	17.6408	-2.2401	0.512102	-4.33621	1.44963e-05	0.000117925
itf08g00650	protein binding	Chr08	323294	324077	130.953	2.20749	0.663251	3.25881	0.00111881	0.00462465
itf08g00690	Predicted AT-hook DNA-binding family protein	Chr08	413480	414374	91.3887	-2.52372	0.329836	-7.62739	2.39563e-14	2.49613e-12
itf08g00870	Bifunctional inhibitor/lipid-transfer protein/seed storage 2S albumin superfamily protein	Chr08	522272	524252	82.2536	-2.86631	0.417825	-6.84728	7.5268e-12	4.03153e-10
itf08g00940	Haloacid dehalogenase-like hydrolase (HAD) superfamily protein	Chr08	545010	549684	88.0427	-3.15245	0.576802	-5.45033	5.02773e-08	8.89321e-07
itf08g01030	nitrate transporter 1.1	Chr08	635399	639973	183.297	-2.22816	0.60822	-3.69	0.00022425	0.00119418
itf08g01100	Bifunctional inhibitor/lipid-transfer protein/seed storage 2S albumin superfamily protein	Chr08	675036	675417	8.59671	-2.9438	0.708678	-3.71386	0.000204125	0.00110848
itf08g01110	Bifunctional inhibitor/lipid-transfer protein/seed storage 2S albumin superfamily protein	Chr08	676930	677661	92.1195	-3.01337	0.564936	-5.32171	1.02799e-07	1.67607e-06
itf08g01120	Lactate/malate dehydrogenase family protein	Chr08	680895	683215	45.5177	-3.25414	0.835671	-3.87324	0.000107397	0.000642887
itf08g01160	Sec14p-like phosphatidylinositol transfer family protein	Chr08	712199	715596	6.47901	-2.04998	0.613519	-3.24924	0.00115712	0.00475578
itf08g01180	hypothetical protein	Chr08	724308	724950	19.7906	2.48461	0.540826	4.42535	9.6286e-06	8.28494e-05
itf08g01390	hypothetical protein	Chr08	865463	865871	1.08905	-3.32034	0.894331	-3.46299	0.000534206	0.00246871
itf08g02230	homolog of Medicago truncatula MTN3	Chr08	1554536	1557236	20.6221	3.32364	0.600688	5.34346	9.11895e-08	1.50147e-06
itf08g02510	Wall-associated kinase family protein	Chr08	1736635	1739673	587.964	-4.22089	0.52998	-7.9586	1.73993e-15	2.44267e-13
itf08g02540	wall associated kinase-like	Chr08	1751777	1755229	42.3336	-3.12695	0.598893	-4.99045	6.02399e-07	7.71406e-06
itf08g02690	cytochrome P450, family 707, subfamily A, polypeptide	Chr08	1874945	1878313	374.551	-3.78531	0.493538	-7.67023	1.71689e-14	1.87743e-12
itf08g02750	conserved hypothetical protein	Chr08	1915712	1918677	59.4183	2.84872	0.438221	6.44153	1.18274e-10	4.52632e-09
itf08g02760	conserved hypothetical protein	Chr08	1920582	1922824	13.8882	-2.62921	0.457358	-5.64311	1.67002e-08	3.4135e-07
itf08g02950	calcium-dependent protein kinase	Chr08	2047132	2051513	35.9331	-2.46974	0.333086	-7.37917	1.59279e-13	1.28746e-11
itf08g02970	FAD/NAD(P)-binding oxidoreductase family protein	Chr08	2059670	2063214	161.438	-2.71712	0.441454	-6.15157	7.67208e-10	2.34428e-08
itf08g03100	THAUMATIN-LIKE PROTEIN	Chr08	2131553	2134069	28.717	-2.23994	0.681742	-3.27771	0.00104653	0.00436727
itf08g03110	Pathogenesis-related thaumatin superfamily protein	Chr08	2144552	2147527	4801.83	-3.34867	0.449109	-7.45602	8.91738e-14	7.87623e-12
itf08g03120	Chaperone DnaJ-domain superfamily protein	Chr08	2158241	2159152	164.001	-3.52736	0.613428	-5.76096	8.36389e-09	1.87793e-07
itf08g03210	Plant protein of unknown function (DUF827)	Chr08	2194901	2196837	24.2435	-2.61861	0.483473	-5.37007	7.87062e-08	1.32874e-06
itf08g03620	Pentatricopeptide repeat (PPR-like) superfamily protein	Chr08	2459558	2462204	244.747	-2.82034	0.45583	-6.19117	5.97183e-10	1.89075e-08
itf08g03970	thaumatin-like protein	Chr08	2651550	2652647	5.51124	-2.62765	0.744118	-3.36815	0.000756749	0.00332381
itf08g04000	inositol polyphosphate 5-phosphatase	Chr08	2680211	2684196	6.51843	-3.1054	0.716825	-4.07053	4.69055e-05	0.000318361
itf08g04260	alpha-amylase-like	Chr08	2831162	2833575	158.358	-2.87824	0.7501	-3.80887	0.000139606	0.000801608
itf08g04320	cold regulated gene	Chr08	2870864	2872586	22.8752	2.00285	0.569244	3.51971	0.000432023	0.00207197
itf08g04370	Tubulin/FtsZ family protein	Chr08	2901197	2903761	2845.51	-2.04782	0.309565	-6.61352	3.75281e-11	1.63299e-09
itf08g04600	N-terminal nucleophile aminohydrolases (Ntn hydrolases) superfamily protein	Chr08	3092386	3095004	23.0393	-2.16035	0.662249	-3.27248	0.00106609	0.0044398
itf08g04610	myb domain protein r1	Chr08	3110760	3112799	3531.82	-2.34126	0.343693	-6.81257	9.58717e-12	4.95597e-10
itf08g04700	hypothetical protein	Chr08	3147758	3148657	25.0734	-2.08486	0.398043	-5.19703	2.025e-07	3.01422e-06
itf08g05360	1-amino-cyclopropane-1-carboxylate synthase	Chr08	3629115	3631656	43.4415	-4.05552	0.594899	-6.639	3.15821e-11	1.39474e-09
itf08g05420	S-locus lectin protein kinase family protein	Chr08	3668808	3672233	395.551	-3.05201	0.585955	-5.21538	1.83438e-07	2.76251e-06
itf08g05440	S-locus lectin protein kinase family protein	Chr08	3682522	3685682	8.47038	-2.22152	0.625564	-3.47071	0.000519076	0.00240881
itf08g05510	S-locus lectin protein kinase family protein	Chr08	3737342	3738477	4.9341	2.04443	0.528211	3.72031	0.00019898	0.00108517
itf08g05710	Phosphoglycerate mutase family protein	Chr08	3999966	4004468	544.067	-3.20139	0.412091	-7.77512	7.53746e-15	9.26517e-13
itf08g06010	Eukaryotic aspartyl protease family protein	Chr08	4207868	4209435	433.32	-2.1557	0.61571	-3.50472	0.000457093	0.00216838
itf08g06100	conserved hypothetical protein	Chr08	4271017	4272167	254.582	2.61229	0.351342	7.42022	1.16924e-13	9.86972e-12
itf08g06290	Leucine-rich repeat (LRR) family protein	Chr08	4416748	4420005	3087.85	-2.69291	0.420452	-6.40406	1.513e-10	5.66029e-09
itf08g06400	xyloglucan endotransglucosylase/hydrolase	Chr08	4550802	4552910	8.05599	-2.61897	0.633357	-4.04771	5.17203e-05	0.000344811
itf08g06770	phloem protein 2-A9	Chr08	4859911	4861197	418.745	-3.56664	0.472021	-7.56212	3.96539e-14	3.89105e-12
itf08g07140	Pectin lyase-like superfamily protein	Chr08	5104646	5107301	16.7884	-2.30662	0.405877	-5.64201	1.68077e-08	3.43283e-07
itf08g07170	zinc transporter 3 precursor	Chr08	5167780	5169995	292.235	-2.5813	0.542013	-4.78046	1.74892e-06	1.93094e-05
itf08g07220	zinc transporter 1 precursor	Chr08	5184011	5186638	24.9807	-3.11717	0.645347	-4.77813	1.76931e-06	1.94858e-05
itf08g07290	Plant invertase/pectin methylesterase inhibitor superfamily	Chr08	5238035	5242162	21.8567	-3.15555	0.537106	-5.72349	1.04359e-08	2.26315e-07
itf08g07370	nuclear poly(a) polymerase	Chr08	5341152	5343461	6.90486	2.17851	0.54089	3.89303	9.9001e-05	0.000600171
itf08g07790	myb domain protein	Chr08	5721230	5723096	1500.11	-2.36512	0.595708	-3.96569	7.31844e-05	0.000462479
itf08g08230	camphor resistance CrcB family protein	Chr08	6244792	6249300	35.7874	-2.10151	0.362231	-5.75633	8.59616e-09	1.91557e-07
itf08g08390	cation/H+ exchanger	Chr08	6399280	6402160	15.3142	-2.05258	0.624349	-3.22405	0.00126393	0.00511474
itf08g08590	pectin methylesterase inhibitor	Chr08	6586718	6587315	59.4118	-3.03957	0.555526	-5.44026	5.32016e-08	9.36082e-07
itf08g08600	pectin methylesterase inhibitor	Chr08	6593877	6594495	80.7881	-2.70876	0.565404	-4.77883	1.76322e-06	1.94428e-05
itf08g08640	myb domain protein	Chr08	6636049	6638739	18.2562	2.81449	0.532002	5.12598	2.96001e-07	4.18638e-06
itf08g08770	protein binding	Chr08	6793531	6794434	29.7558	2.85776	0.336737	8.3834	5.14207e-17	1.00853e-14
itf08g09050	RHOMBOID-like protein	Chr08	7061159	7066051	12457.2	-2.13382	0.409146	-5.21598	1.82852e-07	2.7556e-06
itf08g09220	wall-associated kinase	Chr08	7184774	7188117	289.342	-2.55265	0.480658	-5.3176	1.05143e-07	1.70907e-06
itf08g09490	Ankyrin repeat family protein	Chr08	7516102	7527829	331.449	2.05874	0.501819	4.08172	4.47032e-05	0.000305434
itf08g09630	sulphotransferase	Chr08	7620339	7620687	9.80628	-2.62115	0.606162	-4.1294	3.63707e-05	0.00025754
itf08g09640	P-loop containing nucleoside triphosphate hydrolases superfamily protein	Chr08	7622823	7623874	24.5238	-2.07453	0.473576	-4.35399	1.33683e-05	0.000109921
itf08g09760	homolog of carrot EP3-3 chitinase	Chr08	7821575	7822980	53.1504	-4.19119	0.571791	-6.27012	3.6078e-10	1.20293e-08
itf08g09780	homolog of carrot EP3-3 chitinase	Chr08	7839926	7841322	20.3706	-4.46567	0.7489	-5.69307	1.24775e-08	2.64778e-07
itf08g09810	Aluminium induced protein with YGL and LRDR motifs	Chr08	7870595	7872977	4.69606	-2.84656	0.861392	-3.33108	0.000865084	0.00371941
itf08g10140	GRAM domain family protein	Chr08	8441798	8445537	3867.54	-2.28778	0.222885	-10.2645	1.01812e-24	1.5975e-21
itf08g10200	jasmonate-zim-domain protein	Chr08	8518836	8523120	94.9229	-2.22642	0.630857	-3.511	0.00044643	0.00212796
itf08g10510	RING/U-box superfamily protein	Chr08	8889136	8890961	37.2601	-2.2229	0.382529	-5.78589	7.21274e-09	1.66286e-07
itf08g11200	hypothetical protein	Chr08	9792282	9794306	101.835	-2.00155	0.444937	-4.49308	7.01997e-06	6.36977e-05
itf08g11320	HCP-like superfamily protein with MYND-type zinc finger	Chr08	9962567	9964157	423.026	-2.37911	0.721319	-3.27925	0.00104084	0.00434888
itf08g11800	xyloglucan:xyloglucosyl transferase	Chr08	10530285	10533061	829.142	-2.11363	0.511811	-4.11771	3.82663e-05	0.00026868
itf08g12020	nodulin MtN21 /EamA-like transporter family protein	Chr08	10874263	10876733	2.81218	-3.11217	0.821067	-3.82596	0.000130261	0.000757651
itf08g12130	DUF4228 domain containing protein	Chr08	11050566	11052437	133.534	2.46646	0.420468	5.84443	5.08311e-09	1.23261e-07
itf08g12200	UDP-glucosyl transferase 74B1	Chr08	11081681	11083613	2.79553	-2.94649	0.823129	-3.40888	0.000652294	0.0029242
itf08g12210	UDP-glucosyl transferase 74B1	Chr08	11104979	11107688	537.007	-2.61377	0.818847	-3.05427	0.00225605	0.00828898
itf08g12770	2-oxoglutarate (2OG) and Fe(II)-dependent oxygenase superfamily protein	Chr08	11741330	11743095	166.643	-2.7463	0.658249	-4.21988	2.44436e-05	0.000183716
itf08g12800	2-oxoglutarate (2OG) and Fe(II)-dependent oxygenase superfamily protein	Chr08	11757409	11759732	80.9221	-2.16526	0.705727	-3.06945	0.0021445	0.00794548
itf08g13220	Plant protein of unknown function (DUF936)	Chr08	12211915	12214630	20.953	-2.81258	0.440564	-6.27738	3.44328e-10	1.15821e-08
itf08g13740	Nucleotide-diphospho-sugar transferase family protein	Chr08	12864599	12868911	24.6711	-2.93666	0.696728	-4.18714	2.82495e-05	0.000207641
itf08g13930	Phosphorylase superfamily protein	Chr08	13138487	13142561	164.427	-3.06563	0.600682	-5.10354	3.33359e-07	4.63384e-06
itf08g14790	Pectin lyase-like superfamily protein	Chr08	14460445	14465890	29.6016	-3.36907	0.563409	-5.90066	3.62056e-09	9.14533e-08
itf08g18670	glycosylphosphatidylinositol-anchored lipid protein transfer	Chr08	18928949	18930399	15.9379	-3.0805	0.785818	-3.75861	0.000170863	0.000952873
itf09g00210	Transmembrane amino acid transporter family protein	Chr09	110741	113132	1163.91	-3.59253	0.481422	-7.4895	6.91348e-14	6.29386e-12
itf09g00230	Protein kinase protein with adenine nucleotide alpha hydrolases-like domain	Chr09	117385	119916	19.549	-2.22178	0.412655	-5.34164	9.21085e-08	1.51567e-06
itf09g00260	O-methyltransferase family protein	Chr09	127418	128730	52.4376	-4.99461	0.750281	-5.97626	2.2832e-09	6.16419e-08
itf09g00460	glycosyl hydrolase family 35 protein	Chr09	227521	230523	14.9115	-3.57842	0.598576	-5.69623	1.22488e-08	2.60545e-07
itf09g00480	myb domain protein	Chr09	245629	247079	214.001	2.24937	0.372796	6.02377	1.70397e-09	4.77935e-08
itf09g00500	Senescence/dehydration-associated protein-related	Chr09	257632	259801	4190.68	-2.5202	0.303921	-8.29305	1.10376e-16	2.01656e-14
itf09g00520	Glycosyl hydrolase family 10 protein	Chr09	269313	272222	147.59	-3.43549	0.572261	-6.01461	1.80324e-09	5.02902e-08
itf09g00630	Pollen Ole e 1 allergen and extensin family protein	Chr09	292403	293934	3.3551	-2.69434	0.609072	-4.1548	3.25571e-05	0.000234092
itf09g00680	proline-rich protein	Chr09	305976	307449	732.27	-2.79991	0.514693	-5.41227	6.22317e-08	1.0786e-06
itf09g00770	SAUR-like auxin-responsive protein family	Chr09	333342	333645	13.8734	-3.82792	0.71323	-5.12458	2.98202e-07	4.21305e-06
itf09g00890	fructose-bisphosphate aldolase	Chr09	387509	390121	329.038	2.33907	0.573275	4.04954	5.13181e-05	0.000342924
itf09g00900	glycosyl hydrolase 9B18	Chr09	391303	395466	56.1414	-2.42923	0.536763	-4.51381	6.36724e-06	5.84848e-05
itf09g01140	conserved hypothetical protein	Chr09	524292	525540	177.831	2.57468	0.438036	5.85686	4.71696e-09	1.15643e-07
itf09g01160	Glucose-1-phosphate adenylyltransferase family protein	Chr09	537321	541698	27715.3	3.25273	0.497256	6.52405	6.84323e-11	2.79964e-09
itf09g01190	Adenine nucleotide alpha hydrolases-like superfamily protein	Chr09	547368	549286	1745.73	-2.01092	0.407464	-4.93586	7.97983e-07	9.89558e-06
itf09g01200	cryptochrome-interacting basic-helix-loop-helix	Chr09	550529	552645	98.1118	2.79931	0.487004	5.71313	1.10919e-08	2.38794e-07
itf09g01340	Protein of unknown function (DUF677)	Chr09	633789	635308	5.92321	-2.90613	0.64421	-4.21088	2.54378e-05	0.00019001
itf09g01430	Transducin/WD40 repeat-like superfamily protein	Chr09	668480	670216	8.9195	-2.62615	0.536811	-4.71046	2.47161e-06	2.59048e-05
itf09g01610	Protein of unknown function (DUF1645)	Chr09	782099	784058	31.7812	-2.64051	0.672514	-3.92232	8.77022e-05	0.000540769
itf09g01640	carboxyesterase	Chr09	792815	794008	148.954	-2.71162	0.423114	-6.40173	1.53625e-10	5.7152e-09
itf09g01650	alpha/beta-Hydrolases superfamily protein	Chr09	795608	796739	323.686	2.39076	0.522222	4.58114	4.62456e-06	4.45166e-05
itf09g02090	UDP-Glycosyltransferase superfamily protein	Chr09	985163	987025	10.4575	-2.54908	0.588669	-4.2528	2.11111e-05	0.000161537
itf09g02160	CYCLIN A3;4	Chr09	1018537	1021320	12.4418	-2.25054	0.582461	-3.8224	0.000132161	0.000766873
itf09g02360	zinc finger of Arabidopsis thaliana	Chr09	1120945	1121982	427.659	2.10259	0.538771	3.90486	9.42783e-05	0.00057507
itf09g02560	Protein kinase family protein with leucine-rich repeat domain	Chr09	1203277	1205285	23.366	-2.88788	0.619601	-4.57992	4.65155e-06	4.47119e-05
itf09g02570	F-box and associated interaction domains-containing protein	Chr09	1219717	1220716	4.33126	-2.59055	0.677642	-3.60775	0.00030887	0.0015592
itf09g02730	xyloglucan endotransglucosylase/hydrolase	Chr09	1294557	1296230	55.6182	-3.52068	0.363264	-9.59335	8.52682e-22	4.54889e-19
itf09g02760	squalene epoxidase	Chr09	1305042	1308187	31.7898	-2.30612	0.645215	-3.51656	0.000437179	0.00209209
itf09g03380	UDP-Glycosyltransferase superfamily protein	Chr09	1595597	1599132	16.2811	-2.53696	0.710693	-3.35857	0.000783457	0.00341972
itf09g03390	UDP-glucosyl transferase 85A3	Chr09	1597886	1600547	24.0336	-3.96724	0.616728	-5.39551	6.83285e-08	1.17058e-06
itf09g03470	hypothetical protein	Chr09	1630325	1631360	5.18407	-2.30921	0.608706	-3.64698	0.000265342	0.00137139
itf09g03870	RING/U-box superfamily protein	Chr09	1867515	1869788	9.06807	-2.41385	0.567726	-4.12196	3.75666e-05	0.000264463
itf09g04950	SKU5 similar	Chr09	2496765	2500759	7.97748	-2.39683	0.745533	-3.16023	0.00157644	0.00614905
itf09g05260	NTF2-like	Chr09	2664178	2664667	25.9035	-2.09711	0.349507	-5.96904	2.38656e-09	6.3979e-08
itf09g05280	thiazole biosynthetic enzyme, chloroplast (ARA6) (THI1) (THI4)	Chr09	2669667	2671204	30.7266	3.1246	0.722403	4.21981	2.4451e-05	0.00018372
itf09g05330	Late embryogenesis abundant (LEA) hydroxyproline-rich glycoprotein family	Chr09	2692886	2693920	15.994	-2.24289	0.459884	-4.80051	1.58265e-06	1.77004e-05
itf09g05460	cysteine-rich RLK (RECEPTOR-like protein kinase)	Chr09	2751359	2753091	46.1018	-2.52621	0.510233	-4.94038	7.79724e-07	9.70525e-06
itf09g05510	cysteine-rich RLK (RECEPTOR-like protein kinase)	Chr09	2793085	2796491	11.9989	-3.35595	0.574079	-5.56648	2.59932e-08	5.01696e-07
itf09g05550	Sulfite exporter TauE/SafE family protein	Chr09	2819143	2821980	167.494	2.04597	0.515986	3.94368	8.02421e-05	0.000500556
itf09g05700	terpene synthase	Chr09	2905475	2908077	3167.79	-3.27487	0.41105	-7.98253	1.43367e-15	2.07835e-13
itf09g05750	S-locus lectin protein kinase family protein	Chr09	2939700	2943203	34.0356	-2.1492	0.394886	-5.42685	5.73582e-08	1.00195e-06
itf09g05830	Peroxidase superfamily protein	Chr09	2975106	2976462	49.593	-2.45235	0.593768	-4.11008	3.95514e-05	0.000275599
itf09g05840	HXXXD-type acyl-transferase family protein	Chr09	2980494	2982280	76.9749	-3.04059	0.94857	-4.36365	1.27912e-05	0.000105829
itf09g05990	sugar transporter	Chr09	3066582	3070085	3516.67	-2.28389	0.448581	-5.08871	3.60504e-07	4.96699e-06
itf09g06060	F-box family protein	Chr09	3107327	3108394	1425.67	-2.52183	0.279791	-9.01199	2.02342e-19	6.50274e-17
itf09g06180	HAL2-like	Chr09	3170808	3172986	32.1977	2.50372	0.63192	3.88521	0.000102241	0.000616728
itf09g06370	ethylene-forming enzyme	Chr09	3317592	3319020	92.5519	-2.29239	0.631683	-3.63486	0.000278127	0.00142394
itf09g06380	ethylene-forming enzyme	Chr09	3323199	3324603	29.7436	-2.5719	0.614612	-4.18508	2.85061e-05	0.000209123
itf09g06390	terpene synthase	Chr09	3328287	3330718	34.4586	-2.09119	0.56661	-3.60137	0.000316549	0.00159104
itf09g06400	ethylene-forming enzyme	Chr09	3331313	3332548	33.6192	-4.23063	0.693322	-5.8647	4.49946e-09	1.11231e-07
itf09g06430	Protein of unknown function (DUF_B2219) domain containing protein	Chr09	3346759	3349125	17.322	-5.22631	0.828593	-5.76863	7.99205e-09	1.80508e-07
itf09g06910	MAC/Perforin domain-containing protein	Chr09	3576272	3579877	249.952	-2.11492	0.379526	-5.56818	2.57409e-08	4.98072e-07
itf09g06940	Protein E6	Chr09	3590647	3591796	463.23	-2.44244	0.293356	-8.32463	8.45898e-17	1.60025e-14
itf09g07110	ethylene responsive element binding factor	Chr09	3721138	3721725	26.6014	-2.40835	0.535522	-4.45283	8.47453e-06	7.46039e-05
itf09g07180	GDSL-like Lipase/Acylhydrolase superfamily protein	Chr09	3763723	3766187	85.1288	-2.12057	0.460009	-4.61349	3.95958e-06	3.8916e-05
itf09g07260	GDSL-like Lipase/Acylhydrolase superfamily protein	Chr09	3842654	3847470	45.9782	-2.71617	0.525388	-5.13847	2.76981e-07	3.95725e-06
itf09g07270	GDSL-like Lipase/Acylhydrolase superfamily protein	Chr09	3855901	3858286	94.7276	-3.23333	0.499043	-6.44119	1.18543e-10	4.52693e-09
itf09g07310	GDSL-like Lipase/Acylhydrolase superfamily protein	Chr09	3878159	3882883	238.869	-2.3723	0.41051	-5.78418	7.28662e-09	1.6764e-07
itf09g08090	Protein JASON	Chr09	4354087	4356799	24.6066	-2.24142	0.43612	-5.11172	3.19244e-07	4.46072e-06
itf09g08180	disease resistance family protein / LRR family protein	Chr09	4406773	4409743	3.41581	-2.52962	0.734944	-3.22398	0.00126421	0.00511474
itf09g08400	FAD-binding Berberine family protein	Chr09	4538670	4540269	81.2791	-2.06287	0.397852	-5.16805	2.36547e-07	3.45545e-06
itf09g08410	FAD-binding Berberine family protein	Chr09	4542320	4542722	79.5738	-2.81393	0.41685	-6.72862	1.7128e-11	8.15844e-10
itf09g08420	FAD-binding Berberine family protein	Chr09	4542747	4543848	57.0269	-3.35619	0.417249	-7.99738	1.27095e-15	1.89509e-13
itf09g08430	FAD-binding Berberine family protein	Chr09	4551289	4552891	40.7105	-5.16518	0.476059	-10.0401	1.01548e-23	1.04181e-20
itf09g08440	FAD-binding Berberine family protein	Chr09	4563562	4565161	36.6523	-3.11979	0.411894	-7.48822	6.98127e-14	6.33396e-12
itf09g08450	FAD-binding Berberine family protein	Chr09	4569690	4571277	210.657	-3.26645	0.437197	-7.43258	1.06497e-13	9.07569e-12
itf09g08460	FAD-binding Berberine family protein	Chr09	4576444	4578034	83.7495	-3.48212	0.361826	-9.56189	1.1563e-21	5.93136e-19
itf09g08470	FAD-binding Berberine family protein	Chr09	4582798	4584385	139.627	-3.0915	0.437275	-7.03196	2.03655e-12	1.2488e-10
itf09g08600	TRAF-like family protein	Chr09	4685244	4689527	16.6883	-2.71972	0.478773	-5.55781	2.73175e-08	5.22717e-07
itf09g08610	TRAF-like family protein	Chr09	4692721	4695138	25.9646	-2.57308	0.421845	-6.03849	1.55561e-09	4.40026e-08
itf09g08620	far-red elongated hypocotyl	Chr09	4694482	4696679	145.623	2.13	0.251293	8.46025	2.66815e-17	5.58396e-15
itf09g08640	laccase	Chr09	4701778	4704450	44.0585	-2.98996	0.557945	-5.31686	1.05572e-07	1.71396e-06
itf09g08750	NAD(P)-binding Rossmann-fold superfamily protein	Chr09	4772552	4773752	6.88522	-3.90941	0.864495	-4.63566	3.55802e-06	3.54791e-05
itf09g08770	NAD(P)-binding Rossmann-fold superfamily protein	Chr09	4779974	4781336	15.3167	-4.64423	0.824659	-4.99628	5.84471e-07	7.5061e-06
itf09g08830	S-locus lectin protein kinase family protein	Chr09	4815664	4818139	15.2988	-3.06127	0.815799	-3.659	0.0002532	0.00131813
itf09g09010	PAR1 protein	Chr09	4922345	4924163	144.192	-3.57572	0.503923	-7.06475	1.60902e-12	1.01463e-10
itf09g09050	O-fucosyltransferase family protein	Chr09	4937812	4941666	172.776	-2.98216	0.547397	-5.42628	5.7541e-08	1.00382e-06
itf09g09120	Laccase/Diphenol oxidase family protein	Chr09	4990754	4993614	144.604	-2.04914	0.419134	-4.88277	1.04606e-06	1.24621e-05
itf09g09340	2-oxoglutarate (2OG) and Fe(II)-dependent oxygenase superfamily protein	Chr09	5174526	5177830	1656.37	-4.84491	0.833725	-5.99288	2.0616e-09	5.64011e-08
itf09g09770	Peroxidase superfamily protein	Chr09	5432472	5434719	206.133	-3.8967	0.803791	-5.06114	4.1675e-07	5.59014e-06
itf09g09910	lipid transfer protein	Chr09	5523309	5525057	656.718	2.98571	0.429518	6.9318	4.15515e-12	2.35317e-10
itf09g09980	Malectin/receptor-like protein kinase family protein	Chr09	5577260	5581231	6058.75	-2.39969	0.270534	-8.87048	7.28319e-19	2.06672e-16
itf09g10050	conserved hypothetical protein	Chr09	5631179	5634631	25.7845	-3.16034	0.517857	-6.00371	1.9286e-09	5.31992e-08
itf09g10150	cyclin-dependent kinase B1;2	Chr09	5679250	5682941	143.24	-2.73908	0.340238	-8.03967	9.00836e-16	1.4052e-13
itf09g10350	PATATIN-like protein	Chr09	5802757	5804688	361.884	-2.26566	0.446775	-5.06161	4.15729e-07	5.58255e-06
itf09g10460	atypical CYS HIS rich thioredoxin	Chr09	5861988	5864416	196.81	-2.24181	0.64637	-3.44539	0.000570243	0.00261262
itf09g10600	UDP-Glycosyltransferase superfamily protein	Chr09	5951387	5953210	54.0659	-2.80954	0.674017	-4.06463	4.81092e-05	0.000324877
itf09g10910	disproportionating enzyme	Chr09	6153912	6161653	93.7792	2.00798	0.411842	4.86527	1.14299e-06	1.34546e-05
itf09g10930	hypothetical protein	Chr09	6167505	6168248	8.79038	2.29826	0.526096	4.19448	2.735e-05	0.00020248
itf09g11090	serine carboxypeptidase-like	Chr09	6341290	6344401	63.6703	-2.3825	0.676368	-3.58739	0.000334	0.00166339
itf09g11130	cytochrome p450 79a2	Chr09	6361127	6362699	308.433	-4.57444	0.63897	-7.12442	1.04517e-12	6.91783e-11
itf09g11140	cytochrome P450, family 79, subfamily C, polypeptide	Chr09	6365767	6366343	161.524	-4.60904	0.604668	-7.44867	9.42846e-14	8.27285e-12
itf09g11150	cytochrome p450 79a2	Chr09	6374083	6375731	547.18	-3.96061	0.659731	-5.9777	2.26315e-09	6.12243e-08
itf09g11170	cytochrome p450 79a2	Chr09	6392909	6393944	39.966	-4.40011	0.598351	-7.02031	2.21378e-12	1.34818e-10
itf09g12000	curculin-like (mannose-binding) lectin family protein / PAN domain-containing protein	Chr09	6992040	6994577	46.8432	-2.47709	0.503054	-4.90455	9.36439e-07	1.13333e-05
itf09g12050	lysophosphatidyl acyltransferase	Chr09	7051449	7057314	3604.46	-3.05178	0.383858	-7.94637	1.92061e-15	2.66825e-13
itf09g12090	ATPase, F0 complex, subunit A protein	Chr09	7098967	7101700	9.61904	-2.1251	0.553636	-3.77134	0.000162376	0.000912793
itf09g12570	hypothetical protein	Chr09	7465327	7465826	87.3612	-2.36795	0.385078	-6.14058	8.22192e-10	2.48653e-08
itf09g12610	glutamate dehydrogenase	Chr09	7490134	7496520	168.949	-3.685	0.59848	-6.14395	8.04923e-10	2.44261e-08
itf09g12790	FASCICLIN-like arabinogalactan protein 16 precursor	Chr09	7612955	7616863	240.719	-2.51399	0.364536	-6.8906	5.5558e-12	3.03058e-10
itf09g13390	P-loop containing nucleoside triphosphate hydrolases superfamily protein	Chr09	8145188	8151395	47.2141	-2.07312	0.390346	-5.30092	1.15222e-07	1.84482e-06
itf09g13510	Glutaredoxin family protein	Chr09	8250307	8251776	7.19787	-2.99932	0.678297	-4.05519	5.00926e-05	0.000336313
itf09g13530	alpha carbonic anhydrase	Chr09	8264875	8267423	13.046	-3.44476	0.571493	-5.83355	5.42594e-09	1.30154e-07
itf09g13650	purple acid phosphatase	Chr09	8323361	8327922	14.2126	-2.34736	0.675829	-3.44391	0.000573368	0.00262386
itf09g14170	Exostosin family protein	Chr09	8806431	8811032	2.7296	-3.33647	0.69589	-4.09494	4.22287e-05	0.000291438
itf09g14180	Exostosin family protein	Chr09	8818196	8825846	8.43096	-2.54047	0.538686	-4.55153	5.32566e-06	5.02855e-05
itf09g14300	UDP-glucosyl transferase 73D1	Chr09	8937122	8938860	149.143	-3.04481	0.795656	-3.79708	0.000146411	0.000835907
itf09g14510	Major facilitator superfamily protein	Chr09	9087996	9089778	28.7562	-2.53582	0.710874	-3.53108	0.000413862	0.00200061
itf09g14830	PHE ammonia lyase	Chr09	9421665	9427405	73.934	-2.06354	0.425171	-4.84784	1.24815e-06	1.44866e-05
itf09g14950	polyubiquitin	Chr09	9606773	9607320	1192.72	-2.6866	0.423023	-6.34005	2.29684e-10	8.11467e-09
itf09g15610	Calcium-dependent ARF-type GTPase activating protein family	Chr09	10094178	10099166	56.6204	-2.28612	0.653332	-3.48153	0.000498553	0.00232612
itf09g15760	uclacyanin	Chr09	10218901	10219707	255.75	-2.96196	0.457153	-6.47079	9.74906e-11	3.80742e-09
itf09g15850	Transducin/WD40 repeat-like superfamily protein	Chr09	10281758	10283952	7.65972	-2.62568	0.607283	-4.13013	3.62558e-05	0.000256794
itf09g15990	Subtilisin-like serine endopeptidase family protein	Chr09	10486603	10488898	34.3769	-2.44447	0.387759	-6.27956	3.39524e-10	1.14494e-08
itf09g16200	NAD(P)-binding Rossmann-fold superfamily protein	Chr09	10695771	10699783	7.62934	-2.08657	0.639508	-3.19738	0.00138681	0.00552858
itf09g16300	polyamine oxidase	Chr09	10899857	10906485	684.176	-2.81802	0.433494	-6.50036	8.01268e-11	3.20435e-09
itf09g16400	conserved hypothetical protein	Chr09	11008251	11019910	797.967	-2.03284	0.161542	-12.5825	2.63491e-36	3.51418e-32
itf09g16510	MATE efflux family protein	Chr09	11127147	11131143	329.347	-2.93402	0.420771	-6.97534	3.05138e-12	1.79674e-10
itf09g17140	GDSL lipase	Chr09	11951880	11955491	7.6227	-3.19712	0.814747	-3.70472	0.000211623	0.00114268
itf09g17200	GDSL lipase	Chr09	12029646	12034671	27.3064	-5.0823	0.593745	-6.74253	1.55651e-11	7.46735e-10
itf09g17220	GDSL lipase	Chr09	12044075	12045902	15.4773	-4.1997	0.684876	-5.01627	5.26846e-07	6.85182e-06
itf09g18410	nitrate transporter 1.5	Chr09	13830071	13835498	300.181	-2.96869	0.586534	-5.06644	4.05318e-07	5.47138e-06
itf09g18850	WRKY family transcription factor	Chr09	14401011	14402468	190.821	-2.15824	0.398868	-5.41098	6.26824e-08	1.08571e-06
itf09g19290	NAD(P)-binding Rossmann-fold superfamily protein	Chr09	15037066	15040279	13.5155	-2.01824	0.54952	-3.64168	0.000270861	0.00139505
itf09g19480	1-amino-cyclopropane-1-carboxylate synthase	Chr09	15330935	15334565	96.9936	-3.52178	0.476051	-7.35153	1.95947e-13	1.56021e-11
itf09g19620	Pectin lyase-like superfamily protein	Chr09	15516660	15519300	430.461	-2.42483	0.450125	-5.39174	6.97779e-08	1.19235e-06
itf09g20570	Putative ripening-related protein	Chr09	16996565	16996985	100.571	-4.38576	0.509837	-8.49579	1.96595e-17	4.229e-15
itf09g20830	NAD(P)-binding Rossmann-fold superfamily protein	Chr09	17374979	17378634	1200.88	-2.0216	0.506069	-3.96587	7.31292e-05	0.000462348
itf09g21780	NAD(P)-binding Rossmann-fold superfamily protein	Chr09	18504064	18508246	16.1678	-2.42023	0.733216	-3.18286	0.00145827	0.00575581
itf09g22550	Aluminium activated malate transporter family protein	Chr09	19284154	19288351	102.664	-3.82951	0.654639	-5.36231	8.21664e-08	1.37497e-06
itf09g22570	conserved hypothetical protein	Chr09	19303890	19305197	145.851	-3.42474	0.643599	-5.28712	1.24257e-07	1.96468e-06
itf09g23180	pathogenesis-related	Chr09	20122587	20122854	21.0327	-3.52874	0.722411	-4.74844	2.04995e-06	2.21647e-05
itf09g23200	pathogenesis-related	Chr09	20146053	20147297	528.88	-4.30012	0.788839	-5.49014	4.01607e-08	7.37071e-07
itf09g23360	HSP20-like chaperones superfamily protein	Chr09	20286917	20288055	30.8086	-3.07631	0.453853	-6.66403	2.66413e-11	1.2065e-09
itf09g23370	HSP20-like chaperones superfamily protein	Chr09	20289084	20290249	30.6704	-2.53227	0.433227	-5.76496	8.16784e-09	1.84011e-07
itf09g24420	pyrophosphorylase	Chr09	20849387	20853878	2824.38	-2.56144	0.339325	-7.54808	4.41736e-14	4.26183e-12
itf09g24610	NAD(P)-binding Rossmann-fold superfamily protein	Chr09	21057868	21062339	21.1945	-2.62421	0.684835	-3.75891	0.000170655	0.000952044
itf09g25050	myb domain protein	Chr09	21603261	21605127	5.73686	-3.33501	0.736993	-4.06763	4.74942e-05	0.000321701
itf09g25230	RmlC-like cupins superfamily protein	Chr09	21888867	21889647	533.822	-3.5649	0.477696	-7.47105	7.95587e-14	7.09749e-12
itf09g25240	RmlC-like cupins superfamily protein	Chr09	21892483	21893452	682.295	-3.7443	0.427952	-8.75344	2.06948e-18	5.33143e-16
itf09g25250	RmlC-like cupins superfamily protein	Chr09	21898330	21899541	68.5629	-4.79762	0.466457	-10.044	9.7625e-24	1.04162e-20
itf09g25260	RmlC-like cupins superfamily protein	Chr09	21902635	21903587	57.3101	-4.35991	0.494883	-8.56421	1.0882e-17	2.41889e-15
itf09g25270	RmlC-like cupins superfamily protein	Chr09	21905139	21906385	43.9295	-3.85508	0.514599	-7.37315	1.66641e-13	1.3429e-11
itf09g25280	RmlC-like cupins superfamily protein	Chr09	21910771	21912185	145.177	-3.93803	0.514016	-7.62896	2.36658e-14	2.48529e-12
itf09g25500	expansin-like B1	Chr09	22149611	22152011	9.91797	-3.53347	0.802949	-4.22406	2.39944e-05	0.000180799
itf09g25510	Haloacid dehalogenase-like hydrolase (HAD) superfamily protein	Chr09	22165917	22168540	16.4069	-3.42878	0.663688	-4.89903	9.63111e-07	1.16139e-05
itf09g25520	Haloacid dehalogenase-like hydrolase (HAD) superfamily protein	Chr09	22169787	22172307	17.8922	-4.48376	0.716893	-5.78083	7.43328e-09	1.70486e-07
itf09g25760	expansin-like B1	Chr09	22367911	22369889	17716.5	2.62341	0.41348	6.34244	2.26158e-10	8.01132e-09
itf09g26000	BAK1-interacting receptor-like kinase	Chr09	22522495	22523368	397.653	-2.80569	0.679468	-4.07107	4.67981e-05	0.000317713
itf09g26020	acyl-CoA oxidase	Chr09	22532058	22537840	2910.19	-2.70397	0.310705	-8.70435	3.19411e-18	7.74543e-16
itf09g26070	Nucleotide-diphospho-sugar transferases superfamily protein	Chr09	22576437	22581930	228.935	-2.7636	0.49039	-5.62269	1.88002e-08	3.79619e-07
itf09g26380	Bifunctional inhibitor/lipid-transfer protein/seed storage 2S albumin superfamily protein	Chr09	22739846	22740254	12.3769	-2.88406	0.638819	-4.38359	1.16738e-05	9.79514e-05
itf09g26430	Cupredoxin superfamily protein	Chr09	22790217	22793635	1667.19	-2.14791	0.438134	-4.90668	9.26301e-07	1.12361e-05
itf09g27040	ADP-glucose pyrophosphorylase small subunit	Chr09	23193218	23195814	26.8517	-2.71843	0.427005	-6.31973	2.62018e-10	9.11221e-09
itf10g00530	hypothetical protein	Chr10	536379	537182	711.685	2.77334	0.480593	5.76166	8.32895e-09	1.87324e-07
itf10g01100	conserved hypothetical protein	Chr10	904538	906502	18.7387	-3.06415	0.609324	-4.78774	1.68667e-06	1.87381e-05
itf10g01180	Plant regulator RWP-RK family protein	Chr10	971770	976115	395.317	-2.28102	0.488166	-4.6736	2.95959e-06	3.02004e-05
itf10g01270	purine permease	Chr10	1051514	1055718	221.767	-2.46137	0.650503	-3.76582	0.000166005	0.000930061
itf10g01770	receptor kinase	Chr10	1389351	1393515	276.678	-2.14117	0.46775	-4.57325	4.80209e-06	4.59602e-05
itf10g01790	S-locus lectin protein kinase family protein	Chr10	1418983	1421716	47.526	-3.74207	0.53085	-6.9583	3.44399e-12	1.99273e-10
itf10g01890	basic helix-loop-helix (bHLH) DNA-binding superfamily protein	Chr10	1549561	1550626	3.11531	-2.63497	0.898717	-3.07257	0.00212221	0.00788082
itf10g02390	GDSL-like Lipase/Acylhydrolase superfamily protein	Chr10	1938042	1943286	9.0938	-3.29628	0.591953	-5.36934	7.9026e-08	1.33219e-06
itf10g02580	Leucine-rich receptor-like protein kinase family protein	Chr10	2126438	2131506	3.56677	-2.11571	0.628885	-3.24641	0.00116872	0.00479164
itf10g02920	trehalose-phosphatase/synthase	Chr10	2455753	2459929	9293.73	-2.29414	0.38497	-5.9602	2.51925e-09	6.71313e-08
itf10g03200	GDSL-like Lipase/Acylhydrolase superfamily protein	Chr10	2696404	2705123	4.87726	-3.49326	0.722708	-4.0858	4.39255e-05	0.000300968
itf10g03220	subtilase family protein	Chr10	2737501	2742420	39.9913	-2.33019	0.547922	-4.21663	2.47985e-05	0.00018586
itf10g03230	subtilase family protein	Chr10	2755141	2760210	15.5637	-2.81571	0.746677	-3.69254	0.000222026	0.00118541
itf10g03510	senescence-related gene	Chr10	3053406	3055549	297.414	-2.2899	0.636999	-3.60569	0.000311326	0.00156862
itf10g03540	AWPM-19-like family protein	Chr10	3078938	3079763	13.3321	-3.28478	0.571398	-5.51884	3.4125e-08	6.3922e-07
itf10g03700	phytochrome E	Chr10	3186210	3192299	90.6015	2.03067	0.382646	5.29313	1.20242e-07	1.90799e-06
itf10g03730	WRKY DNA-binding protein	Chr10	3238659	3240356	49.8904	-3.46498	0.670338	-5.11612	3.11884e-07	4.37622e-06
itf10g03770	O-acetyltransferase family protein	Chr10	3265313	3272208	1443.1	-2.07299	0.30922	-6.70369	2.03228e-11	9.4898e-10
itf10g03920	Leucine-rich receptor-like protein kinase family protein	Chr10	3404720	3408763	841.349	-3.35754	0.777204	-4.3084	1.64436e-05	0.00013097
itf10g04080	UDP-Glycosyltransferase superfamily protein	Chr10	3539768	3541244	161.028	-2.66642	0.479304	-5.56086	2.68447e-08	5.1493e-07
itf10g04480	Glycosyl hydrolase superfamily protein	Chr10	4011968	4015719	47.4545	-2.36349	0.343775	-6.84557	7.61707e-12	4.06355e-10
itf10g04520	hydroxy methylglutaryl CoA reductase	Chr10	4063476	4065087	8.97321	-2.78689	0.667944	-3.90717	9.33829e-05	0.000570129
itf10g04870	Early-responsive to dehydration stress protein (ERD4)	Chr10	4578109	4583192	8562.09	-2.56123	0.355161	-7.20921	5.6276e-13	4.00295e-11
itf10g04970	FAD-binding Berberine family protein	Chr10	4697890	4699489	44.2087	-3.30172	0.577225	-5.69803	1.21199e-08	2.5801e-07
itf10g05260	amino acid transporter	Chr10	5079466	5082309	263.26	-3.41692	0.540903	-6.31083	2.77534e-10	9.60175e-09
itf10g05530	Calcium-dependent ARF-type GTPase activating protein family	Chr10	5442652	5452198	1196.32	-2.91148	0.298081	-9.76699	1.5602e-22	1.04042e-19
itf10g05810	cytochrome P450, family 71, subfamily B, polypeptide	Chr10	5812109	5815352	4.91763	-2.53993	0.928443	-3.13407	0.00172399	0.00661856
itf10g07010	Raffinose synthase family protein	Chr10	7474544	7478291	59.1322	-2.99934	0.56292	-5.30598	1.12071e-07	1.80518e-06
itf10g07570	Peroxidase superfamily protein	Chr10	8307895	8313429	61.8104	-2.38797	0.427416	-5.54173	2.99506e-08	5.69425e-07
itf10g07590	Peroxidase superfamily protein	Chr10	8319340	8323131	31.8382	-2.07585	0.50174	-4.09594	4.20451e-05	0.000290547
itf10g10830	nodulin MtN21 /EamA-like transporter family protein	Chr10	13229991	13232788	14.2453	-2.80173	0.762608	-3.65133	0.000260884	0.00135123
itf10g10860	Cupredoxin superfamily protein	Chr10	13280162	13282093	295.489	-2.2609	0.624483	-3.60206	0.000315708	0.00158771
itf10g11390	nuclear factor Y, subunit B4	Chr10	13849218	13849608	13.5609	-2.20377	0.57565	-3.70417	0.000212086	0.00114443
itf10g11620	heat shock protein 18.2	Chr10	14097459	14097942	336.986	-2.35593	0.530622	-4.42842	9.4926e-06	8.18641e-05
itf10g11690	heat shock protein 18.2	Chr10	14136559	14137042	83.0238	-2.64125	0.582163	-4.51399	6.36179e-06	5.84548e-05
itf10g12610	Subtilisin-like serine endopeptidase family protein	Chr10	15191640	15195161	37.9555	-3.32067	0.409156	-8.01637	1.0892e-15	1.66974e-13
itf10g12680	Subtilisin-like serine endopeptidase family protein	Chr10	15224983	15232620	34.4582	-2.07481	0.371825	-5.56383	2.63923e-08	5.07952e-07
itf10g12700	Subtilisin-like serine endopeptidase family protein	Chr10	15250606	15254151	21.3612	-2.01588	0.436511	-4.59514	4.32451e-06	4.20072e-05
itf10g13110	Peroxidase superfamily protein	Chr10	15679413	15682579	204.911	-2.08602	0.478437	-4.35765	1.31466e-05	0.000108366
itf10g13820	related to AP2 6l	Chr10	16524622	16525973	12.7857	-2.45586	0.590847	-4.1004	4.12436e-05	0.000285526
itf10g14540	Acyl-CoA N-acyltransferases (NAT) superfamily protein	Chr10	17118802	17122947	218.955	2.18992	0.480445	4.55225	5.30741e-06	5.01543e-05
itf10g14600	CBL-interacting protein kinase	Chr10	17170988	17172891	378.296	2.05206	0.413046	4.96368	6.91702e-07	8.71127e-06
itf10g14700	cinnamoyl coa reductase	Chr10	17229125	17230972	3.05084	-2.64625	0.785537	-3.06799	0.00215501	0.00797153
itf10g14740	conserved hypothetical protein	Chr10	17301445	17303399	61.9748	-3.4211	0.504591	-6.71914	1.82798e-11	8.64529e-10
itf10g14760	alpha/beta-Hydrolases superfamily protein	Chr10	17317896	17323826	438.166	-2.31809	0.496153	-4.68214	2.83896e-06	2.91032e-05
itf10g14840	Integrase-type DNA-binding superfamily protein	Chr10	17369996	17370997	334.135	-2.09482	0.453831	-4.61932	3.85006e-06	3.79935e-05
itf10g15020	FAR1-related sequence	Chr10	17504606	17506595	51.3086	2.22709	0.358906	6.17455	6.63502e-10	2.06273e-08
itf10g15150	Glycosyl hydrolase superfamily protein	Chr10	17605662	17607286	48.2552	-2.51899	0.314666	-7.95667	1.76729e-15	2.4681e-13
itf10g15170	HSP20-like chaperones superfamily protein	Chr10	17611493	17612303	327.39	2.82891	0.493894	5.70092	1.19165e-08	2.54289e-07
itf10g15440	1-aminocyclopropane-1-carboxylic acid (acc) synthase	Chr10	17873511	17875346	126.275	-2.46821	0.434976	-5.66874	1.43851e-08	3.00007e-07
itf10g15450	WRKY family transcription factor	Chr10	17903970	17905236	125.298	-2.87033	0.372933	-7.66787	1.74883e-14	1.90401e-12
itf10g15540	Disease resistance-responsive (dirigent-like protein) family protein	Chr10	17997268	17998210	35.6561	-4.01956	0.586891	-6.64034	3.12953e-11	1.38666e-09
itf10g15700	cytokinin response factor	Chr10	18208890	18210077	24.1474	2.916	0.530485	5.35898	8.36949e-08	1.39617e-06
itf10g16190	UDP-D-glucose/UDP-D-galactose 4-epimerase	Chr10	18541038	18545546	189.504	-2.6206	0.442129	-5.91885	3.24191e-09	8.33894e-08
itf10g16210	Calcium-binding EF-hand family protein	Chr10	18557086	18559727	166.464	-2.70735	0.392689	-6.84441	7.67927e-12	4.08042e-10
itf10g16370	Serine/threonine-protein kinase WNK (With No Lysine)-related	Chr10	18747381	18751063	63.8588	2.14678	0.478377	4.469	7.85859e-06	7.0107e-05
itf10g16440	early nodulin-like protein	Chr10	18788482	18789282	8.10776	-2.05495	0.511647	-3.95178	7.75707e-05	0.000486394
itf10g16790	CTP synthase family protein	Chr10	19050857	19057749	2503.27	-2.12608	0.317114	-6.70349	2.035e-11	9.4898e-10
itf10g17430	FAD-binding Berberine family protein	Chr10	19593712	19595485	218.279	-2.35369	0.469558	-5.00938	5.46063e-07	7.07759e-06
itf10g17440	SNF7 family protein	Chr10	19596235	19599759	57.234	-2.2183	0.396671	-5.57776	2.43629e-08	4.73656e-07
itf10g17990	hypothetical protein	Chr10	19998093	19999197	69.5698	-2.01894	0.501485	-4.02461	5.70686e-05	0.00037365
itf10g18180	conserved hypothetical protein	Chr10	20164417	20166415	16.4999	-2.03042	0.444361	-4.53245	5.83038e-06	5.42447e-05
itf10g18350	O-acetyltransferase family protein	Chr10	20234724	20237352	13.8697	-2.19451	0.451394	-4.81928	1.44077e-06	1.63816e-05
itf10g18460	AWPM-19-like family protein	Chr10	20288897	20290450	117.915	-2.11421	0.394303	-5.35718	8.45304e-08	1.40747e-06
itf10g18570	GDSL-like Lipase/Acylhydrolase superfamily protein	Chr10	20368386	20370904	150.322	-4.59465	0.452553	-9.96505	2.16766e-23	1.92734e-20
itf10g18630	NOD26-like intrinsic protein 1;2	Chr10	20439767	20441752	567.711	-5.54017	0.598878	-9.2273	2.77543e-20	1.10495e-17
itf10g18690	conserved hypothetical protein	Chr10	20497569	20500484	100.089	-2.0159	0.477656	-4.21693	2.47645e-05	0.000185657
itf10g19270	DUF4228 domain containing protein	Chr10	21179688	21180321	10.3943	2.55187	0.669378	3.68118	0.000232159	0.00122855
itf10g19340	senescence-associated gene	Chr10	21240303	21242677	11.3349	-2.76654	0.715009	-3.76821	0.000164425	0.000922955
itf10g19350	senescence-associated gene	Chr10	21243147	21246235	37.0673	-2.30975	0.664812	-3.43315	0.000596605	0.00271151
itf10g19430	Cysteine proteinases superfamily protein	Chr10	21303835	21305617	11.5532	-3.20715	0.737915	-4.0376	5.40014e-05	0.000355926
itf10g19510	alpha/beta-Hydrolases superfamily protein	Chr10	21350223	21352566	13.4149	-2.48179	0.457385	-5.3528	8.66047e-08	1.43573e-06
itf10g19620	glutamate receptor 2.8	Chr10	21432968	21436324	4.76327	-2.7306	0.812754	-3.32016	0.000899646	0.00384816
itf10g19740	Histone superfamily protein	Chr10	21485469	21486149	54.8557	-2.19176	0.439902	-4.97139	6.64737e-07	8.4074e-06
itf10g19880	DNAJ heat shock family protein	Chr10	21580932	21582631	993.332	-2.9012	0.453445	-6.39688	1.58589e-10	5.87527e-09
itf10g20010	Protein of unknown function (DUF506)	Chr10	21732517	21734571	268.089	2.22797	0.673527	3.26327	0.00110136	0.0045646
itf10g20100	Aluminium induced protein with YGL and LRDR motifs	Chr10	21793137	21794610	1328.59	-2.23098	0.538583	-4.14934	3.33437e-05	0.000238768
itf10g20490	NAD(P)H dehydrogenase B2	Chr10	22055439	22058915	34.4431	-3.90136	0.684569	-5.47917	4.27314e-08	7.76382e-07
itf10g20580	Peroxidase superfamily protein	Chr10	22101317	22104192	170.776	-4.04004	0.327366	-12.2742	1.24557e-34	8.30609e-31
itf10g20590	Peroxidase superfamily protein	Chr10	22107015	22109052	271.341	-4.55502	0.479395	-9.49016	2.30685e-21	1.1395e-18
itf10g20600	Peroxidase superfamily protein	Chr10	22111602	22113112	325.52	-3.96293	0.485363	-8.16244	3.28325e-16	5.50802e-14
itf10g20610	Peroxidase superfamily protein	Chr10	22116900	22118631	1366.83	-2.56178	0.303697	-8.43399	3.34075e-17	6.8547e-15
itf10g20620	Peroxidase superfamily protein	Chr10	22121127	22122676	138.872	-2.05434	0.26326	-7.80137	6.12392e-15	7.63315e-13
itf10g20640	protein serine/threonine kinases;protein kinases;ATP binding;sugar binding;kinases;carbohydrate binding	Chr10	22138973	22155785	239.474	-2.10858	0.416037	-5.07031	3.97176e-07	5.38327e-06
itf10g20880	Late embryogenesis abundant (LEA) hydroxyproline-rich glycoprotein family	Chr10	22284160	22285063	18.8393	-2.28121	0.482879	-4.67887	2.88462e-06	2.94919e-05
itf10g20910	gibberellin 2-oxidase	Chr10	22295682	22302772	3.97891	3.44357	0.662286	4.70866	2.49356e-06	2.60734e-05
itf10g20990	glucose-6-phosphate/phosphate translocator	Chr10	22348770	22350978	70.44	-3.05342	0.437814	-6.95628	3.49376e-12	2.01715e-10
itf10g21240	Stigma-specific Stig1 family protein	Chr10	22483103	22483571	6.86283	-3.44546	0.824344	-4.01483	5.94888e-05	0.000387877
itf10g22570	beta-D-xylosidase	Chr10	23234510	23240159	47.484	-2.70294	0.616975	-4.36489	1.27185e-05	0.000105391
itf10g22580	beta-D-xylosidase	Chr10	23240560	23245035	277.111	-2.77995	0.627281	-4.42813	9.50551e-06	8.19224e-05
itf10g22610	2-oxoglutarate (2OG) and Fe(II)-dependent oxygenase superfamily protein	Chr10	23260448	23262574	17.9884	-2.30667	0.623224	-3.58782	0.000333455	0.0016616
itf10g22620	Bifunctional inhibitor/lipid-transfer protein/seed storage 2S albumin superfamily protein	Chr10	23264256	23266434	111.982	-2.17095	0.319886	-6.77939	1.20683e-11	6.05094e-10
itf10g22640	Peroxidase superfamily protein	Chr10	23272370	23274000	232.279	-5.65254	0.70571	-6.5592	5.40982e-11	2.23723e-09
itf10g22650	Peroxidase superfamily protein	Chr10	23277199	23279209	2.9884	-3.4278	0.87292	-3.51462	0.000440389	0.0021042
itf10g23100	Class I glutamine amidotransferase-like superfamily protein	Chr10	23452129	23454243	356.177	-2.25995	0.537289	-4.20666	2.59177e-05	0.000193108
itf10g23480	basic helix-loop-helix (bHLH) DNA-binding superfamily protein	Chr10	23611225	23613119	35.7004	-2.60149	0.532457	-4.86295	1.1565e-06	1.35777e-05
itf10g23590	Protein of unknown function (DUF1005)	Chr10	23659860	23661672	59.8802	-3.04931	0.48829	-6.21824	5.02777e-10	1.61774e-08
itf10g23720	Glycosyl hydrolase family protein	Chr10	23715585	23718377	25.3872	-2.43382	0.598647	-4.0462	5.2055e-05	0.000346436
itf10g23740	Transducin/WD40 repeat-like superfamily protein	Chr10	23725478	23728965	54.5902	-2.80437	0.393619	-7.0874	1.36653e-12	8.74498e-11
itf10g23860	hypothetical protein	Chr10	23782845	23783751	222.117	-2.21315	0.511215	-4.30391	1.6781e-05	0.000133179
itf10g23960	Plant basic secretory protein (BSP) family protein	Chr10	23831460	23832297	389.998	-2.43853	0.51611	-4.72675	2.2814e-06	2.42833e-05
itf10g24130	Leucine-rich repeat (LRR) family protein	Chr10	23912993	23914615	352.392	-2.02644	0.38616	-5.24682	1.54744e-07	2.37768e-06
itf10g24210	Class I glutamine amidotransferase-like superfamily protein	Chr10	23953994	23957610	61.7359	2.46922	0.294822	8.32849	8.18828e-17	1.5601e-14
itf10g24400	Cupredoxin superfamily protein	Chr10	24021816	24025465	322.522	-2.40874	0.751647	-3.17301	0.00150867	0.00592112
itf10g24550	Transducin/WD40 repeat-like superfamily protein	Chr10	24084699	24086425	56.416	2.82961	0.659279	4.22848	2.35276e-05	0.00017791
itf10g24760	conserved hypothetical protein	Chr10	24174443	24175126	32.5385	2.89181	0.555727	5.13538	2.81575e-07	4.01858e-06
itf10g25320	SAUR-like auxin-responsive protein family	Chr10	24484080	24484676	9.80229	-2.82747	0.604543	-4.54784	5.41998e-06	5.09956e-05
itf10g25440	proline-rich protein	Chr10	24527166	24529695	11.9962	-2.53523	0.568824	-4.36854	1.25079e-05	0.000104001
itf10g25540	Major facilitator superfamily protein	Chr10	24588318	24590552	844.294	-2.30514	0.458879	-5.01822	5.21516e-07	6.79244e-06
itf10g25810	Concanavalin A-like lectin protein kinase family protein	Chr10	24748161	24751722	7.87112	-3.2314	0.849329	-3.51159	0.000445439	0.002124
itf10g25820	Concanavalin A-like lectin protein kinase family protein	Chr10	24752409	24754590	0.979506	-2.88882	0.906272	-3.0519	0.002274	0.00833998
itf10g25860	Chitinase family protein	Chr10	24789865	24793166	7.42265	-2.15867	0.435432	-4.88901	1.01344e-06	1.21277e-05
itf11g00990	ataurora3	Chr11	452854	454556	10.7555	-2.05278	0.472545	-4.28931	1.7923e-05	0.00014086
itf11g01230	C2H2-type zinc finger family protein	Chr11	572572	574085	6.72608	-4.7842	0.84898	-4.9696	6.70907e-07	8.47337e-06
itf11g01300	carotenoid cleavage dioxygenase	Chr11	599999	603257	18.4147	2.58703	0.707069	3.53111	0.000413827	0.00200061
itf11g01610	Alcohol dehydrogenase transcription factor Myb/SANT-like family protein	Chr11	816439	818321	1744.23	-2.09572	0.31006	-6.75904	1.38912e-11	6.79881e-10
itf11g02260	Lactoylglutathione lyase / glyoxalase I family protein	Chr11	1116269	1117194	25.2552	-2.93733	0.661824	-4.04483	5.23607e-05	0.000347776
itf11g02340	Auxin efflux carrier family protein	Chr11	1167737	1170626	43.2937	-3.20067	0.70835	-4.50417	6.66314e-06	6.08674e-05
itf11g02350	Auxin efflux carrier family protein	Chr11	1176498	1179403	15.6607	-3.3102	0.498059	-6.47524	9.4662e-11	3.7078e-09
itf11g02590	Lung seven transmembrane receptor family protein	Chr11	1349416	1350975	81.5676	-2.47679	0.492652	-5.01955	5.1792e-07	6.7555e-06
itf11g02890	Concanavalin A-like lectin protein kinase family protein	Chr11	1478634	1481751	19.4496	2.47666	0.492362	4.94103	7.7712e-07	9.68188e-06
itf11g02920	FASCICLIN-like arabinogalactan-protein	Chr11	1488472	1489412	82.3606	-2.03688	0.494555	-4.09472	4.22677e-05	0.000291632
itf11g03180	VQ motif-containing protein	Chr11	1622921	1623473	8.54455	-2.08577	0.646662	-3.18698	0.00143766	0.00568987
itf11g03220	glutathione S-transferase TAU	Chr11	1663658	1667560	602.99	-2.48388	0.353375	-7.03219	2.03315e-12	1.2488e-10
itf11g03340	Endomembrane protein 70 protein family	Chr11	1724407	1727734	59.6608	-2.77347	0.464192	-5.94924	2.69385e-09	7.1074e-08
itf11g03360	ADP glucose pyrophosphorylase	Chr11	1732804	1736700	3686.91	3.53371	0.445999	7.91229	2.52692e-15	3.43893e-13
itf11g03470	Pectin lyase-like superfamily protein	Chr11	1804779	1807556	11.7883	-2.35717	0.544814	-4.25231	2.11578e-05	0.000161848
itf11g03530	HVA22-like protein F	Chr11	1842860	1844166	97.0265	-2.83576	0.374113	-7.55293	4.2558e-14	4.12797e-12
itf11g03550	NAC domain containing protein	Chr11	1855632	1857115	99.0885	-2.57799	0.466917	-5.51167	3.55454e-08	6.60264e-07
itf11g03560	NAC domain containing protein	Chr11	1861303	1863530	135.652	-2.02061	0.482534	-4.18769	2.81807e-05	0.00020722
itf11g03980	Basic-leucine zipper (bZIP) transcription factor family protein	Chr11	2058326	2062371	60.9534	-3.26986	0.550398	-5.90022	3.63018e-09	9.16097e-08
itf11g04110	Protein of unknown function (DUF679)	Chr11	2129573	2130761	4.68437	-3.58158	0.734048	-4.41092	1.02933e-05	8.78866e-05
itf11g04270	Zinc finger C-x8-C-x5-C-x3-H type family protein	Chr11	2193546	2195014	85.9843	3.45109	0.687447	4.94633	7.56254e-07	9.45725e-06
itf11g04370	ATP binding;protein kinases;protein serine/threonine kinases	Chr11	2238889	2243443	25.3472	-2.40064	0.460072	-5.16209	2.44211e-07	3.54797e-06
itf11g04530	Glycosyl hydrolase superfamily protein	Chr11	2339067	2343083	595.429	-2.22299	0.523285	-4.24371	2.19857e-05	0.000167413
itf11g04780	Developmental regulator, ULTRAPETALA	Chr11	2511996	2515600	2129.89	-2.42627	0.633705	-3.79736	0.000146243	0.000835131
itf11g04880	conserved hypothetical protein	Chr11	2552040	2553842	19.6907	-2.29041	0.495215	-4.5789	4.67421e-06	4.48812e-05
itf11g05030	RNI-like superfamily protein	Chr11	2629640	2633424	7.43999	-2.21959	0.518253	-4.1843	2.86051e-05	0.000209791
itf11g05140	S-locus lectin protein kinase family protein	Chr11	2696932	2700191	30.1798	-2.43217	0.387924	-6.23848	4.4184e-10	1.44432e-08
itf11g05270	Auxin-responsive GH3 family protein	Chr11	2743225	2746031	26.0513	2.41819	0.685471	3.4304	0.000602681	0.0027354
itf11g05360	Protein of unknown function (DUF604)	Chr11	2783338	2785034	32.329	-2.2257	0.352608	-6.28945	3.18592e-10	1.0895e-08
itf11g05580	mitogen-activated protein kinase kinase kinase	Chr11	2896114	2897690	23.5227	-2.43341	0.442985	-5.46806	4.54997e-08	8.17279e-07
itf11g05590	mitogen-activated protein kinase kinase kinase	Chr11	2903288	2906552	11.8702	-3.49232	0.523019	-6.3927	1.62977e-10	6.02111e-09
itf11g05750	laccase	Chr11	3009920	3012580	17.6578	-4.02765	0.605594	-6.26277	3.78195e-10	1.25628e-08
itf11g05820	FASCICLIN-like arabinoogalactan	Chr11	3049396	3051892	171.485	-2.3059	0.346635	-6.64652	3.00112e-11	1.33866e-09
itf11g06460	nudix hydrolase homolog	Chr11	3404835	3407613	37.3772	-2.47148	0.501243	-4.90729	9.23419e-07	1.12113e-05
itf11g07520	Major facilitator superfamily protein	Chr11	4088466	4090692	14.3238	-3.5855	0.68715	-4.98209	6.29018e-07	7.98972e-06
itf11g07550	Pectin lyase-like superfamily protein	Chr11	4108602	4113739	269.407	-2.64625	0.457998	-5.77257	7.80737e-09	1.77388e-07
itf11g07740	Protein of unknown function (DUF581)	Chr11	4259749	4261031	1013.19	2.73198	0.218728	12.4854	8.97052e-36	7.97599e-32
itf11g07890	pectin methylesterase	Chr11	4370224	4373767	1274.52	-2.87751	0.579506	-4.92886	8.27113e-07	1.01623e-05
itf11g08600	Protein kinase superfamily protein	Chr11	4873303	4875319	447.413	2.22785	0.595722	3.70396	0.000212262	0.0011445
itf11g09070	Mannose-binding lectin superfamily protein	Chr11	5226215	5227415	122.423	2.02094	0.294232	6.85233	7.26542e-12	3.89935e-10
itf11g09320	conserved hypothetical protein	Chr11	5459591	5462331	265.331	2.51535	0.347839	7.22072	5.17131e-13	3.71805e-11
itf11g09630	2-oxoglutarate (2OG) and Fe(II)-dependent oxygenase superfamily protein	Chr11	5689912	5692484	133.486	-3.10733	0.692883	-4.5328	5.82066e-06	5.41732e-05
itf11g09670	conserved hypothetical protein	Chr11	5702486	5706418	38.589	-2.03275	0.47292	-4.29012	1.78577e-05	0.000140388
itf11g09710	HCO3- transporter family	Chr11	5729420	5733499	46.2584	-3.47681	0.509406	-6.66032	2.73238e-11	1.23114e-09
itf11g09880	Glycosyl hydrolase superfamily protein	Chr11	5817409	5818942	31.1762	-3.28761	0.403371	-8.01243	1.12467e-15	1.71426e-13
itf11g09940	fatty acid desaturase	Chr11	5848014	5851117	555.495	-4.29629	0.75192	-5.71916	1.07049e-08	2.31583e-07
itf11g10430	Chaperone DnaJ-domain superfamily protein	Chr11	6197809	6199130	191.553	-2.43588	0.510983	-4.77123	1.83105e-06	2.00664e-05
itf11g10750	Stress up-regulated Nod 19 domain containing protein	Chr11	6460720	6464077	44.9875	-2.30717	0.395916	-5.80983	6.25346e-09	1.4761e-07
itf11g11380	ATP binding microtubule motor family protein	Chr11	7035635	7041105	21.9742	-2.10408	0.549525	-3.81287	0.000137363	0.000791021
itf11g11820	ATP binding microtubule motor family protein	Chr11	7519505	7524214	22.492	-2.07289	0.36704	-5.60622	2.06798e-08	4.13194e-07
itf11g12240	farnesylated protein	Chr11	7973749	7976149	845.751	2.17132	0.363247	5.97375	2.31854e-09	6.24064e-08
itf11g12620	COBRA-like extracellular glycosyl-phosphatidyl inositol-anchored protein family	Chr11	8371175	8377728	57.8579	-2.09525	0.579965	-3.57688	0.000347713	0.00172012
itf11g13110	UDP-glucose 6-dehydrogenase family protein	Chr11	8772682	8775183	82.9868	-2.44257	0.364361	-6.68984	2.2342e-11	1.03106e-09
itf11g13210	hypothetical protein	Chr11	8870184	8873818	108.607	2.7327	0.635215	4.28107	1.85995e-05	0.000145023
itf11g13500	Transmembrane amino acid transporter family protein	Chr11	9279667	9280279	1.76933	-2.82756	0.839794	-3.17453	0.00150078	0.0058983
itf11g14160	HXXXD-type acyl-transferase family protein	Chr11	10132149	10133677	6.05988	-2.26766	0.679342	-3.23977	0.00119625	0.00488788
itf11g14310	terpene synthase	Chr11	10293041	10294007	3.56509	-3.55048	0.838238	-4.22364	2.4039e-05	0.000181084
itf11g14410	YELLOW STRIPE like	Chr11	10402936	10409275	8.77777	-2.35294	0.581396	-3.96578	7.31574e-05	0.000462417
itf11g15530	GRAM domain-containing protein / ABA-responsive protein-related	Chr11	12026219	12026834	2.32511	-2.67435	0.908265	-3.09193	0.00198863	0.00746373
itf11g15950	GRAM domain-containing protein / ABA-responsive protein-related	Chr11	12444724	12445264	22.9113	-2.19265	0.611525	-3.44381	0.000573583	0.00262386
itf11g16970	Kunitz family trypsin and protease inhibitor protein	Chr11	13899365	13899962	17.609	-2.90608	0.756708	-3.80048	0.000144415	0.000825925
itf11g17020	Kunitz family trypsin and protease inhibitor protein	Chr11	13954956	13956902	13.1437	-4.25709	0.869165	-4.82493	1.40052e-06	1.59928e-05
itf11g17040	Kunitz family trypsin and protease inhibitor protein	Chr11	13985895	13987694	10.1391	-3.77809	0.863783	-4.61221	3.98407e-06	3.9099e-05
itf11g17070	Kunitz family trypsin and protease inhibitor protein	Chr11	14002899	14003490	1.88246	-3.34549	0.932099	-3.46532	0.000529595	0.00245037
itf11g17650	expansin-like B1	Chr11	14861206	14865929	45.3933	-3.3138	0.726102	-4.54627	5.46038e-06	5.12852e-05
itf11g18260	Kunitz family trypsin and protease inhibitor protein	Chr11	15481117	15481954	25.1307	-2.29819	0.750153	-3.03353	0.00241713	0.00878399
itf11g18350	Kunitz family trypsin and protease inhibitor protein	Chr11	15567856	15568785	160.306	-3.01606	0.405189	-7.43805	1.02182e-13	8.79229e-12
itf11g18360	Kunitz family trypsin and protease inhibitor protein	Chr11	15576129	15577087	56.0023	-4.14931	0.572127	-7.09083	1.33314e-12	8.58941e-11
itf11g20400	LRR and NB-ARC domains-containing disease resistance protein	Chr11	17738192	17741564	43.5552	2.32544	0.420699	5.49115	3.99316e-08	7.34069e-07
itf11g20680	zinc transporter 5 precursor	Chr11	18015952	18020184	11.2393	-2.441	0.603708	-3.98161	6.84495e-05	0.000437218
itf11g21060	Peroxidase superfamily protein	Chr11	18320821	18322222	13.9553	-2.59906	0.540443	-4.68253	2.8336e-06	2.90594e-05
itf11g21520	3-ketoacyl-CoA synthase	Chr11	18813483	18815696	503.993	-2.19122	0.311102	-7.04372	1.87174e-12	1.1638e-10
itf12g00450	stress enhanced protein	Chr12	308076	309557	396.749	2.75662	0.468545	5.87475	4.23495e-09	1.0556e-07
itf12g00500	Cytochrome P450 superfamily protein	Chr12	332722	334561	104.918	-2.97242	0.435071	-6.81835	9.20893e-12	4.79763e-10
itf12g00510	Cytochrome P450 superfamily protein	Chr12	339727	341564	108.445	-2.24837	0.362735	-6.19168	5.95281e-10	1.88805e-08
itf12g00620	hypothetical protein	Chr12	396539	400014	56.2722	-3.84545	0.675991	-5.08813	3.61612e-07	4.97968e-06
itf12g00670	Polynucleotidyl transferase, ribonuclease H-like superfamily protein	Chr12	421916	424240	18.5493	-3.10063	0.480307	-6.28575	3.26267e-10	1.11006e-08
itf12g00700	Protein of unknown function (DUF581)	Chr12	439154	440128	11.0896	2.23591	0.71115	3.07236	0.0021237	0.00788524
itf12g01020	Endoribonuclease/protein kinase IRE1-like	Chr12	617605	623797	52.178	-3.22521	0.335742	-9.4696	2.80929e-21	1.36245e-18
itf12g01230	Deoxyxylulose-5-phosphate synthase	Chr12	776774	780948	481.944	2.59213	0.343773	7.53206	4.99453e-14	4.758e-12
itf12g01560	nudix hydrolase homolog	Chr12	902349	904736	226.009	-2.80727	0.759382	-3.67398	0.000238798	0.0012557
itf12g01730	glutamate decarboxylase	Chr12	1029176	1032996	75.1519	-2.46081	0.319552	-7.68508	1.52906e-14	1.715e-12
itf12g01790	glutathione S-transferase TAU	Chr12	1069608	1071120	23.7366	-2.65608	0.831485	-3.22383	0.00126486	0.00511662
itf12g01830	PHYTOENE SYNTHASE	Chr12	1096482	1100493	107.863	3.22586	0.520527	6.14764	7.86465e-10	2.39474e-08
itf12g01920	FTSH protease	Chr12	1134971	1138048	114.458	2.36985	0.608926	3.84849	0.000118847	0.000699595
itf12g01930	YELLOW STRIPE like	Chr12	1139753	1145224	82.331	-3.56735	0.912385	-3.88083	0.000104101	0.000626249
itf12g01940	YELLOW STRIPE like	Chr12	1149700	1153259	6.9125	-3.09653	0.808627	-3.80104	0.000144093	0.000824262
itf12g02060	RING/U-box superfamily protein	Chr12	1233918	1234932	46.9876	2.32147	0.633134	3.64056	0.000272042	0.00139816
itf12g02150	white-brown complex homolog protein	Chr12	1269413	1273924	992.914	-3.06936	0.493684	-6.19419	5.85861e-10	1.8626e-08
itf12g02340	CYCLIN B2;4	Chr12	1368116	1372090	34.6972	-2.3376	0.433208	-5.36956	7.89306e-08	1.33169e-06
itf12g02380	basic chitinase	Chr12	1394984	1396622	1029.15	-2.28344	0.500919	-4.543	5.54594e-06	5.19243e-05
itf12g02390	basic chitinase	Chr12	1399760	1401488	725.657	-4.90944	0.772445	-6.3957	1.59818e-10	5.91259e-09
itf12g02540	Eukaryotic aspartyl protease family protein	Chr12	1506843	1510472	811.683	-2.24101	0.376528	-5.95306	2.63168e-09	6.97095e-08
itf12g02600	ascorbate peroxidase	Chr12	1542696	1546474	105.793	-3.32946	0.372487	-8.90783	5.20401e-19	1.55968e-16
itf12g02610	Tetratricopeptide repeat (TPR)-like superfamily protein	Chr12	1546288	1548337	28.836	-2.06657	0.411962	-4.99702	5.82215e-07	7.48807e-06
itf12g02730	Chalcone-flavanone isomerase family protein	Chr12	1648500	1650781	183.665	-2.23624	0.359369	-6.21964	4.98304e-10	1.60917e-08
itf12g02970	Dehydrin domain containing protein	Chr12	1825113	1826340	4993.62	2.44701	0.52876	4.61872	3.86113e-06	3.80887e-05
itf12g03060	Peroxidase superfamily protein	Chr12	1869459	1873776	613.897	-2.67006	0.409455	-6.52212	6.93211e-11	2.83166e-09
itf12g03210	laccase	Chr12	1923574	1926810	54.5082	-2.24034	0.436221	-5.1088	3.24216e-07	4.52309e-06
itf12g03280	homeobox protein	Chr12	1966276	1968093	6.06065	2.0941	0.592822	3.3802	0.000724321	0.00320567
itf12g03380	Sec14p-like phosphatidylinositol transfer family protein	Chr12	2033751	2036397	24.2173	-2.26442	0.571385	-3.94132	8.10328e-05	0.00050478
itf12g03540	Protein of unknown function (DUF1195)	Chr12	2111213	2114850	1180.69	-2.0133	0.221413	-9.09267	9.66322e-20	3.42533e-17
itf12g03830	Zinc finger C-x8-C-x5-C-x3-H type family protein	Chr12	2288929	2291051	8.97792	-2.01396	0.513315	-3.88191	0.000103639	0.000624174
itf12g03840	MATE efflux family protein	Chr12	2296194	2299691	2425.56	-3.67201	0.429818	-8.55076	1.22278e-17	2.67349e-15
itf12g03890	RING/FYVE/PHD zinc finger superfamily protein	Chr12	2338295	2340844	12.6993	-3.56295	0.531646	-6.23002	4.66372e-10	1.51893e-08
itf12g04000	conserved hypothetical protein	Chr12	2381586	2382250	459.939	2.09424	0.498906	4.18913	2.80026e-05	0.000206451
itf12g04360	myb domain protein	Chr12	2607333	2608455	33.7137	-2.4069	0.612087	-3.91602	9.00219e-05	0.000552912
itf12g04370	1-amino-cyclopropane-1-carboxylate synthase	Chr12	2622641	2624690	21.0505	-3.20468	0.832637	-3.73316	0.000189089	0.00103952
itf12g04570	Peroxidase superfamily protein	Chr12	2742834	2745002	99.3234	-2.04153	0.399301	-5.11344	3.16343e-07	4.42482e-06
itf12g04650	ARM-repeat/Tetratricopeptide repeat (TPR)-like protein	Chr12	2794001	2796111	62.0533	2.22479	0.405151	5.4625	4.69474e-08	8.38764e-07
itf12g04860	Protein of unknown function (DUF579)	Chr12	2915086	2916318	58.905	-2.0475	0.349919	-5.84616	5.03056e-09	1.22209e-07
itf12g05030	conserved hypothetical protein	Chr12	3049327	3051102	2336.68	-2.08107	0.379868	-5.47935	4.26892e-08	7.76204e-07
itf12g05040	mitogen-activated protein kinase kinase kinase	Chr12	3055438	3056711	43.9807	-2.26582	0.549685	-4.1153	3.86675e-05	0.000270713
itf12g05060	alpha/beta-Hydrolases superfamily protein	Chr12	3079038	3083245	15.7756	-2.73319	0.535532	-5.02321	5.08149e-07	6.6443e-06
itf12g05190	ARM repeat superfamily protein	Chr12	3151439	3153123	19.5129	-2.20088	0.544265	-4.01689	5.89721e-05	0.000384602
itf12g05400	methyl esterase	Chr12	3317698	3320214	185.155	-2.01392	0.509212	-3.94695	7.91542e-05	0.000494927
itf12g05590	alpha/beta-Hydrolases superfamily protein	Chr12	3451931	3456753	109.799	-2.88536	0.307606	-9.35764	8.15403e-21	3.75001e-18
itf12g05880	COBRA-like extracellular glycosyl-phosphatidyl inositol-anchored protein family	Chr12	3650885	3653061	43.6636	-2.06096	0.402443	-5.11525	3.13334e-07	4.39194e-06
itf12g06000	phloem protein 2-B13	Chr12	3735432	3737448	28.9293	-2.30161	0.598889	-3.82728	0.000129568	0.000754288
itf12g06210	UDP-Glycosyltransferase superfamily protein	Chr12	3835142	3836724	20.0056	-2.52997	0.607927	-4.11502	3.87145e-05	0.000270956
itf12g06270	Saccharopine dehydrogenase	Chr12	3887599	3889241	16.8428	-2.75341	0.916414	-3.19114	0.00141713	0.0056276
itf12g06430	Protein of unknown function (DUF179)	Chr12	3951842	3953080	17.4286	-3.02833	0.616448	-4.80469	1.54994e-06	1.7437e-05
itf12g06460	early nodulin-like protein	Chr12	3966060	3968549	884.918	-2.48492	0.356676	-6.96637	3.25229e-12	1.90663e-10
itf12g06560	Calcium-binding EF-hand family protein	Chr12	4018179	4019159	152.609	-2.6194	0.38113	-6.86697	6.55792e-12	3.5554e-10
itf12g06640	myb domain protein	Chr12	4097294	4098997	14.3699	-3.96692	0.555496	-6.50838	7.59659e-11	3.0609e-09
itf12g07260	cysteine-rich RLK (RECEPTOR-like protein kinase)	Chr12	4503396	4507680	114.506	-2.32363	0.303597	-7.6426	2.12872e-14	2.28039e-12
itf12g07410	zinc finger (C3HC4-type RING finger) family protein	Chr12	4612546	4614478	8.11786	-2.04272	0.479448	-4.19092	2.77828e-05	0.000205115
itf12g07450	conserved hypothetical protein	Chr12	4625387	4625774	16.1949	-2.03322	0.550897	-3.64524	0.00026714	0.00137881
itf12g07810	lysine histidine transporter	Chr12	4909514	4913941	108.745	-2.23306	0.279167	-7.98849	1.36605e-15	2.01316e-13
itf12g08210	hypothetical protein	Chr12	5238884	5239268	4.00557	-2.37545	0.691341	-3.22526	0.00125859	0.00509666
itf12g09020	HSP20-like chaperones superfamily protein	Chr12	5758728	5760704	45.8155	-3.49135	0.407989	-8.41863	3.80911e-17	7.63942e-15
itf12g09220	CVP2 like	Chr12	5936661	5940542	5.962	-3.45662	0.77471	-3.86988	0.000108887	0.000649765
itf12g09370	RING/U-box superfamily protein	Chr12	6149216	6149810	3.20398	2.3975	0.731416	3.03674	0.00239148	0.00871431
itf12g09420	NAD(P)-binding Rossmann-fold superfamily protein	Chr12	6198859	6200027	28.4322	-3.41733	0.691841	-4.73258	2.21679e-06	2.36901e-05
itf12g09440	pol-like	Chr12	6213566	6216526	47.2089	-3.59857	0.517001	-6.89156	5.51845e-12	3.01638e-10
itf12g09560	hypothetical protein	Chr12	6343230	6343885	104.176	-4.35821	0.603367	-7.10716	1.18459e-12	7.76356e-11
itf12g09580	hypothetical protein	Chr12	6351201	6352255	12.3585	-4.00971	0.686308	-4.78165	1.73862e-06	1.92272e-05
itf12g09600	laccase	Chr12	6364566	6367043	10.6039	-2.20395	0.61623	-3.50474	0.000457051	0.00216838
itf12g09610	laccase	Chr12	6370972	6373540	12.9251	-2.56848	0.608789	-4.14132	3.45312e-05	0.000246082
itf12g09630	NAD(P)-binding Rossmann-fold superfamily protein	Chr12	6382327	6383526	76.6175	-2.67263	0.763093	-3.61618	0.000298987	0.00151562
itf12g09700	Concanavalin A-like lectin protein kinase family protein	Chr12	6421422	6423653	84.1608	-2.04155	0.484316	-4.21769	2.46817e-05	0.000185193
itf12g09750	receptor lectin kinase	Chr12	6450636	6452686	181.936	2.46289	0.532591	4.62882	3.67759e-06	3.64669e-05
itf12g09830	receptor lectin kinase	Chr12	6500065	6502363	3.14062	-2.05785	0.656991	-2.99269	0.00276529	0.00980477
itf12g09910	NAD(P)-binding Rossmann-fold superfamily protein	Chr12	6545393	6546600	113.095	-4.00742	0.495373	-7.80512	5.94459e-15	7.47953e-13
itf12g09930	NAD(P)-binding Rossmann-fold superfamily protein	Chr12	6567213	6568428	13.2493	-4.99059	0.916329	-5.29427	1.19493e-07	1.90064e-06
itf12g09960	NAD(P)-binding Rossmann-fold superfamily protein	Chr12	6591651	6593124	29.1962	-4.85237	0.845898	-5.43064	5.61508e-08	9.81498e-07
itf12g09980	hypothetical protein	Chr12	6615706	6621241	33.595	-2.35508	0.582706	-4.01412	5.96686e-05	0.000388954
itf12g10980	2-oxoglutarate (2OG) and Fe(II)-dependent oxygenase superfamily protein	Chr12	7891660	7895396	160.997	-2.0788	0.481332	-4.32158	1.54916e-05	0.000124502
itf12g11260	PYR1-like	Chr12	8167554	8168564	80.2929	-2.59502	0.381079	-6.79647	1.07211e-11	5.45753e-10
itf12g11380	PYRIMIDINE	Chr12	8304885	8309598	1007.68	-2.72556	0.456632	-5.96954	2.37927e-09	6.38477e-08
itf12g11860	WUSCHEL related homeobox	Chr12	8874863	8875520	8.65508	-2.71984	0.661652	-4.04259	5.28642e-05	0.000350248
itf12g12090	COBRA-like extracellular glycosyl-phosphatidyl inositol-anchored protein family	Chr12	9204342	9206358	8.06824	-2.73679	0.75674	-3.95534	7.64244e-05	0.000480222
itf12g12660	metacaspase	Chr12	9716566	9718097	13.0244	-2.09247	0.483086	-4.28111	1.85963e-05	0.000145023
itf12g13060	PATATIN-like protein	Chr12	10308642	10310851	19.8387	-2.39329	0.643025	-3.66249	0.000249776	0.00130306
itf12g14730	Tetratricopeptide repeat (TPR)-like superfamily protein	Chr12	12924103	12924996	4.86043	2.14247	0.643952	3.14997	0.00163284	0.00632342
itf12g14910	Heavy metal transport/detoxification superfamily protein	Chr12	13203281	13206762	502.331	2.46965	0.401369	6.1455	7.97109e-10	2.42165e-08
itf12g15140	ubiquitin-specific protease	Chr12	13595372	13603091	6197.46	-2.04127	0.35355	-5.77448	7.71928e-09	1.75536e-07
itf12g15470	copper ion binding;electron carriers	Chr12	14076053	14077561	1936.82	-2.5768	0.354002	-7.27931	3.35528e-13	2.56443e-11
itf12g15560	EIN3-binding F box protein	Chr12	14294717	14297776	20.6705	-2.55057	0.698081	-3.60099	0.000317011	0.00159306
itf12g16540	homeobox	Chr12	16039518	16040747	317.1	3.04534	0.514807	5.90071	3.61945e-09	9.14533e-08
itf12g16860	transcription factor-related	Chr12	16374490	16377817	48.5078	2.44123	0.396222	6.11741	9.51107e-10	2.82201e-08
itf12g16880	O-Glycosyl hydrolases family 17 protein	Chr12	16478978	16482281	1206.51	-2.14825	0.32251	-6.6598	2.74198e-11	1.23149e-09
itf12g17340	3-ketoacyl-acyl carrier protein synthase I	Chr12	16970683	16972501	10.7867	-2.15701	0.619287	-3.36287	0.000771379	0.00337363
itf12g17600	UDP-D-glucose/UDP-D-galactose 4-epimerase	Chr12	17114561	17118080	827.546	-2.28618	0.404481	-5.65296	1.57707e-08	3.23725e-07
itf12g17680	hypothetical protein	Chr12	17178188	17178883	101.835	2.44145	0.446668	5.45391	4.92739e-08	8.75055e-07
itf12g17810	cationic amino acid transporter	Chr12	17325532	17326116	4.00108	-2.70363	0.691657	-3.65616	0.000256025	0.00133019
itf12g17820	regulatory components of ABA receptor	Chr12	17330229	17332530	1455.59	-2.18122	0.366647	-5.9475	2.72268e-09	7.17636e-08
itf12g18440	Disease resistance-responsive (dirigent-like protein) family protein	Chr12	17944585	17945460	68.2629	-3.1764	0.37429	-8.43545	3.29918e-17	6.82189e-15
itf12g18790	WRKY DNA-binding protein	Chr12	18150474	18152214	1406.31	-2.74025	0.278876	-9.82531	8.76017e-23	5.99151e-20
itf12g18830	1-aminocyclopropane-1-carboxylic acid (acc) synthase	Chr12	18199070	18201216	423.325	-2.46877	0.433785	-5.70003	1.19787e-08	2.55412e-07
itf12g18920	conserved hypothetical protein	Chr12	18290529	18290890	180.829	2.21568	0.524723	4.21512	2.49647e-05	0.000186895
itf12g18970	cellulose synthase	Chr12	18333492	18340310	2729.31	-2.4697	0.36547	-6.75693	1.40949e-11	6.86072e-10
itf12g19680	xyloglucan endotransglucosylase/hydrolase	Chr12	19006124	19007990	128.561	-2.57477	0.632607	-3.99458	6.48084e-05	0.000416956
itf12g19870	MAP kinase kinase	Chr12	19217731	19220444	38.0239	-2.71528	0.469797	-5.7409	9.41765e-09	2.07266e-07
itf12g19970	CCCH-type zinc finger family protein	Chr12	19286277	19287706	1161.84	2.88237	0.43722	6.58231	4.63204e-11	1.95808e-09
itf12g20330	Cytidine/deoxycytidylate deaminase family protein	Chr12	19550885	19552135	93.2352	-2.76848	0.584022	-4.72298	2.32408e-06	2.46491e-05
itf12g20340	atypical CYS HIS rich thioredoxin	Chr12	19555617	19559273	32.2632	2.09987	0.369324	5.64343	1.66694e-08	3.4098e-07
itf12g20510	membrane bound O-acyl transferase (MBOAT) family protein	Chr12	19752630	19757535	40.1082	-2.54378	0.418565	-6.05756	1.38203e-09	3.94271e-08
itf12g20710	Stress responsive alpha-beta barrel domain protein	Chr12	19887283	19888276	251.702	-2.92307	0.407372	-7.16835	7.59095e-13	5.24647e-11
itf12g20750	Mob1/phocein family protein	Chr12	19927035	19929891	30.0202	-4.22976	0.635359	-6.31465	2.7078e-10	9.39243e-09
itf12g20830	Subtilase family protein	Chr12	19986521	19990190	22.48	-2.10769	0.433759	-4.83334	1.34262e-06	1.54168e-05
itf12g20850	cation exchanger	Chr12	20011826	20014462	1563.42	-2.01456	0.333697	-6.03859	1.55467e-09	4.40026e-08	FC_P	2
itf12g20970	UDP-Glycosyltransferase superfamily protein	Chr12	20097890	20099463	4.74731	2.10073	0.671288	2.99925	0.00270648	0.00962825	FC_P	2
itf12g21050	Peroxidase superfamily protein	Chr12	20142782	20146894	14.9194	-2.39417	0.674746	-3.29898	0.000970363	0.00409808	FC_P	2
itf12g21060	Peroxidase superfamily protein	Chr12	20152184	20153798	7.36777	-2.42472	0.791534	-3.44117	0.000579199	0.00264547	FC_P	2
itf12g21720	Rubisco accumulation factor 2, chloroplastic	Chr12	20657010	20658736	80.6426	2.30334	0.339882	6.75225	1.45572e-11	7.04366e-10	FC_P_FC_U_BC	2_3_2
itf12g21770	hypothetical protein	Chr12	20671183	20671486	54.8364	-2.33551	0.394156	-5.9123	3.37354e-09	8.62759e-08	FC_P_FC_U_BC	2_3_2
itf12g21830	hypothetical protein	Chr12	20684171	20684462	4.07919	-2.29051	0.699075	-3.01384	0.0025796	0.00926101	FC_P_FC_U_BC	2_3_2
itf12g21870	hypothetical protein	Chr12	20691110	20691380	30.1727	-3.31925	0.448505	-7.27054	3.58048e-13	2.6979e-11	FC_P_FC_U_BC	2_3_2
itf12g21890	phosphoenolpyruvate carboxylase kinase	Chr12	20694913	20695934	36.5925	-2.05647	0.576461	-3.57404	0.00035152	0.00173541	FC_P_FC_U_BC	2_3_2
itf12g22240	nodulin MtN21 /EamA-like transporter family protein	Chr12	20945158	20948185	14.2481	-2.62299	0.53622	-4.75123	2.02179e-06	2.18957e-05	FC_P_FC_U_BC	2_3_2
itf12g22500	conserved hypothetical protein	Chr12	21059415	21060301	9.78073	-4.76578	0.724974	-5.56067	2.68741e-08	5.1497e-07	FC_P_FC_U_BC	2_3_2
itf12g22510	conserved hypothetical protein	Chr12	21064770	21066098	147.237	-4.23643	0.796089	-5.20674	1.92188e-07	2.88001e-06	FC_P_FC_U_BC	2_3_2
itf12g22520	conserved hypothetical protein	Chr12	21068698	21070621	0.91637	-3.07899	0.912903	-3.13721	0.00170566	0.00655856	FC_P_FC_U_BC	2_3_2
itf12g22800	protein phosphatase 2CA	Chr12	21226701	21228558	2183.57	2.35302	0.33956	6.92632	4.31918e-12	2.44089e-10	FC_P_FC_U_BC	2_3_2
itf12g23040	UDP-glucosyl transferase 85A2	Chr12	21361241	21363998	95.2998	-2.22361	0.439961	-5.05944	4.20481e-07	5.62483e-06	FC_P_FC_U_BC	2_3_2
itf12g23220	WUSCHEL related homeobox	Chr12	21459354	21460156	81.9965	-2.69704	0.735294	-3.6987	0.000216705	0.00116259	FC_P_FC_U_BC	2_3_2
itf12g23230	plasma membrane intrinsic protein 1;4	Chr12	21466165	21468409	1741.56	-3.1042	0.395609	-7.85235	4.08298e-15	5.3387e-13	FC_P_FC_U_BC	2_3_2
itf12g23370	receptor like protein	Chr12	21559155	21562200	12.7136	-3.04002	0.829977	-3.53698	0.00040473	0.00196444	FC_P_FC_U_BC	2_3_2
itf12g23380	Phosphoinositide-specific phospholipase C family protein	Chr12	21564638	21569832	634.288	-2.93389	0.304943	-9.61678	6.79244e-22	3.77462e-19	FC_P_FC_U_BC	2_3_2
itf12g23490	Plant protein of unknown function (DUF828)	Chr12	21684873	21688525	71.8187	-2.44587	0.390008	-6.25817	3.89522e-10	1.2859e-08	FC_P_FC_U_BC	2_3_2
itf12g23700	laccase	Chr12	21821520	21824405	314.555	-2.06318	0.443037	-4.66212	3.12969e-06	3.1754e-05	FC_P_FC_U_BC	2_3_2
itf12g23740	cation/hydrogen exchanger	Chr12	21846730	21850612	3.64416	-4.19595	0.884327	-4.2256	2.383e-05	0.000179763	FC_P_FC_U_BC	2_3_2
itf12g23820	Nuclear transport factor 2 (NTF2) family protein	Chr12	21871547	21875851	261.814	-3.60104	0.495624	-7.25767	3.93821e-13	2.93429e-11	FC_P_FC_U_BC	2_3_2
itf12g23840	hypothetical protein	Chr12	21883299	21886490	44.0256	2.34203	0.369987	6.28443	3.29062e-10	1.11661e-08	FC_P_FC_U_BC	2_3_2
itf12g23860	Peroxidase superfamily protein	Chr12	21897963	21899724	232.291	-2.26559	0.410204	-5.51367	3.51419e-08	6.54591e-07	FC_P_FC_U_BC	2_3_2
itf12g23910	AZA-guanine resistant1	Chr12	21931537	21933785	446.599	-2.50147	0.597377	-4.16937	3.05447e-05	0.000221701	FC_P_FC_U_BC	2_3_2
itf12g23970	RING/U-box superfamily protein	Chr12	21960824	21961916	56.173	2.10735	0.467551	4.47921	7.49209e-06	6.7401e-05	FC_P_FC_U_BC	2_3_2
itf12g24220	glutamate dehydrogenase	Chr12	22094744	22098463	95.3514	-3.33058	0.490173	-6.77857	1.2137e-11	6.07399e-10	FC_P_FC_U_BC	2_3_2
itf12g24350	F-box family protein	Chr12	22152060	22153564	22.5671	-2.19539	0.33686	-6.47164	9.69418e-11	3.79153e-09	FC_P_FC_U_BC_DM_Starch	2_3_2_5_2
itf12g24600	Plant invertase/pectin methylesterase inhibitor superfamily	Chr12	22304546	22307593	70.4908	-3.68875	0.615889	-5.9353	2.93304e-09	7.64022e-08	FC_P_FC_U_BC_DM_Starch	2_3_2_5_2
itf12g24640	Plant invertase/pectin methylesterase inhibitor superfamily protein	Chr12	22327793	22328705	167.028	2.31765	0.38904	5.94701	2.73081e-09	7.1836e-08	FC_P_FC_U_BC_DM_Starch	2_3_2_5_2
itf12g24830	subtilase 1.3	Chr12	22433976	22436585	83.2694	-3.57969	0.432514	-8.22455	1.95918e-16	3.50732e-14	FC_P_FC_U_BC_DM	2_3_2_5
itf12g25050	MATE efflux family protein	Chr12	22614476	22616235	499.634	-3.55958	0.804405	-4.40867	1.04008e-05	8.86928e-05	FC_P_FC_U_BC_DM	2_3_2_5
itf12g25420	cytochrome P450, family 715, subfamily A, polypeptide	Chr12	22855588	22859052	124.326	-4.90473	0.515488	-9.3282	1.07688e-20	4.78747e-18	FC_P_FC_U_BC	2_3_2
itf12g25560	HXXXD-type acyl-transferase family protein	Chr12	22937031	22939400	141.252	-2.91536	0.394939	-7.36345	1.79224e-13	1.43994e-11	FC_P_FC_U_BC	2_3_2
itf12g25740	SLAC1 homologue	Chr12	23058963	23062232	1871.02	-3.38908	0.354192	-9.57305	1.03801e-21	5.42898e-19	FC_P_FC_U_BC	2_3_2
itf12g25850	cytokinin response factor	Chr12	23132428	23134116	618.756	-2.00996	0.474039	-4.24029	2.23234e-05	0.000169693	FC_P_FC_U_BC	2_3_2
itf12g25990	Haloacid dehalogenase-like hydrolase (HAD) superfamily protein	Chr12	23206311	23208406	14.7059	-2.47194	0.804198	-3.50774	0.000451936	0.00214998	FC_P_FC_U_BC	2_3_2
itf12g26070	CCT motif family protein	Chr12	23237413	23240602	227.164	2.67396	0.310508	8.5867	8.95022e-18	2.01349e-15	FC_P_FC_U_BC	2_3_2
itf12g26610	pseudo-response regulator	Chr12	23500912	23503505	29.2819	3.04574	0.462016	6.42803	1.29268e-10	4.89941e-09	FC_P_FC_U_BC	2_3_2
itf12g26760	Pathogenesis-related thaumatin superfamily protein	Chr12	23568166	23569713	10.8632	-3.47403	0.593747	-5.5164	3.46012e-08	6.46779e-07	FC_P_FC_U_BC	2_3_2
itf12g26850	rubredoxin family protein	Chr12	23609836	23612578	15.8478	2.04967	0.543679	3.71236	0.000205333	0.0011139	FC_P_FC_U_BC	2_3_2
itf12g26980	myb domain protein	Chr12	23658068	23659640	31.2251	-2.48131	0.45168	-5.45206	4.9791e-08	8.81889e-07	FC_P_FC_U_BC	2_3_2
itf12g27000	NAD(P)-binding Rossmann-fold superfamily protein	Chr12	23667283	23670196	161.557	-3.20121	0.358902	-8.89678	5.74901e-19	1.68515e-16	FC_P_FC_U_BC	2_3_2
itf12g27150	Peroxidase superfamily protein	Chr12	23749250	23750974	1959.3	-2.45737	0.307477	-7.9922	1.32549e-15	1.96423e-13	FC_P_FC_U_BC	2_3_2
itf12g27280	SNF1-related protein kinase 2.5	Chr12	23806834	23810487	94.7172	-2.74505	0.705123	-3.85642	0.00011506	0.000681268	FC_P_FC_U_BC	2_3_2
itf12g27440	S-adenosyl-L-methionine-dependent methyltransferases superfamily protein	Chr12	23894899	23900084	12.8937	-3.4452	0.763871	-4.3216	1.54903e-05	0.000124502	FC_P_BC	2_2
itf12g27480	diacylglycerol kinase	Chr12	23912574	23918093	1138.6	-2.01478	0.332021	-6.06687	1.30429e-09	3.73691e-08	FC_P_BC	2_2
itf12g27580	HXXXD-type acyl-transferase family protein	Chr12	23955783	23957181	111.284	2.53394	0.390608	6.46497	1.0132e-10	3.93968e-09	FC_P	2
itf12g27780	cellulose synthase A2	Chr12	24043042	24048621	719.173	-2.48861	0.382431	-6.51148	7.44119e-11	3.01056e-09	FC_P	2
itf13g00250	cytochrome P450, family 82, subfamily C, polypeptide	Chr13	164214	165853	104.167	-3.51953	0.629127	-5.5792	2.41628e-08	4.70109e-07
itf13g00260	cytochrome P450, family 82, subfamily C, polypeptide	Chr13	169777	171436	9.58499	-4.56761	0.796439	-4.94069	7.78472e-07	9.69419e-06
itf13g00270	cytochrome P450, family 82, subfamily C, polypeptide	Chr13	173981	175627	28.4633	-2.45987	0.440322	-5.52903	3.21998e-08	6.06995e-07
itf13g00420	hydroxyproline-rich glycoprotein family protein	Chr13	306873	307705	36.3264	-3.41323	0.583339	-5.67437	1.39202e-08	2.9145e-07
itf13g01050	receptor like protein	Chr13	806276	809075	208.815	-2.72346	0.503552	-5.41494	6.13095e-08	1.064e-06
itf13g01230	hypothetical protein	Chr13	975099	976494	116.257	-2.83562	0.438088	-6.46315	1.02549e-10	3.97748e-09
itf13g01240	hypothetical protein	Chr13	976972	977737	207.844	-2.61003	0.396481	-6.57962	4.71646e-11	1.98121e-09
itf13g01850	Tetratricopeptide repeat (TPR)-like superfamily protein	Chr13	1417673	1419513	1314.85	4.29896	0.433996	9.89168	4.52354e-23	3.35169e-20
itf13g01880	glutathione S-transferase TAU	Chr13	1451617	1453245	335.327	-3.13875	0.31561	-9.92994	3.08452e-23	2.35075e-20
itf13g02010	Major facilitator superfamily protein	Chr13	1556215	1562097	130.505	2.52772	0.419963	5.99027	2.09496e-09	5.7138e-08
itf13g02260	early nodulin-related	Chr13	1827516	1828381	45.5234	-2.75609	0.859603	-2.99012	0.00278867	0.00987848
itf13g02300	aspartate-glutamate racemase family	Chr13	1870025	1871981	144.75	2.92091	0.357929	8.10876	5.1141e-16	8.42059e-14
itf13g03240	osmotin	Chr13	2731786	2732515	40.7738	-3.88023	0.673995	-5.72568	1.03019e-08	2.23773e-07
itf13g03260	osmotin	Chr13	2752084	2752824	410.39	-4.31414	0.894376	-4.96244	6.96126e-07	8.75458e-06
itf13g03270	osmotin	Chr13	2757675	2758554	664.512	-4.72684	0.890817	-5.43632	5.43916e-08	9.54501e-07
itf13g03290	osmotin	Chr13	2771453	2772301	200.872	-4.42095	0.80961	-5.42556	5.7773e-08	1.00721e-06
itf13g03310	osmotin	Chr13	2783769	2784450	173.733	-4.38227	0.813745	-5.37467	7.67211e-08	1.29851e-06
itf13g03470	GRAS family transcription factor	Chr13	2986424	2989271	51.7583	-2.39056	0.389838	-6.11276	9.7923e-10	2.89578e-08
itf13g03600	S-locus lectin protein kinase family protein	Chr13	3167736	3173200	5.31801	-2.86947	0.745112	-3.38606	0.000709044	0.00314536
itf13g03640	conserved hypothetical protein	Chr13	3208676	3212839	13.0393	-3.18987	0.582567	-5.2779	1.30676e-07	2.04798e-06
itf13g03780	AGAMOUS-like	Chr13	3364546	3376287	53.0545	-3.86569	0.57657	-5.18481	2.16232e-07	3.1919e-06
itf13g03800	phospholipase D beta	Chr13	3392513	3397473	736.724	-2.46968	0.32573	-7.58128	3.42174e-14	3.4704e-12
itf13g04250	protein binding	Chr13	3809434	3810587	16.9771	2.94813	0.684601	4.14272	3.43205e-05	0.000244842
itf13g04850	Glycosyl hydrolases family 32 protein	Chr13	4548439	4553310	65.9009	-6.09209	0.709355	-7.32308	2.42339e-13	1.90683e-11
itf13g04890	purine permease	Chr13	4673613	4674351	11.6955	-2.38418	0.608061	-3.84871	0.000118742	0.00069919
itf13g04900	purine permease	Chr13	4673999	4674838	9.40674	-2.86901	0.730623	-3.78009	0.000156769	0.000884753
itf13g05040	Kunitz family trypsin and protease inhibitor protein	Chr13	4874152	4874808	45.0606	-3.07228	0.763397	-4.03506	5.45875e-05	0.000359256
itf13g05060	Kunitz family trypsin and protease inhibitor protein	Chr13	4896775	4897422	21.6102	-3.00323	0.770824	-3.89475	9.82996e-05	0.000596461
itf13g05880	plant intracellular ras group-related LRR	Chr13	6493334	6496113	179.927	2.17698	0.392008	5.5464	2.91618e-08	5.55615e-07
itf13g06110	hypothetical protein	Chr13	6803435	6803906	17.9474	-2.93383	0.631203	-4.54874	5.39685e-06	5.08497e-05
itf13g06130	myo-inositol polyphosphate 5-phosphatase	Chr13	6818533	6821815	3918.82	-2.0288	0.427506	-4.75127	2.02139e-06	2.18957e-05
itf13g07160	HXXXD-type acyl-transferase family protein	Chr13	8452102	8454106	90.705	-2.52986	0.416538	-6.06165	1.3473e-09	3.84773e-08
itf13g07950	hypothetical protein	Chr13	9462684	9463032	4.33622	2.49246	0.707446	3.22199	0.00127303	0.00514498
itf13g08290	Bifunctional inhibitor/lipid-transfer protein/seed storage 2S albumin superfamily protein	Chr13	9935955	9936366	197.212	-2.03562	0.503611	-4.02575	5.67951e-05	0.000372224
itf13g08300	Bifunctional inhibitor/lipid-transfer protein/seed storage 2S albumin superfamily protein	Chr13	9957318	9958052	1569.52	-2.00277	0.649255	-3.02897	0.0024539	0.0088922
itf13g09810	lsd one like	Chr13	12190445	12193913	1330.22	2.44424	0.559419	4.35902	1.30647e-05	0.000107824
itf13g09860	hypothetical protein	Chr13	12236652	12237738	5.2574	3.15974	0.772698	3.63516	0.000277813	0.00142261
itf13g10050	Tudor/PWWP/MBT superfamily protein	Chr13	12430194	12432460	38.3604	2.87167	0.476654	5.94209	2.81418e-09	7.36196e-08
itf13g10600	nodulin MtN21 /EamA-like transporter family protein	Chr13	12995532	13000607	969.19	-3.08939	0.480504	-6.38726	1.68885e-10	6.22216e-09
itf13g11100	monooxygenase	Chr13	13554098	13561890	35.4666	-2.03031	0.352026	-5.71206	1.1162e-08	2.39751e-07
itf13g11110	monooxygenase	Chr13	13564013	13569643	69.4744	-2.8989	0.473217	-6.0922	1.11371e-09	3.25022e-08
itf13g11300	expansin-like B1	Chr13	13762324	13765180	52.6851	-3.59416	0.913039	-3.50014	0.000465016	0.0021977
itf13g11710	alternative oxidase 1D	Chr13	14205794	14208309	37.3626	-4.19062	0.626946	-5.32574	1.00543e-07	1.64331e-06
itf13g11860	P-loop containing nucleoside triphosphate hydrolases superfamily protein	Chr13	14346610	14349078	48.1176	-3.09187	0.497916	-5.89733	3.69433e-09	9.30525e-08
itf13g11910	UDP-glycosyltransferase 73B4	Chr13	14398164	14399889	3040.52	-2.05817	0.286377	-7.1882	6.56489e-13	4.6082e-11
itf13g12070	Pathogenesis-related thaumatin superfamily protein	Chr13	14571711	14573421	43.1417	-2.65459	0.38483	-6.86548	6.62658e-12	3.58534e-10
itf13g12740	P-loop containing nucleoside triphosphate hydrolases superfamily protein	Chr13	15230241	15232137	345.095	-2.08781	0.221563	-9.42187	4.43113e-21	2.11064e-18
itf13g12860	conserved hypothetical protein	Chr13	15339496	15340221	103.046	-2.41772	0.372345	-6.48593	8.81856e-11	3.47454e-09
itf13g12960	UDP-glucosyltransferase 75B1	Chr13	15411822	15413205	307.929	-4.12374	0.567991	-7.01561	2.28948e-12	1.3848e-10
itf13g13320	cytochrome P450, family 82, subfamily C, polypeptide	Chr13	15740493	15742233	15.6397	-2.25644	0.554811	-4.02654	5.66031e-05	0.000371057
itf13g13330	cytochrome P450, family 82, subfamily C, polypeptide	Chr13	15752225	15753972	11.2283	-2.2249	0.88112	-3.01146	0.00259991	0.00931496
itf13g13650	F-box family protein	Chr13	16004559	16007247	40.5645	-2.69988	0.451464	-5.91583	3.30197e-09	8.47326e-08
itf13g13760	S-adenosyl-L-methionine-dependent methyltransferases superfamily protein	Chr13	16128866	16130074	60.3657	-3.97542	0.578518	-6.77033	1.28492e-11	6.3944e-10
itf13g13770	S-adenosyl-L-methionine-dependent methyltransferases superfamily protein	Chr13	16138849	16147789	3.33786	-3.67031	0.936621	-3.61735	0.000297636	0.00150991
itf13g13780	S-adenosyl-L-methionine-dependent methyltransferases superfamily protein	Chr13	16155853	16157392	12.5835	-4.27056	0.681673	-5.51783	3.43208e-08	6.42438e-07
itf13g13880	Pectin lyase-like superfamily protein	Chr13	16262223	16267359	43.6167	-2.74229	0.298291	-9.15124	5.62832e-20	2.08514e-17
itf13g14040	myb domain protein	Chr13	16338224	16340615	406.655	2.03151	0.454383	4.47212	7.74468e-06	6.92066e-05
itf13g14090	Calcium-dependent lipid-binding (CaLB domain) family protein	Chr13	16380190	16382004	11.873	-2.8137	0.566074	-4.73877	2.15017e-06	2.31078e-05
itf13g14390	GRAS family transcription factor	Chr13	16752448	16753995	13.338	-2.23208	0.622741	-3.52791	0.000418849	0.00202105
itf13g14700	conserved hypothetical protein	Chr13	17123050	17124216	18.893	-2.38809	0.49134	-4.78711	1.69198e-06	1.87893e-05
itf13g14720	Mannose-binding lectin superfamily protein	Chr13	17129589	17130199	71.9066	-3.03369	0.379152	-7.97068	1.57804e-15	2.27124e-13
itf13g15140	syntaxin of plants	Chr13	17521156	17522762	89.3143	-2.27761	0.421507	-5.39725	6.76698e-08	1.16378e-06
itf13g15370	calmodulin-like	Chr13	17754180	17755217	21.8933	-2.80902	0.786814	-3.51699	0.000436474	0.00208947
itf13g15560	flavonol synthase	Chr13	17930113	17932194	131.46	-2.76148	0.395963	-6.95461	3.5355e-12	2.03684e-10
itf13g15790	terpene synthase	Chr13	18196544	18199200	8.03967	-2.34012	0.734653	-3.08953	0.00200475	0.00750839
itf13g16150	Leucine-rich receptor-like protein kinase family protein	Chr13	18513688	18518875	1243.73	2.34142	0.406537	5.75766	8.52856e-09	1.90688e-07
itf13g16170	cytosolic invertase	Chr13	18528706	18533073	935.522	-2.07869	0.345741	-6.01157	1.83738e-09	5.09462e-08
itf13g16340	alpha/beta-Hydrolases superfamily protein	Chr13	18648936	18651094	10.1285	2.29304	0.567673	3.87866	0.000105031	0.000631419
itf13g16350	ATP-dependent protease La (LON) domain protein	Chr13	18651397	18654694	32.3881	2.3321	0.529268	4.33955	1.42775e-05	0.000116429
itf13g16360	beta-amylase	Chr13	18655270	18657810	14701	2.1976	0.497283	4.39095	1.12857e-05	9.50837e-05
itf13g16930	somatic embryogenesis receptor-like kinase	Chr13	19058299	19060115	48.1299	-4.71473	0.69952	-6.58113	4.6687e-11	1.96735e-09
itf13g17440	Plant invertase/pectin methylesterase inhibitor superfamily	Chr13	19443811	19445973	29.4173	-2.58665	0.359644	-7.13949	9.36766e-13	6.29403e-11
itf13g17550	TRAF-like family protein	Chr13	19523728	19525976	24.8853	-3.40265	0.491655	-6.73359	1.65525e-11	7.89839e-10
itf13g17560	TRAF-like family protein	Chr13	19527486	19528032	3.82098	-3.21165	0.673283	-4.26165	2.02924e-05	0.000156213
itf13g17570	TRAF-like family protein	Chr13	19528417	19529944	7.83114	-3.64676	0.644922	-5.12635	2.95412e-07	4.18249e-06
itf13g17580	TRAF-like family protein	Chr13	19531910	19534378	38.6835	-3.10182	0.530809	-5.78658	7.18323e-09	1.65749e-07
itf13g17590	TRAF-like family protein	Chr13	19535864	19538932	105.647	-3.30554	0.46067	-7.15204	8.54994e-13	5.7737e-11
itf13g18390	hypothetical protein	Chr13	20131676	20132051	38.297	-3.58018	0.639242	-5.47667	4.33411e-08	7.84314e-07
itf13g18400	hypothetical protein	Chr13	20133910	20134558	203.553	-2.53385	0.410698	-6.15904	7.31857e-10	2.25495e-08
itf13g18410	hypothetical protein	Chr13	20136046	20136457	25.4878	-2.15457	0.634645	-3.35285	0.000799836	0.00348153
itf13g18430	hypothetical protein	Chr13	20142708	20143542	32.4932	2.67991	0.497749	5.26456	1.40523e-07	2.17847e-06
itf13g18640	multidrug resistance-associated protein	Chr13	20257780	20264722	27.3684	-3.16361	0.536709	-5.8231	5.77646e-09	1.37696e-07
itf13g18660	ARM repeat superfamily protein	Chr13	20279301	20281308	43.5058	-2.08246	0.503123	-4.12728	3.67083e-05	0.000259448
itf13g18800	protein kinase family protein	Chr13	20358875	20361498	926.599	-2.24856	0.316042	-7.11475	1.12117e-12	7.38419e-11
itf13g18920	Pectin lyase-like superfamily protein	Chr13	20417878	20421671	6.3657	-3.13622	0.779326	-3.70164	0.000214213	0.00115339
itf13g19090	Peroxidase superfamily protein	Chr13	20539453	20542652	1.57683	-2.69564	0.885001	-3.07014	0.0021396	0.00793214
itf13g19880	C-8 sterol isomerases	Chr13	20974843	20976325	9.12041	-2.39352	0.675619	-3.46633	0.000527615	0.00244164
itf13g19940	Bifunctional inhibitor/lipid-transfer protein/seed storage 2S albumin superfamily protein	Chr13	21005670	21006578	26.6182	-2.88418	0.550471	-5.17505	2.27851e-07	3.34859e-06
itf13g20420	ATPase E1-E2 type family protein / haloacid dehalogenase-like hydrolase family protein	Chr13	21263829	21268036	1810.78	-3.32795	0.375248	-8.87067	7.27047e-19	2.06672e-16
itf13g20430	calmodulin	Chr13	21272026	21273869	794.543	-2.77471	0.384456	-7.21696	5.31634e-13	3.81204e-11
itf13g20530	Protein of unknown function (DUF506)	Chr13	21317987	21320470	417.675	2.03902	0.53236	3.81407	0.000136697	0.000788042
itf13g20750	Common central domain of tyrosinase domain containing protein	Chr13	21460023	21463246	144.348	-3.72839	0.679483	-5.37754	7.55106e-08	1.27884e-06
itf13g20850	UDP-Glycosyltransferase superfamily protein	Chr13	21518974	21520318	22.192	-2.24961	0.454561	-4.83553	1.32791e-06	1.5261e-05
itf13g21100	glutathione S-transferase TAU	Chr13	21681772	21683615	116.44	-3.09489	0.41309	-7.42933	1.09149e-13	9.24268e-12
itf13g21260	Mannose-binding lectin superfamily protein	Chr13	21820192	21822943	67.2916	-2.11811	0.592484	-3.5365	0.000405471	0.00196718
itf13g21330	Mannose-binding lectin superfamily protein	Chr13	21853041	21856072	283.453	-2.17529	0.576356	-3.82185	0.000132456	0.000767905
itf13g21520	Calcium-binding EF-hand family protein	Chr13	21951284	21952492	28.9119	-2.63466	0.440564	-5.84688	5.00892e-09	1.21815e-07
itf13g21530	Calcium-binding EF-hand family protein	Chr13	21953991	21955294	31.7446	-2.56787	0.3791	-6.60616	3.94423e-11	1.70793e-09
itf13g21540	Calcium-binding EF-hand family protein	Chr13	21956358	21956712	11.0332	-2.63187	0.706891	-3.70089	0.000214841	0.00115584
itf13g21800	sulphotransferase	Chr13	22155262	22156264	201.224	-2.74762	0.449518	-6.1133	9.75891e-10	2.88911e-08
itf13g21860	P-loop containing nucleoside triphosphate hydrolases superfamily protein	Chr13	22192270	22193615	33.6078	-2.78868	0.683119	-3.93453	8.33603e-05	0.000517587
itf13g22190	hypothetical protein	Chr13	22458429	22460013	61.9443	-2.21449	0.420821	-5.24558	1.5579e-07	2.39099e-06
itf13g22520	Eukaryotic aspartyl protease family protein	Chr13	22654525	22655942	265.231	-3.43999	0.400917	-8.56128	1.11621e-17	2.46065e-15
itf13g22550	purple acid phosphatase	Chr13	22682565	22684393	697.338	-2.09717	0.391562	-5.35361	8.62149e-08	1.43105e-06
itf13g22590	related to ABI3/VP1	Chr13	22712509	22714314	1183.27	-2.26975	0.565402	-4.00371	6.23575e-05	0.000403719
itf13g22720	alpha/beta-Hydrolases superfamily protein	Chr13	22775341	22776673	65.8071	-2.91786	0.509074	-5.70851	1.13968e-08	2.44373e-07
itf14g00090	NAD(P)-linked oxidoreductase superfamily protein	Chr14	89170	90986	304.349	-2.68483	0.488756	-5.47907	4.27572e-08	7.76382e-07
itf14g00170	Plant protein of unknown function domain containing protein	Chr14	130475	133028	281.182	2.63355	0.549643	4.79314	1.64195e-06	1.83176e-05
itf14g00260	RING/FYVE/PHD zinc finger superfamily protein	Chr14	198763	201213	30.8428	-2.02509	0.429888	-4.69997	2.60205e-06	2.69962e-05
itf14g00530	EF hand calcium-binding protein family	Chr14	395147	395968	26.0175	-2.05834	0.512742	-3.99677	6.42119e-05	0.000413917
itf14g00610	plant UBX domain-containing protein	Chr14	448578	452069	454.473	-2.0335	0.316339	-6.4278	1.29464e-10	4.89941e-09
itf14g00700	hypothetical protein	Chr14	525427	526993	6.76925	2.31678	0.631522	3.48148	0.000498645	0.00232614
itf14g00860	DUF4228 domain containing protein	Chr14	684281	687077	3.8521	-2.4342	0.801301	-3.05145	0.00227737	0.00834891
itf14g01080	Plant protein of unknown function domain containing protein	Chr14	875966	878592	15.505	-2.3486	0.351675	-6.58313	4.60659e-11	1.95042e-09
itf14g01140	MATE efflux family protein	Chr14	908445	912900	136.046	-2.11626	0.279137	-7.57387	3.62254e-14	3.64632e-12
itf14g01260	Zinc finger C-x8-C-x5-C-x3-H type family protein	Chr14	982253	984657	29.6415	-2.00402	0.523279	-3.80312	0.000142888	0.000817754
itf14g01470	Cotton fibre expressed protein domain containing protein	Chr14	1166426	1167239	3.72359	-3.29947	0.777536	-3.69211	0.000222399	0.00118669
itf14g01580	B-box type zinc finger protein with CCT domain	Chr14	1330021	1332910	14.6002	3.16265	0.724335	4.17524	2.97677e-05	0.000216887
itf14g01880	Copper transport protein family	Chr14	1578875	1580522	15.4719	-2.80011	0.420679	-6.55098	5.71591e-11	2.35651e-09
itf14g02170	related to ABI3/VP1	Chr14	1844522	1845866	286.232	-2.25159	0.515254	-4.35254	1.34571e-05	0.00011055
itf14g02840	conserved peptide upstream open reading frame	Chr14	2430927	2433231	225.498	-2.34532	0.368189	-6.36877	1.90546e-10	6.89637e-09
itf14g02870	RING/U-box superfamily protein	Chr14	2474973	2475753	15.9875	2.68211	0.710301	3.62459	0.000289424	0.0014733
itf14g03030	Remorin family protein	Chr14	2603780	2605481	53.9336	-2.07602	0.389038	-5.32392	1.01554e-07	1.65882e-06
itf14g03110	Glycosyl transferase, family	Chr14	2640348	2647968	48.9378	2.88411	0.483238	5.89394	3.77104e-09	9.48055e-08
itf14g03300	ribonuclease	Chr14	2745902	2749625	81.6596	-3.15167	0.488828	-6.42084	1.35528e-10	5.1205e-09
itf14g03800	DNAJ heat shock family protein	Chr14	3168476	3171188	1321.28	-2.49938	0.323699	-7.71988	1.16436e-14	1.35036e-12
itf14g03970	CLAVATA3/ESR-RELATED	Chr14	3304580	3306868	76.8433	2.70976	0.437238	6.15466	7.52398e-10	2.30419e-08
itf14g04050	germin-like protein	Chr14	3392312	3394130	84.0831	-2.44425	0.547234	-4.44555	8.7669e-06	7.65962e-05
itf14g04110	matrix metalloproteinase	Chr14	3423374	3424693	6.56855	-2.17669	0.530897	-4.02517	5.69338e-05	0.00037295
itf14g04590	ARM repeat superfamily protein	Chr14	3720976	3723384	233.577	-2.25443	0.499586	-4.4978	6.86618e-06	6.25935e-05
itf14g05370	Sieve element occlusion C-terminus domain containing protein	Chr14	4270145	4275141	133.068	-3.90832	0.43158	-9.01599	1.95099e-19	6.34643e-17
itf14g05900	Plant protein of unknown function domain containing protein	Chr14	4689141	4692984	8.07375	-2.2664	0.709232	-3.117	0.00182701	0.0069451
itf14g06080	Plant protein of unknown function domain containing protein	Chr14	4800950	4809076	933.721	2.4737	0.560969	4.40257	1.06978e-05	9.09926e-05
itf14g06940	P-loop containing nucleoside triphosphate hydrolases superfamily protein	Chr14	5488400	5500611	260.183	2.12707	0.461229	4.6008	4.20875e-06	4.10322e-05
itf14g07430	2-oxoglutarate (2OG) and Fe(II)-dependent oxygenase superfamily protein	Chr14	6020310	6021479	298.703	-3.75974	0.914508	-3.92857	8.54526e-05	0.000528732
itf14g07440	2-oxoglutarate (2OG) and Fe(II)-dependent oxygenase superfamily protein	Chr14	6025099	6026268	378.758	-4.20505	0.916956	-4.41319	1.01858e-05	8.70819e-05
itf14g07450	2-oxoglutarate (2OG) and Fe(II)-dependent oxygenase superfamily protein	Chr14	6036627	6037794	146.899	-4.06551	0.91475	-4.56372	5.02557e-06	4.77904e-05
itf14g07470	2-oxoglutarate (2OG) and Fe(II)-dependent oxygenase superfamily protein	Chr14	6051924	6053301	182.051	-3.88387	0.873763	-4.32962	1.49369e-05	0.000120846
itf14g07730	Bifunctional inhibitor/lipid-transfer protein/seed storage 2S albumin superfamily protein	Chr14	6278605	6280530	103.868	-2.18626	0.536334	-4.06591	4.78445e-05	0.000323663
itf14g08270	NB-ARC domain-containing disease resistance protein	Chr14	6787760	6793395	26.1085	2.23783	0.527404	4.20138	2.65293e-05	0.000197139
itf14g08360	conserved hypothetical protein	Chr14	6909662	6915645	846.131	-3.57729	0.498734	-7.15854	8.15427e-13	5.52491e-11
itf14g10000	plant U-box	Chr14	8730374	8731796	90.6816	-3.81521	0.57437	-6.56721	5.12677e-11	2.13674e-09
itf14g10160	Plant L-ascorbate oxidase	Chr14	8947331	8954502	42.4053	-2.90322	0.317569	-9.0456	1.48852e-19	5.02593e-17
itf14g10560	Bifunctional inhibitor/lipid-transfer protein/seed storage 2S albumin superfamily protein	Chr14	9630214	9634474	10.8365	-2.5518	0.583123	-4.27351	1.92421e-05	0.000149291
itf14g10830	HSP20-like chaperones superfamily protein	Chr14	10021769	10023204	34.6574	-3.31583	0.441249	-7.43116	1.07648e-13	9.14463e-12
itf14g11570	cytochrome P450, family 94, subfamily C, polypeptide	Chr14	11095189	11096895	2361.7	-3.98603	0.640129	-6.27384	3.5225e-10	1.17773e-08
itf14g11730	cytochrome P450, family 94, subfamily B, polypeptide	Chr14	11335052	11336826	126.231	-2.27389	0.646777	-3.47047	0.000519552	0.00241018
itf14g11890	P-loop containing nucleoside triphosphate hydrolases superfamily protein	Chr14	11513789	11515744	58.0742	-2.87347	0.492452	-5.80152	6.57183e-09	1.535e-07
itf14g12380	NAD(P)-binding Rossmann-fold superfamily protein	Chr14	12246805	12248120	68.9349	-2.31377	0.420004	-5.49521	3.90251e-08	7.1939e-07
itf14g12610	Eukaryotic aspartyl protease family protein	Chr14	12546671	12548465	107.663	-2.56158	0.307426	-8.31944	8.83791e-17	1.66016e-14
itf14g13180	Family of unknown function (DUF662)	Chr14	13633971	13635683	144.197	-2.64224	0.366196	-7.20568	5.77538e-13	4.08627e-11
itf14g13190	C-repeat/DRE binding factor	Chr14	13652754	13653820	94.4997	-4.12419	0.649852	-6.19548	5.81088e-10	1.84964e-08
itf14g13240	conserved hypothetical protein	Chr14	13719630	13721138	51.3801	3.88448	0.487979	7.80221	6.08322e-15	7.61802e-13
itf14g13260	conserved hypothetical protein	Chr14	13735544	13737389	74.3654	2.7486	0.42425	6.45274	1.09846e-10	4.24641e-09
itf14g13340	Transmembrane amino acid transporter family protein	Chr14	13852341	13859382	9.87655	-2.55791	0.714913	-3.50274	0.000460493	0.00218019
itf14g13440	hydroxycinnamoyl-CoA shikimate/quinate hydroxycinnamoyl transferase	Chr14	13967826	13969349	132.874	-4.88975	0.504092	-9.60378	7.70677e-22	4.19532e-19
itf14g13470	hydroxycinnamoyl-CoA shikimate/quinate hydroxycinnamoyl transferase	Chr14	14011495	14012797	6.82234	-2.28364	0.866484	-2.99998	0.00269999	0.0096103
itf14g13540	terpene synthase	Chr14	14104993	14109510	2.50239	-3.60521	0.852122	-4.09277	4.26247e-05	0.000293639
itf14g14050	Protein of unknown function, DUF547	Chr14	14814529	14821211	41.5763	-2.05373	0.473434	-4.32222	1.54465e-05	0.000124252
itf14g14380	Glutamate receptor family protein	Chr14	15139945	15143787	10.637	-2.92171	0.484736	-5.78125	7.41493e-09	1.70212e-07
itf14g14750	related to AP2.7	Chr14	15494600	15503607	712.868	-2.53709	0.609669	-4.15803	3.21e-05	0.000231603
itf14g14760	related to AP2.7	Chr14	15497661	15499375	46.4357	-2.92006	0.713557	-4.04912	5.14107e-05	0.000343433
itf14g14790	hypothetical protein	Chr14	15556036	15556773	24.9725	-2.82804	0.686854	-4.08655	4.37836e-05	0.000300073
itf14g14800	hypothetical protein	Chr14	15568705	15569110	8.4432	-2.04581	0.515794	-3.91252	9.13385e-05	0.000559955
itf14g14880	seed gene	Chr14	15629260	15632489	6.74049	-2.54294	0.597287	-4.12036	3.78275e-05	0.000266089
itf14g15090	Domain of unknown function (DUF966)	Chr14	15833217	15836723	141.532	-2.06565	0.674416	-3.06802	0.00215486	0.00797153
itf14g15250	heat shock cognate protein 70-1	Chr14	15956155	15959149	36602.1	-2.08244	0.377654	-5.51308	3.52602e-08	6.5588e-07
itf14g15330	Metallothionein domain containing protein	Chr14	16015398	16016603	246.617	-4.56815	0.386946	-11.7068	1.17628e-31	4.48229e-28
itf14g15630	UDP-Glycosyltransferase superfamily protein	Chr14	16221548	16223236	18.6028	-2.77158	0.65473	-4.11534	3.86611e-05	0.000270713
itf14g16160	mitogen-activated protein kinase kinase kinase	Chr14	16596929	16598937	223.558	-2.6103	0.340097	-7.67019	1.71737e-14	1.87743e-12
itf14g16280	Protein of unknown function (DUF640)	Chr14	16680630	16681302	28.5974	3.0581	0.449538	6.56353	5.25487e-11	2.18331e-09
itf14g16500	ovate family protein	Chr14	16825470	16826058	2.02777	3.26162	0.853867	3.52065	0.000430495	0.00206752
itf14g16510	with no lysine (K) kinase	Chr14	16826792	16831395	302.553	2.11305	0.378839	5.57307	2.50291e-08	4.86254e-07
itf14g16600	cytokinin response factor	Chr14	16902912	16904429	1259.89	2.09731	0.517264	4.04691	5.18986e-05	0.000345654
itf14g16900	PLAT/LH2 domain-containing lipoxygenase family protein	Chr14	17069674	17073429	48.9397	-2.27728	0.356773	-6.36493	1.95375e-10	7.02351e-09
itf14g17040	receptor-like protein kinase-related family protein	Chr14	17167315	17169317	7.12723	-2.39694	0.530322	-4.45764	8.28682e-06	7.31203e-05
itf14g17080	auxin-responsive family protein	Chr14	17191618	17192797	89.7248	-3.20244	0.618637	-5.14167	2.72314e-07	3.89474e-06
itf14g17390	conserved hypothetical protein	Chr14	17359633	17363078	78.9369	2.31326	0.442926	5.20403	1.95011e-07	2.91576e-06
itf14g17480	C2H2-like zinc finger protein	Chr14	17433783	17434275	5.41417	2.21188	0.620242	3.37034	0.000750755	0.00330075
itf14g17800	Leucine-rich repeat receptor-like protein kinase family protein	Chr14	17611160	17615190	141.974	-3.6834	0.491077	-7.41523	1.21415e-13	1.016e-11
itf14g18350	histone H2A	Chr14	17989217	17991036	24.5288	-2.60036	0.463395	-5.54411	2.9545e-08	5.62514e-07
itf14g18410	Bax inhibitor-1 family protein	Chr14	18042814	18045290	259.741	-2.0676	0.437224	-4.72346	2.3187e-06	2.46018e-05
itf14g18850	aluminum-activated, malate transporter	Chr14	18325079	18328652	52.5652	-2.47273	0.521434	-4.70872	2.49281e-06	2.60734e-05
itf14g19050	DNAse I-like superfamily protein	Chr14	18448225	18450193	77.7208	-2.09294	0.438526	-4.77211	1.82308e-06	1.99872e-05
itf14g19100	RNI-like superfamily protein	Chr14	18482860	18484590	5.51378	-2.15579	0.654368	-3.19539	0.0013964	0.00555859
itf14g19150	Ankyrin repeat family protein	Chr14	18516829	18517929	8.27135	2.47934	0.606603	3.79831	0.000145686	0.000832125
itf14g19500	beta glucosidase	Chr14	18687900	18690932	10.1903	-2.08456	0.544774	-3.79471	0.000147813	0.000842294
itf14g19610	Plant invertase/pectin methylesterase inhibitor superfamily	Chr14	18727176	18729115	58.2158	-4.15523	0.671335	-5.62973	1.80494e-08	3.66122e-07
itf15g00120	serine carboxypeptidase-like	Chr15	45953	50216	93.3746	-2.37862	0.389399	-6.09919	1.06604e-09	3.13168e-08
itf15g00160	disease resistance protein (TIR-NBS-LRR class)	Chr15	74315	75419	18.6874	2.17884	0.427047	5.03212	4.85082e-07	6.36394e-06
itf15g00180	glycosyl hydrolase 9C1	Chr15	82233	84696	11.3236	-2.13387	0.594308	-3.48301	0.000495815	0.00231496
itf15g00200	ATP-dependent helicase family protein	Chr15	93771	101333	13.9059	-2.15003	0.505828	-4.231	2.32659e-05	0.000176205
itf15g00250	RNApolymerase sigma-subunit F	Chr15	121740	124992	57.9793	2.80602	0.303391	9.1672	4.85449e-20	1.87665e-17
itf15g00410	5'-AMP-activated protein kinase-related	Chr15	207812	212498	103.8	2.31126	0.343103	6.71555	1.87359e-11	8.82969e-10
itf15g00430	methionine adenosyltransferase	Chr15	215181	217636	1034.38	-2.68984	0.40321	-6.66457	2.65433e-11	1.20411e-09
itf15g00510	alpha carbonic anhydrase	Chr15	255674	260166	95.9685	-4.21297	0.54913	-7.61472	2.64257e-14	2.74272e-12
itf15g00600	UDP-glucosyl transferase 73D1	Chr15	297266	299300	2.89003	-3.09449	0.930505	-3.22541	0.00125793	0.00509475
itf15g00640	RING/U-box superfamily protein	Chr15	323183	324293	38.6337	2.15373	0.453807	4.71752	2.38741e-06	2.51806e-05
itf15g00900	cytochrome P450, family 76, subfamily G, polypeptide	Chr15	461139	463665	20.2999	-2.75397	0.785959	-3.90932	9.2556e-05	0.000566377
itf15g01270	Purple acid phosphatases superfamily protein	Chr15	699944	707066	63.9331	-3.8298	0.758088	-4.98896	6.07051e-07	7.76246e-06
itf15g01440	Glutaredoxin family protein	Chr15	810812	812339	6.82762	-2.19523	0.634685	-3.37724	0.000732158	0.00323338
itf15g01510	cell wall invertase	Chr15	839182	843039	61.938	-5.58708	0.709247	-7.07329	1.51302e-12	9.58632e-11
itf15g01580	conserved hypothetical protein	Chr15	885818	886795	22.119	-2.19375	0.477998	-4.55958	5.12553e-06	4.8637e-05
itf15g01680	NAD(P)-binding Rossmann-fold superfamily protein	Chr15	944113	945318	12.083	-3.15316	0.605832	-4.86707	1.13263e-06	1.33503e-05
itf15g01770	HVA22-like protein J	Chr15	999660	1000843	93.0513	-2.94945	0.401612	-7.18702	6.62212e-13	4.63618e-11
itf15g02390	calmodulin-binding family protein	Chr15	1354232	1358155	24.7144	-2.08808	0.513458	-4.04406	5.25324e-05	0.000348483
itf15g02600	WCRKC thioredoxin	Chr15	1533833	1535452	52.3168	2.15523	0.423302	5.06269	4.13374e-07	5.56448e-06
itf15g02630	peroxidase	Chr15	1572637	1574632	50.9898	-3.00112	0.59112	-5.04956	4.42834e-07	5.86502e-06
itf15g03560	conserved hypothetical protein	Chr15	2100673	2102396	36.4842	-2.78001	0.656512	-4.21445	2.50384e-05	0.000187289
itf15g03570	heat shock transcription factor B3	Chr15	2108760	2111363	911.154	-2.49427	0.423898	-5.88965	3.87004e-09	9.70201e-08
itf15g04080	Patatin-like phospholipase family protein	Chr15	2370083	2374303	162.789	-2.24932	0.512683	-4.39103	1.12817e-05	9.50796e-05
itf15g04150	Plant protein of unknown function (DUF247)	Chr15	2461527	2463277	7.3311	-2.48185	0.623768	-3.87828	0.000105196	0.000632266
itf15g04170	S-adenosyl-L-methionine-dependent methyltransferases superfamily protein	Chr15	2472867	2474565	145.474	-3.78503	0.428084	-8.79829	1.3892e-18	3.74298e-16
itf15g04190	S-adenosyl-L-methionine-dependent methyltransferases superfamily protein	Chr15	2477456	2478922	116.795	-3.78534	0.37089	-9.9892	1.69953e-23	1.61905e-20
itf15g04450	conserved hypothetical protein	Chr15	2630725	2632242	45.3357	-2.85992	0.348216	-8.15799	3.40632e-16	5.67875e-14
itf15g04550	F-box family protein	Chr15	2693983	2697720	35.2973	2.65253	0.416718	6.2926	3.12187e-10	1.07035e-08
itf15g04630	NAD(P)-binding Rossmann-fold superfamily protein	Chr15	2753626	2756511	32.2518	-2.23852	0.654837	-3.37819	0.000729651	0.00322551
itf15g04760	FKBP-type peptidyl-prolyl cis-trans isomerase family protein	Chr15	2838889	2842414	10.4117	2.29304	0.519961	4.30452	1.67348e-05	0.000133011
itf15g05130	zinc induced facilitator	Chr15	3065414	3070123	922.378	-2.29509	0.637423	-3.54074	0.000399004	0.00194003
itf15g05230	hydroxyproline-rich glycoprotein family protein	Chr15	3129281	3129903	40.4656	-3.0878	0.483966	-6.30077	2.96172e-10	1.01937e-08
itf15g05550	hypothetical protein	Chr15	3340747	3341116	158.502	-2.16126	0.361088	-5.97892	2.24617e-09	6.08267e-08
itf15g05580	hypothetical protein	Chr15	3364783	3366673	42.9276	-2.10481	0.485837	-4.32452	1.52861e-05	0.000123297
itf15g05610	Exostosin family protein	Chr15	3381285	3386544	4.15567	-3.10585	0.812893	-3.97038	7.17572e-05	0.000454969
itf15g05780	HAD superfamily, subfamily IIIB acid phosphatase	Chr15	3489911	3491895	102.321	-2.28312	0.448139	-5.0929	3.52631e-07	4.87614e-06
itf15g06000	lipid transfer protein	Chr15	3627542	3628880	25.7213	-3.11757	0.782901	-3.82952	0.000128392	0.000748409
itf15g06220	Peroxidase superfamily protein	Chr15	3824837	3830899	34.561	-2.98435	0.585846	-4.98602	6.16359e-07	7.86263e-06
itf15g06230	Peroxidase superfamily protein	Chr15	3834838	3835973	8.1352	-3.85316	0.774001	-4.31338	1.60777e-05	0.000128439
itf15g06240	Peroxidase superfamily protein	Chr15	3840580	3841755	6.58225	-3.87439	0.81878	-4.12107	3.77115e-05	0.000265413
itf15g06250	Peroxidase superfamily protein	Chr15	3844185	3845363	22.364	-4.54862	0.758734	-5.45766	4.82448e-08	8.59067e-07
itf15g06260	Peroxidase superfamily protein	Chr15	3847587	3848724	46.2449	-4.36086	0.733	-5.72928	1.00856e-08	2.19971e-07
itf15g06280	Peroxidase superfamily protein	Chr15	3864621	3866512	11.1548	-3.33797	0.677404	-4.4697	7.83295e-06	6.9925e-05
itf15g06390	conserved hypothetical protein	Chr15	3986024	3987849	93.4314	-2.4965	0.299072	-8.33606	7.68062e-17	1.48459e-14
itf15g06530	inflorescence meristem receptor-like kinase	Chr15	4102830	4105675	45.8223	-2.73639	0.446603	-6.09066	1.12444e-09	3.27795e-08
itf15g06590	TRICHOME BIREFRINGENCE-LIKE	Chr15	4152589	4154715	35.6489	-2.42749	0.429504	-5.61592	1.95523e-08	3.9391e-07
itf15g06790	Disease resistance-responsive (dirigent-like protein) family protein	Chr15	4295246	4295747	15.3679	-3.1263	0.563548	-5.30006	1.15768e-07	1.85131e-06
itf15g06800	Ferritin-like domain containing protein	Chr15	4299106	4300943	26.9003	-2.18082	0.430791	-5.03368	4.81155e-07	6.31611e-06
itf15g06830	receptor like protein	Chr15	4316423	4319698	304.523	-2.70994	0.363088	-7.46009	8.64662e-14	7.66246e-12
itf15g06970	wall associated kinase	Chr15	4416157	4419374	14.6707	-3.19891	0.806158	-3.76205	0.000168527	0.000941862
itf15g07020	acyl-CoA oxidase	Chr15	4462172	4465619	2.13504	-3.06188	0.86857	-3.51246	0.000443975	0.00211853
itf15g07150	Protein kinase superfamily protein	Chr15	4575386	4577858	228.237	-2.61707	0.475754	-5.50219	3.751e-08	6.94821e-07
itf15g07280	proton-dependent oligopeptide transport (POT) family protein	Chr15	4638128	4641355	1.9431	-3.3793	0.820097	-3.74556	0.000179989	0.000997306
itf15g07400	hypothetical protein	Chr15	4733542	4737810	195.184	-2.32234	0.718777	-3.37417	0.000740374	0.0032621
itf15g07620	PAR1 protein	Chr15	4868592	4869918	1607.54	-2.64836	0.369567	-7.16717	7.65647e-13	5.26363e-11
itf15g07720	glutathione S-transferase tau	Chr15	4937067	4937981	48.8848	-2.66355	0.58597	-4.53769	5.68744e-06	5.30473e-05
itf15g07740	glutathione S-transferase TAU	Chr15	4941440	4942190	233.645	-2.47816	0.414009	-5.9904	2.09331e-09	5.7138e-08
itf15g08170	Fes1A	Chr15	5192184	5195131	5120.64	-2.83897	0.415272	-6.83536	8.17969e-12	4.3205e-10
itf15g08210	Haloacid dehalogenase-like hydrolase (HAD) superfamily protein	Chr15	5238626	5241658	743.986	-2.9163	0.584312	-5.01786	5.22507e-07	6.80203e-06
itf15g08290	ATP binding microtubule motor family protein	Chr15	5309038	5313860	30.7678	-2.00482	0.44593	-4.48115	7.42421e-06	6.69031e-05
itf15g08520	ribonuclease	Chr15	5517008	5519716	50.8664	-2.47056	0.587339	-4.18618	2.83688e-05	0.000208345
itf15g08660	DNAse I-like superfamily protein	Chr15	5636131	5641907	125.093	2.52085	0.483531	5.19457	2.05197e-07	3.05096e-06
itf15g08740	Plant invertase/pectin methylesterase inhibitor superfamily	Chr15	5727597	5729921	2.41475	-2.79886	0.768814	-3.25917	0.00111739	0.00462098
itf15g09240	RING/U-box superfamily protein	Chr15	6064977	6065769	6.90499	-2.45272	0.526255	-4.52442	6.05625e-06	5.60321e-05
itf15g09560	PLATZ transcription factor family protein	Chr15	6357506	6359068	297.025	2.1259	0.54417	3.89191	9.94566e-05	0.000602249
itf15g09620	cyclin-dependent kinase B2;2	Chr15	6430804	6433783	29.9391	-2.21054	0.460522	-4.77841	1.7669e-06	1.94754e-05
itf15g09680	xylem cysteine peptidase	Chr15	6521959	6524958	287.5	-3.14531	0.501933	-6.25258	4.03721e-10	1.32949e-08
itf15g10060	HXXXD-type acyl-transferase family protein	Chr15	6759259	6761855	4.56245	-3.04344	0.784639	-3.69132	0.00022309	0.00118943
itf15g10100	CYCLIN B2;4	Chr15	6782922	6786365	39.0797	-2.32142	0.419485	-5.5131	3.52566e-08	6.5588e-07
itf15g11010	hypothetical protein	Chr15	7887166	7889503	194.926	3.30248	0.438131	7.50184	6.29266e-14	5.78794e-12
itf15g11040	hypothetical protein	Chr15	7922521	7923370	762.852	2.82257	0.310486	9.08296	1.0566e-19	3.66023e-17
itf15g11130	hypothetical protein	Chr15	7999095	8000472	124.12	3.545	0.374739	9.40438	5.23388e-21	2.44927e-18
itf15g11140	hypothetical protein	Chr15	8003893	8005115	18.8031	4.21896	0.511923	7.5926	3.13543e-14	3.21671e-12
itf15g11150	Carbohydrate-binding X8 domain superfamily protein	Chr15	8008364	8011087	1103.47	2.58116	0.340758	7.57098	3.70407e-14	3.70046e-12
itf15g11810	Phototropic-responsive NPH3 family protein	Chr15	8600801	8603712	12.6881	2.27819	0.66342	3.339	0.000840809	0.00363202
itf15g12000	long-chain acyl-CoA synthetase	Chr15	8762974	8774366	614.496	-2.85544	0.413819	-6.90511	5.01654e-12	2.79662e-10
itf15g12400	CRS1 / YhbY (CRM) domain-containing protein	Chr15	9144891	9147020	29.063	2.25965	0.333736	6.70803	1.97263e-11	9.23123e-10
itf15g12690	respiratory burst oxidase homolog B	Chr15	9523069	9529402	734.243	-3.0795	0.614417	-5.03204	4.85276e-07	6.36394e-06
itf15g12700	xyloglucan endotransglucosylase/hydrolase	Chr15	9535274	9539742	662.218	-2.49316	0.427911	-5.82064	5.86222e-09	1.39491e-07
itf15g12870	Ankyrin repeat family protein	Chr15	9672468	9674608	32.6787	2.0522	0.51238	3.97801	6.94952e-05	0.000442545
itf15g13110	Plant invertase/pectin methylesterase inhibitor superfamily	Chr15	9866531	9869225	141.591	-2.69822	0.353237	-7.62745	2.39434e-14	2.49613e-12
itf15g13770	CAP (Cysteine-rich secretory proteins, Antigen 5, and Pathogenesis-related 1 protein) superfamily protein	Chr15	10821857	10822343	101.816	-4.33857	0.636362	-6.81524	9.41048e-12	4.88356e-10
itf15g13970	Plant neutral invertase family protein	Chr15	10955701	10960696	1028	-2.72904	0.31074	-8.78058	1.62633e-18	4.29513e-16
itf15g15160	Seven transmembrane MLO family protein	Chr15	12626051	12628531	42.8339	-2.07092	0.36692	-5.62623	1.84192e-08	3.72489e-07
itf15g15450	Leucine-rich repeat protein kinase family protein	Chr15	13037411	13043649	723.186	-2.25191	0.418564	-5.38506	7.24213e-08	1.23278e-06
itf15g16700	C2 calcium/lipid-binding and GRAM domain containing protein	Chr15	15092800	15100710	9.57884	-2.48281	0.531768	-4.55084	5.3432e-06	5.04333e-05
itf15g17320	hypothetical protein	Chr15	15959358	15961333	65.5584	2.27998	0.32929	6.89375	5.43408e-12	2.97636e-10
itf15g17610	zinc-finger protein	Chr15	16446548	16448736	15.0771	2.28952	0.540669	4.13394	3.56598e-05	0.000253178
itf15g17790	Endomembrane protein 70 protein family	Chr15	16637329	16639315	7.38868	-2.00755	0.607368	-3.23504	0.00121624	0.00494995
itf15g17970	SPFH/Band 7/PHB domain-containing membrane-associated protein family	Chr15	16875985	16877775	38.4452	-2.48143	0.333174	-7.38405	1.53542e-13	1.24485e-11
itf15g18040	cytochrome P450, family 71, subfamily B, polypeptide	Chr15	16945289	16945694	19.9997	-2.90344	0.560986	-5.06799	4.02036e-07	5.43533e-06
itf15g18070	terpene synthase	Chr15	16980820	16983131	55.3531	-2.4945	0.477152	-5.20559	1.93377e-07	2.8962e-06
itf15g18970	Exostosin family protein	Chr15	17978879	17983473	4.44215	-2.5364	0.614504	-3.91081	9.19877e-05	0.000563287
itf15g19290	epsin N-terminal homology (ENTH) domain-containing protein / clathrin assembly protein-related	Chr15	18281824	18284847	6418.08	-2.79907	0.372316	-7.51978	5.48677e-14	5.17153e-12
itf15g19440	ascorbate peroxidase	Chr15	18441578	18445566	32.3793	2.10084	0.31595	6.59682	4.20062e-11	1.8014e-09
itf15g19780	cellulose synthase	Chr15	18757507	18764600	1339.37	-2.09785	0.334019	-6.27925	3.40202e-10	1.14578e-08
itf15g20530	Fatty acid/sphingolipid desaturase	Chr15	19621004	19623293	291.195	-2.13864	0.414968	-5.1491	2.61736e-07	3.76567e-06
itf15g20860	hydroxyproline-rich glycoprotein family protein	Chr15	19961622	19966552	120.274	2.01144	0.386535	5.18928	2.11108e-07	3.11799e-06
itf15g21370	SWIM zinc finger family protein / mitogen-activated protein kinase kinase kinase (MAPKKK)-related	Chr15	20424018	20425620	21.9589	-2.56632	0.424654	-5.97402	2.31481e-09	6.2369e-08
itf15g21400	carotenoid cleavage dioxygenase	Chr15	20443202	20448549	168.527	2.56605	0.772375	3.1805	0.00147023	0.00579702
itf15g21470	nine-cis-epoxycarotenoid dioxygenase	Chr15	20570892	20580704	11.4627	2.93174	0.642711	4.35019	1.36018e-05	0.000111567
itf15g21520	Phosphorylase superfamily protein	Chr15	20646475	20648790	49.5422	-2.50867	0.673635	-3.69777	0.0002175	0.00116662
itf15g21610	Enoyl-CoA hydratase/isomerase family	Chr15	20768290	20776807	21.7318	-2.61123	0.645395	-4.03009	5.57554e-05	0.00036631
itf15g21760	ankyrin repeat family protein	Chr15	20913732	20915722	64.0513	-2.42498	0.771449	-3.30624	0.00094558	0.00400865
itf15g21780	Ankyrin repeat family protein	Chr15	20926850	20929884	14.2995	-2.4982	0.580461	-4.04564	5.2181e-05	0.000347014
itf15g22340	cyclin a2;1	Chr15	21313661	21318694	142.409	-2.23872	0.353142	-6.33295	2.40513e-10	8.46649e-09
itf15g22410	LisH dimerisation motif;WD40/YVTN repeat-like-containing domain	Chr15	21394767	21397570	1072.39	-2.93574	0.329274	-8.91471	4.89099e-19	1.49957e-16
itf15g22780	Protein of unknown function, DUF642	Chr15	21654390	21657594	88.9784	-2.12604	0.513816	-4.11649	3.84679e-05	0.000269669
itf15g22840	cytochrome P450, family 71, subfamily B, polypeptide	Chr15	21712591	21720239	4.80792	-3.48797	0.818561	-4.34662	1.38251e-05	0.000113155
itf15g22880	terpene synthase	Chr15	21759867	21762447	161.116	-3.13626	0.451422	-6.91744	4.59874e-12	2.58246e-10
itf15g22890	cytochrome P450, family 71, subfamily B, polypeptide	Chr15	21782912	21786836	13.4512	-4.3531	0.753181	-4.97715	6.45259e-07	8.18044e-06
itf15g22910	cytochrome P450, family 71, subfamily B, polypeptide	Chr15	21791380	21793194	8.15558	-2.98669	0.62207	-4.43446	9.23015e-06	8.01971e-05
itf15g22940	cytochrome P450, family 71, subfamily B, polypeptide	Chr15	21824686	21826836	63.8046	-5.8654	0.629467	-7.9144	2.48448e-15	3.39851e-13
itf15g22950	cytochrome P450, family 71, subfamily B, polypeptide	Chr15	21833566	21836216	204.678	-3.50286	0.335677	-10.408	2.2798e-25	4.34367e-22
itf15g22970	terpene synthase	Chr15	21853757	21856114	110.984	-5.85757	0.616126	-8.67681	4.07039e-18	9.69407e-16
itf15g22980	cytochrome P450, family 71, subfamily B, polypeptide	Chr15	21874815	21878018	103.449	-5.67613	0.652363	-8.31496	9.1787e-17	1.71212e-14
itf15g22990	terpene synthase	Chr15	21890529	21893034	113.554	-3.92919	0.552749	-6.90198	5.12835e-12	2.84987e-10
itf15g23000	terpene synthase	Chr15	21901224	21903550	171.591	-4.88211	0.576057	-8.19838	2.43639e-16	4.24761e-14
itf15g23030	cytochrome P450, family 71, subfamily B, polypeptide	Chr15	21911937	21915128	34.4934	-2.0581	0.484252	-4.23921	2.24303e-05	0.000170457
itf15g23180	terpene synthase	Chr15	22000346	22001267	59.9802	-4.0414	0.495033	-8.03135	9.64064e-16	1.48644e-13
itf15g23280	Bifunctional inhibitor/lipid-transfer protein/seed storage 2S albumin superfamily protein	Chr15	22075332	22076231	181.878	-3.28384	0.858411	-3.64077	0.000271823	0.00139794

## Sheet: B_40DAT_SR_vs_T_40DAT_SR
Gene	Functional Annotation	Chr	Start	Stop	baseMean	log2FoldChange	lfcSE	stat	pvalue	padj	Trait	QTL_Number_in_Trait_Order
itf00g00070	NB-ARC domain-containing disease resistance protein	Chr00	76409	79837	28.5913	-3.27948	0.418607	-7.54101	4.6635e-14	2.22185e-12
itf00g02010	conserved hypothetical protein	Chr00	3022771	3024352	139.518	-3.58354	0.426813	-8.35101	6.76788e-17	4.70574e-15
itf00g05240	GDSL-like Lipase/Acylhydrolase superfamily protein	Chr00	8370302	8372035	56.8945	-2.34877	0.543786	-4.32626	1.5166e-05	0.000119115
itf00g05480	laccase	Chr00	8710386	8713177	5.34572	-3.51228	0.750147	-4.55655	5.20005e-06	4.67988e-05
itf00g06090	Heavy metal transport/detoxification superfamily protein	Chr00	9618458	9620771	17.9977	-3.18197	0.571436	-5.27921	1.29745e-07	1.79877e-06
itf00g06930	hypothetical protein	Chr00	11170126	11170501	107.768	2.41607	0.29998	8.03484	9.37005e-16	5.59243e-14
itf00g08540	Transmembrane amino acid transporter family protein	Chr00	14255558	14256513	24.2082	-2.19282	0.39404	-5.49501	3.90693e-08	6.17959e-07
itf00g09640	Scorpion toxin-like knottin superfamily protein	Chr00	16017086	16017475	5.46491	-3.8399	0.695264	-5.20781	1.91084e-07	2.54114e-06
itf00g10960	hypothetical protein	Chr00	18546596	18549060	4.29918	-2.33117	0.645019	-3.32502	0.000884129	0.00399023
itf00g11150	AWPM-19-like family protein	Chr00	18819609	18825125	37.8888	-2.52468	0.423897	-5.90789	3.46515e-09	6.80485e-08
itf00g11260	hypothetical protein	Chr00	19046616	19047811	34.662	3.04099	0.560326	5.31114	1.0894e-07	1.53361e-06
itf00g12620	Cysteine/Histidine-rich C1 domain family protein	Chr00	21464796	21465387	10.7543	-4.53217	0.703046	-5.9035	3.55878e-09	6.97714e-08
itf00g13890	RNA-binding (RRM/RBD/RNP motifs) family protein	Chr00	23216541	23218424	26.1404	2.62061	0.698468	3.56045	0.000370224	0.00188832
itf00g14160	Protein of unknown function (DUF3049)	Chr00	23605807	23607325	630.941	-2.0431	0.546944	-3.73139	0.000190423	0.00107206
itf00g15160	drought-repressed	Chr00	25137846	25138494	52.3858	-4.38098	0.746647	-6.4333	1.24862e-10	3.27331e-09
itf00g15180	drought-repressed	Chr00	25149675	25150857	12.8558	-3.05159	0.797252	-3.64619	0.000266156	0.00142632
itf00g15880	hypothetical protein	Chr00	26567643	26568144	1.73862	2.5939	0.742032	3.20659	0.0013432	0.0056873
itf00g16710	F-box family protein	Chr00	27977425	27979294	21.4684	-2.21704	0.427593	-5.09892	3.41599e-07	4.26144e-06
itf00g16860	Leucine-rich receptor-like protein kinase family protein	Chr00	28200275	28208747	37.2897	-2.14862	0.392849	-5.43905	5.35653e-08	8.18417e-07
itf00g17670	cytochrome p450 78a9	Chr00	29599490	29601257	8.46638	2.10756	0.619929	3.31966	0.000901275	0.00405692
itf00g17960	S-locus lectin protein kinase family protein	Chr00	29996172	29999341	46.5096	-2.44122	0.399282	-6.07893	1.20986e-09	2.63049e-08
itf00g19230	hypothetical protein	Chr00	31948294	31949983	16.4615	-3.00848	0.436265	-6.58765	4.46856e-11	1.26907e-09
itf00g19540	Protein kinase family protein with leucine-rich repeat domain	Chr00	32477188	32479276	113.566	-2.33371	0.248775	-9.35562	8.3107e-21	9.33081e-19
itf00g20050	NB-ARC domain-containing disease resistance protein	Chr00	33384306	33388928	18.6347	-3.21137	0.531036	-5.67219	1.40982e-08	2.43059e-07
itf00g20060	NB-ARC domain-containing disease resistance protein	Chr00	33411617	33414872	265.232	-4.6035	0.287198	-15.8144	2.47595e-56	4.84491e-53
itf00g20240	HXXXD-type acyl-transferase family protein	Chr00	33677343	33679433	14.1107	-2.50176	0.484173	-5.02035	5.15785e-07	6.12216e-06
itf00g20620	myb domain protein	Chr00	34262500	34263830	28.0481	2.18127	0.717973	3.07133	0.0021311	0.00839054
itf00g20700	cysteine-rich RLK (RECEPTOR-like protein kinase)	Chr00	34383423	34386359	2.70941	-2.52054	0.745489	-3.26989	0.0010759	0.00471087
itf00g21260	monooxygenase	Chr00	35326493	35329462	638.637	-3.77273	0.396396	-9.52265	1.68815e-21	2.10213e-19
itf00g21310	indole-3-acetate beta-D-glucosyltransferase	Chr00	35400063	35401895	1100.84	-3.27243	0.461647	-7.13613	9.59919e-13	3.81116e-11
itf00g23040	Oxidoreductase family protein	Chr00	38335915	38337121	9.23158	-2.41453	0.642811	-3.64247	0.000270039	0.00144459
itf00g23060	UDP-glucosyl transferase 85A2	Chr00	38345901	38348126	3.13227	2.20868	0.619721	3.27044	0.00107382	0.00470524
itf00g25230	MYB-like	Chr00	41518969	41520177	10.4726	-2.8433	0.718388	-4.00989	6.0748e-05	0.000397182
itf00g25380	MATE efflux family protein	Chr00	41720581	41723532	824.528	-5.13046	0.539199	-9.61905	6.64401e-22	8.79289e-20
itf00g25600	Wound-responsive family protein	Chr00	42043200	42043927	231.629	2.46946	0.59501	4.14078	3.46132e-05	0.000243448
itf00g25610	Wound-responsive family protein	Chr00	42045156	42045453	85.8244	4.63732	0.716164	6.31576	2.68838e-10	6.54651e-09
itf00g26260	alpha/beta-Hydrolases superfamily protein	Chr00	42873072	42876454	39.305	-4.65475	0.626445	-6.31633	2.67845e-10	6.52813e-09
itf00g27380	RING/U-box superfamily protein	Chr00	44506236	44506784	66.7173	2.55175	0.501738	5.06146	4.16068e-07	5.05463e-06
itf00g28160	LOB domain-containing protein	Chr00	45749775	45751222	2925.37	2.47547	0.598688	4.12228	3.75148e-05	0.000260868
itf00g28850	Major facilitator superfamily protein	Chr00	46658446	46662018	120.237	-2.0298	0.245338	-8.26291	1.42161e-16	9.61585e-15
itf00g28880	NAC domain containing protein	Chr00	46737946	46739463	5.03777	3.38242	0.692566	4.32418	1.53099e-05	0.000120038
itf00g28970	SLAC1 homologue	Chr00	46853654	46857497	87.1452	-6.36288	0.567731	-7.74823	9.31814e-15	4.89024e-13
itf00g29170	flowering promoting factor	Chr00	47036798	47037122	81.2929	-5.53056	0.5252	-7.86528	3.68287e-15	2.05483e-13
itf00g29770	Calcium-binding EF-hand family protein	Chr00	47695130	47696206	9.99711	-2.61277	0.554528	-4.5205	6.16945e-06	5.45552e-05
itf00g29970	ribonuclease	Chr00	47852799	47853829	6.38221	-2.82948	0.659808	-3.9029	9.50453e-05	0.000590959
itf00g30100	Bifunctional inhibitor/lipid-transfer protein/seed storage 2S albumin superfamily protein	Chr00	47956867	47957857	2.62645	-2.67421	0.750234	-3.63285	0.000280312	0.00148769
itf00g30170	Leucine-rich repeat transmembrane protein kinase	Chr00	48026764	48028162	3.39464	3.0032	0.65277	3.87392	0.000107101	0.000655061
itf00g30290	Preprotein translocase SecA family protein	Chr00	48100706	48101155	7.93918	2.40795	0.536526	4.21409	2.50792e-05	0.0001847
itf00g30380	Serine carboxypeptidase S28 family protein	Chr00	48175888	48179387	8.49241	-2.86603	0.697901	-4.37713	1.20254e-05	9.76108e-05
itf00g30510	Subtilase family protein	Chr00	48260973	48264796	15.3596	2.01995	0.479848	4.14897	3.33974e-05	0.000235567
itf00g30790	ribonuclease	Chr00	48535169	48535829	22.356	2.80016	0.663176	4.02356	5.73256e-05	0.00037924
itf00g30940	hypothetical protein	Chr00	48714634	48715531	8.79635	-3.52728	0.621042	-4.79071	1.66189e-06	1.72191e-05
itf00g30960	NB-ARC domain-containing disease resistance protein	Chr00	48732157	48737093	162.267	2.35511	0.393362	5.97455	2.30729e-09	4.71703e-08
itf00g31720	plant U-box	Chr00	49647409	49649634	1547.65	2.12382	0.508104	4.17656	2.9595e-05	0.000212796
itf00g32040	heat shock protein 18.2	Chr00	49953584	49954067	119.623	3.88318	0.610948	6.29075	3.15945e-10	7.62582e-09
itf00g32050	heat shock protein 18.2	Chr00	49957858	49958341	12.1275	2.84161	0.674789	4.04821	5.16114e-05	0.000345357
itf00g32090	elicitor-activated gene 3-2	Chr00	49978888	49980808	1426.64	-2.05633	0.361579	-5.6933	1.2461e-08	2.16879e-07
itf00g32100	elicitor-activated gene 3-2	Chr00	49984451	49986503	12.5491	2.1602	0.532772	3.95693	7.59193e-05	0.000485596
itf00g32620	Cytochrome P450 superfamily protein	Chr00	50587580	50589830	398.381	2.04713	0.320566	6.38403	1.72482e-10	4.40368e-09
itf00g33250	DNAJ heat shock family protein	Chr00	51158872	51160238	8.04232	2.64939	0.621305	4.05139	5.09149e-05	0.000341615
itf00g33550	Disease resistance protein (TIR-NBS-LRR class) family	Chr00	51427307	51430487	125.99	2.08643	0.376916	5.5221	3.34968e-08	5.37578e-07
itf00g33860	Bifunctional inhibitor/lipid-transfer protein/seed storage 2S albumin superfamily protein	Chr00	51688284	51688721	33.7082	-5.41011	0.674625	-7.12477	1.04256e-12	4.1036e-11
itf00g34640	acyl activating enzyme	Chr00	52373139	52375323	303.591	-2.31195	0.395952	-5.83806	5.28116e-09	9.88909e-08
itf00g35050	Kunitz family trypsin and protease inhibitor protein	Chr00	52737118	52737994	51.5264	-2.79748	0.501504	-5.53661	3.08375e-08	4.99581e-07
itf00g35230	hypothetical protein	Chr00	52905574	52905969	15.7776	2.55791	0.476705	5.22559	1.73601e-07	2.3347e-06
itf00g35410	Ubiquitin-like superfamily protein	Chr00	53047573	53048628	8.6054	-2.18589	0.584046	-3.64395	0.000268488	0.00143741
itf00g35760	RmlC-like cupins superfamily protein	Chr00	53393516	53394288	14.3762	-3.45717	0.684708	-4.72224	2.33257e-06	2.30594e-05
itf00g36200	1-aminocyclopropane-1-carboxylic acid (acc) synthase	Chr00	53747913	53749171	137.078	-2.00984	0.630826	-3.26582	0.00109146	0.00476729
itf00g38530	Metallothionein domain containing protein	Chr00	55764935	55765890	4311.56	-3.10927	0.476141	-6.52861	6.63816e-11	1.8295e-09
itf00g38610	pectin methylesterase	Chr00	55856432	55856744	77.0706	2.09387	0.570517	3.67495	0.000237894	0.00129539
itf00g39270	Heavy metal transport/detoxification superfamily protein	Chr00	56457462	56458483	45.9705	-5.54286	0.617072	-6.67151	2.53188e-11	7.63887e-10
itf00g39910	Transducin/WD40 repeat-like superfamily protein	Chr00	57104187	57105120	37.2714	-2.81608	0.493523	-5.63657	1.73475e-08	2.93174e-07
itf00g41640	serine carboxypeptidase-like	Chr00	59375291	59376245	19.66	2.43022	0.556389	4.28719	1.8095e-05	0.000139044
itf00g42590	Wound-responsive family protein	Chr00	60552001	60552605	39.6724	3.66868	0.553819	6.47949	9.20321e-11	2.45494e-09
itf00g44680	glutathione S-transferase TAU	Chr00	63277542	63278760	454.029	-2.72764	0.373739	-7.29913	2.89639e-13	1.24955e-11
itf00g45310	Auxin efflux carrier family protein	Chr00	64073675	64074959	161.427	-2.48211	0.269637	-9.19072	3.90227e-20	4.12752e-18
itf00g45600	RING/U-box superfamily protein	Chr00	64436396	64436969	1.81185	2.52033	0.758972	3.07757	0.00208696	0.00824046
itf00g48600	hypothetical protein	Chr00	68537714	68539739	7.3107	-3.01181	0.571791	-4.71164	2.45729e-06	2.41194e-05
itf00g50700	glutathione S-transferase TAU	Chr00	71442371	71443484	197.887	-4.52492	0.370811	-11.9133	1.00881e-32	3.89245e-30
itf00g51840	Ubiquitin-like superfamily protein	Chr00	72665104	72666030	4.39438	-2.51216	0.639036	-3.31568	0.000914206	0.00410703
itf00g51910	conserved hypothetical protein	Chr00	72745918	72746191	92.086	-3.86693	0.382431	-9.89403	4.41892e-23	6.72535e-21
itf00g53260	winged-helix DNA-binding transcription factor family protein	Chr00	74545292	74546943	276.861	2.50561	0.508941	4.91316	8.96202e-07	9.94388e-06
itf00g53770	hypothetical protein	Chr00	75177772	75178301	179.292	4.47091	0.547892	8.05919	7.68023e-16	4.66519e-14
itf00g54080	Protein of unknown function (DUF_B2219) domain containing protein	Chr00	75609739	75610774	104.481	-4.95877	0.611276	-7.88119	3.24266e-15	1.81662e-13
itf00g55070	ZIP metal ion transporter family	Chr00	76942032	76942406	16.3543	-2.02328	0.467653	-4.27576	1.90484e-05	0.000145478
itf00g57260	RWP-RK domain-containing protein	Chr00	79974279	79975475	9.91105	-4.37268	0.681646	-5.90854	3.4516e-09	6.78799e-08
itf00g57400	heavy metal atpase	Chr00	80109829	80110820	84.1694	-3.47506	0.305322	-11.1815	5.02432e-29	1.44886e-26
itf00g58110	ethylene-responsive element binding factor	Chr00	80916695	80917466	25.5766	-4.49145	0.57766	-5.74051	9.43902e-09	1.68129e-07
itf00g58350	Bifunctional inhibitor/lipid-transfer protein/seed storage 2S albumin superfamily protein	Chr00	81140052	81140793	3.40211	-3.1616	0.715202	-4.38277	1.17182e-05	9.55416e-05
itf00g58700	cytochrome P450, family 72, subfamily A, polypeptide	Chr00	81800471	81800801	168.68	-2.89418	0.238674	-12.0845	1.27571e-33	5.29518e-31
itf00g58750	Disease resistance-responsive (dirigent-like protein) family protein	Chr00	81825367	81825952	130.449	-4.28772	0.490466	-8.6276	6.26526e-18	5.12349e-16
itf00g60780	Kunitz family trypsin and protease inhibitor protein	Chr00	84838084	84838709	22.8965	3.48286	0.582611	5.78128	7.41347e-09	1.34766e-07
itf00g67510	lipid transfer protein	Chr00	94664616	94665190	11.7355	-2.18709	0.634589	-3.39247	0.000692665	0.00323043
itf00g69230	delta(3), delta(2)-enoyl CoA isomerase	Chr00	97276912	97277209	18.7948	-3.14126	0.438033	-6.67341	2.49933e-11	7.54898e-10
itf00g71450	myb domain protein	Chr00	101580756	101581023	6.49667	-2.903	0.714535	-3.92662	8.61482e-05	0.000542785
itf01g00250	Uridine diphosphate glycosyltransferase 74E2	Chr01	148969	150616	276.342	-3.40062	0.395004	-8.60461	7.65798e-18	6.24376e-16	DM	1
itf01g00470	basic helix-loop-helix (bHLH) DNA-binding superfamily protein	Chr01	226612	228028	22.5069	2.01552	0.633454	3.1813	0.00146618	0.00612472	DM	1
itf01g00850	ABC-2 type transporter family protein	Chr01	519628	521443	16.7273	-4.23164	0.581428	-5.40234	6.57764e-08	9.85746e-07	DM	1
itf01g01240	CAP (Cysteine-rich secretory proteins, Antigen 5, and Pathogenesis-related 1 protein) superfamily protein	Chr01	718172	718724	353.63	2.53306	0.564098	4.44833	8.65404e-06	7.33759e-05	DM	1
itf01g01550	DUF563 domain containing protein	Chr01	920992	923536	7.59639	-3.26746	0.630285	-4.18723	2.82384e-05	0.000204329	DM	1
itf01g01830	kunitz trypsin inhibitor	Chr01	1045869	1046754	150.057	2.91076	0.450363	6.41443	1.4135e-10	3.6739e-09	DM	1
itf01g01850	kunitz trypsin inhibitor	Chr01	1064339	1065218	7.7726	3.37088	0.530063	5.74933	8.95985e-09	1.60323e-07	DM	1
itf01g01860	kunitz trypsin inhibitor	Chr01	1076454	1077369	79971.4	6.92754	0.455413	15.0849	2.03619e-51	2.78908e-48	DM	1
itf01g01870	Kunitz family trypsin and protease inhibitor protein	Chr01	1087689	1090527	30316.9	6.63874	0.553981	11.803	3.76808e-32	1.39495e-29	DM	1
itf01g01890	kunitz trypsin inhibitor	Chr01	1102939	1103996	59894.9	7.06245	0.451519	15.5106	2.94155e-54	5.03648e-51	DM	1
itf01g02410	Phosphatidylinositol-4-phosphate 5-kinase family protein	Chr01	1425188	1430281	428.767	-2.43747	0.250342	-9.73427	2.15352e-22	2.97958e-20	DM	1
itf01g02460	2Fe-2S ferredoxin-like superfamily protein	Chr01	1453727	1456092	28.1767	-2.14158	0.562136	-3.78932	0.000151059	0.000879546	DM	1
itf01g02910	SLAC1 homologue	Chr01	1736232	1740797	68.9078	-4.95909	0.57407	-8.00055	1.2386e-15	7.23058e-14
itf01g03040	Bifunctional inhibitor/lipid-transfer protein/seed storage 2S albumin superfamily protein	Chr01	1832315	1833845	35.9106	3.05907	0.501438	5.98246	2.1979e-09	4.51344e-08
itf01g03300	hypothetical protein	Chr01	1952339	1954040	2036.34	2.54537	0.350438	7.25174	4.11458e-13	1.71827e-11
itf01g03420	starch synthase	Chr01	2007038	2016615	589.765	2.1131	0.363436	5.80779	6.33039e-09	1.16703e-07
itf01g03470	conserved hypothetical protein	Chr01	2077636	2078383	326.425	-2.46427	0.361343	-6.8209	9.04706e-12	2.96819e-10
itf01g03580	beta-glucosidase	Chr01	2167688	2172403	211.707	2.23472	0.539333	4.10741	4.00118e-05	0.000275962
itf01g03720	Peroxidase superfamily protein	Chr01	2283953	2285736	498.883	-2.14458	0.613117	-3.50251	0.000460892	0.00228073
itf01g03730	cysteine-rich RLK (RECEPTOR-like protein kinase)	Chr01	2292963	2294564	11.158	-3.26957	0.66673	-4.34436	1.3968e-05	0.000111075
itf01g03790	cysteine-rich RLK (RECEPTOR-like protein kinase)	Chr01	2371575	2372859	2.42204	-2.61163	0.772997	-3.42918	0.000605414	0.0028814
itf01g03850	cysteine-rich RLK (RECEPTOR-like protein kinase)	Chr01	2427660	2431223	5.95908	4.10873	0.67042	4.73731	2.16575e-06	2.16457e-05
itf01g03900	cysteine-rich RLK (RECEPTOR-like protein kinase)	Chr01	2454370	2457419	5.20858	2.17364	0.547576	3.75541	0.000173058	0.000988104
itf01g03930	cysteine-rich RLK (RECEPTOR-like protein kinase)	Chr01	2475697	2477729	352.4	2.32788	0.529166	4.38483	1.16075e-05	9.49215e-05
itf01g03950	cysteine-rich RLK (RECEPTOR-like protein kinase)	Chr01	2489249	2490260	36.8238	2.3385	0.328241	7.07116	1.53643e-12	5.89504e-11
itf01g03960	cysteine-rich RLK (RECEPTOR-like protein kinase)	Chr01	2492866	2495941	17.4382	2.07378	0.357485	5.7202	1.06397e-08	1.87806e-07
itf01g04370	Octicosapeptide/Phox/Bem1p family protein	Chr01	2775967	2777841	594.365	-2.11717	0.442751	-4.78047	1.74887e-06	1.79978e-05
itf01g04440	hypothetical protein	Chr01	2846367	2846748	3.86945	3.69173	0.7416	4.67361	2.95944e-06	2.84669e-05
itf01g04870	allantoinase	Chr01	3155788	3162119	170.749	-2.39181	0.478749	-4.99473	5.89174e-07	6.87412e-06
itf01g04900	heat shock transcription factor B4	Chr01	3172027	3174858	7.65557	-2.45783	0.761696	-3.12184	0.00179723	0.00728115
itf01g05660	alpha/beta-Hydrolases superfamily protein	Chr01	3837083	3838984	16.5374	-3.00079	0.734473	-4.03029	5.57071e-05	0.000369694
itf01g05730	Homeodomain-like superfamily protein	Chr01	3908736	3914380	117.809	-4.12211	0.401796	-10.052	8.9995e-24	1.52186e-21
itf01g05740	Protein of unknown function (DUF688)	Chr01	3915162	3918478	406.617	2.2998	0.298606	7.69384	1.42786e-14	7.31142e-13
itf01g05850	senescence-associated gene	Chr01	4039259	4041447	64.1439	-4.26729	0.65709	-5.82427	5.73644e-09	1.0647e-07
itf01g05920	alpha/beta-Hydrolases superfamily protein	Chr01	4097626	4099975	23.0804	-5.10538	0.645081	-6.95406	3.54929e-12	1.28107e-10
itf01g05940	alpha/beta-Hydrolases superfamily protein	Chr01	4121591	4123486	17.9792	-3.49079	0.616504	-5.23533	1.6469e-07	2.22607e-06
itf01g05950	alpha/beta-Hydrolases superfamily protein	Chr01	4129338	4129728	4.17335	-2.41685	0.751725	-3.29537	0.000982932	0.00436072
itf01g06000	alpha/beta-Hydrolases superfamily protein	Chr01	4165094	4166768	15.5547	-2.4691	0.77927	-3.48463	0.000492811	0.00241642
itf01g06020	alpha/beta-Hydrolases superfamily protein	Chr01	4203482	4204752	45.9714	-2.57926	0.789082	-4.15886	3.19839e-05	0.00022722
itf01g06050	alpha/beta-Hydrolases superfamily protein	Chr01	4223427	4224819	113.151	-4.71599	0.60802	-7.65942	1.86774e-14	9.33702e-13
itf01g06200	Leucine-rich repeat transmembrane protein kinase	Chr01	4331355	4334496	86.7203	2.07063	0.35969	5.74151	9.38386e-09	1.67255e-07
itf01g06260	Leucine-rich repeat transmembrane protein kinase	Chr01	4399569	4402338	3.56331	-2.38485	0.677245	-3.17382	0.00150448	0.00626084
itf01g06340	Leucine-rich repeat transmembrane protein kinase	Chr01	4490235	4496057	19.0186	3.34602	0.582879	5.52592	3.27766e-08	5.27875e-07
itf01g06350	Leucine-rich repeat transmembrane protein kinase	Chr01	4496793	4502765	474.724	2.14205	0.571196	3.73948	0.0001844	0.00104222
itf01g06380	Leucine-rich repeat transmembrane protein kinase	Chr01	4522004	4529433	230.921	2.62426	0.389905	6.71622	1.86499e-11	5.79926e-10
itf01g06390	Leucine-rich repeat transmembrane protein kinase	Chr01	4539180	4547576	72.8655	2.74305	0.655681	4.12973	3.63184e-05	0.000253618
itf01g07360	NAD(P)-binding Rossmann-fold superfamily protein	Chr01	5808585	5810050	109.886	-5.88486	0.567104	-9.29045	1.53638e-20	1.6702e-18
itf01g07370	Pyridoxal phosphate (PLP)-dependent transferases superfamily protein	Chr01	5819687	5821779	3.81208	-3.75723	0.727026	-4.82795	1.37946e-06	1.45684e-05
itf01g08470	Aluminium activated malate transporter family protein	Chr01	7125634	7127869	6.54133	-4.02008	0.675481	-5.50249	3.74468e-08	5.94009e-07
itf01g09230	hypothetical protein	Chr01	8241659	8241983	13.474	-2.14243	0.518468	-4.06466	4.81023e-05	0.000325213
itf01g09950	2-oxoglutarate (2OG) and Fe(II)-dependent oxygenase superfamily protein	Chr01	9285159	9286931	737.838	-2.83525	0.351156	-8.07913	6.52302e-16	4.03382e-14
itf01g10060	2-oxoglutarate (2OG) and Fe(II)-dependent oxygenase superfamily protein	Chr01	9363004	9366583	70.8653	2.39972	0.408814	5.83595	5.34838e-09	1.00013e-07
itf01g10090	NB-ARC domain-containing disease resistance protein	Chr01	9417970	9420229	18.0797	-2.09981	0.432998	-4.7864	1.69801e-06	1.75602e-05
itf01g11320	F-box family protein	Chr01	11147678	11149098	201.651	-2.23336	0.338505	-6.59519	4.24717e-11	1.21452e-09
itf01g11840	HXXXD-type acyl-transferase family protein	Chr01	11884152	11885481	7.12421	-4.09636	0.709893	-5.38014	7.4426e-08	1.09855e-06
itf01g11960	heat-shock protein 70T-2	Chr01	12043011	12047398	272.326	2.05513	0.469955	4.37302	1.22541e-05	9.9085e-05
itf01g12240	conserved hypothetical protein	Chr01	12391278	12392575	143.106	-2.27349	0.446606	-5.08636	3.64998e-07	4.51632e-06
itf01g12580	Bifunctional inhibitor/lipid-transfer protein/seed storage 2S albumin superfamily protein	Chr01	12754920	12756113	305.079	-3.34702	0.575093	-5.93565	2.92677e-09	5.84394e-08
itf01g13290	Oxidoreductase family protein	Chr01	13559083	13561350	2985.88	-2.26676	0.167346	-13.5452	8.46237e-42	7.02505e-39
itf01g13940	AWPM-19-like family protein	Chr01	14559821	14562206	108.101	-2.60407	0.314786	-8.25007	1.583e-16	1.0603e-14
itf01g14100	Heavy metal transport/detoxification superfamily protein	Chr01	14808568	14809489	2.06027	2.85102	0.772669	3.27157	0.00106953	0.00468798
itf01g15490	Protein of unknown function, DUF642	Chr01	16432485	16436970	158.701	3.46992	0.646246	5.22597	1.73241e-07	2.33215e-06
itf01g15510	Adenine nucleotide alpha hydrolases-like superfamily protein	Chr01	16471591	16473255	6.43903	3.3586	0.795736	3.47743	0.000506237	0.00247076
itf01g15760	hypothetical protein	Chr01	16717162	16717732	4.41624	-2.73977	0.794175	-3.51295	0.000443155	0.00220491
itf01g15770	hypothetical protein	Chr01	16726475	16727138	100.459	-5.54359	0.539975	-9.14161	6.15315e-20	6.36096e-18
itf01g16400	Ankyrin repeat family protein	Chr01	17590551	17594832	25.8367	-2.65549	0.61243	-4.1231	3.738e-05	0.000260067
itf01g16460	photosystem II subunit X	Chr01	17650640	17650988	8.21528	3.57833	0.637542	5.00496	5.58727e-07	6.56564e-06
itf01g16650	UDP-Glycosyltransferase superfamily protein	Chr01	17813339	17814350	4.19733	-3.21102	0.689349	-4.18483	2.85378e-05	0.000206169
itf01g16670	UDP-Glycosyltransferase superfamily protein	Chr01	17823170	17824634	14.569	-4.7108	0.685213	-6.22609	4.78232e-10	1.11121e-08
itf01g16680	hypothetical protein	Chr01	17831780	17832679	30.166	-2.30189	0.531933	-4.30733	1.65237e-05	0.000128416
itf01g17530	myb domain protein	Chr01	18847787	18849496	97.5537	-2.00115	0.396945	-5.03492	4.78047e-07	5.72633e-06
itf01g17670	nicotianamine synthase	Chr01	19019282	19020104	132.522	-3.17735	0.791485	-4.88576	1.03031e-06	1.12407e-05
itf01g17820	nodulin MtN21 /EamA-like transporter family protein	Chr01	19110139	19117853	5.01556	-2.82993	0.74929	-3.66306	0.000249219	0.00135008
itf01g18140	inositol transporter	Chr01	19396439	19399137	1.90887	-2.53239	0.756132	-3.13452	0.00172134	0.00702563
itf01g18170	hypothetical protein	Chr01	19409923	19410304	3.48119	2.10033	0.642564	3.05077	0.00228258	0.00889744
itf01g18940	DDE superfamily endonuclease domain containing protein	Chr01	20053431	20055549	493.919	-2.55564	0.282456	-9.04713	1.46779e-19	1.43096e-17
itf01g19230	Late embryogenesis abundant (LEA) protein-related	Chr01	20272692	20274518	23.9689	-3.54283	0.585958	-5.81311	6.13212e-09	1.13353e-07
itf01g19380	Integrase-type DNA-binding superfamily protein	Chr01	20455366	20456338	49.3744	-5.27199	0.516053	-8.48737	2.11368e-17	1.60845e-15
itf01g19510	SPA1-related	Chr01	20561869	20566937	35.6937	-2.23725	0.638605	-3.52122	0.000429566	0.00214705
itf01g19560	Stigma-specific Stig1 family protein	Chr01	20601394	20601850	41.5013	-4.35753	0.611471	-6.77306	1.26084e-11	4.06362e-10
itf01g19690	Disease resistance protein (CC-NBS-LRR class) family	Chr01	20708616	20711393	221.856	-2.1411	0.425998	-5.03806	4.70272e-07	5.64553e-06
itf01g19890	fatty acid desaturase	Chr01	20856047	20858539	6.85972	-3.4323	0.696979	-4.45789	8.27716e-06	7.06276e-05
itf01g19910	Nucleic acid-binding, OB-fold-like protein	Chr01	20897919	20899942	7.49696	2.11529	0.494181	4.1395	3.48057e-05	0.000244488
itf01g20100	NB-ARC domain-containing disease resistance protein	Chr01	21066115	21066754	40.8568	-2.80256	0.435934	-6.34856	2.17333e-10	5.4373e-09
itf01g20120	NB-ARC domain-containing disease resistance protein	Chr01	21067576	21068056	13.4398	-2.29847	0.535746	-4.20219	2.64347e-05	0.00019255
itf01g20130	NB-ARC domain-containing disease resistance protein	Chr01	21077356	21080255	206.334	-2.06926	0.4501	-4.61029	4.02101e-06	3.73253e-05
itf01g20170	Protein of unknown function, DUF617	Chr01	21131601	21135189	15.7363	-4.43981	0.692945	-6.03773	1.56298e-09	3.30925e-08
itf01g20950	tracheary element differentiation-related	Chr01	21978437	21979474	87.0598	-2.47189	0.511885	-4.82358	1.41005e-06	1.48399e-05
itf01g21040	VQ motif-containing protein	Chr01	22075882	22076167	6.80607	2.40749	0.743519	3.13315	0.00172943	0.00705342
itf01g21160	nine-cis-epoxycarotenoid dioxygenase	Chr01	22189969	22191809	81.2109	2.54932	0.696463	3.60018	0.000318002	0.00165643
itf01g21210	glutathione S-transferase TAU	Chr01	22225688	22227098	58.5233	-5.87655	0.634946	-7.89676	2.86243e-15	1.61351e-13
itf01g21240	glutathione S-transferase TAU	Chr01	22234444	22235193	574.19	-5.12898	0.305101	-16.6824	1.75895e-62	9.63731e-59
itf01g21300	glutathione S-transferase TAU	Chr01	22257901	22258707	69.895	2.08919	0.514137	4.05324	5.05126e-05	0.000339165
itf01g22360	hypothetical protein	Chr01	23041791	23043097	29.4696	-2.14091	0.377436	-5.62087	1.89999e-08	3.19326e-07
itf01g22530	conserved hypothetical protein	Chr01	23145482	23145971	39.3089	-3.78199	0.638576	-5.76762	8.03987e-09	1.44903e-07
itf01g22890	Family of unknown function (DUF716)	Chr01	23454298	23455359	623.92	-2.5082	0.540091	-4.65059	3.30993e-06	3.143e-05
itf01g22950	allene oxide synthase	Chr01	23528135	23529581	17.1002	-2.29176	0.60508	-3.73865	0.000185012	0.00104503
itf01g23000	DUF4228 domain containing protein	Chr01	23554434	23555298	8.37604	-2.48197	0.533559	-4.43103	9.37831e-06	7.87611e-05
itf01g23130	conserved hypothetical protein	Chr01	23666147	23667049	47.415	-2.50042	0.37649	-6.59085	4.37317e-11	1.24795e-09
itf01g23340	RAD-like	Chr01	23907883	23909079	61.3382	-4.00165	0.733614	-5.49451	3.91801e-08	6.18995e-07
itf01g23410	SEC14-like	Chr01	23971374	23975713	32.4504	-3.98659	0.578071	-6.55616	5.52123e-11	1.5387e-09
itf01g23540	conserved hypothetical protein	Chr01	24086090	24090255	26.6175	2.11885	0.371844	5.64955	1.60868e-08	2.74577e-07
itf01g23670	basic helix-loop-helix (bHLH) DNA-binding superfamily protein	Chr01	24167511	24169832	30.8205	3.19429	0.312066	9.99509	1.60146e-23	2.61142e-21
itf01g23970	Disease resistance-responsive (dirigent-like protein) family protein	Chr01	24372307	24373043	28.3832	2.25408	0.536221	4.15104	3.30974e-05	0.000233807
itf01g24260	Calcium-dependent lipid-binding (CaLB domain) plant phosphoribosyltransferase family protein	Chr01	24496249	24498556	40.0607	-3.54472	0.412191	-8.27242	1.31267e-16	8.96771e-15
itf01g24490	hypothetical protein	Chr01	24627402	24628023	118.211	-2.21505	0.398287	-5.56288	2.65363e-08	4.36877e-07
itf01g24620	UDP-Glycosyltransferase superfamily protein	Chr01	24726866	24728915	818.963	-2.55315	0.250603	-10.1876	2.25314e-24	4.07418e-22
itf01g24820	cytochrome P450, family 98, subfamily A, polypeptide	Chr01	24868287	24876585	55.6244	3.18244	0.457538	6.87245	6.31076e-12	2.15029e-10
itf01g25610	homeobox protein	Chr01	25424600	25425968	4.77579	3.11078	0.646303	4.20689	2.58906e-05	0.000189291
itf01g25880	conserved hypothetical protein	Chr01	25634696	25636349	204.279	-3.67392	0.608311	-6.03885	1.55221e-09	3.29634e-08
itf01g25900	NAC-like, activated by AP3/PI	Chr01	25647099	25648910	684.188	-2.49587	0.409387	-6.12413	9.1183e-10	2.02428e-08
itf01g25980	Protein of unknown function (DUF1336)	Chr01	25695671	25699148	767.654	-2.39277	0.252712	-9.46925	2.81853e-21	3.43172e-19
itf01g26100	Remorin family protein	Chr01	25763331	25764983	76.9881	-2.50212	0.281988	-8.83116	1.03598e-18	9.18471e-17
itf01g26310	Putative membrane lipoprotein	Chr01	25893756	25895622	103.399	2.0794	0.554469	3.71515	0.000203084	0.00113102
itf01g26340	UDP-Glycosyltransferase superfamily protein	Chr01	25911451	25912936	10.0893	-4.13814	0.674386	-5.25666	1.46693e-07	2.0142e-06
itf01g26350	UDP-Glycosyltransferase superfamily protein	Chr01	25916593	25918075	4.56622	-3.03337	0.7064	-4.36713	1.25892e-05	0.000101555
itf01g26380	Major facilitator superfamily protein	Chr01	25930051	25932724	126.584	2.08739	0.495326	4.19412	2.73936e-05	0.000198847
itf01g26430	conserved hypothetical protein	Chr01	25967126	25968140	244.874	2.32807	0.456581	5.07568	3.86109e-07	4.74326e-06
itf01g26450	YUCCA	Chr01	26010295	26011941	6.98213	-3.32691	0.68356	-4.46968	7.83372e-06	6.74222e-05
itf01g26900	PHYTOCYSTATIN	Chr01	26328371	26328788	6.13037	-2.46783	0.671649	-3.39729	0.000680564	0.00318375
itf01g26980	Putative membrane lipoprotein	Chr01	26365749	26366106	37.8565	2.20082	0.414577	5.26984	1.3654e-07	1.88629e-06
itf01g27790	UDP-Glycosyltransferase superfamily protein	Chr01	26872026	26873469	7.92792	-3.73859	0.677244	-4.86905	1.12136e-06	1.21135e-05
itf01g27870	UDP-Glycosyltransferase superfamily protein	Chr01	26921360	26923281	438.239	-2.69808	0.193276	-13.9495	3.16641e-44	2.89146e-41
itf01g27890	UDP-Glycosyltransferase superfamily protein	Chr01	26928934	26930401	70.7264	-2.15569	0.509843	-4.25551	2.08574e-05	0.000157581
itf01g28080	Uridine diphosphate glycosyltransferase 74E2	Chr01	27041619	27043412	20.7685	-3.75852	0.662239	-5.08502	3.67585e-07	4.54421e-06
itf01g28090	Uridine diphosphate glycosyltransferase 74E2	Chr01	27044449	27046688	121.518	-3.2074	0.548456	-5.88475	3.98659e-09	7.70732e-08
itf01g28160	Zinc-binding dehydrogenase family protein	Chr01	27093041	27095276	79.8638	2.48914	0.500806	4.91779	8.75264e-07	9.74314e-06
itf01g28280	Pectin lyase-like superfamily protein	Chr01	27142757	27144675	27.0557	-4.4852	0.654033	-6.03625	1.57735e-09	3.33421e-08
itf01g28290	Pectin lyase-like superfamily protein	Chr01	27145760	27147487	8.08996	-3.09949	0.79228	-4.09346	4.24988e-05	0.000291282
itf01g28370	indole-3-acetate beta-D-glucosyltransferase	Chr01	27203976	27204564	77.9582	-2.2939	0.424824	-5.40106	6.62477e-08	9.91724e-07
itf01g28380	hypothetical protein	Chr01	27204750	27205237	6.40742	-2.18141	0.631624	-3.26983	0.00107613	0.00471087
itf01g28420	Common central domain of tyrosinase domain containing protein	Chr01	27237230	27238524	14.3354	-3.63648	0.740879	-4.74761	2.05837e-06	2.07279e-05
itf01g28430	Common central domain of tyrosinase domain containing protein	Chr01	27238551	27238830	2.80423	-2.48331	0.792519	-3.21031	0.00132591	0.00562889
itf01g28770	Mitochondrial substrate carrier family protein	Chr01	27428292	27431308	5.81669	2.7097	0.732181	3.43023	0.000603073	0.00287325
itf01g28880	Thioredoxin superfamily protein	Chr01	27532319	27532628	9.03806	3.56524	0.647596	4.93735	7.91914e-07	8.90578e-06
itf01g28890	Thioredoxin superfamily protein	Chr01	27535827	27536592	116.497	3.96743	0.658864	5.95333	2.62744e-09	5.29255e-08
itf01g29010	hypothetical protein	Chr01	27612982	27614669	523.16	3.12123	0.371394	8.39174	4.78994e-17	3.43509e-15
itf01g29620	DNAJ heat shock N-terminal domain-containing protein	Chr01	28129643	28132866	15.8202	-3.14434	0.541988	-5.5219	3.35361e-08	5.37745e-07
itf01g29920	Thioredoxin superfamily protein	Chr01	28397312	28401949	53.0584	2.22213	0.245197	9.0198	1.88442e-19	1.81773e-17
itf01g29930	alcohol dehydrogenase	Chr01	28403241	28405460	6263.33	4.20003	0.616147	6.73434	1.64674e-11	5.16753e-10
itf01g29940	alcohol dehydrogenase	Chr01	28407615	28410873	3822.5	2.66247	0.310622	8.56663	1.06559e-17	8.56068e-16
itf01g29950	Glycolipid transfer protein (GLTP) family protein	Chr01	28412856	28414639	404.863	-3.70723	0.421125	-8.80765	1.27795e-18	1.11851e-16
itf01g29970	pathogenesis-related family protein	Chr01	28418794	28420062	321.13	-4.27449	0.439229	-9.70982	2.73811e-22	3.75053e-20
itf01g30010	Plant stearoyl-acyl-carrier-protein desaturase family protein	Chr01	28442189	28443772	1022.85	3.57729	0.419074	8.50304	1.84689e-17	1.42523e-15
itf01g30020	alcohol dehydrogenase	Chr01	28443984	28446132	5136.29	2.34824	0.361081	6.49692	8.19798e-11	2.21483e-09
itf01g30030	alcohol dehydrogenase	Chr01	28448635	28450670	4610	4.16212	0.629407	6.53377	6.41353e-11	1.77473e-09
itf01g30180	nodulin MtN21 /EamA-like transporter family protein	Chr01	28567627	28570062	50.7933	2.90586	0.497133	5.77346	7.76585e-09	1.40519e-07
itf01g30630	Pyridoxal phosphate (PLP)-dependent transferases superfamily protein	Chr01	28959229	28965767	285.76	-2.09965	0.467023	-4.50338	6.68812e-06	5.85371e-05
itf01g30720	conserved hypothetical protein	Chr01	29038371	29038671	111.683	-2.2648	0.581028	-3.88448	0.000102551	0.000630045
itf01g30840	Laccase/Diphenol oxidase family protein	Chr01	29096943	29099760	23.5022	-3.17756	0.729859	-4.28713	1.80993e-05	0.000139044
itf01g30920	hypothetical protein	Chr01	29140039	29140920	2.00847	-2.50592	0.78276	-3.19915	0.00137832	0.00580282
itf01g31050	electron carriers;protein disulfide oxidoreductases	Chr01	29199131	29204406	35.1421	2.03114	0.477419	4.21793	2.46553e-05	0.00018191
itf01g31060	RING-H2 finger A3A	Chr01	29208160	29209101	373.036	2.27383	0.638447	3.58394	0.000338446	0.0017507
itf01g31070	hypothetical protein	Chr01	29212022	29215093	68.6248	-2.67988	0.541446	-4.93133	8.16699e-07	9.16195e-06
itf01g31130	slufate transporter 2;1	Chr01	29248574	29252509	162.983	2.59974	0.667721	3.8324	0.000126899	0.000757333
itf01g31140	sulfate transporter 1;3	Chr01	29257513	29264659	176.508	2.2697	0.314864	7.1967	6.16855e-13	2.52975e-11
itf01g31250	related to AP2	Chr01	29340819	29342772	2533.77	2.24092	0.584942	3.83408	0.000126033	0.000753368
itf01g31270	trehalose-6-phosphate phosphatase	Chr01	29370785	29373236	682.393	-2.15651	0.471834	-4.58618	4.5144e-06	4.14034e-05
itf01g31580	Bifunctional inhibitor/lipid-transfer protein/seed storage 2S albumin superfamily protein	Chr01	29558911	29559348	45.4258	-4.86135	0.733088	-6.58599	4.51858e-11	1.28143e-09
itf01g31600	ascorbate peroxidase	Chr01	29572019	29575638	16.2874	2.49254	0.562044	4.34877	1.36901e-05	0.000109166
itf01g31720	Phosphate-responsive 1 family protein	Chr01	29631211	29632669	190.86	2.15937	0.671789	3.21929	0.00128509	0.00547937
itf01g31730	UDP-glucosyl transferase 85A2	Chr01	29636922	29638607	836.971	-2.31205	0.295336	-7.82986	4.88399e-15	2.68669e-13
itf01g31980	DUF563 domain containing protein	Chr01	29762086	29764318	11.8914	-4.33661	0.678101	-5.44858	5.0774e-08	7.79683e-07
itf01g31990	Serine hydrolase (FSH1) domain containing protein	Chr01	29765006	29767156	15.5561	-2.74663	0.438332	-5.93504	2.93767e-09	5.86144e-08
itf01g32160	Predicted AT-hook DNA-binding family protein	Chr01	29902687	29904066	83.2792	2.88367	0.35917	7.98979	1.35167e-15	7.812e-14
itf01g32270	P450 reductase	Chr01	29979069	29985040	1339.69	2.2967	0.486475	4.73749	2.16385e-06	2.16346e-05
itf01g32590	beta HLH protein	Chr01	30170628	30172523	236.447	2.05469	0.52672	3.89152	9.96192e-05	0.000614655
itf01g32740	WWE protein-protein interaction domain protein family	Chr01	30306699	30310651	11.1221	-2.60883	0.579859	-4.2964	1.73594e-05	0.000134112
itf01g32840	KNOTTED-like from Arabidopsis thaliana	Chr01	30359538	30365374	609.295	3.18992	0.421003	7.54972	4.36185e-14	2.08176e-12
itf01g32870	S-locus lectin protein kinase family protein	Chr01	30387755	30390883	31.0775	3.88426	0.56236	6.66866	2.58144e-11	7.74574e-10
itf01g32960	hypothetical protein	Chr01	30464488	30465784	28.6517	3.05021	0.643943	4.56206	5.06543e-06	4.56773e-05
itf01g33070	conserved hypothetical protein	Chr01	30531224	30532785	33.4452	2.99125	0.746339	3.90475	9.43235e-05	0.000587538
itf01g33250	cytochrome P450, family 81, subfamily D, polypeptide	Chr01	30628125	30629813	41.8985	-2.97873	0.411352	-7.12284	1.05726e-12	4.15546e-11
itf01g33430	Serine/threonine-protein kinase WNK (With No Lysine)-related	Chr01	30705610	30707510	22.6933	2.40548	0.633137	3.71534	0.00020293	0.00113039
itf01g33440	Granulin repeat cysteine protease family protein	Chr01	30708855	30711315	144.204	-3.03313	0.369815	-8.18016	2.83458e-16	1.83144e-14
itf01g33840	serine carboxypeptidase-like	Chr01	30948756	30951140	44.9338	-2.34072	0.484061	-4.82958	1.36823e-06	1.44554e-05
itf01g33850	serine carboxypeptidase-like	Chr01	30952649	30955385	697.57	-3.27969	0.475105	-6.93263	4.13093e-12	1.4621e-10
itf01g33890	serine carboxypeptidase-like	Chr01	30973474	30975588	15.0214	-3.10628	0.529004	-5.44751	5.10786e-08	7.83921e-07
itf01g33950	myb domain protein r1	Chr01	31017415	31018551	213.074	2.04468	0.553068	3.65752	0.000254664	0.00137387
itf01g34110	Transmembrane amino acid transporter family protein	Chr01	31106572	31109652	162.049	2.19031	0.52556	4.11794	3.82268e-05	0.000265254
itf01g34250	Homeodomain-like superfamily protein	Chr01	31184525	31188772	68.33	-3.64879	0.44613	-8.06377	7.39777e-16	4.53383e-14
itf01g34260	cytochrome P450, family 82, subfamily C, polypeptide	Chr01	31190966	31193144	108.604	-5.90259	0.682791	-7.77869	7.32774e-15	3.8934e-13
itf01g34290	cytochrome P450, family 82, subfamily C, polypeptide	Chr01	31197729	31200152	16.4521	-2.37765	0.717147	-3.54543	0.000391967	0.0019819
itf01g34300	cytochrome P450, family 82, subfamily C, polypeptide	Chr01	31202649	31204836	47.6072	2.9297	0.668609	4.25319	2.10745e-05	0.000159133
itf01g34350	cytochrome P450, family 82, subfamily C, polypeptide	Chr01	31217840	31219818	174.212	-2.24343	0.284686	-7.87381	3.43996e-15	1.92322e-13
itf01g34420	RING/U-box superfamily protein	Chr01	31251864	31254510	4.99093	2.24074	0.654409	3.17702	0.00148798	0.0062054
itf01g34630	C2H2-like zinc finger protein	Chr01	31375519	31376808	5.80747	-2.64229	0.640433	-3.67676	0.000236214	0.00128726
itf01g34850	tubby like protein	Chr01	31450062	31452057	11.1477	-2.47528	0.613181	-3.92033	8.84273e-05	0.000555229
itf01g35050	Papain family cysteine protease	Chr01	31558149	31560801	10187.7	-2.00712	0.192244	-10.4408	1.61464e-25	3.42891e-23
itf01g35240	SAUR-like auxin-responsive protein family	Chr01	31662950	31664074	64.0399	2.25804	0.69925	3.06914	0.00214676	0.00844491
itf01g35250	SAUR-like auxin-responsive protein family	Chr01	31677055	31677379	34.4445	2.31377	0.62218	3.62738	0.000286311	0.0015136
itf01g35310	HVA22-like protein H (ATHVA22H)	Chr01	31713768	31716159	104.638	2.4689	0.443284	5.53697	3.07746e-08	4.98858e-07
itf01g35660	Protein kinase superfamily protein	Chr01	31881409	31883471	586.52	-3.22836	0.325354	-9.91927	3.43271e-23	5.43578e-21
itf01g35740	Protein of unknown function (DUF1218)	Chr01	31929699	31931129	30.5158	-2.47038	0.372549	-6.55224	5.66793e-11	1.57798e-09
itf01g35860	RGA-like	Chr01	31976223	31978002	1.25889	-2.48803	0.772306	-3.13682	0.00170792	0.00697815
itf01g35950	GDSL-like Lipase/Acylhydrolase superfamily protein	Chr01	32023433	32025057	8.94451	-3.21483	0.610271	-4.51317	6.38669e-06	5.62583e-05
itf01g36020	basic chitinase	Chr01	32045799	32046105	7.27691	-2.34639	0.755301	-3.35443	0.000795297	0.00363847
itf01g36030	basic chitinase	Chr01	32047144	32047423	28.5144	-4.16916	0.611831	-5.37934	7.47579e-08	1.10226e-06
itf01g36110	Polynucleotidyl transferase, ribonuclease H-like superfamily protein	Chr01	32075404	32076058	4.91523	2.1434	0.654123	3.10001	0.00193517	0.00774604
itf01g36320	Mitochondrial substrate carrier family protein	Chr01	32202471	32204251	17.9756	2.57996	0.62648	4.05535	5.00588e-05	0.000336454
itf02g00240	PYR1-like	Chr02	379768	380419	42.5211	-2.14019	0.456964	-4.66242	3.12508e-06	2.99028e-05
itf02g01620	related to AP2	Chr02	2416942	2418076	126.029	-2.20608	0.477815	-4.62951	3.66534e-06	3.43994e-05
itf02g01980	calcium sensing receptor	Chr02	2814423	2819819	343.418	2.6143	0.393235	6.63026	3.35102e-11	9.78691e-10
itf02g02280	HXXXD-type acyl-transferase family protein	Chr02	3182977	3184718	3.53311	-3.14311	0.74111	-3.83954	0.000123267	0.000739577
itf02g02410	sulfotransferase	Chr02	3350263	3351226	706.393	-2.58223	0.441616	-5.8539	4.80186e-09	9.08474e-08
itf02g03080	Leucine-rich repeat protein kinase family protein	Chr02	4068304	4071451	59.2175	-4.06091	0.405653	-9.4392	3.75627e-21	4.49358e-19
itf02g03700	cycling DOF factor	Chr02	4680669	4683662	1032.1	-2.00625	0.46601	-4.31504	1.59572e-05	0.000124508
itf02g03850	NAC domain containing protein	Chr02	4834674	4836796	184.707	-2.25291	0.415856	-5.43184	5.57745e-08	8.48857e-07
itf02g04120	Leucine-rich repeat receptor-like protein kinase family protein	Chr02	5148503	5149748	8.09647	-3.22403	0.663109	-4.04302	5.27665e-05	0.000352227
itf02g05000	cytochrome P450, family 81, subfamily D, polypeptide	Chr02	6098670	6102032	102.345	-2.67515	0.382519	-6.97817	2.99059e-12	1.08657e-10
itf02g05010	hypothetical protein	Chr02	6103954	6105031	13.2905	-2.35139	0.550302	-4.15731	3.22019e-05	0.000228305
itf02g05150	Kunitz family trypsin and protease inhibitor protein	Chr02	6151340	6151964	22.2843	-4.73222	0.633215	-6.19866	5.69457e-10	1.30765e-08
itf02g05180	Trypsin and protease inhibitor domain containing protein	Chr02	6163168	6164118	140.702	-2.57984	0.682031	-3.79082	0.000150152	0.000875009
itf02g05190	Kunitz family trypsin and protease inhibitor protein	Chr02	6165803	6166469	368.275	-2.0806	0.625678	-3.32484	0.000884685	0.00399209
itf02g05220	Kunitz family trypsin and protease inhibitor protein	Chr02	6178560	6179214	210.54	-2.67139	0.713235	-3.78994	0.000150684	0.000877924
itf02g05230	Trypsin and protease inhibitor domain containing protein	Chr02	6182492	6183474	20.5984	-2.4953	0.686024	-3.68727	0.000226674	0.00124344
itf02g05630	LETM1-like protein	Chr02	6341894	6345686	98.7075	-2.17797	0.265879	-8.17509	2.95644e-16	1.90122e-14
itf02g05640	delta tonoplast integral protein	Chr02	6345869	6347573	765.902	-2.59898	0.5672	-4.56944	4.89033e-06	4.43548e-05
itf02g05900	myo-inositol oxygenase	Chr02	6484682	6487378	81.9275	3.98094	0.663759	5.84584	5.04006e-09	9.4867e-08
itf02g05910	myo-inositol oxygenase	Chr02	6488408	6491981	99.7883	2.97034	0.599984	4.91083	9.0693e-07	1.00507e-05
itf02g06510	hydroxyproline-rich glycoprotein family protein	Chr02	6790241	6792215	292.01	2.33843	0.493912	4.73308	2.21142e-06	2.19977e-05
itf02g06520	Bifunctional inhibitor/lipid-transfer protein/seed storage 2S albumin superfamily protein	Chr02	6794370	6794934	19.0647	2.04043	0.563464	3.57585	0.000349086	0.00179658
itf02g06530	Bifunctional inhibitor/lipid-transfer protein/seed storage 2S albumin superfamily protein	Chr02	6796429	6797014	233.649	2.73564	0.625007	4.25256	2.11339e-05	0.000159465
itf02g06800	Myosin heavy chain-related protein	Chr02	6969545	6976569	19.113	2.64203	0.616187	4.18494	2.8524e-05	0.000206124
itf02g06810	2-oxoglutarate (2OG) and Fe(II)-dependent oxygenase superfamily protein	Chr02	6978207	6980417	19.2869	5.75606	0.6524	6.87137	6.35891e-12	2.16132e-10
itf02g06860	hypothetical protein	Chr02	7016706	7017533	35.7109	-2.55275	0.412373	-6.12182	9.25112e-10	2.04885e-08
itf02g07680	glutamate receptor 2.8	Chr02	7508970	7512383	6.27645	-2.6159	0.695737	-3.47865	0.000503955	0.00246138
itf02g07920	conserved hypothetical protein	Chr02	7638042	7639179	902.383	-2.46697	0.36522	-6.75686	1.41016e-11	4.4816e-10
itf02g07950	Protein of unknown function (DUF581)	Chr02	7658987	7660134	35.7438	3.11038	0.636392	4.78237	1.73245e-06	1.78585e-05
itf02g08190	Subtilase family protein	Chr02	7814855	7817365	28.6898	2.71094	0.508556	5.25164	1.50749e-07	2.06282e-06
itf02g08240	conserved hypothetical protein	Chr02	7832749	7833148	30.4058	-5.48827	0.588127	-7.09789	1.26678e-12	4.90854e-11
itf02g08430	Domain of unknown function domain containing protein	Chr02	7920956	7921569	13.5534	-2.64957	0.505865	-5.03526	4.77201e-07	5.71869e-06
itf02g08660	serine carboxypeptidase-like	Chr02	8097396	8098920	5.29459	-3.35753	0.715164	-4.64117	3.46438e-06	3.27265e-05
itf02g08670	tetraspanin6	Chr02	8101302	8103562	263.347	-2.16599	0.259158	-8.35497	6.54483e-17	4.56223e-15
itf02g08700	Seven transmembrane MLO family protein	Chr02	8112690	8116860	7.04959	-2.56683	0.629058	-3.83236	0.000126918	0.000757333
itf02g09050	SET-domain containing protein lysine methyltransferase family protein	Chr02	8303338	8307019	2.84833	-2.68738	0.714795	-3.55752	0.000374375	0.00190526
itf02g09070	Calcium-dependent lipid-binding (CaLB domain) family protein	Chr02	8317020	8319016	112.667	-3.15488	0.287044	-10.9112	1.01957e-27	2.71177e-25
itf02g09080	Plant protein of unknown function (DUF946)	Chr02	8320427	8323807	429.34	-2.63341	0.311702	-8.44782	2.96781e-17	2.2214e-15
itf02g09090	Leucine-rich receptor-like protein kinase family protein	Chr02	8323965	8327633	67.8955	-4.24675	0.559037	-7.39351	1.43001e-13	6.35961e-12
itf02g09210	ammonium transporter 1;2	Chr02	8372834	8374894	257.933	-5.86925	0.430306	-13.1613	1.46559e-39	9.55947e-37
itf02g09350	F-box family protein	Chr02	8452122	8455766	167.876	-2.2926	0.353872	-6.47403	9.54245e-11	2.53801e-09
itf02g09390	conserved hypothetical protein	Chr02	8470868	8472977	11.1563	2.79912	0.676749	3.96795	7.24926e-05	0.000465635
itf02g09410	DUF4228 domain containing protein	Chr02	8479480	8480360	15.9605	-2.08463	0.65107	-3.21946	0.00128434	0.00547703
itf02g09800	Bifunctional inhibitor/lipid-transfer protein/seed storage 2S albumin superfamily protein	Chr02	8716765	8717983	1720.08	2.73544	0.561991	4.82545	1.3969e-06	1.47129e-05
itf02g09860	Pectin lyase-like superfamily protein	Chr02	8738224	8740866	16.897	-3.05375	0.691613	-4.245	2.18594e-05	0.000163751
itf02g10020	Actin-like ATPase superfamily protein	Chr02	8839420	8842001	109.119	-3.27968	0.389453	-8.37174	5.67732e-17	3.99821e-15
itf02g10040	Heavy metal transport/detoxification superfamily protein	Chr02	8847234	8849745	143.795	-3.50401	0.481194	-7.25394	4.04828e-13	1.69576e-11
itf02g10160	SAUR-like auxin-responsive protein family	Chr02	8925107	8925434	49.2651	2.01486	0.663645	3.0738	0.0021135	0.00833204
itf02g10420	Galactose oxidase/kelch repeat superfamily protein	Chr02	9097765	9103849	2784.97	-2.10838	0.329517	-6.40054	1.54828e-10	3.99014e-09
itf02g10430	FASCICLIN-like arabinogalactan	Chr02	9104305	9106135	76.8823	-2.04145	0.328395	-6.20521	5.46237e-10	1.25644e-08
itf02g10630	conserved hypothetical protein	Chr02	9223681	9224526	23.1588	-2.92927	0.499081	-5.73682	9.64685e-09	1.71385e-07
itf02g10690	Protein kinase superfamily protein	Chr02	9250750	9252211	41.3845	-4.80847	0.558231	-7.6416	2.14537e-14	1.05706e-12
itf02g10760	laccase	Chr02	9300111	9303047	35.0985	-2.83554	0.573051	-4.89244	9.95914e-07	1.09045e-05
itf02g11060	cellulose synthase-like B4	Chr02	9484349	9488584	424.252	-2.77051	0.255381	-10.8417	2.1842e-27	5.64491e-25
itf02g11070	cellulose synthase-like B	Chr02	9493620	9497303	645.346	-2.33904	0.552788	-4.27676	1.89637e-05	0.000144953
itf02g11080	cellulose synthase-like B4	Chr02	9501732	9505067	22.9816	-2.49078	0.579648	-4.27299	1.92866e-05	0.00014701
itf02g11090	WRKY DNA-binding protein	Chr02	9521343	9524258	128.937	2.97759	0.363837	8.15498	3.49234e-16	2.22494e-14
itf02g11120	SLAC1 homologue	Chr02	9540282	9543044	38.9781	-2.13173	0.726934	-3.24019	0.00119448	0.00514996
itf02g11290	glucose-6-phosphate/phosphate translocator	Chr02	9655996	9658368	151.429	6.6775	0.712505	8.10848	5.12572e-16	3.23547e-14
itf02g11330	Late embryogenesis abundant (LEA) hydroxyproline-rich glycoprotein family	Chr02	9673402	9674446	2.72988	-2.41155	0.732492	-3.20283	0.00136085	0.00574696
itf02g11370	Peroxidase superfamily protein	Chr02	9698802	9700206	47.9809	-4.47816	0.645957	-6.48088	9.11871e-11	2.43477e-09
itf02g11390	Peroxidase superfamily protein	Chr02	9704844	9706110	26.4022	-4.99308	0.660082	-6.2782	3.42511e-10	8.21636e-09
itf02g11520	basic helix-loop-helix (bHLH) DNA-binding superfamily protein	Chr02	9756371	9757907	2733.82	-4.43357	0.316062	-14.0318	9.96593e-45	9.41437e-42
itf02g11700	receptor kinase	Chr02	9850981	9854398	17.4213	-3.01954	0.58896	-4.92844	8.28882e-07	9.27204e-06
itf02g11840	Wound-responsive family protein	Chr02	9924644	9925435	1117.83	-2.49567	0.467579	-5.3372	9.43947e-08	1.34825e-06
itf02g12190	Integrase-type DNA-binding superfamily protein	Chr02	10143920	10146100	77.114	-2.08603	0.450864	-4.62094	3.82008e-06	3.56927e-05
itf02g12240	Tetraspanin family protein	Chr02	10163864	10166922	96.6572	4.86312	0.776192	5.57318	2.50137e-08	4.1455e-07
itf02g12260	Ankyrin repeat family protein	Chr02	10169926	10172016	13.5892	-2.18778	0.543055	-3.96724	7.27093e-05	0.000466809
itf02g12610	Tyrosine transaminase family protein	Chr02	10384058	10386618	7.08553	-3.47092	0.754958	-4.25867	2.05646e-05	0.000155626
itf02g12750	C2H2 and C2HC zinc fingers superfamily protein	Chr02	10486958	10489596	127.182	-2.33549	0.345855	-6.74666	1.51285e-11	4.76374e-10
itf02g12830	O-methyltransferase family protein	Chr02	10536306	10537493	125.582	-2.32375	0.492542	-4.71202	2.45272e-06	2.40833e-05
itf02g12860	O-methyltransferase family protein	Chr02	10553309	10554056	14.8697	-3.22023	0.643086	-4.6402	3.48071e-06	3.28355e-05
itf02g12870	O-methyltransferase family protein	Chr02	10556746	10557908	6.76802	-2.26451	0.656271	-3.28652	0.00101434	0.00448335
itf02g12880	O-methyltransferase family protein	Chr02	10561980	10563071	207.523	-2.26794	0.307475	-7.37327	1.66494e-13	7.35662e-12
itf02g12890	O-methyltransferase family protein	Chr02	10565300	10567287	759.774	-3.52019	0.479507	-7.3967	1.3961e-13	6.24937e-12
itf02g12910	O-methyltransferase family protein	Chr02	10578873	10581499	16.628	-3.12209	0.614212	-4.75548	1.9798e-06	2.00542e-05
itf02g13050	HXXXD-type acyl-transferase family protein	Chr02	10640042	10642433	9.94195	2.71644	0.545263	4.77789	1.77143e-06	1.81958e-05
itf02g13080	HXXXD-type acyl-transferase family protein	Chr02	10647652	10648982	2.45508	-2.72241	0.731324	-3.46084	0.000538485	0.00260448
itf02g13130	basic helix-loop-helix (bHLH) DNA-binding superfamily protein	Chr02	10670928	10672583	484.439	-2.09447	0.33123	-6.32716	2.49708e-10	6.15176e-09
itf02g13170	Heavy metal transport/detoxification superfamily protein	Chr02	10695980	10696590	17.2374	-4.07521	0.657849	-5.31635	1.05869e-07	1.49499e-06
itf02g13540	winged-helix DNA-binding transcription factor family protein	Chr02	10923060	10924794	470.873	2.34644	0.501487	4.67364	2.95905e-06	2.84669e-05
itf02g13550	2-oxoglutarate (2OG) and Fe(II)-dependent oxygenase superfamily protein	Chr02	10928161	10930134	174.906	-2.09084	0.450955	-4.64543	3.39362e-06	3.21245e-05
itf02g13920	cytochrome P450, family 724, subfamily A, polypeptide	Chr02	11209598	11212774	18.265	-2.33067	0.470645	-4.87161	1.10691e-06	1.19857e-05
itf02g13930	ADP glucose pyrophosphorylase	Chr02	11234611	11238382	732.515	3.24914	0.542863	5.91471	3.32466e-09	6.55246e-08
itf02g14170	gibberellin 2-oxidase	Chr02	11390075	11392108	978.143	2.01317	0.556696	3.62558	0.000288314	0.00152331
itf02g14230	hypothetical protein	Chr02	11434495	11435278	449.578	-2.42075	0.343297	-7.0512	1.77384e-12	6.74825e-11
itf02g14300	cytochrome P450, family 72, subfamily A, polypeptide	Chr02	11474509	11477436	530.745	-2.96707	0.194858	-15.2129	2.90316e-52	4.1859e-49
itf02g14490	gamma-glutamyl hydrolase	Chr02	11626296	11628931	16.3905	2.44679	0.62048	3.84536	0.000120376	0.000724132
itf02g14640	Protein of unknown function (DUF640)	Chr02	11748493	11749093	4.06586	3.06304	0.796678	3.29456	0.00098576	0.00437114
itf02g14910	glutamate receptor 2.8	Chr02	11930728	11934559	3.46584	-3.27339	0.711299	-4.49355	7.00455e-06	6.0898e-05
itf02g15050	D-aminoacid aminotransferase-like PLP-dependent enzymes superfamily protein	Chr02	12024656	12027354	2401.53	-2.25911	0.385841	-5.85772	4.69267e-09	8.90892e-08
itf02g15450	NAC (No Apical Meristem) domain transcriptional regulator superfamily protein	Chr02	12362469	12364218	514.041	-2.07961	0.409669	-5.097	3.45073e-07	4.29694e-06
itf02g15480	Cyclophilin-like peptidyl-prolyl cis-trans isomerase family protein	Chr02	12387763	12392018	82.493	2.33724	0.419477	5.5543	2.78723e-08	4.5695e-07
itf02g15520	Late embryogenesis abundant (LEA) protein-related	Chr02	12415290	12416513	25.766	-2.95103	0.554969	-5.21785	1.8101e-07	2.41891e-06
itf02g15630	Wound-responsive family protein	Chr02	12472678	12473531	78.9005	2.23909	0.557794	4.00161	6.2914e-05	0.000409973
itf02g15840	Terpenoid cyclases/Protein prenyltransferases superfamily protein	Chr02	12635642	12638551	64.8578	-3.31994	0.685211	-4.73506	2.18994e-06	2.18555e-05
itf02g16130	thiazole biosynthetic enzyme, chloroplast (ARA6) (THI1) (THI4)	Chr02	12823586	12825593	300.128	4.70663	0.550162	8.39253	4.75795e-17	3.4211e-15
itf02g16220	conserved hypothetical protein	Chr02	12914611	12914956	6.91199	-3.10235	0.684038	-3.97487	7.04169e-05	0.000454113
itf02g16320	1-acyl-sn-glycerol-3-phosphate acyltransferase	Chr02	12973547	12974030	6.16956	-2.47511	0.695109	-3.31728	0.000908986	0.00408425
itf02g16830	multidrug resistance-associated protein	Chr02	13289501	13294989	112.613	-2.69545	0.404048	-6.66217	2.69814e-11	8.05181e-10
itf02g17220	Leucine-rich receptor-like protein kinase family protein	Chr02	13571704	13575854	59.7629	-2.98004	0.446505	-6.62531	3.46509e-11	1.00985e-09
itf02g17600	P-loop containing nucleoside triphosphate hydrolases superfamily protein	Chr02	13813936	13814365	3.61458	2.42107	0.710374	3.09527	0.00196637	0.00785372
itf02g17680	hypothetical protein	Chr02	13868806	13870094	25.5511	-4.7305	0.683263	-5.99694	2.01074e-09	4.16359e-08
itf02g17700	hypothetical protein	Chr02	13873934	13875215	86.4662	-5.27404	0.635126	-7.53322	4.95055e-14	2.35044e-12
itf02g17970	nitrate transmembrane transporters	Chr02	14108412	14110327	539.868	-5.54216	0.337259	-16.2023	4.85548e-59	1.33016e-55
itf02g17980	nitrate transmembrane transporters	Chr02	14114294	14115900	46.3118	-5.2615	0.541352	-7.38019	1.58063e-13	6.99536e-12
itf02g17990	nitrate transmembrane transporters	Chr02	14119864	14121071	159.381	-5.69189	0.458113	-11.4047	3.96289e-30	1.35704e-27
itf02g18330	Clathrin adaptor complexes medium subunit family protein	Chr02	14389951	14397508	3.89426	-3.22328	0.745297	-4.31095	1.62558e-05	0.000126586
itf02g18440	Leucine-rich repeat receptor-like protein kinase family protein	Chr02	14517816	14522877	47.435	-3.83055	0.404961	-9.13009	6.84393e-20	7.02208e-18
itf02g18500	Leucine-rich repeat transmembrane protein kinase	Chr02	14575392	14578320	136.921	-3.7753	0.378168	-9.89849	4.22605e-23	6.46775e-21
itf02g19040	UDP-Glycosyltransferase superfamily protein	Chr02	15160268	15163507	47.614	-4.25716	0.625734	-5.53292	3.1494e-08	5.09014e-07
itf02g19350	Gibberellin-regulated family protein	Chr02	15414673	15419075	28.7134	3.19955	0.604121	5.14979	2.60775e-07	3.34453e-06
itf02g19410	zinc finger protein	Chr02	15440952	15441937	57.9382	-2.70307	0.452135	-5.94135	2.82686e-09	5.65682e-08
itf02g19430	Transducin/WD40 repeat-like superfamily protein	Chr02	15449516	15450696	10.2166	-2.96487	0.598634	-4.56572	4.97772e-06	4.49751e-05
itf02g19600	hypothetical protein	Chr02	15630681	15631272	6.89866	-2.96199	0.718775	-4.03552	5.44822e-05	0.000362531
itf02g20190	WRKY DNA-binding protein	Chr02	16315442	16321048	28.3806	-4.24574	0.52674	-6.64518	3.02855e-11	8.94044e-10
itf02g20230	CBL-interacting protein kinase	Chr02	16372016	16378268	1.92281	-2.42322	0.770539	-3.19444	0.00140104	0.00588494
itf02g21090	EamA-like transporter family domain containing protein	Chr02	17591806	17595374	244.853	-2.68468	0.424291	-6.34007	2.29654e-10	5.69871e-09
itf02g21760	Galactose mutarotase-like superfamily protein	Chr02	18596182	18598093	50.6431	3.67622	0.442558	8.16714	3.15794e-16	2.02604e-14
itf02g23800	RING/U-box superfamily protein	Chr02	21451457	21453507	189.83	-2.63064	0.487732	-5.40446	6.50051e-08	9.75254e-07
itf02g24230	hypothetical protein	Chr02	21937666	21938161	12.6417	-2.32479	0.616482	-3.66043	0.000251792	0.0013624
itf02g24400	heat shock protein	Chr02	22303036	22304565	1307.24	2.44892	0.642111	3.84139	0.000122341	0.00073477
itf02g25630	hypothetical protein	Chr02	23696737	23697637	6.21284	-2.5314	0.57366	-4.09085	4.29795e-05	0.000294135
itf02g26380	proline-rich family protein	Chr02	24332020	24332976	62.9953	2.07371	0.392827	5.25775	1.45826e-07	2.00347e-06
itf02g26430	2-oxoglutarate (2OG) and Fe(II)-dependent oxygenase superfamily protein	Chr02	24375812	24379373	385.988	-6.00128	0.584971	-10.1161	4.68855e-24	8.18108e-22
itf02g26440	2-oxoglutarate (2OG) and Fe(II)-dependent oxygenase superfamily protein	Chr02	24391159	24393072	1678.77	-7.13381	0.443773	-15.9238	4.33009e-57	9.12484e-54
itf02g26750	Protein of unknown function, DUF642	Chr02	24693622	24701680	52.2525	-3.69651	0.619921	-5.86371	4.52636e-09	8.64711e-08
itf02g27030	Embryo-specific protein 3, (ATS3)	Chr02	24923046	24924585	141.99	2.55908	0.396382	6.42899	1.28459e-10	3.36436e-09
itf02g27220	ammonium transporter	Chr02	25108396	25116221	15.6074	-2.07999	0.537284	-3.82348	0.000131581	0.000780497
itf02g27310	serine-rich protein-related	Chr02	25268467	25269383	180.643	2.69032	0.372008	7.21309	5.46975e-13	2.25668e-11
itf02g27780	Plant protein of unknown function (DUF247)	Chr02	25862498	25864157	7.15849	-3.84193	0.677074	-5.36298	8.18596e-08	1.19411e-06
itf02g27800	conserved hypothetical protein	Chr02	25912800	25917583	503.86	2.0708	0.441169	4.69577	2.65603e-06	2.58755e-05
itf02g28590	Bifunctional inhibitor/lipid-transfer protein/seed storage 2S albumin superfamily protein	Chr02	27072126	27072729	28.5416	2.06669	0.515329	3.96833	7.23795e-05	0.000465236
itf02g28940	Bifunctional inhibitor/lipid-transfer protein/seed storage 2S albumin superfamily protein	Chr02	27530074	27530745	238.658	2.19575	0.413334	5.30445	1.13012e-07	1.58605e-06
itf03g00120	Ferritin/ribonucleotide reductase-like family protein	Chr03	56086	56660	40.1444	2.84817	0.619807	4.46765	7.90832e-06	6.78936e-05	BC_Starch_FC_P_FC_U	1_1_1_1
itf03g00260	hypothetical protein	Chr03	116394	119564	8.82306	-2.20959	0.6508	-3.21534	0.00130289	0.00554407	BC_Starch_FC_P_FC_U	1_1_1_1
itf03g00570	conserved hypothetical protein	Chr03	250706	251264	9.21898	-4.19027	0.693688	-5.63952	1.70523e-08	2.89077e-07	BC_Starch_FC_P_FC_U_DM	1_1_1_1_2
itf03g00790	conserved hypothetical protein	Chr03	362974	364334	24.6482	2.36321	0.440848	5.29818	1.16966e-07	1.63734e-06	BC_Starch_FC_P_FC_U_DM	1_1_1_1_2
itf03g00930	nodulin MtN21 /EamA-like transporter family protein	Chr03	430499	432765	1419.18	-3.08904	0.339832	-9.09349	9.59111e-20	9.62448e-18	BC_Starch_FC_P_FC_U_DM	1_1_1_1_2
itf03g00970	Gibberellin-regulated family protein	Chr03	449467	450624	1070.37	2.81462	0.517719	5.3979	6.74273e-08	1.00608e-06	BC_Starch_FC_P_FC_U_DM	1_1_1_1_2
itf03g00980	Peroxidase superfamily protein	Chr03	455540	456830	1053.26	2.28976	0.476273	4.78737	1.68983e-06	1.74888e-05	BC_Starch_FC_P_FC_U_DM	1_1_1_1_2
itf03g01090	Major facilitator superfamily protein	Chr03	478135	481627	571.947	-2.34997	0.465894	-5.05763	4.24502e-07	5.14812e-06	BC_Starch_FC_P_FC_U_DM	1_1_1_1_2
itf03g01110	golgi alpha-mannosidase II	Chr03	489393	493511	18.366	2.08108	0.537383	3.82792	0.000129231	0.00076929	BC_Starch_FC_P_FC_U_DM	1_1_1_1_2
itf03g01180	Duplicated homeodomain-like superfamily protein	Chr03	526214	527403	143.735	4.2719	0.372344	11.3678	6.04714e-30	1.94896e-27	BC_Starch_FC_P_FC_U_DM	1_1_1_1_2
itf03g01190	Oxoglutarate/iron-dependent oxygenase	Chr03	528020	530069	488.06	2.60051	0.31051	8.36634	5.94339e-17	4.16417e-15	BC_Starch_FC_P_FC_U_DM	1_1_1_1_2
itf03g01370	WRKY DNA-binding protein	Chr03	620794	623186	309.089	-2.38557	0.365946	-6.524	6.84589e-11	1.88107e-09	BC_Starch_FC_P_FC_U_DM	1_1_1_1_2
itf03g01490	Bifunctional inhibitor/lipid-transfer protein/seed storage 2S albumin superfamily protein	Chr03	695939	696477	5.63448	-2.68939	0.669379	-3.48578	0.000490709	0.00240913	BC_Starch_FC_P_FC_U_DM	1_1_1_1_2
itf03g01530	Protein of unknown function (DUF1666)	Chr03	704906	709151	87.7215	2.11558	0.357227	5.91113	3.3977e-09	6.68677e-08	BC_Starch_FC_P_FC_U_DM	1_1_1_1_2
itf03g01720	chorismate mutase	Chr03	819154	822148	8.3315	-2.21047	0.612708	-3.45633	0.000547593	0.00264015	BC_Starch_FC_P_FC_U_DM	1_1_1_1_2
itf03g01860	alpha/beta-Hydrolases superfamily protein	Chr03	898336	901993	41.5979	3.21335	0.533606	5.89276	3.79797e-09	7.38435e-08	BC_Starch_FC_P_FC_U_DM	1_1_1_1_2
itf03g02040	DUF4378 domain containing protein	Chr03	991623	996608	20.7931	-2.36544	0.490606	-4.75271	2.00706e-06	2.02966e-05	BC_Starch_FC_P_FC_U_DM	1_1_1_1_2
itf03g02240	K-box region and MADS-box transcription factor family protein	Chr03	1102599	1106803	115.227	-2.71971	0.399378	-6.80028	1.04418e-11	3.40538e-10	BC_Starch_FC_P_FC_U_DM	1_1_1_1_2
itf03g02320	O-fucosyltransferase family protein	Chr03	1166873	1171584	2.51078	-2.67774	0.72851	-3.7698	0.000163381	0.000941486	BC_Starch_FC_P_FC_U_DM	1_1_1_1_2
itf03g02330	hypothetical protein	Chr03	1171681	1172225	7.65228	-2.84511	0.636016	-4.18326	2.87361e-05	0.000207383	BC_Starch_FC_P_FC_U_DM	1_1_1_1_2
itf03g02410	CONSTANS-like	Chr03	1231689	1233912	27.9146	-2.21416	0.663595	-3.35736	0.000786911	0.00360552	BC_Starch_FC_P_FC_U_DM	1_1_1_1_2
itf03g02460	Methylenetetrahydrofolate reductase family protein	Chr03	1255826	1259385	707.704	-2.56573	0.25872	-9.91699	3.51193e-23	5.52928e-21	BC_Starch_FC_P_FC_U_DM	1_1_1_1_2
itf03g02480	conserved hypothetical protein	Chr03	1270883	1272338	1066.21	-2.63182	0.288731	-9.11653	7.75684e-20	7.92905e-18	BC_Starch_FC_P_FC_U_DM	1_1_1_1_2
itf03g02640	Protein of unknown function (DUF607)	Chr03	1340658	1342782	7.5484	2.07008	0.57814	3.47448	0.000511842	0.00249456	BC_Starch_FC_P_FC_U_DM	1_1_1_1_2
itf03g02680	Transmembrane family 220, helix domain containing protein	Chr03	1379254	1379955	1.59865	-2.62597	0.761091	-3.38042	0.000723757	0.00335772	BC_Starch_FC_P_FC_U_DM	1_1_1_1_2
itf03g02730	DUF4228 domain containing protein	Chr03	1408018	1408853	178.61	2.46893	0.554593	4.4006	1.07952e-05	8.91573e-05	BC_Starch_FC_P_FC_U_DM	1_1_1_1_2
itf03g02760	photosystem II subunit O-2	Chr03	1419476	1421553	70.8214	2.26097	0.403829	5.57259	2.50973e-08	4.15683e-07	BC_Starch_FC_P_FC_U_DM	1_1_1_1_2
itf03g02790	hypothetical protein	Chr03	1437248	1438300	21.5435	3.36324	0.600471	5.39014	7.04038e-08	1.04537e-06	BC_Starch_FC_P_FC_U_DM	1_1_1_1_2
itf03g02980	ASYMMETRIC LEAVES 2-like	Chr03	1527448	1529250	9.74585	-3.33257	0.563481	-5.2398	1.60752e-07	2.17795e-06	BC_Starch_FC_P_FC_U_DM	1_1_1_1_2
itf03g03050	conserved hypothetical protein	Chr03	1584226	1585039	6.14706	-3.01242	0.585699	-4.48335	7.34802e-06	6.36619e-05	BC_Starch_FC_P_FC_U_DM	1_1_1_1_2
itf03g03060	Acyl transferase/acyl hydrolase/lysophospholipase superfamily protein	Chr03	1590643	1593065	44.5432	-2.69935	0.52987	-5.06371	4.11174e-07	5.00815e-06	BC_Starch_FC_P_FC_U_DM	1_1_1_1_2
itf03g03080	Cyclin-dependent kinase inhibitor family protein	Chr03	1607162	1608807	178.593	2.18211	0.516248	4.22913	2.34602e-05	0.000174097	BC_Starch_FC_P_FC_U_DM	1_1_1_1_2
itf03g03190	Lipase/lipooxygenase, PLAT/LH2 family protein	Chr03	1660149	1661026	601.268	2.00435	0.440728	4.53153	5.85571e-06	5.20666e-05	BC_Starch_FC_P_FC_U_DM	1_1_1_1_2
itf03g03360	conserved hypothetical protein	Chr03	1782567	1786210	320.347	3.41372	0.432039	7.85818	3.89767e-15	2.16585e-13	BC_Starch_FC_P_FC_U_DM	1_1_1_1_2
itf03g03750	MATE efflux family protein	Chr03	2080402	2083994	4140.07	-2.14157	0.334535	-6.40597	1.49419e-10	3.85799e-09	BC_Starch_FC_P_FC_U_DM	1_1_1_1_2
itf03g04030	Protein kinase superfamily protein	Chr03	2277400	2281578	112.97	-3.10302	0.473008	-6.54789	5.83568e-11	1.62138e-09	BC_Starch_FC_P_FC_U_DM	1_1_1_1_2
itf03g04200	elicitor-activated gene 3-2	Chr03	2381003	2381958	31.7981	2.92174	0.367132	7.84316	4.39353e-15	2.42663e-13	BC_Starch_FC_P_FC_U_DM	1_1_1_1_2
itf03g04210	elicitor-activated gene 3-1	Chr03	2385233	2387680	289.565	2.64162	0.331321	7.96073	1.71029e-15	9.82253e-14	BC_Starch_FC_P_FC_U_DM	1_1_1_1_2
itf03g04220	elicitor-activated gene 3-1	Chr03	2395068	2397145	92.7681	2.67481	0.371703	7.16777	7.62311e-13	3.08927e-11	BC_Starch_FC_P_FC_U_DM	1_1_1_1_2
itf03g04300	elicitor-activated gene 3-2	Chr03	2440477	2442719	3832.25	-2.52196	0.29468	-8.56195	1.10972e-17	8.88913e-16	BC_Starch_FC_P_FC_U_DM	1_1_1_1_2
itf03g04310	elicitor-activated gene 3-2	Chr03	2447719	2449578	3110	-2.54537	0.273021	-9.32429	1.11724e-20	1.22427e-18	BC_Starch_FC_P_FC_U_DM	1_1_1_1_2
itf03g04650	Probable methyltransferase PMT21	Chr03	2702037	2703234	11.3404	-2.00268	0.541509	-3.63703	0.000275802	0.00146853	BC_Starch_FC_P_FC_U_DM	1_1_1_1_2
itf03g04720	ethylene-responsive element binding factor	Chr03	2763205	2763640	3.84839	-2.79786	0.723938	-3.6639	0.000248405	0.00134655	BC_Starch_FC_P_FC_U_DM	1_1_1_1_2
itf03g04990	NAC domain containing protein	Chr03	2992032	2994108	45.7223	-2.02435	0.330587	-6.09764	1.07643e-09	2.36479e-08	BC_Starch_FC_P_FC_U_DM	1_1_1_1_2
itf03g05540	tonoplast monosaccharide transporter2	Chr03	3536533	3540685	36.8489	-2.76613	0.60795	-4.54356	5.53113e-06	4.93729e-05	BC_Starch_FC_P_FC_U_DM	1_1_1_1_2
itf03g05740	UDP-Glycosyltransferase superfamily protein	Chr03	3695315	3696809	16.3655	-2.72417	0.531753	-4.98465	6.20736e-07	7.20249e-06	BC_Starch_FC_P_FC_U_DM	1_1_1_1_2
itf03g06120	Calcium-dependent phosphotriesterase superfamily protein	Chr03	3973340	3976247	220.782	-2.59331	0.414834	-6.25878	3.88002e-10	9.22683e-09	BC_Starch_FC_P_FC_U_DM	1_1_1_1_2
itf03g06130	Calcium-dependent phosphotriesterase superfamily protein	Chr03	3978089	3978540	6.52812	-2.58501	0.622822	-3.80429	0.000142213	0.00083371	BC_Starch_FC_P_FC_U_DM	1_1_1_1_2
itf03g06140	Calcium-dependent phosphotriesterase superfamily protein	Chr03	3978976	3979697	9.8087	-2.81295	0.559231	-4.577	4.71688e-06	4.30299e-05	BC_Starch_FC_P_FC_U_DM	1_1_1_1_2
itf03g06160	Calcium-dependent phosphotriesterase superfamily protein	Chr03	3987519	3989363	29.6816	-2.23223	0.358576	-6.16274	7.14973e-10	1.61606e-08	BC_Starch_FC_P_FC_U_DM	1_1_1_1_2
itf03g06220	Arabidopsis protein of unknown function (DUF241)	Chr03	4042252	4043044	5.37984	-2.6046	0.775687	-3.46467	0.000530887	0.0025741	BC_Starch_FC_P_FC_U_DM	1_1_1_1_2
itf03g06260	Arabidopsis protein of unknown function (DUF241)	Chr03	4053050	4053842	8.24638	-2.83648	0.794444	-3.90381	9.46898e-05	0.000589552	BC_Starch_FC_P_FC_U_DM	1_1_1_1_2
itf03g06270	Arabidopsis protein of unknown function (DUF241)	Chr03	4056379	4057171	6.0037	-2.56119	0.792548	-3.31983	0.000900727	0.00405579	BC_Starch_FC_P_FC_U_DM	1_1_1_1_2
itf03g06290	Arabidopsis protein of unknown function (DUF241)	Chr03	4062256	4063048	3.20275	-2.39848	0.792765	-3.19841	0.00138186	0.00581685	BC_Starch_FC_P_FC_U_DM	1_1_1_1_2
itf03g06510	phospholipase D delta	Chr03	4174702	4181558	129.388	-2.16503	0.268631	-8.04779	8.43036e-16	5.07582e-14	BC_Starch_FC_P_FC_U_DM	1_1_1_1_2
itf03g06530	conserved hypothetical protein	Chr03	4185609	4187128	595.378	-3.01384	0.394452	-7.64225	2.13452e-14	1.05361e-12	BC_Starch_FC_P_FC_U_DM	1_1_1_1_2
itf03g06540	2-oxoglutarate (2OG) and Fe(II)-dependent oxygenase superfamily protein	Chr03	4189857	4194323	1564.48	2.23253	0.35739	6.2436	4.27613e-10	1.00553e-08	BC_Starch_FC_P_FC_U_DM	1_1_1_1_2
itf03g06800	Major facilitator superfamily protein	Chr03	4350073	4352122	154.968	5.67397	0.585491	9.33938	9.68999e-21	1.07909e-18	BC_Starch_FC_P_FC_U_DM	1_1_1_1_2
itf03g06890	GAST1 protein homolog	Chr03	4421066	4421654	418.406	2.29233	0.508051	4.49728	6.8827e-06	6.00291e-05	BC_Starch_FC_P_FC_U_DM	1_1_1_1_2
itf03g07100	MATE efflux family protein	Chr03	4595662	4598308	4.83573	-2.56245	0.722088	-3.27556	0.00105454	0.00463785	BC_Starch_FC_P_FC_U_DM	1_1_1_1_2
itf03g07280	Peroxidase superfamily protein	Chr03	4752132	4754000	491.438	-4.83746	0.532742	-9.09161	9.75842e-20	9.75664e-18	BC_Starch_FC_P_FC_U_DM	1_1_1_1_2
itf03g07290	conserved hypothetical protein	Chr03	4756082	4761521	10.2391	2.41121	0.527386	4.43226	9.32514e-06	7.83627e-05	BC_Starch_FC_P_FC_U_DM	1_1_1_1_2
itf03g07750	Major facilitator superfamily protein	Chr03	5103805	5105618	20.0897	3.29937	0.524028	6.0889	1.13689e-09	2.48961e-08	BC_Starch_FC_P_FC_U	1_1_1_1
itf03g07890	conserved hypothetical protein	Chr03	5245029	5248065	25.5701	3.82124	0.522073	7.03562	1.98381e-12	7.41426e-11	BC_Starch_FC_P_FC_U	1_1_1_1
itf03g07960	LOB domain-containing protein	Chr03	5324062	5325439	3066.24	2.74657	0.588391	4.64649	3.37631e-06	3.19938e-05	BC_Starch_FC_P_FC_U	1_1_1_1
itf03g08380	S-adenosyl-L-methionine-dependent methyltransferases superfamily protein	Chr03	5584306	5585760	19.3415	-3.84938	0.675132	-5.26667	1.38922e-07	1.91824e-06	BC_Starch_FC_P_FC_U	1_1_1_1
itf03g08510	RHD SIX-LIKE	Chr03	5667952	5669641	7.86035	-3.75119	0.675517	-4.48237	7.3819e-06	6.38949e-05	BC_Starch_FC_P_FC_U	1_1_1_1
itf03g08580	conserved hypothetical protein	Chr03	5727133	5728342	4.63299	-3.04824	0.648417	-3.82331	0.00013167	0.000780757	BC_Starch_FC_P_FC_U	1_1_1_1
itf03g08680	beta HLH protein	Chr03	5807233	5809170	1193.4	3.69589	0.4551	8.0773	6.6216e-16	4.08555e-14	BC_Starch_FC_P_FC_U	1_1_1_1
itf03g08850	conserved hypothetical protein	Chr03	5989027	5990023	13.3821	2.3396	0.514811	4.44058	8.97186e-06	7.56259e-05	BC_Starch_FC_P_FC_U	1_1_1_1
itf03g09990	conserved hypothetical protein	Chr03	7344280	7345753	89.7576	-6.00595	0.618062	-8.21239	2.16832e-16	1.41769e-14	BC_Starch_FC_P_FC_U	1_1_1_1
itf03g11500	WRKY DNA-binding protein	Chr03	9576005	9579620	316.874	2.06222	0.218382	9.43745	3.81978e-21	4.54084e-19	BC_FC_P_FC_U	1_1_1
itf03g12450	heavy metal atpase	Chr03	10781663	10793200	601.517	-3.26151	0.317387	-10.2744	9.19218e-25	1.79871e-22	BC_FC_P_FC_U	1_1_1
itf03g12460	heavy metal atpase	Chr03	10791245	10791558	25.5411	-3.18987	0.438294	-6.89034	5.5661e-12	1.92287e-10	BC_FC_P_FC_U	1_1_1
itf03g12570	cycloartenol synthase	Chr03	11003736	11006443	29.9071	-2.21893	0.444033	-4.96549	6.85282e-07	7.83391e-06	BC_FC_P_FC_U	1_1_1
itf03g12860	TraB family protein	Chr03	11156726	11158924	10.2552	4.73548	0.687957	5.70962	1.13226e-08	1.98962e-07	BC_FC_U_DM	1_1_3
itf03g12940	peptidoglycan-binding LysM domain-containing protein	Chr03	11182770	11183100	404.655	-3.45374	0.466701	-7.42711	1.10998e-13	5.05113e-12	BC_FC_U_DM	1_1_3
itf03g13000	basic helix-loop-helix (bHLH) DNA-binding superfamily protein	Chr03	11244104	11245226	13.0973	-2.06476	0.603694	-3.36727	0.000759161	0.00349539	BC_FC_U_DM	1_1_3
itf03g13010	basic helix-loop-helix (bHLH) DNA-binding superfamily protein	Chr03	11248632	11251961	14.7069	-2.28359	0.464682	-4.78149	1.74e-06	1.79133e-05	BC_FC_U_DM	1_1_3
itf03g13070	ERECTA-like	Chr03	11279979	11286463	33.7743	3.10942	0.4827	6.32284	2.56807e-10	6.29481e-09	BC_FC_U_DM	1_1_3
itf03g13110	hydroxyproline-rich glycoprotein family protein	Chr03	11293320	11294710	25.2908	-3.40012	0.605784	-5.41896	5.9948e-08	9.04835e-07	BC_FC_U_DM	1_1_3
itf03g13240	Plant invertase/pectin methylesterase inhibitor superfamily protein	Chr03	11367178	11367775	26.7519	-5.03854	0.635362	-6.05621	1.39364e-09	2.97574e-08	BC_FC_U_DM	1_1_3
itf03g13250	Plant invertase/pectin methylesterase inhibitor superfamily protein	Chr03	11376157	11377164	384.066	2.12721	0.606488	3.43966	0.000582455	0.00278528	BC_FC_U_DM	1_1_3
itf03g13310	Glycosyl hydrolases family 32 protein	Chr03	11402257	11404657	112.016	-2.07213	0.573747	-3.63102	0.0002823	0.00149673	BC_FC_U_DM	1_1_3
itf03g13540	ethylene responsive element binding factor	Chr03	11543819	11544818	564.02	-2.56669	0.305415	-8.40289	4.35613e-17	3.14871e-15	BC_FC_U_DM	1_1_3
itf03g13580	F-box family protein	Chr03	11560768	11562184	9.59802	-2.38884	0.548953	-4.13207	3.59508e-05	0.000251435	BC_FC_U_DM	1_1_3
itf03g14120	expansin A10	Chr03	11847444	11849325	510.198	2.17257	0.580193	3.70628	0.000210328	0.00116638	BC_FC_U_DM	1_1_3
itf03g14240	conserved hypothetical protein	Chr03	11913538	11914494	12.3235	-3.8519	0.627828	-4.82626	1.39123e-06	1.46587e-05	BC_FC_U_DM	1_1_3
itf03g14270	Hypoxia-responsive family protein	Chr03	11937824	11938518	81.7426	2.68639	0.530181	5.01004	5.44173e-07	6.42294e-06	BC_FC_U_DM	1_1_3
itf03g14280	BTB/POZ domain-containing protein	Chr03	11940761	11943413	21.2172	-2.32697	0.509864	-4.49488	6.96088e-06	6.05769e-05	BC_FC_U_DM	1_1_3
itf03g14300	Protein of unknown function (DUF567)	Chr03	11955910	11956745	74.3585	-3.55836	0.477041	-7.33285	2.25317e-13	9.87609e-12	BC_FC_U_DM	1_1_3
itf03g14790	phospholipase C	Chr03	12266781	12274303	163.833	-2.03807	0.384931	-5.30212	1.14465e-07	1.60479e-06	BC_FC_P_FC_U	1_1_1
itf03g14910	Nucleolar histone methyltransferase-related protein	Chr03	12338981	12341044	36.1298	2.78902	0.448995	6.14144	8.17744e-10	1.82576e-08	BC_FC_P_FC_U	1_1_1
itf03g14960	Nucleotide-diphospho-sugar transferases superfamily protein	Chr03	12366905	12369366	24.4918	4.21496	0.532613	7.45235	9.16912e-14	4.26465e-12	BC_FC_P_FC_U	1_1_1
itf03g15200	heat shock protein 17.4	Chr03	12509988	12513886	2288.73	2.28063	0.585521	3.90114	9.57413e-05	0.000595017	BC_FC_P_FC_U	1_1_1
itf03g15240	UDP-glucosyl transferase 85A2	Chr03	12526763	12529227	52.3166	-2.05839	0.476818	-4.3183	1.57233e-05	0.000122951	BC_FC_P_FC_U	1_1_1
itf03g15350	Exostosin family protein	Chr03	12587993	12589329	103.935	-3.55078	0.348643	-10.0542	8.80336e-24	1.49794e-21	BC_FC_P_FC_U	1_1_1
itf03g15440	NAD(P)-binding Rossmann-fold superfamily protein	Chr03	12631015	12637852	523.035	-2.4058	0.314785	-7.64563	2.07922e-14	1.03189e-12	BC_FC_P_FC_U	1_1_1
itf03g15460	zinc-finger protein	Chr03	12646539	12647160	9.32746	-2.50106	0.600376	-3.9644	7.35814e-05	0.000471965	BC_FC_P_FC_U	1_1_1
itf03g15930	nodulin MtN21 /EamA-like transporter family protein	Chr03	12939780	12940086	134.917	-3.68562	0.591079	-6.24145	4.33528e-10	1.0177e-08	BC_FC_P_FC_U	1_1_1
itf03g15940	nodulin MtN21 /EamA-like transporter family protein	Chr03	12940173	12942405	783.476	-3.18582	0.666618	-4.8371	1.31747e-06	1.40055e-05	BC_FC_P_FC_U	1_1_1
itf03g15990	cytochrome P450, family 89, subfamily A, polypeptide	Chr03	12962082	12965720	603.928	-3.11175	0.331457	-9.38864	6.07808e-21	6.88054e-19	BC_FC_P_FC_U	1_1_1
itf03g16000	tonoplast intrinsic protein 1;3	Chr03	12964054	12965590	2555.77	-2.52146	0.39164	-6.44918	1.12459e-10	2.96155e-09	BC_FC_P_FC_U	1_1_1
itf03g16470	Protein of unknown function (DUF640)	Chr03	13259507	13260558	63.2721	3.03377	0.449	6.69661	2.13315e-11	6.54396e-10	BC_FC_P_FC_U	1_1_1
itf03g16520	phosphoenolpyruvate carboxylase kinase	Chr03	13296743	13297094	23.0394	-2.27606	0.700329	-3.31918	0.000902815	0.00406252	BC_FC_P_FC_U	1_1_1
itf03g17080	homolog of anti-oxidant	Chr03	13572625	13573932	1199.86	-2.2825	0.454254	-5.02791	4.95844e-07	5.92235e-06	BC_FC_P_FC_U	1_1_1
itf03g17120	Peroxidase superfamily protein	Chr03	13595219	13596910	84.3191	-6.37003	0.549821	-7.80254	6.06722e-15	3.25905e-13	BC_FC_P_FC_U	1_1_1
itf03g17150	UDP-Glycosyltransferase superfamily protein	Chr03	13609359	13610815	84.0374	-2.60707	0.231724	-11.1838	4.89724e-29	1.42723e-26	BC_FC_P_FC_U	1_1_1
itf03g17460	cytochrome P450, family 72, subfamily A, polypeptide	Chr03	13839792	13841166	70.2348	-3.94884	0.489892	-7.82864	4.93177e-15	2.70753e-13	BC_FC_P_FC_U	1_1_1
itf03g17470	cytochrome P450, family 72, subfamily A, polypeptide	Chr03	13841392	13842835	209.969	-3.88804	0.482121	-8.06129	7.54928e-16	4.59584e-14	BC_FC_P_FC_U	1_1_1
itf03g17480	growth-regulating factor	Chr03	13847100	13850421	9.17397	-2.16656	0.691836	-3.04548	0.00232305	0.00903465	BC_FC_P_FC_U	1_1_1
itf03g17870	polyamine oxidase	Chr03	14153560	14155410	271.721	-2.2227	0.247077	-8.99023	2.46706e-19	2.36312e-17	BC_FC_P_FC_U	1_1_1
itf03g17950	atypical CYS HIS rich thioredoxin	Chr03	14210864	14213709	172.461	2.50711	0.372434	6.72001	1.81708e-11	5.6567e-10	BC_FC_P_FC_U	1_1_1
itf03g18000	ACC oxidase	Chr03	14228816	14230433	786.494	2.89241	0.398114	7.2546	4.02844e-13	1.69263e-11	BC_FC_P_FC_U	1_1_1
itf03g18340	Leucine-rich repeat (LRR) family protein	Chr03	14492820	14494481	45.867	3.27332	0.619549	5.09459	3.49492e-07	4.34013e-06	BC_FC_P_FC_U	1_1_1
itf03g18610	RING/U-box superfamily protein	Chr03	14671831	14673315	104.994	-2.27758	0.450196	-5.05762	4.24516e-07	5.14812e-06	BC_FC_P_FC_U	1_1_1
itf03g18680	Transducin/WD40 repeat-like superfamily protein	Chr03	14754251	14758657	6.17801	-2.66788	0.629046	-3.75918	0.000170471	0.000975369	BC_FC_P_FC_U	1_1_1
itf03g18790	ABL interactor-like protein	Chr03	14809490	14811910	197.464	3.31273	0.543076	6.00825	1.8754e-09	3.91292e-08	BC_FC_P_FC_U	1_1_1
itf03g18920	Flavin-binding monooxygenase family protein	Chr03	14912040	14914914	1.87037	-2.44776	0.730323	-3.15871	0.00158468	0.00654984	BC_FC_P_FC_U	1_1_1
itf03g19310	alpha/beta-Hydrolases superfamily protein	Chr03	15145791	15147314	39.8116	-4.55381	0.499015	-8.3378	7.56885e-17	5.24933e-15	BC_FC_P_FC_U	1_1_1
itf03g19710	gibberellin 3-oxidase	Chr03	15486970	15488562	5.48764	-3.12854	0.655881	-3.92406	8.70697e-05	0.000547583	BC_FC_P_FC_U	1_1_1
itf03g19740	pleiotropic drug resistance	Chr03	15516162	15524492	15.3994	3.03317	0.500579	5.84924	4.9382e-09	9.31693e-08	BC_FC_P_FC_U	1_1_1
itf03g19900	early nodulin-related	Chr03	15640529	15647585	7.30686	2.60198	0.701216	3.51901	0.000433164	0.00216148	BC_FC_P_FC_U	1_1_1
itf03g20110	Lactoylglutathione lyase / glyoxalase I family protein	Chr03	15802051	15803436	316.657	-3.11913	0.342007	-9.11309	8.00701e-20	8.15435e-18	BC_FC_P_FC_U	1_1_1
itf03g20150	Major facilitator superfamily protein	Chr03	15849668	15855888	467.469	2.69233	0.394611	6.8244	8.82964e-12	2.90473e-10	BC_FC_P_FC_U	1_1_1
itf03g20790	Calcium-binding EF-hand family protein	Chr03	16400319	16400742	7.03774	3.12277	0.709273	4.01338	5.98556e-05	0.000392471	BC_FC_P_FC_U	1_1_1
itf03g20800	Calcium-binding EF-hand family protein	Chr03	16403104	16403684	20.4494	2.01976	0.57644	3.44635	0.000568205	0.00272561	BC_FC_P_FC_U	1_1_1
itf03g20840	myb domain protein	Chr03	16467749	16469169	16.1232	2.10817	0.609117	3.39794	0.000678951	0.00317729	BC_FC_P_FC_U	1_1_1
itf03g21040	spermidine hydroxycinnamoyl transferase	Chr03	16672511	16677715	13.5524	3.94443	0.667464	5.35628	8.49527e-08	1.23006e-06	BC_FC_P_FC_U	1_1_1
itf03g21060	Bifunctional inhibitor/lipid-transfer protein/seed storage 2S albumin superfamily protein	Chr03	16681725	16683984	583.234	3.41958	0.617219	5.39213	6.96267e-08	1.03508e-06	BC_FC_P_FC_U	1_1_1
itf03g21280	glucuronidase	Chr03	16869653	16872407	123.886	2.78188	0.593338	4.61354	3.95862e-06	3.68239e-05	BC_FC_P_FC_U	1_1_1
itf03g21300	D-arabinono-1,4-lactone oxidase family protein	Chr03	16879573	16884754	19.617	-3.26456	0.589071	-5.25108	1.51208e-07	2.066e-06	BC_FC_P_FC_U	1_1_1
itf03g21470	PLATZ transcription factor family protein	Chr03	17080697	17082579	48.1043	-3.06858	0.629024	-4.88294	1.04517e-06	1.13802e-05	BC_FC_P_FC_U	1_1_1
itf03g21770	NB-ARC domain-containing disease resistance protein	Chr03	17328267	17331087	6.99728	-3.27261	0.63639	-4.58041	4.64059e-06	4.24188e-05	BC_FC_P_FC_U	1_1_1
itf03g21910	H(+)-ATPase	Chr03	17434260	17440153	20.8977	-2.49494	0.411824	-5.89678	3.7067e-09	7.23255e-08	BC_FC_P_FC_U	1_1_1
itf03g21950	Glycosyl hydrolase family protein with chitinase insertion domain	Chr03	17463138	17464798	33.418	-4.21881	0.458392	-8.43299	3.36937e-17	2.48129e-15	BC_FC_P_FC_U	1_1_1
itf03g22030	NB-ARC domain-containing disease resistance protein	Chr03	17506892	17509697	26.1491	-2.22061	0.427571	-5.14161	2.72397e-07	3.47084e-06	BC_FC_P_FC_U	1_1_1
itf03g22280	cytochrome P450, family 716, subfamily A, polypeptide	Chr03	17758246	17761022	89.7059	2.62567	0.362979	7.20714	5.7138e-13	2.35029e-11	BC_FC_P_FC_U	1_1_1
itf03g22310	cycloartenol synthase	Chr03	17787134	17796993	446.503	-5.56764	0.42328	-13.0021	1.19016e-38	7.4734e-36	BC_FC_P_FC_U	1_1_1
itf03g22450	cinnamate-4-hydroxylase	Chr03	17973945	17975648	262.567	4.64852	0.519653	8.86829	7.42808e-19	6.76054e-17	BC_FC_P_FC_U	1_1_1
itf03g22740	conserved hypothetical protein	Chr03	18316801	18317746	24.5874	-2.37593	0.424106	-5.52812	3.23688e-08	5.2192e-07	BC_FC_P_FC_U	1_1_1
itf03g22790	Galactosyltransferase family protein	Chr03	18356704	18357658	3.89709	-2.71092	0.747499	-3.83928	0.000123394	0.00074001	BC_FC_P_FC_U	1_1_1
itf03g22890	Barwin-related endoglucanase	Chr03	18427013	18428469	17.6789	-2.86294	0.755125	-3.86796	0.00010975	0.000669621	BC_FC_P_FC_U	1_1_1
itf03g22980	GDSL-like Lipase/Acylhydrolase family protein	Chr03	18477948	18479146	17.3825	-2.4058	0.58863	-4.01937	5.83538e-05	0.000384464	BC_FC_P_FC_U	1_1_1
itf03g23040	Plant protein of unknown function (DUF828) with plant pleckstrin homology-like region	Chr03	18552500	18554754	109.041	-3.21206	0.317329	-10.0509	9.09924e-24	1.52929e-21	BC_FC_P_FC_U	1_1_1
itf03g23190	Auxin efflux carrier family protein	Chr03	18723554	18724859	37.7789	-5.4161	0.65424	-6.81278	9.57331e-12	3.13709e-10	FC_U	1
itf03g23280	plant intracellular ras group-related LRR	Chr03	18834204	18837249	42.9496	-3.85258	0.480404	-7.73501	1.03397e-14	5.39537e-13	FC_U	1
itf03g23640	Leucine-rich receptor-like protein kinase family protein	Chr03	19227345	19230357	163.223	-5.66475	0.498525	-10.4038	2.38175e-25	4.86925e-23	FC_U	1
itf03g23810	hydroxycinnamoyl-CoA shikimate/quinate hydroxycinnamoyl transferase	Chr03	19452735	19457018	1042.91	-2.16917	0.4834	-4.50945	6.49972e-06	5.71253e-05	FC_U	1
itf03g24460	MATE efflux family protein	Chr03	20062086	20066477	4.3638	-2.6289	0.751872	-3.43053	0.000602411	0.0028711	FC_U	1
itf03g24570	CBS domain-containing protein with a domain of unknown function (DUF21)	Chr03	20196129	20201162	367.117	-4.81715	0.431456	-11.1062	1.17007e-28	3.27084e-26	FC_U	1
itf03g24780	multidrug resistance-associated protein	Chr03	20503416	20508475	332.319	-3.31158	0.34145	-9.68877	3.3655e-22	4.56426e-20	FC_U	1
itf03g24810	multidrug resistance-associated protein	Chr03	20527583	20534574	3220.58	-2.35922	0.263699	-8.94903	3.5862e-19	3.36452e-17	FC_U	1
itf03g24850	Leucine-rich repeat protein kinase family protein	Chr03	20590200	20593723	493.117	-2.03605	0.220638	-9.22657	2.79432e-20	2.99025e-18	FC_U	1
itf03g24890	cytokinin response factor	Chr03	20627858	20629406	225.965	2.50643	0.564687	4.41776	9.97268e-06	8.29643e-05	FC_U	1
itf03g25270	CCT motif family protein	Chr03	21190309	21194665	503.265	2.11318	0.312368	6.76051	1.37508e-11	4.39561e-10	FC_U	1
itf03g25440	Protein kinase superfamily protein	Chr03	21334581	21336688	7.10704	2.87323	0.589471	4.50498	6.63803e-06	5.8173e-05	FC_U	1
itf03g25520	Haloacid dehalogenase-like hydrolase (HAD) superfamily protein	Chr03	21448906	21450697	117.722	-3.75691	0.510395	-7.3258	2.37475e-13	1.03758e-11	FC_U	1
itf03g25590	hypothetical protein	Chr03	21524844	21526583	4.37691	2.4166	0.632862	3.53326	0.000410469	0.00206327	FC_U	1
itf03g26120	Polyketide cyclase/dehydrase and lipid transport superfamily protein	Chr03	22168672	22172092	130.79	2.03164	0.300058	6.7597	1.3828e-11	4.41513e-10	FC_U	1
itf03g26260	hypothetical protein	Chr03	22336786	22337649	429.602	3.06631	0.616864	4.85723	1.1904e-06	1.27987e-05	FC_U	1
itf03g26660	Aminotransferase class-V domain containing protein	Chr03	22816503	22821141	13.9857	3.13205	0.773424	3.87577	0.000106287	0.000650666	FC_U	1
itf03g27140	Aluminium activated malate transporter family protein	Chr03	23385547	23388343	9.49837	2.52739	0.681367	3.5021	0.000461599	0.0022834	FC_U	1
itf03g27920	Scorpion toxin-like knottin superfamily protein	Chr03	24308630	24309005	50.8502	-4.24973	0.617408	-6.65863	2.76396e-11	8.23028e-10	FC_U	1
itf03g28790	cytochrome P450, family 96, subfamily A, polypeptide	Chr03	25715003	25717026	131.389	-3.39857	0.576318	-5.96836	2.39649e-09	4.87756e-08
itf03g29130	Thioredoxin superfamily protein	Chr03	25998438	25999060	471.977	3.51673	0.660977	5.38972	7.05659e-08	1.04664e-06
itf03g29220	hypothetical protein	Chr03	26202865	26203624	7.07916	-4.13575	0.718796	-5.39384	6.89665e-08	1.02681e-06
itf03g29420	cytochrome P450, family 71, subfamily B, polypeptide	Chr03	26420149	26425083	67.5876	-4.35975	0.593306	-6.84614	7.58706e-12	2.52549e-10
itf03g29430	cytochrome P450, family 71, subfamily B, polypeptide	Chr03	26444043	26445850	52.2723	3.59014	0.537015	6.5744	4.88494e-11	1.3782e-09
itf03g29480	Late embryogenesis abundant (LEA) protein-related	Chr03	26518997	26519267	5.77828	2.78178	0.660681	3.88613	0.000101854	0.000626186
itf03g29500	bZIP transcription factor family protein	Chr03	26545225	26552325	2976.11	-2.04601	0.409224	-5.00658	5.54061e-07	6.51718e-06
itf03g29720	Polynucleotidyl transferase, ribonuclease H-like superfamily protein	Chr03	26784870	26788494	19.8625	-2.59928	0.394048	-6.36707	1.92675e-10	4.87832e-09
itf03g30440	Auxin-responsive GH3 family protein	Chr03	27692873	27695003	202.091	-4.96533	0.498212	-9.68761	3.40411e-22	4.59387e-20
itf03g30450	Auxin-responsive GH3 family protein	Chr03	27712599	27715022	113.02	-5.06973	0.566736	-8.23165	1.84656e-16	1.21895e-14
itf03g30640	conserved hypothetical protein	Chr03	27854414	27856124	111.698	-2.92654	0.369596	-7.88926	3.03981e-15	1.70997e-13
itf03g30680	Potential Queuosine, Q, salvage protein family domain containing protein	Chr03	27901613	27904651	713.039	2.24067	0.345174	6.48887	8.64805e-11	2.3204e-09
itf03g31130	growth-regulating factor	Chr03	28181728	28184484	30.8445	-2.0237	0.452162	-4.44589	8.75296e-06	7.41229e-05
itf03g31190	1-amino-cyclopropane-1-carboxylate synthase	Chr03	28240001	28241660	144.449	3.80447	0.536571	7.00691	2.43646e-12	8.98344e-11
itf03g31300	sterol	Chr03	28387827	28389201	2.38869	-2.67561	0.772552	-3.47171	0.000517155	0.00251508
itf04g00380	RING/U-box superfamily protein	Chr04	202322	203826	26.4849	-3.44288	0.429241	-7.52951	5.09294e-14	2.41386e-12
itf04g00390	RING/U-box superfamily protein	Chr04	204126	205626	12.028	-2.80073	0.519428	-5.06734	4.03424e-07	4.93062e-06
itf04g00620	conserved hypothetical protein	Chr04	306193	306879	116.319	2.10646	0.294392	7.1415	9.23189e-13	3.67598e-11
itf04g00640	cytokinin response factor	Chr04	311205	312111	21.9878	-2.44581	0.672964	-3.64157	0.00027098	0.00144848
itf04g00670	GDSL-like Lipase/Acylhydrolase superfamily protein	Chr04	327293	329090	14.6937	-2.52248	0.519127	-4.73647	2.17469e-06	2.17191e-05
itf04g00680	GDSL-like Lipase/Acylhydrolase superfamily protein	Chr04	329634	331411	3.50552	-2.91263	0.733235	-3.72955	0.000191822	0.00107861
itf04g00780	chitinase A	Chr04	368973	370242	646.678	-5.30533	0.613417	-8.97083	2.94279e-19	2.79922e-17
itf04g01110	cysteine synthase C1	Chr04	527298	529507	39.6802	-4.43066	0.557853	-6.71515	1.8787e-11	5.83527e-10
itf04g01140	Major facilitator superfamily protein	Chr04	539594	546232	35.9865	2.46098	0.646392	3.69446	0.000220358	0.00121487
itf04g01660	alpha/beta-Hydrolases superfamily protein	Chr04	839366	840524	186.216	-2.40358	0.305568	-7.85962	3.8529e-15	2.14533e-13
itf04g01910	AT-hook motif nuclear-localized protein	Chr04	984363	985305	420.56	-2.39409	0.328708	-7.28548	3.20522e-13	1.36984e-11
itf04g02250	Protein of unknown function (DUF1442)	Chr04	1149603	1150275	32.7222	-3.26891	0.527547	-6.06099	1.3529e-09	2.90005e-08
itf04g02330	Plant invertase/pectin methylesterase inhibitor superfamily protein	Chr04	1202057	1202690	60.46	-4.22751	0.497082	-8.23738	1.7603e-16	1.16764e-14
itf04g02400	Plant invertase/pectin methylesterase inhibitor superfamily	Chr04	1245204	1246992	4.45527	-2.23761	0.662952	-3.08039	0.00206732	0.00818414
itf04g02430	PLATZ transcription factor family protein	Chr04	1270240	1271705	13.3138	2.69982	0.506838	5.1698	2.3434e-07	3.05411e-06
itf04g02620	GATA transcription factor	Chr04	1405070	1406368	55.2696	-3.48391	0.462227	-7.43406	1.05318e-13	4.84092e-12
itf04g02700	Lactate/malate dehydrogenase family protein	Chr04	1490788	1493023	99.6369	-3.64454	0.305151	-11.7838	4.72843e-32	1.72714e-29
itf04g02920	Plant invertase/pectin methylesterase inhibitor superfamily protein	Chr04	1631102	1631719	8.57191	2.22401	0.701203	3.04327	0.0023402	0.00908455
itf04g03080	WRKY family transcription factor	Chr04	1715697	1720052	71.7105	2.47014	0.381677	6.44161	1.18215e-10	3.10796e-09
itf04g03340	purine permease	Chr04	1854813	1855863	41.4232	3.10909	0.491839	6.24194	4.32187e-10	1.01542e-08
itf04g03500	multidrug resistance-associated protein	Chr04	1988849	1997949	2039.98	-2.52602	0.348814	-7.25409	4.04377e-13	1.69576e-11
itf04g03540	nitrate transporter 1.5	Chr04	2008255	2012574	74.4101	-2.53075	0.522664	-4.85172	1.22395e-06	1.31182e-05
itf04g03570	plant U-box	Chr04	2043158	2044665	47.7382	-2.9437	0.416416	-6.98955	2.75774e-12	1.00865e-10
itf04g04050	Plant protein of unknown function (DUF936)	Chr04	2262814	2265810	8.24816	-3.38123	0.566244	-5.11724	3.10033e-07	3.89604e-06
itf04g04090	conserved hypothetical protein	Chr04	2292276	2292937	118.231	-2.39369	0.283674	-8.42051	3.74852e-17	2.73842e-15
itf04g04180	Cysteine/Histidine-rich C1 domain family protein	Chr04	2355988	2357200	2.77339	-2.98103	0.754716	-3.92709	8.59788e-05	0.000541967
itf04g04190	Cysteine/Histidine-rich C1 domain family protein	Chr04	2357965	2358673	9.86425	-4.33862	0.637137	-6.11387	9.72436e-10	2.14492e-08
itf04g04550	FAD-binding Berberine family protein	Chr04	2550232	2551905	321.61	-3.26539	0.36018	-9.05783	1.33077e-19	1.30202e-17
itf04g04640	hypothetical protein	Chr04	2608328	2609696	1394.07	-6.04697	0.37568	-16.0159	9.8903e-58	2.46313e-54
itf04g05270	cytokinin oxidase/dehydrogenase	Chr04	2965129	2967485	119.928	2.17414	0.597979	3.66933	0.000243188	0.00132106
itf04g05420	Auxin efflux carrier family protein	Chr04	3124025	3125991	228.003	2.81092	0.505807	5.53134	3.1779e-08	5.12713e-07
itf04g05430	Auxin efflux carrier family protein	Chr04	3129651	3131662	73.3015	2.39526	0.515921	4.61622	3.90797e-06	3.64146e-05
itf04g06110	Leucine-rich receptor-like protein kinase family protein	Chr04	3559281	3562395	10.4485	-3.01928	0.582991	-4.7319	2.22427e-06	2.21095e-05
itf04g06430	Peroxidase superfamily protein	Chr04	3764825	3769608	7936.61	-2.19003	0.326946	-6.70007	2.08318e-11	6.40501e-10
itf04g06440	Seven transmembrane MLO family protein	Chr04	3779749	3784596	217.105	-3.3327	0.325667	-10.2035	1.91299e-24	3.51721e-22
itf04g06540	plasma membrane intrinsic protein 2;5	Chr04	3866392	3868420	8502.19	-4.18411	0.426178	-9.84698	7.06338e-23	1.05164e-20
itf04g06550	plasma membrane intrinsic protein 2;5	Chr04	3872486	3874383	3016.93	-4.27103	0.432399	-9.90708	3.87813e-23	5.96862e-21
itf04g06660	Plant invertase/pectin methylesterase inhibitor superfamily	Chr04	3986247	3988461	8.56443	-2.78001	0.731329	-3.59516	0.000324187	0.00168522
itf04g06760	YELLOW STRIPE like	Chr04	4037769	4041815	4.69187	-3.60081	0.729962	-4.73151	2.22861e-06	2.21366e-05
itf04g06850	cofactor assembly of complex C	Chr04	4099873	4101826	17.5702	2.07415	0.383646	5.33698	9.45087e-08	1.34917e-06
itf04g07210	basic helix-loop-helix (bHLH) DNA-binding superfamily protein	Chr04	4375610	4379694	2618.28	-2.70365	0.381753	-7.09006	1.34051e-12	5.18689e-11
itf04g07300	conserved hypothetical protein	Chr04	4440739	4442141	8.48081	-3.77092	0.743345	-4.95141	7.36778e-07	8.35432e-06
itf04g07360	hypothetical protein	Chr04	4494407	4494705	10.5056	-2.47818	0.543463	-4.35997	1.30079e-05	0.000104494
itf04g07490	AUX/IAA transcriptional regulator family protein	Chr04	4609752	4610502	19.9927	-2.53383	0.556853	-4.47539	7.62728e-06	6.58108e-05
itf04g07580	Serine protease inhibitor, potato inhibitor I-type family protein	Chr04	4668234	4669561	126.324	2.82849	0.39373	7.1536	8.45337e-13	3.3956e-11
itf04g07590	Serine protease inhibitor, potato inhibitor I-type family protein	Chr04	4684597	4685250	6090.45	4.29322	0.573593	7.4054	1.30759e-13	5.89169e-12
itf04g07600	Serine protease inhibitor, potato inhibitor I-type family protein	Chr04	4689446	4690198	10516.2	2.90954	0.535742	5.40886	6.34289e-08	9.52651e-07
itf04g07610	Serine protease inhibitor, potato inhibitor I-type family protein	Chr04	4704124	4705217	19.5265	3.06664	0.537037	5.5315	3.1751e-08	5.12563e-07
itf04g07620	Serine protease inhibitor, potato inhibitor I-type family protein	Chr04	4709936	4710575	2228.2	2.77217	0.559587	4.9296	8.24e-07	9.23251e-06
itf04g07670	Signal transduction histidine kinase, hybrid-type, ethylene sensor	Chr04	4762144	4765768	215.763	2.48461	0.307563	8.06649	7.23498e-16	4.444e-14
itf04g07750	RING/U-box superfamily protein	Chr04	4823804	4825197	124.75	2.76949	0.438977	6.28661	3.24477e-10	7.80426e-09
itf04g07790	Integrase-type DNA-binding superfamily protein	Chr04	4865667	4866078	7.76672	3.31963	0.616524	4.91302	8.96852e-07	9.94707e-06
itf04g08090	Protein of unknown function (DUF640)	Chr04	5099415	5100603	77.1648	4.44557	0.430889	10.1038	5.31231e-24	9.2108e-22
itf04g08350	peptide transporter	Chr04	5283293	5290174	479.376	-2.04583	0.253055	-8.08398	6.2686e-16	3.89669e-14
itf04g08550	Calcium-dependent lipid-binding (CaLB domain) family protein	Chr04	5429811	5432388	12.8757	-2.54122	0.438374	-5.51181	3.55155e-08	5.65995e-07
itf04g08800	Disease resistance-responsive (dirigent-like protein) family protein	Chr04	5662316	5663078	603.006	-2.71255	0.617568	-4.39089	1.12886e-05	9.26043e-05
itf04g08910	Plant self-incompatibility protein S1 family	Chr04	5801634	5802072	13.623	-2.96128	0.72219	-3.82309	0.000131788	0.00078095
itf04g08940	Leucine-rich repeat receptor-like protein kinase family protein	Chr04	5836844	5840445	89.3012	-2.19523	0.425769	-5.14961	2.61029e-07	3.34623e-06
itf04g09070	S-adenosyl-L-methionine-dependent methyltransferases superfamily protein	Chr04	5982981	5987392	59.1832	-3.37114	0.511423	-6.50977	7.52645e-11	2.04551e-09
itf04g09570	Leucine-rich repeat (LRR) family protein	Chr04	6490307	6492182	6.83711	2.60242	0.730401	3.38389	0.000714659	0.00332113
itf04g09810	Glycosyl hydrolase superfamily protein	Chr04	6678951	6681239	128.381	-2.62722	0.735518	-3.75557	0.000172944	0.000988073
itf04g09840	S-locus lectin protein kinase family protein	Chr04	6720317	6728655	28.3461	2.58929	0.512289	4.98652	6.14771e-07	7.14841e-06
itf04g09850	basic helix-loop-helix (bHLH) DNA-binding superfamily protein	Chr04	6729656	6738676	212.287	2.28957	0.587909	3.86605	0.000110611	0.000674722
itf04g10120	NAD(P)-linked oxidoreductase superfamily protein	Chr04	6957266	6960549	53.9917	-3.356	0.310603	-10.4841	1.02176e-25	2.22151e-23
itf04g10150	conserved hypothetical protein	Chr04	6993620	6996279	108.992	-3.0819	0.340599	-8.99492	2.36414e-19	2.27247e-17
itf04g10460	UDP-glucosyl transferase 75B2	Chr04	7322454	7323843	61.9957	-3.88477	0.336003	-11.202	3.98412e-29	1.18636e-26
itf04g10910	HXXXD-type acyl-transferase family protein	Chr04	7747886	7749215	7.88966	-4.05532	0.7346	-5.24108	1.59643e-07	2.16399e-06
itf04g11290	Plant protein of unknown function (DUF247)	Chr04	8236197	8237424	3.80465	-3.34913	0.755712	-4.29585	1.74025e-05	0.000134369
itf04g11470	Protein kinase superfamily protein	Chr04	8467261	8474378	158.611	3.35415	0.404705	8.23854	1.7433e-16	1.15917e-14
itf04g12060	Glycosyl hydrolase superfamily protein	Chr04	9133177	9135916	168.471	-2.50146	0.761622	-3.58965	0.000331128	0.00171771
itf04g12090	Glycosyl hydrolase superfamily protein	Chr04	9214969	9220919	14.6719	-2.50377	0.699416	-3.51528	0.000439289	0.00218846
itf04g12110	Glycosyl hydrolase superfamily protein	Chr04	9242923	9245529	4.22226	-2.30284	0.749499	-3.1733	0.00150718	0.0062683
itf04g12620	DC1 domain-containing protein	Chr04	9858027	9859173	236.105	-2.22833	0.241345	-9.22709	2.78089e-20	2.98755e-18
itf04g12800	Protein kinase superfamily protein	Chr04	10115648	10117743	6.68924	-2.22069	0.634247	-3.35483	0.000794147	0.00363382
itf04g13040	Reticulon family protein	Chr04	10338510	10341213	82.8652	-2.82682	0.317441	-8.85104	8.67037e-19	7.81331e-17
itf04g13570	debranching enzyme	Chr04	11011487	11014240	241.12	2.55726	0.388797	6.55864	5.43001e-11	1.51636e-09
itf04g13710	hypothetical protein	Chr04	11196817	11197105	3016.94	-3.90734	0.271496	-14.3932	5.70577e-47	6.01191e-44
itf04g13720	RGA-like	Chr04	11204541	11206113	11.0877	-2.77475	0.594293	-4.48444	7.31041e-06	6.33762e-05
itf04g13740	RmlC-like cupins superfamily protein	Chr04	11224965	11225800	177.795	-3.27248	0.376495	-8.66958	4.33708e-18	3.58956e-16
itf04g13780	putative fasciclin-like arabinogalactan protein	Chr04	11258685	11259774	3.1112	2.82002	0.723574	3.33194	0.000862421	0.00390577
itf04g13840	Heavy metal transport/detoxification superfamily protein	Chr04	11310530	11311638	379.94	2.18351	0.516925	4.21961	2.44729e-05	0.000180808
itf04g14260	MLP-like protein	Chr04	12036282	12038696	2964.56	-3.09343	0.317319	-9.7523	1.80335e-22	2.53348e-20
itf04g14650	photosystem I subunit D-1	Chr04	12634101	12635162	34.1231	2.09294	0.327284	6.35325	2.10811e-10	5.29833e-09
itf04g15030	Cupredoxin superfamily protein	Chr04	13088247	13091796	57.2611	-2.26737	0.428776	-5.26396	1.40983e-07	1.94278e-06
itf04g15120	Caleosin-related family protein	Chr04	13268388	13272620	38.9761	-2.5614	0.540703	-4.72044	2.3534e-06	2.32329e-05
itf04g15270	RING/U-box superfamily protein	Chr04	13460119	13460743	2.91769	-2.69814	0.738705	-3.78582	0.000153202	0.000890952
itf04g15540	ARM repeat superfamily protein	Chr04	13789660	13792808	14.8814	-3.75736	0.615629	-5.13869	2.76667e-07	3.52034e-06
itf04g15560	glutamine synthetase	Chr04	13811875	13817443	986.704	-4.8046	0.306575	-15.6389	3.95345e-55	7.22032e-52
itf04g15690	Protein of unknown function (DUF3049)	Chr04	14066078	14066684	4.22128	-3.32754	0.754597	-4.3241	1.53158e-05	0.00012005
itf04g15990	DNAse I-like superfamily protein	Chr04	14577496	14579822	18.3603	-4.01544	0.675042	-4.98225	6.28476e-07	7.27688e-06
itf04g16250	Protein phosphatase 2C family protein	Chr04	14990620	14992565	2221.16	-3.93363	0.307937	-12.7766	2.21436e-37	1.23801e-34
itf04g17510	alpha/beta-Hydrolases superfamily protein	Chr04	17139275	17142060	333.939	-2.00308	0.211646	-9.46191	3.02376e-21	3.6538e-19
itf04g17690	Adenosylmethionine decarboxylase family protein	Chr04	17417495	17418527	122.217	-2.38104	0.409921	-5.80871	6.29543e-09	1.16137e-07
itf04g17900	hypothetical protein	Chr04	17786114	17786438	18.7502	-2.52154	0.631522	-3.94091	8.11727e-05	0.00051499
itf04g19510	cytochrome P450, family 716, subfamily A, polypeptide	Chr04	20079871	20082038	114.085	2.11282	0.401084	5.25136	1.50982e-07	2.06395e-06
itf04g19530	cytochrome P450, family 716, subfamily A, polypeptide	Chr04	20100463	20100966	16.2876	2.20935	0.451709	4.80612	1.53888e-06	1.60672e-05
itf04g20110	NAD(P)-binding Rossmann-fold superfamily protein	Chr04	21221081	21222786	21.2575	2.15972	0.572025	3.69525	0.000219668	0.00121131
itf04g20850	hypothetical protein	Chr04	22186152	22189701	23.8394	-2.68508	0.447399	-5.86966	4.36677e-09	8.37143e-08
itf04g20940	RING/U-box superfamily protein	Chr04	22283840	22284380	3.76227	-2.79488	0.730339	-3.65104	0.000261176	0.00140375
itf04g21310	hypothetical protein	Chr04	22822618	22825136	2.0119	-2.47428	0.732363	-3.20348	0.00135777	0.00573659
itf04g21560	Potato type II proteinase inhibitor family domain containing protein	Chr04	23214801	23215401	16.9061	-2.20935	0.517434	-4.20056	2.66261e-05	0.000193892
itf04g21590	Potato type II proteinase inhibitor family domain containing protein	Chr04	23248968	23250063	122.691	-3.64776	0.596723	-6.17975	6.42028e-10	1.46326e-08
itf04g21620	Bifunctional inhibitor/lipid-transfer protein/seed storage 2S albumin superfamily protein	Chr04	23286319	23287330	2.01583	-2.34449	0.784563	-3.07159	0.00212921	0.0083843
itf04g21670	WRKY DNA-binding protein	Chr04	23330088	23333092	8.39642	-3.49126	0.682563	-4.65315	3.26897e-06	3.11382e-05
itf04g22070	Cytochrome P450 superfamily protein	Chr04	23777824	23787005	211.16	2.23719	0.368352	6.0681	1.29434e-09	2.78761e-08
itf04g22100	Cytochrome P450 superfamily protein	Chr04	23805381	23808353	8.1821	4.20679	0.668693	4.93578	7.98294e-07	8.97016e-06
itf04g22440	Protein phosphatase 2C family protein	Chr04	24175470	24177968	26.9915	-3.65576	0.484443	-6.98739	2.80043e-12	1.02234e-10
itf04g22470	Leucine-rich repeat (LRR) family protein	Chr04	24195719	24197359	155.276	2.81457	0.536843	5.22487	1.74276e-07	2.33805e-06
itf04g22480	Leucine-rich repeat (LRR) family protein	Chr04	24201570	24203094	138.308	2.45977	0.593157	4.14554	3.3902e-05	0.000238875
itf04g22630	HSP20-like chaperones superfamily protein	Chr04	24423198	24423771	69.7327	3.2192	0.64813	4.96569	6.84584e-07	7.83056e-06
itf04g22800	cellulase	Chr04	24611462	24614272	6.37301	-2.56016	0.738054	-3.2241	0.00126369	0.00540245
itf04g22810	cellulase	Chr04	24621081	24623941	47.109	-2.90181	0.644263	-4.47078	7.79332e-06	6.71166e-05
itf04g22840	Leucine-rich repeat (LRR) family protein	Chr04	24662076	24663510	72.1202	2.512	0.524884	4.76318	1.90565e-06	1.93928e-05
itf04g22960	Leucine-rich repeat transmembrane protein kinase family protein	Chr04	24798410	24802437	34.1406	-2.35486	0.411279	-5.68185	1.33248e-08	2.30888e-07
itf04g23080	Protein of Unknown Function (DUF239)	Chr04	24982330	24985727	2922.86	-3.00578	0.365477	-8.23495	1.79632e-16	1.18865e-14
itf04g23270	Putative lysine decarboxylase family protein	Chr04	25106499	25113583	127.643	-2.39117	0.426404	-5.61343	1.98353e-08	3.31942e-07
itf04g23660	Pectin lyase-like superfamily protein	Chr04	25413629	25415149	23.5321	-4.29043	0.52885	-6.93826	3.96958e-12	1.41046e-10
itf04g23780	WRKY DNA-binding protein	Chr04	25495104	25496224	24.9036	-2.20791	0.558101	-3.95363	7.69736e-05	0.000491193
itf04g23790	conserved hypothetical protein	Chr04	25500311	25501359	14.9795	-3.63899	0.522589	-6.03771	1.56312e-09	3.30925e-08
itf04g23800	RGA-like	Chr04	25502768	25504502	5.58907	-2.18578	0.601614	-3.42265	0.000620141	0.00294076
itf04g23830	Adenine nucleotide alpha hydrolases-like superfamily protein	Chr04	25512788	25516336	536.101	2.13261	0.566963	3.76266	0.000168114	0.0009644
itf04g23990	conserved hypothetical protein	Chr04	25589603	25590674	366.601	2.08448	0.636236	3.31073	0.000930536	0.00416536
itf04g24030	syntaxin of plants	Chr04	25608229	25611481	141.834	3.58109	0.471589	7.55003	4.35173e-14	2.08055e-12
itf04g24100	Pectin lyase-like superfamily protein	Chr04	25638263	25642747	514.258	2.45039	0.375062	6.52027	7.01817e-11	1.92071e-09
itf04g24280	alpha/beta-Hydrolases superfamily protein	Chr04	25737968	25741976	243.077	-2.03108	0.465026	-4.37871	1.19386e-05	9.69921e-05
itf04g24520	glutathione S-transferase phi	Chr04	25949273	25950537	4856.53	-2.32977	0.360657	-6.46545	1.00995e-10	2.67578e-09
itf04g24530	glutathione S-transferase PHI	Chr04	25958530	25960068	286.554	-3.99506	0.452167	-8.82073	1.13711e-18	1.00164e-16
itf04g24550	nuclear factor Y, subunit B5	Chr04	25970389	25970917	17.0505	-2.66294	0.590811	-4.39086	1.12903e-05	9.26043e-05
itf04g25310	hypothetical protein	Chr04	26306984	26307302	51.0849	-4.7423	0.459075	-9.26287	1.99019e-20	2.1465e-18
itf04g25480	alpha/beta-Hydrolases superfamily protein	Chr04	26401225	26403795	1636.9	-2.18256	0.26445	-8.25437	1.527e-16	1.02622e-14
itf04g25510	Terpenoid cyclases/Protein prenyltransferases superfamily protein	Chr04	26435454	26442275	109.784	-2.05046	0.3427	-5.98017	2.22899e-09	4.57061e-08
itf04g25730	C2H2 and C2HC zinc fingers superfamily protein	Chr04	26585701	26589558	37.9797	3.26494	0.515154	6.20848	5.34995e-10	1.23473e-08
itf04g25980	cytochrome P450, family 94, subfamily B, polypeptide	Chr04	26762438	26764345	24.5625	-3.38596	0.47973	-6.63088	3.33686e-11	9.756e-10
itf04g26140	2-oxoglutarate (2OG) and Fe(II)-dependent oxygenase superfamily protein	Chr04	26928019	26929309	652.494	-7.3376	0.570156	-12.199	3.14683e-34	1.36837e-31
itf04g26230	Protein of unknown function (DUF640)	Chr04	26984419	26985460	61.8443	4.98374	0.527245	9.04161	1.54385e-19	1.49448e-17
itf04g26300	GRAS family transcription factor	Chr04	27055155	27056574	2.58351	-2.53577	0.723577	-3.30382	0.000953781	0.00425136
itf04g26660	RmlC-like cupins superfamily protein	Chr04	27259710	27260491	602.868	-2.97436	0.399035	-7.46558	8.29358e-14	3.8838e-12
itf04g26740	Flavin-binding monooxygenase family protein	Chr04	27342319	27344113	10.8576	-3.32447	0.635575	-4.71272	2.44426e-06	2.40088e-05
itf04g26810	phytochrome interacting factor 3-like	Chr04	27399841	27403233	111.48	3.85482	0.309069	12.3725	3.68386e-35	1.80213e-32
itf04g26910	conserved hypothetical protein	Chr04	27474577	27476495	13.6795	-4.49385	0.704484	-5.94282	2.80155e-09	5.61026e-08
itf04g26930	Tetratricopeptide repeat (TPR)-like superfamily protein	Chr04	27483170	27488582	8.48232	2.26166	0.70563	3.0959	0.00196219	0.00784159
itf04g27380	O-Glycosyl hydrolases family 17 protein	Chr04	27750516	27752002	26.1512	-3.501	0.451114	-7.44527	9.67471e-14	4.477e-12
itf04g27980	RING/U-box superfamily protein	Chr04	28115550	28116229	50.7728	-2.20804	0.522331	-4.22545	2.38468e-05	0.000176658
itf04g28240	DUF4228 domain containing protein	Chr04	28287719	28288687	44.5609	-2.70528	0.675092	-4.0511	5.09774e-05	0.000341867
itf04g28310	cation/H+ exchanger	Chr04	28328982	28331265	27.9946	2.67226	0.491489	5.37109	7.82612e-08	1.14958e-06
itf04g28370	UDP-Glycosyltransferase superfamily protein	Chr04	28362610	28369636	57.7098	-2.52571	0.263943	-9.48595	2.40183e-21	2.93742e-19
itf04g28600	TOXICOS EN LEVADURA	Chr04	28509767	28510526	5.20018	-2.86625	0.691121	-3.58662	0.000334993	0.00173546
itf04g28690	2-oxoglutarate (2OG) and Fe(II)-dependent oxygenase superfamily protein	Chr04	28581887	28584830	72.3793	-2.48617	0.427512	-5.80474	6.44643e-09	1.18603e-07
itf04g28700	2-oxoglutarate (2OG) and Fe(II)-dependent oxygenase superfamily protein	Chr04	28587995	28592934	82.4535	-2.96061	0.52785	-5.61797	1.93218e-08	3.24538e-07
itf04g28810	NAD(P)-binding Rossmann-fold superfamily protein	Chr04	28661885	28663067	12.9264	-2.08576	0.569631	-3.6122	0.000303609	0.00159275
itf04g29170	UDP-glucosyl transferase 76E1	Chr04	28874097	28876221	37.9464	-3.30046	0.409071	-7.82343	5.14033e-15	2.81639e-13
itf04g29180	copper transporter	Chr04	28878388	28879028	10.059	-2.61886	0.707544	-3.62064	0.00029388	0.00154883
itf04g29210	UDP-Glycosyltransferase superfamily protein	Chr04	28888941	28890390	7.65918	-2.31414	0.533034	-4.09954	4.13971e-05	0.000284514
itf04g29300	hypothetical protein	Chr04	28924413	28925150	644.786	2.13349	0.461879	4.59486	4.33044e-06	3.9863e-05
itf04g29380	ZRT/IRT-like protein	Chr04	28975210	28977244	1072.85	-4.27898	0.525399	-8.24265	1.68441e-16	1.12274e-14
itf04g29640	cytochrome P450, family 71, subfamily B, polypeptide	Chr04	29142934	29148025	156.944	-3.36355	0.405886	-8.26262	1.42509e-16	9.61585e-15
itf04g29780	heat shock protein 18.2	Chr04	29226789	29227248	162.901	5.85123	0.501869	11.2399	2.59706e-29	7.99398e-27
itf04g29820	conserved hypothetical protein	Chr04	29258846	29260466	656.417	2.14301	0.367396	5.82609	5.67402e-09	1.05454e-07
itf04g29900	Fusaric acid resistance protein-like domain containing protein	Chr04	29305407	29308146	18.1832	-3.73184	0.518356	-6.5228	6.90058e-11	1.89231e-09
itf04g29910	Fusaric acid resistance protein-like domain containing protein	Chr04	29318629	29321432	389.41	-4.33986	0.360632	-11.9892	4.04707e-33	1.63043e-30
itf04g29940	heat shock protein 17.4	Chr04	29328115	29328580	385.698	4.23512	0.673424	6.24903	4.13019e-10	9.74561e-09
itf04g29950	ACT domain-containing protein	Chr04	29330531	29333693	58.4085	2.40886	0.52955	4.5015	6.74749e-06	5.90002e-05
itf04g30070	gamma tonoplast intrinsic protein	Chr04	29386762	29387813	5856.48	-5.08262	0.53147	-9.67854	3.71973e-22	4.99519e-20
itf04g30130	Leucine-rich repeat protein kinase family protein	Chr04	29438697	29441934	1.67486	-2.59559	0.786564	-3.14438	0.00166439	0.00683366
itf04g30320	nitrate excretion transporter1	Chr04	29563743	29567292	42.404	-3.83197	0.56325	-6.61558	3.70107e-11	1.07065e-09
itf04g30390	ROP interactive partner	Chr04	29602959	29606544	51.2262	2.07232	0.575789	3.52301	0.000426673	0.00213492
itf04g30400	tetraspanin3	Chr04	29613300	29616906	1164.77	-2.19738	0.296232	-7.42064	1.16553e-13	5.28637e-12
itf04g30570	Seven transmembrane MLO family protein	Chr04	29741452	29747770	8.79127	-3.20386	0.593914	-4.25076	2.13044e-05	0.000160383
itf04g30580	Seven transmembrane MLO family protein	Chr04	29753790	29758963	53.0554	-4.04406	0.473947	-7.99045	1.34452e-15	7.78714e-14
itf04g30640	Late embryogenesis abundant (LEA) protein-related	Chr04	29786355	29787569	78.7532	-5.39658	0.599693	-8.09263	5.83915e-16	3.65213e-14
itf04g30800	Late embryogenesis abundant (LEA) protein-related	Chr04	29878480	29879631	50.5271	-4.50757	0.626847	-6.82318	8.90469e-12	2.92499e-10
itf04g30900	Kiwellin	Chr04	29960355	29961757	31.1712	3.18081	0.662204	4.56898	4.90112e-06	4.44149e-05
itf04g31120	Galactosyl transferase GMA12/MNN10 family protein	Chr04	30080790	30082068	8.01727	-2.38469	0.557458	-4.02153	5.78202e-05	0.000381775
itf04g31160	AMP-dependent synthetase and ligase family protein	Chr04	30091162	30093001	5.37682	-2.17536	0.690555	-3.03262	0.0024244	0.00937027
itf04g31200	xyloglucan endotransglucosylase/hydrolase	Chr04	30129088	30130614	1495.02	-2.95979	0.636002	-4.64913	3.33333e-06	3.16084e-05
itf04g31460	UDP-D-apiose/UDP-D-xylose synthase	Chr04	30371410	30375040	9403.67	2.35968	0.559306	4.22481	2.39143e-05	0.000177015	FC_U	2
itf04g31540	Cyclin-dependent protein kinase inhibitor SMR2	Chr04	30469277	30469646	5.86724	-3.29483	0.683476	-4.79784	1.60382e-06	1.66616e-05	FC_U	2
itf04g31550	Late embryogenesis abundant (LEA) hydroxyproline-rich glycoprotein family	Chr04	30475900	30476497	31.774	-2.15571	0.361003	-5.9262	3.10034e-09	6.15016e-08	FC_U	2
itf04g31790	centroradialis	Chr04	30678612	30679772	84.0589	-3.23131	0.499595	-6.4408	1.18848e-10	3.12161e-09	FC_U	2
itf04g31870	UDP-glucosyl transferase 71C3	Chr04	30729685	30730696	30.5197	-5.02472	0.695723	-6.23621	4.48302e-10	1.04878e-08	FC_U	2
itf04g31920	UDP-Glycosyltransferase superfamily protein	Chr04	30743263	30744601	14.5809	-3.23281	0.637829	-4.80615	1.53863e-06	1.60672e-05	FC_U	2
itf04g32020	root hair specific	Chr04	30793116	30794467	5.9895	-3.42937	0.763772	-4.41967	9.88519e-06	8.22615e-05	FC_U	2
itf04g32090	conserved hypothetical protein	Chr04	30819905	30821020	109.298	-3.13535	0.568619	-5.52117	3.36743e-08	5.39478e-07	FC_U	2
itf04g32170	conserved hypothetical protein	Chr04	30867359	30868110	1.76164	-2.45932	0.770527	-3.20903	0.00133184	0.00564672	FC_U	2
itf04g32270	FAD/NAD(P)-binding oxidoreductase family protein	Chr04	30921488	30923805	179.498	2.28366	0.378888	6.02055	1.73826e-09	3.64622e-08	FC_U	2
itf04g32360	plant U-box	Chr04	31020942	31022503	93.5079	-4.79628	0.463118	-9.71176	2.68664e-22	3.69852e-20	FC_U	2
itf04g32440	protein kinase family protein / peptidoglycan-binding LysM domain-containing protein	Chr04	31085164	31087033	2.38228	-2.55646	0.745143	-3.56609	0.000362352	0.00185337	FC_U	2
itf04g32520	alpha/beta-Hydrolases superfamily protein	Chr04	31175919	31177733	386.856	-2.53397	0.214018	-11.8329	2.63959e-32	9.90568e-30	FC_U	2
itf04g32960	MATE efflux family protein	Chr04	31429566	31433846	257.728	-2.07638	0.221872	-9.35366	8.46658e-21	9.46702e-19	FC_U	2
itf04g33460	disease resistance family protein / LRR family protein	Chr04	31733109	31736268	22.1741	2.3216	0.379009	6.03937	1.54716e-09	3.28816e-08	FC_U	2
itf04g33760	NAD(P)-binding Rossmann-fold superfamily protein	Chr04	31940091	31943987	3292.19	-2.77037	0.340213	-8.14871	3.67831e-16	2.33257e-14	FC_U	2
itf04g33980	LOB domain-containing protein	Chr04	32104423	32107337	16.3519	-2.18741	0.548366	-3.93213	8.41963e-05	0.00053171	FC_U	2
itf04g34240	lipoxygenase	Chr04	32250897	32261521	795.711	-2.84019	0.298801	-9.50648	1.97221e-21	2.43373e-19	FC_U	2
itf04g34260	hypothetical protein	Chr04	32268877	32269165	1.60455	-2.5455	0.774227	-3.23881	0.00120032	0.00517104	FC_U	2
itf04g34280	NB-ARC domain-containing disease resistance protein	Chr04	32278732	32282551	89.1668	-3.60583	0.530322	-6.76257	1.35562e-11	4.33901e-10	FC_U	2
itf04g34340	Peroxidase superfamily protein	Chr04	32364676	32366049	2033.8	-7.19394	0.385397	-18.4194	9.18667e-76	6.29172e-72	FC_U	2
itf04g34460	Bifunctional inhibitor/lipid-transfer protein/seed storage 2S albumin superfamily protein	Chr04	32431464	32432088	87.1267	-3.20402	0.350006	-9.07343	1.15331e-19	1.13651e-17	FC_U	2
itf05g00320	cell wall-associated kinase	Chr05	385432	388569	19.5876	-3.49438	0.53277	-5.93146	3.00255e-09	5.97782e-08
itf05g00330	wall-associated kinase	Chr05	392854	396152	72.9061	-3.41949	0.442184	-7.6523	1.97421e-14	9.83335e-13
itf05g00360	Protein kinase superfamily protein	Chr05	420399	420711	8.63133	-2.23106	0.568963	-3.80723	0.000140533	0.000825448
itf05g00500	gibberellin 2-oxidase	Chr05	506652	507597	4.69128	-2.44666	0.79593	-3.30323	0.000955764	0.0042595
itf05g00510	Pectin lyase-like superfamily protein	Chr05	510427	510862	22.8241	-4.58405	0.507284	-7.19033	6.46338e-13	2.64104e-11
itf05g00720	xyloglucan endotransglucosylase/hydrolase	Chr05	621311	622987	13.4806	-4.99338	0.667436	-6.57235	4.9526e-11	1.39441e-09
itf05g00900	hydroxyproline-rich glycoprotein family protein	Chr05	700617	705216	1239.5	2.02979	0.425763	4.76742	1.86597e-06	1.90527e-05
itf05g01040	Squamosa promoter-binding protein-like (SBP domain) transcription factor family protein	Chr05	819604	822737	13.8838	-3.66323	0.633621	-4.98929	6.0602e-07	7.05864e-06
itf05g01060	hypothetical protein	Chr05	861699	861993	4.02216	3.37762	0.696218	3.9458	7.95325e-05	0.00050599
itf05g01190	Acyl transferase/acyl hydrolase/lysophospholipase superfamily protein	Chr05	964433	966751	2497.01	-2.5616	0.394321	-6.51585	7.22815e-11	1.9703e-09
itf05g01820	vascular related NAC-domain protein	Chr05	1431122	1434502	3.81942	-2.44521	0.680997	-3.49224	0.000478982	0.00236002
itf05g01880	conserved hypothetical protein	Chr05	1474951	1476156	41.7953	-2.16507	0.381904	-5.63982	1.70231e-08	2.88761e-07
itf05g02450	conserved hypothetical protein	Chr05	1905646	1906413	46.3015	-4.29903	0.428625	-9.07949	1.09082e-19	1.07881e-17
itf05g02810	Pollen Ole e 1 allergen and extensin family protein	Chr05	2229602	2230100	47.8154	-3.07767	0.790335	-4.87416	1.09271e-06	1.18554e-05
itf05g02960	Clathrin light chain protein	Chr05	2353183	2357260	7.13427	2.41923	0.627955	3.67312	0.000239607	0.00130394
itf05g03200	UDP-glucosyl transferase 85A2	Chr05	2537347	2540549	31.9893	-3.78064	0.380559	-9.32896	1.06918e-20	1.18105e-18
itf05g03220	heat shock protein 17.4	Chr05	2547439	2547919	12.8928	2.72717	0.664957	3.98755	6.67591e-05	0.000432765
itf05g03230	heat shock protein 17.4	Chr05	2549292	2549856	47.1146	2.74465	0.661213	4.10937	3.96747e-05	0.000273982
itf05g03460	lateral organ boundaries-domain	Chr05	2796916	2797658	13.3529	-3.27142	0.632883	-4.55024	5.35857e-06	4.79419e-05
itf05g03710	sterol-4alpha-methyl oxidase 1-1	Chr05	3203247	3210869	5.51688	2.61715	0.65446	3.71965	0.000199501	0.00111401
itf05g04240	3-oxo-5-alpha-steroid 4-dehydrogenase family protein	Chr05	3968095	3971185	16.0124	3.07088	0.55286	5.32483	1.01049e-07	1.43358e-06
itf05g04330	delta(3), delta(2)-enoyl CoA isomerase	Chr05	4021139	4021835	119.384	-2.48687	0.228723	-10.8331	2.39933e-27	6.14295e-25
itf05g04360	nodulin MtN21 /EamA-like transporter family protein	Chr05	4058907	4061284	59.9507	-5.32506	0.483393	-8.92548	4.43776e-19	4.10717e-17
itf05g04370	nodulin MtN21 /EamA-like transporter family protein	Chr05	4064976	4066374	34.1042	-4.90061	0.54197	-6.94243	3.85416e-12	1.37301e-10
itf05g04460	nodulin MtN21 /EamA-like transporter family protein	Chr05	4127681	4130594	249.632	-4.30416	0.374103	-11.4008	4.14291e-30	1.39869e-27
itf05g04470	nodulin MtN21 /EamA-like transporter family protein	Chr05	4151912	4153279	647.245	-3.66585	0.358636	-10.2235	1.55651e-24	2.94073e-22
itf05g04580	sulfotransferase 4B	Chr05	4276643	4277423	11.176	-2.18081	0.47925	-4.41753	9.98355e-06	8.30296e-05
itf05g04700	C2H2-type zinc finger family protein	Chr05	4394433	4395033	44.433	-3.53701	0.418756	-8.05521	7.93456e-16	4.80794e-14
itf05g04870	Disease resistance-responsive (dirigent-like protein) family protein	Chr05	4565950	4567156	594.397	-2.36893	0.646573	-3.65789	0.000254296	0.00137243
itf05g04880	Disease resistance-responsive (dirigent-like protein) family protein	Chr05	4569273	4569993	39.6394	-2.48828	0.709803	-3.47027	0.000519926	0.00252721
itf05g04890	alpha/beta-Hydrolases superfamily protein	Chr05	4572157	4578467	52.5202	2.14217	0.302578	7.04918	1.7998e-12	6.81015e-11
itf05g04910	exocyst subunit exo70 family protein H2	Chr05	4595318	4597281	38.5716	-2.38043	0.441062	-5.36457	8.11406e-08	1.18489e-06
itf05g05150	cytochrome P450, family 87, subfamily A, polypeptide	Chr05	4813252	4817379	2.46094	-2.50142	0.736886	-3.26403	0.0010984	0.0047938
itf05g05160	cytochrome P450, family 87, subfamily A, polypeptide	Chr05	4822147	4827152	5.22739	-2.89722	0.666443	-3.66779	0.000244652	0.00132823
itf05g05170	phosphoenolpyruvate carboxylase kinase	Chr05	4848863	4849655	31.7431	-2.14078	0.681415	-3.12826	0.00175846	0.00714944
itf05g05630	hypothetical protein	Chr05	5353177	5353459	5.12595	2.56674	0.650916	3.67102	0.00024158	0.00131363
itf05g05820	Ankyrin repeat family protein	Chr05	5506256	5511019	35.9244	2.55079	0.605913	4.18887	2.80348e-05	0.000203124
itf05g06030	RWP-RK domain-containing protein	Chr05	5734121	5735059	5.39194	2.29762	0.576525	3.77702	0.000158715	0.000918462
itf05g06130	Family of unknown function (DUF662)	Chr05	5823723	5826016	47.8512	-2.54388	0.388642	-6.4944	8.33631e-11	2.24998e-09
itf05g08170	Peptidase M28 family protein	Chr05	8844308	8849154	288.114	-2.69239	0.325312	-8.271	1.32844e-16	9.03524e-15
itf05g08920	NB-ARC domain-containing disease resistance protein	Chr05	10127888	10129580	8.03804	-2.23943	0.558297	-3.75121	0.000175984	0.00100288
itf05g08990	NB-ARC domain-containing disease resistance protein	Chr05	10177696	10178896	6.41659	-2.01729	0.555713	-3.4789	0.000503475	0.00246034
itf05g09080	nodulin MtN21 /EamA-like transporter family protein	Chr05	10328631	10332490	1539.39	-4.52367	0.310241	-14.574	4.11228e-48	4.89808e-45
itf05g09360	RING/U-box superfamily protein	Chr05	10775613	10776145	44.7884	-3.47621	0.540567	-6.31821	2.64605e-10	6.46642e-09
itf05g09850	hypothetical protein	Chr05	11572590	11577513	9.21653	-2.0336	0.539177	-3.67897	0.000234176	0.00127794
itf05g10340	Nodulin MtN3 family protein	Chr05	12171408	12175054	80.1302	-2.04177	0.394922	-5.16369	2.42128e-07	3.14065e-06
itf05g10510	Phosphate-responsive 1 family protein	Chr05	12459206	12460622	852.213	2.0864	0.501321	4.16	3.18246e-05	0.000226274
itf05g11020	serine carboxypeptidase-like	Chr05	13159879	13163732	75.1384	-2.1912	0.353907	-6.17851	6.47083e-10	1.47233e-08
itf05g11070	basic helix-loop-helix (bHLH) DNA-binding superfamily protein	Chr05	13244516	13248113	164.652	4.02718	0.609579	6.39187	1.63868e-10	4.20332e-09
itf05g11080	tracheary element differentiation-related	Chr05	13284087	13284483	18.551	-2.81612	0.585407	-4.66992	3.01323e-06	2.89472e-05
itf05g11100	tracheary element differentiation-related	Chr05	13309287	13309948	24.3599	-2.28476	0.541961	-4.17589	2.96828e-05	0.00021326
itf05g11110	Disease resistance-responsive (dirigent-like protein) family protein	Chr05	13310246	13310840	25.6892	-2.21594	0.627554	-3.55226	0.000381943	0.00193801
itf05g11120	tracheary element differentiation-related	Chr05	13315536	13316135	63.0306	-2.05722	0.497242	-4.13424	3.5613e-05	0.000249519
itf05g11340	Pollen Ole e 1 allergen and extensin family protein	Chr05	13682134	13683988	3.35683	-3.2332	0.747385	-4.1727	3.01006e-05	0.000215866
itf05g11980	DUF1475 domain containing protein	Chr05	14788517	14797994	186.132	3.63977	0.430614	8.38333	5.14507e-17	3.67055e-15
itf05g11990	DUF1475 domain containing protein	Chr05	14800050	14808943	121.292	3.7583	0.516919	7.17033	7.48149e-13	3.04088e-11
itf05g12430	SCARECROW-like	Chr05	15412423	15414004	5.17993	-2.64456	0.707778	-3.29411	0.000987353	0.00437749
itf05g12740	hypothetical protein	Chr05	15756398	15758047	119.761	3.00563	0.498757	5.96991	2.37379e-09	4.84574e-08
itf05g12770	hypothetical protein	Chr05	15781288	15782762	51.6199	-4.55242	0.498629	-8.52291	1.55594e-17	1.21439e-15
itf05g12890	bZIP transcription factor family protein	Chr05	15915412	15918041	970.014	-3.62323	0.336369	-10.7727	4.63335e-27	1.15391e-24
itf05g12920	hypothetical protein	Chr05	15963290	15963909	39.4831	-3.48242	0.515265	-6.59602	4.22354e-11	1.21029e-09
itf05g12950	hypothetical protein	Chr05	16008366	16009817	72.1017	-2.9967	0.44134	-6.75349	1.44334e-11	4.58174e-10
itf05g13400	RGA-like	Chr05	16503881	16505312	13.971	-2.26166	0.629091	-3.53989	0.000400297	0.00201658
itf05g13690	NAD(P)-linked oxidoreductase superfamily protein	Chr05	16813307	16815590	144.145	-2.40277	0.515733	-4.68475	2.80307e-06	2.71535e-05
itf05g13870	Plant invertase/pectin methylesterase inhibitor superfamily	Chr05	17040190	17044547	5.19696	-3.61843	0.695355	-4.99957	5.74594e-07	6.72693e-06
itf05g13920	Cytochrome P450 superfamily protein	Chr05	17107207	17112063	713.196	-7.16526	0.520328	-13.2421	5.01587e-40	3.43524e-37
itf05g14240	2-oxoglutarate (2OG) and Fe(II)-dependent oxygenase superfamily protein	Chr05	17434431	17436650	19.3193	2.68952	0.552066	4.78149	1.73996e-06	1.79133e-05
itf05g14250	phosphoglucomutase	Chr05	17458304	17464193	733.271	3.54876	0.491515	7.16803	7.60841e-13	3.08789e-11
itf05g14340	S-adenosyl-L-methionine-dependent methyltransferases superfamily protein	Chr05	17587558	17592224	25.9469	-2.43427	0.388631	-6.17194	6.74552e-10	1.52596e-08
itf05g14420	Concanavalin A-like lectin protein kinase family protein	Chr05	17665370	17667371	126.536	-2.46546	0.307573	-8.00037	1.24051e-15	7.23058e-14
itf05g14430	conserved hypothetical protein	Chr05	17671227	17672301	143.036	-3.84868	0.439333	-8.7001	3.31596e-18	2.778e-16
itf05g14520	Octicosapeptide/Phox/Bem1p family protein	Chr05	17849489	17852029	8.08188	-4.20626	0.708296	-5.53964	3.03087e-08	4.91887e-07
itf05g14610	hypothetical protein	Chr05	17931770	17932320	68.7236	-2.12962	0.309151	-6.86979	6.42948e-12	2.1826e-10
itf05g14640	DUF4228 domain containing protein	Chr05	17947720	17948224	223.888	-2.00815	0.379282	-5.29965	1.16026e-07	1.62585e-06
itf05g15000	Bifunctional inhibitor/lipid-transfer protein/seed storage 2S albumin superfamily protein	Chr05	18189211	18189722	22.233	-5.00566	0.707291	-6.46077	1.04174e-10	2.75468e-09
itf05g15100	Protein kinase superfamily protein	Chr05	18246288	18247392	64.8868	2.57914	0.567524	4.55497	5.2392e-06	4.71046e-05
itf05g15110	receptor serine/threonine kinase, putative	Chr05	18248756	18249689	176.155	2.44676	0.513887	4.76699	1.86994e-06	1.90861e-05
itf05g15150	Plant protein of unknown function (DUF946)	Chr05	18268486	18271486	278.773	-2.4121	0.272846	-8.83532	9.981e-19	8.87758e-17
itf05g15220	cytochrome P450, family 71, subfamily A, polypeptide	Chr05	18333158	18335952	2.77849	3.1364	0.745524	3.40859	0.000653001	0.00306864
itf05g15240	LOB domain-containing protein	Chr05	18353590	18355223	1133.09	3.59943	0.428858	8.37304	5.61487e-17	3.96442e-15
itf05g15250	cytochrome P450, family 735, subfamily A, polypeptide	Chr05	18391346	18396475	946.654	-2.05415	0.46036	-4.48081	7.43589e-06	6.43215e-05
itf05g15330	UDP-Glycosyltransferase superfamily protein	Chr05	18480200	18481777	25.5177	-2.92723	0.422653	-6.64203	3.09382e-11	9.12326e-10
itf05g15460	UDP-Glycosyltransferase superfamily protein	Chr05	18581426	18582891	8.65816	-3.21223	0.62876	-4.17145	3.02664e-05	0.000216771
itf05g15500	UDP-Glycosyltransferase superfamily protein	Chr05	18594813	18596501	134.509	-2.68636	0.574116	-4.72844	2.26246e-06	2.24322e-05
itf05g15510	UDP-Glycosyltransferase superfamily protein	Chr05	18613492	18615186	1736.04	-2.88848	0.342481	-8.44466	3.04935e-17	2.27003e-15
itf05g15580	F-box family protein	Chr05	18673633	18674629	46.3401	-2.17319	0.307623	-7.02355	2.16301e-12	8.04012e-11
itf05g15660	like COV	Chr05	18719946	18722374	10.8494	2.93548	0.491462	5.67836	1.3599e-08	2.35045e-07
itf05g15750	laccase	Chr05	18783620	18786839	134.266	-3.53452	0.474881	-7.41212	1.24299e-13	5.61911e-12
itf05g15830	Peroxidase superfamily protein	Chr05	18819364	18823239	7.39143	-3.57903	0.732115	-4.8742	1.09248e-06	1.18554e-05
itf05g15840	Peroxidase superfamily protein	Chr05	18840926	18843990	10.5118	-2.47822	0.797849	-3.80959	0.000139199	0.000818493
itf05g15940	homeobox protein	Chr05	18894359	18896046	13.9833	-2.37468	0.452115	-5.01399	5.33116e-07	6.31419e-06
itf05g15990	NOD26-like intrinsic protein 4;2	Chr05	18915133	18918228	305.883	-4.72497	0.459515	-10.2293	1.46644e-24	2.82909e-22
itf05g16030	expansin A10	Chr05	18942604	18944877	1365.43	4.43635	0.571253	7.66142	1.83893e-14	9.20976e-13
itf05g16060	hypothetical protein	Chr05	18964631	18966612	183.422	-3.56635	0.305924	-11.6026	3.99635e-31	1.40359e-28
itf05g16070	NAC domain containing protein	Chr05	18977597	18979346	35.2441	-3.06465	0.444055	-6.74924	1.48624e-11	4.68534e-10
itf05g16210	Protein of unknown function (DUF1336)	Chr05	19111245	19114928	21.4409	-2.78599	0.425435	-6.33645	2.35122e-10	5.81858e-09
itf05g16370	Glycosyl transferase, family	Chr05	19218439	19224781	6407.45	4.12484	0.489247	8.36401	6.06205e-17	4.23648e-15
itf05g16590	B12D protein	Chr05	19359440	19360545	10.7624	3.29998	0.705418	4.35183	1.35007e-05	0.000107829
itf05g17330	methyl esterase	Chr05	19844946	19848693	204.102	-2.71473	0.381501	-7.11704	1.10267e-12	4.32155e-11
itf05g17530	SKU5 similar	Chr05	19980363	19983358	157.586	-5.25639	0.518499	-9.85223	6.70386e-23	1.00356e-20
itf05g17570	Peroxidase superfamily protein	Chr05	20006029	20007526	604.832	-4.60601	0.518456	-8.93996	3.89299e-19	3.63988e-17
itf05g17700	Acyl transferase/acyl hydrolase/lysophospholipase superfamily protein	Chr05	20096741	20100262	79.6294	-5.48999	0.559043	-8.4075	4.18858e-17	3.03561e-15
itf05g17740	conserved hypothetical protein	Chr05	20124110	20127335	214.086	-4.25873	0.441927	-9.58176	9.5401e-22	1.23279e-19
itf05g18100	Gibberellin-regulated family protein	Chr05	20371118	20371842	2.45401	-2.98506	0.760187	-3.81992	0.000133497	0.000790053
itf05g18530	hypothetical protein	Chr05	20698782	20699181	11.114	-3.0143	0.667843	-4.09276	4.26268e-05	0.000292013
itf05g18600	myb domain protein	Chr05	20745070	20746301	9.27267	-2.20688	0.588427	-3.51052	0.000447227	0.00222154
itf05g18640	conserved hypothetical protein	Chr05	20766783	20768284	12.9234	-3.29166	0.558181	-5.12005	3.05462e-07	3.84388e-06
itf05g18690	basic helix-loop-helix (bHLH) DNA-binding superfamily protein	Chr05	20825397	20826590	3.40549	-2.5079	0.738769	-3.63294	0.000280215	0.00148769
itf05g18890	myb domain protein	Chr05	20943996	20945940	19.1667	-2.86956	0.558	-5.0049	5.589e-07	6.56564e-06
itf05g18930	CAP160 protein	Chr05	20954730	20957680	2.6616	-2.32118	0.752887	-3.3195	0.000901796	0.0040586
itf05g19400	WRKY family transcription factor	Chr05	21201886	21203708	30.0472	2.8875	0.612481	4.64887	3.33757e-06	3.16376e-05
itf05g19480	CCT motif family protein	Chr05	21256921	21259668	283.538	2.60941	0.515072	5.0514	4.38578e-07	5.29989e-06
itf05g19550	IQ-domain	Chr05	21329182	21332231	121.218	2.37081	0.575476	4.05278	5.06116e-05	0.000339663
itf05g19590	ARABIDOPSIS TRITHORAX-RELATED PROTEIN	Chr05	21348056	21350522	180.843	3.10975	0.516233	5.9895	2.10492e-09	4.35201e-08
itf05g19750	Protein kinase superfamily protein	Chr05	21433451	21436053	61.1394	2.7036	0.605063	4.45399	8.42873e-06	7.17097e-05
itf05g19760	Protein kinase superfamily protein	Chr05	21436723	21438595	255.399	3.24136	0.617821	5.24539	1.55953e-07	2.12341e-06
itf05g19790	Protein kinase superfamily protein	Chr05	21443591	21445913	127.603	2.24079	0.326199	6.85838	6.96456e-12	2.33816e-10
itf05g19860	SAUR-like auxin-responsive protein family	Chr05	21474358	21474679	59.12	2.04218	0.44185	4.6127	3.97476e-06	3.69364e-05
itf05g19970	Subtilase family protein	Chr05	21524682	21527921	595.15	2.17316	0.313714	6.91807	4.57835e-12	1.608e-10
itf05g20320	cellulose synthase-like D3	Chr05	21746902	21752433	6138.66	2.0765	0.472606	4.39527	1.10633e-05	9.1042e-05
itf05g20350	EF hand calcium-binding protein family	Chr05	21763448	21764583	57.6255	-2.51797	0.26549	-9.39834	5.54326e-21	6.40749e-19
itf05g20580	SGNH hydrolase-type esterase superfamily protein	Chr05	21909277	21910387	12.724	-4.76955	0.684677	-6.25061	4.08843e-10	9.66372e-09
itf05g20630	SGNH hydrolase-type esterase superfamily protein	Chr05	21925974	21927080	19.6336	-2.69603	0.521807	-5.06364	4.11328e-07	5.00815e-06
itf05g20750	RmlC-like cupins superfamily protein	Chr05	21969725	21970525	4.86307	-2.30964	0.65316	-3.29123	0.000997488	0.00441599
itf05g20800	RmlC-like cupins superfamily protein	Chr05	21983254	21984232	147.355	-2.81906	0.389988	-7.21926	5.22713e-13	2.15984e-11
itf05g20810	RmlC-like cupins superfamily protein	Chr05	21986540	21987391	95.1363	-3.71553	0.339319	-10.7593	5.35999e-27	1.31104e-24
itf05g20820	RmlC-like cupins superfamily protein	Chr05	21993167	21994118	420.42	-5.6637	0.296602	-18.5492	8.27885e-77	7.55997e-73
itf05g20860	RmlC-like cupins superfamily protein	Chr05	22012035	22013121	22.428	-2.04317	0.424454	-4.77262	1.81841e-06	1.86086e-05
itf05g20920	AAA-ATPase	Chr05	22059224	22060757	69.3619	-2.74134	0.414091	-6.58907	4.42591e-11	1.25906e-09
itf05g20950	AAA-ATPase	Chr05	22079544	22081355	1231.46	-4.84899	0.570378	-8.63962	5.64018e-18	4.62613e-16
itf05g21010	Eukaryotic aspartyl protease family protein	Chr05	22113090	22117097	171.379	-2.6191	0.333819	-7.83608	4.64847e-15	2.56227e-13
itf05g21120	conserved hypothetical protein	Chr05	22189134	22190874	54.5198	-3.97173	0.517133	-7.35344	1.93172e-13	8.50796e-12
itf05g21350	Plastid-lipid associated protein PAP / fibrillin family protein	Chr05	22344349	22346410	13.7342	-2.78816	0.506916	-5.2453	1.56029e-07	2.12341e-06
itf05g21430	Alginate lyase domain containing protein	Chr05	22395450	22396869	82.0679	2.14798	0.551507	3.85035	0.000117948	0.000712972
itf05g21540	Leucine-rich receptor-like protein kinase family protein	Chr05	22455018	22459270	53.7326	2.84605	0.542607	5.16345	2.42443e-07	3.14179e-06
itf05g21620	disproportionating enzyme	Chr05	22488793	22495117	421.635	2.47422	0.257099	9.61627	6.82603e-22	8.92726e-20
itf05g21790	cellulose synthase like E1	Chr05	22625759	22628136	41.6607	-3.65921	0.466684	-7.42931	1.09164e-13	4.97594e-12
itf05g21800	cellulose synthase like E1	Chr05	22628178	22628693	4.83434	-2.57937	0.759562	-3.7313	0.000190494	0.00107224
itf05g21810	cellulose synthase like E1	Chr05	22633768	22637976	29.3616	-3.18657	0.443432	-6.85968	6.9017e-12	2.32275e-10
itf05g21820	cellulose synthase like E1	Chr05	22638354	22641273	12.6324	-3.36015	0.572118	-4.52216	6.12126e-06	5.41833e-05
itf05g22190	conserved hypothetical protein	Chr05	22910541	22917703	492.083	2.40186	0.457278	5.22906	1.70372e-07	2.29806e-06
itf05g22480	NRAMP metal ion transporter	Chr05	23038033	23041220	4.23018	2.76985	0.74943	3.22244	0.00127104	0.00542621
itf05g22630	elicitor-activated gene 3-2	Chr05	23100249	23102794	14.4192	2.0703	0.648881	3.07957	0.00207299	0.00820186
itf05g22730	TIFY domain/Divergent CCT motif family protein	Chr05	23170755	23173175	16.5431	2.59005	0.717174	3.41287	0.000642827	0.0030279
itf05g22770	STELAR K+ outward rectifier	Chr05	23198979	23206943	482.979	-5.38768	0.550029	-9.80066	1.11855e-22	1.61277e-20
itf05g22980	Homeodomain-like superfamily protein	Chr05	23340767	23344137	188.785	-3.54526	0.602839	-5.90792	3.46449e-09	6.80485e-08
itf05g23010	NAC domain containing protein	Chr05	23374423	23378768	39.7409	-2.70722	0.312398	-8.52542	1.52252e-17	1.1917e-15
itf05g23020	conserved hypothetical protein	Chr05	23382787	23386837	313.155	2.03835	0.347608	5.85373	4.80666e-09	9.08755e-08
itf05g23030	conserved hypothetical protein	Chr05	23387611	23388237	71.2763	2.59518	0.395007	6.53134	6.51822e-11	1.80007e-09
itf05g23180	Auxin efflux carrier family protein	Chr05	23481202	23484496	358.23	-2.65934	0.249986	-10.6304	2.15252e-26	4.99731e-24
itf05g23190	hypothetical protein	Chr05	23489099	23489968	185.295	-3.30286	0.429333	-7.67976	1.59383e-14	8.10758e-13
itf05g23210	hydroxy methylglutaryl CoA reductase	Chr05	23499920	23503613	2342.48	-3.98917	0.378765	-10.5491	5.12716e-26	1.14194e-23
itf05g23290	Myosin heavy chain-related protein	Chr05	23567260	23570067	19.6929	-2.43506	0.493864	-4.81109	1.50107e-06	1.57193e-05
itf05g23870	ferredoxin-NADP(+)-oxidoreductase	Chr05	23877001	23879904	429.926	2.12055	0.307022	6.90031	5.1888e-12	1.8039e-10
itf05g24030	ferulic acid 5-hydroxylase	Chr05	23961421	23965312	47.8436	-4.51634	0.51673	-7.66884	1.73557e-14	8.70804e-13
itf05g24160	cytochrome P450, family 722, subfamily A, polypeptide	Chr05	24090259	24092788	548.583	-6.8964	0.491617	-13.3608	1.02458e-40	7.58608e-38
itf05g24170	conserved hypothetical protein	Chr05	24099104	24099968	73.2083	-2.36773	0.330192	-7.14409	9.0597e-13	3.61267e-11
itf05g24430	Protein of unknown function (DUF569)	Chr05	24238607	24242090	1103.61	2.51667	0.421391	5.9687	2.39148e-09	4.8746e-08
itf05g24500	Protein of unknown function (DUF1637)	Chr05	24264994	24268859	1119.64	2.19374	0.424009	5.167	2.37875e-07	3.09283e-06
itf05g24670	Oxidoreductase, zinc-binding dehydrogenase family protein	Chr05	24351647	24353623	3.04562	-2.93656	0.762148	-3.52875	0.000417533	0.00209416
itf05g25110	beta-ketoacyl reductase	Chr05	24546834	24550073	51.8264	-3.0553	0.403746	-7.45676	8.86765e-14	4.13849e-12
itf05g25220	protochlorophyllide oxidoreductase A	Chr05	24591225	24594141	5.92676	2.54044	0.652868	3.65824	0.000253949	0.00137109
itf05g25330	Protein of unknown function (DUF300)	Chr05	24652568	24654457	6.67102	-2.38901	0.701807	-3.22575	0.00125643	0.00537895
itf05g25360	protein kinase family protein	Chr05	24663009	24666455	885.948	2.56356	0.430303	5.94776	2.71832e-09	5.45957e-08
itf05g25490	Wound-responsive family protein	Chr05	24720203	24721311	729.765	2.90776	0.622089	4.64922	3.332e-06	3.16067e-05
itf05g25580	organic cation/carnitine transporter4	Chr05	24762247	24765673	21.1877	-2.86222	0.586898	-4.78631	1.69878e-06	1.75615e-05
itf05g25590	GRAS family transcription factor	Chr05	24766861	24770409	843.019	2.06428	0.446651	4.6222	3.79696e-06	3.55252e-05
itf05g26110	mitogen-activated protein kinase kinase kinase	Chr05	24985520	24987198	28.9121	2.23414	0.475441	4.65827	3.18877e-06	3.04484e-05
itf05g26120	WRKY DNA-binding protein	Chr05	24993059	24996217	133.71	-3.36201	0.428857	-7.80443	5.97712e-15	3.21696e-13
itf05g26140	Stigma-specific Stig1 family protein	Chr05	25006859	25008097	17.4669	-4.89151	0.710151	-6.29851	3.00522e-10	7.2728e-09
itf05g26250	microtubule-associated proteins 65-1	Chr05	25056467	25059817	43.5185	4.76103	0.697449	6.24709	4.1816e-10	9.84149e-09
itf05g26850	Chaperone DnaJ-domain superfamily protein	Chr05	25315867	25317429	144.162	-2.35321	0.458871	-5.11815	3.08543e-07	3.87909e-06
itf05g26860	seed imbibition	Chr05	25321116	25325248	424.692	2.17763	0.479355	4.52872	5.93421e-06	5.26791e-05
itf05g26960	C2H2 type zinc finger transcription factor family	Chr05	25375907	25377071	8.7896	2.11053	0.548994	3.74696	0.000178991	0.00101753
itf05g26980	P-loop containing nucleoside triphosphate hydrolases superfamily protein	Chr05	25383569	25386832	25.5423	-2.86527	0.515756	-5.45577	4.87605e-08	7.52561e-07
itf05g27230	cytochrome P450, family 96, subfamily A, polypeptide	Chr05	25522677	25524286	6.63609	-3.17516	0.732975	-3.79152	0.000149726	0.000872711
itf05g27410	Cation efflux family protein	Chr05	25639099	25641791	554.426	-2.7765	0.361623	-7.67714	1.62673e-14	8.20707e-13
itf06g00630	Protein phosphatase 2C family protein	Chr06	861043	863778	172.823	-3.0638	0.380455	-8.03834	9.10612e-16	5.44677e-14
itf06g00670	Core-2/I-branching beta-1,6-N-acetylglucosaminyltransferase family protein	Chr06	952887	957399	731.539	2.38861	0.435276	5.48588	4.11412e-08	6.45512e-07
itf06g01240	GATA transcription factor	Chr06	1865413	1868331	20.2048	-2.36408	0.509901	-4.56883	4.90446e-06	4.44158e-05
itf06g01310	late embryogenesis abundant protein-related / LEA protein-related	Chr06	1954084	1955909	224.133	-6.83134	0.618286	-8.95292	3.4619e-19	3.25906e-17
itf06g01470	Exostosin family protein	Chr06	2218296	2221472	14.1359	-2.24786	0.439344	-4.99484	5.8886e-07	6.87338e-06
itf06g01480	Protein of unknown function (DUF567)	Chr06	2257488	2258479	2490.35	-2.35358	0.303075	-7.76599	8.10112e-15	4.29266e-13
itf06g01740	GroES-like zinc-binding dehydrogenase family protein	Chr06	2656743	2657179	4.32775	-2.40811	0.672549	-3.2588	0.00111883	0.00486976
itf06g02990	translocon at the inner envelope membrane of chloroplasts	Chr06	4545095	4546706	67.1482	2.1976	0.35359	6.19475	5.8379e-10	1.33832e-08
itf06g03530	HCO3- transporter family	Chr06	5198459	5202907	6.57287	-2.58646	0.664608	-3.63987	0.000272776	0.00145581
itf06g03570	NB-ARC domain-containing disease resistance protein	Chr06	5323185	5325786	2.17754	-2.50955	0.723468	-3.27489	0.00105702	0.0046465
itf06g04670	Protein of unknown function (DUF581)	Chr06	6141696	6143187	3.97187	2.90959	0.786056	3.12818	0.0017589	0.00714945
itf06g05380	K-box region and MADS-box transcription factor family protein	Chr06	7492214	7495813	7.46482	-2.69096	0.605173	-3.9049	9.42644e-05	0.000587303
itf06g05500	3-ketoacyl-CoA synthase	Chr06	7687710	7692956	6.83132	-2.14083	0.520687	-3.89872	9.67008e-05	0.000599639
itf06g05950	terpene synthase	Chr06	8256819	8257677	15.5366	-2.82162	0.523817	-5.18898	2.11452e-07	2.78363e-06
itf06g06010	terpene synthase	Chr06	8342792	8345792	4.08413	-2.65076	0.752571	-3.42115	0.000623567	0.00295445
itf06g06150	Acyl transferase/acyl hydrolase/lysophospholipase superfamily protein	Chr06	8543119	8546538	103.421	-4.39792	0.538819	-8.02134	1.04597e-15	6.18887e-14
itf06g06290	permease, cytosine/purines, uracil, thiamine, allantoin family protein	Chr06	8667163	8669758	79.9067	-3.19619	0.290823	-10.8756	1.50667e-27	3.93098e-25
itf06g06380	UDP-Glycosyltransferase superfamily protein	Chr06	8769251	8771947	188.68	-3.74146	0.365923	-10.1694	2.71512e-24	4.79876e-22
itf06g06390	UDP-Glycosyltransferase superfamily protein	Chr06	8789601	8792645	149.062	-3.48297	0.331665	-10.4345	1.72459e-25	3.60651e-23
itf06g06400	UDP-Glycosyltransferase superfamily protein	Chr06	8817677	8820616	126.961	-5.12618	0.376055	-12.8338	1.06005e-37	6.05003e-35
itf06g06410	UDP-glucosyl transferase 73C1	Chr06	8848712	8850380	294.652	-5.69044	0.454015	-12.2457	1.77104e-34	7.95371e-32
itf06g06570	Protein of unknown function (DUF1624)	Chr06	8989385	8997936	254.758	-6.26719	0.561618	-9.22355	2.87436e-20	3.06394e-18
itf06g06950	Protein kinase superfamily protein	Chr06	9382465	9386143	603.824	2.38606	0.413272	5.77578	7.65988e-09	1.38877e-07
itf06g07230	plasma membrane intrinsic protein 2;4	Chr06	9641231	9642752	6969.11	-4.87312	0.480032	-10.2272	1.49854e-24	2.87081e-22
itf06g07250	plasma membrane intrinsic protein 2;4	Chr06	9653984	9655268	7002.38	-4.7504	0.432698	-11.0222	2.98553e-28	8.09788e-26
itf06g07270	plasma membrane intrinsic protein 2;4	Chr06	9670579	9672011	2900.06	-4.33111	0.398402	-10.8933	1.24019e-27	3.26683e-25
itf06g07380	RING/FYVE/PHD-type zinc finger family protein	Chr06	9780733	9784753	14.4883	-2.00189	0.467156	-4.22873	2.35019e-05	0.000174292
itf06g07450	Protein of unknown function (DUF640)	Chr06	9848168	9848944	223.955	3.15422	0.218294	14.4183	3.96986e-47	4.35018e-44
itf06g07480	D-mannose binding lectin protein with Apple-like carbohydrate-binding domain	Chr06	9884057	9885246	55.3868	3.0359	0.626927	4.82533	1.39771e-06	1.47157e-05
itf06g07770	RAB GTPase homolog A1F	Chr06	10199184	10201207	2.39949	-2.61873	0.726536	-3.39805	0.000678668	0.00317675
itf06g07930	conserved hypothetical protein	Chr06	10294667	10297306	5.53094	-3.16549	0.692266	-4.61833	3.86841e-06	3.60951e-05
itf06g08060	Galactose oxidase/kelch repeat superfamily protein	Chr06	10442923	10445258	389.755	4.56409	0.556451	8.10618	5.22365e-16	3.2897e-14
itf06g08870	RGA-like	Chr06	11133540	11135853	4.95523	2.8156	0.797286	3.22382	0.00126493	0.00540581
itf06g09900	Major facilitator superfamily protein	Chr06	12223218	12228681	22.434	-2.14183	0.498419	-4.25784	2.06414e-05	0.000156121
itf06g09910	Major facilitator superfamily protein	Chr06	12248134	12252368	44.2572	-2.1293	0.270975	-7.80465	5.96665e-15	3.21696e-13
itf06g10530	cytochrome P450, family 711, subfamily A, polypeptide	Chr06	13223553	13226929	105.821	-3.18808	0.320721	-9.8746	5.36475e-23	8.11974e-21
itf06g10800	proline-rich family protein	Chr06	13585968	13587954	10.7178	-2.01423	0.559042	-3.54185	0.000397336	0.00200387
itf06g11100	conserved hypothetical protein	Chr06	13947443	13948757	22.0182	-2.6764	0.405896	-6.42446	1.32335e-10	3.45928e-09
itf06g11520	Kunitz family trypsin and protease inhibitor protein	Chr06	14476885	14478189	578.828	4.16724	0.770279	4.97416	6.55319e-07	7.5392e-06
itf06g12060	terpene synthase	Chr06	15012168	15015969	2.01503	-2.26484	0.758838	-3.1589	0.00158368	0.0065467
itf06g12130	NB-ARC domain-containing disease resistance protein	Chr06	15050462	15051635	33.8637	2.29264	0.338483	6.72014	1.81553e-11	5.6567e-10
itf06g12370	Bifunctional inhibitor/lipid-transfer protein/seed storage 2S albumin superfamily protein	Chr06	15352345	15353274	121.086	2.53838	0.637124	3.85152	0.000117385	0.000710612
itf06g12380	terpene synthase	Chr06	15360083	15365935	28.0719	-3.38127	0.590348	-5.15885	2.48471e-07	3.20625e-06
itf06g12480	Leucine-rich repeat protein kinase family protein	Chr06	15500067	15506012	27.8276	2.1215	0.419211	5.02135	5.13097e-07	6.09553e-06
itf06g12740	Integrase-type DNA-binding superfamily protein	Chr06	15819280	15820263	166.454	2.0247	0.613153	3.21382	0.0013098	0.00557087
itf06g13260	HSP20-like chaperones superfamily protein	Chr06	16415901	16416875	190.371	3.19444	0.601307	5.27186	1.35046e-07	1.86753e-06
itf06g13360	Probable methyltransferase PMT19	Chr06	16524196	16525534	29.9955	-5.52087	0.646963	-7.35103	1.96687e-13	8.64888e-12
itf06g13380	S-adenosyl-L-methionine-dependent methyltransferases superfamily protein	Chr06	16538033	16538978	14.715	-4.52709	0.601759	-5.54837	2.88343e-08	4.70469e-07
itf06g13460	conserved hypothetical protein	Chr06	16620587	16620884	86.2372	-2.53289	0.368248	-6.85772	6.99684e-12	2.34613e-10
itf06g13500	hypothetical protein	Chr06	16664091	16664824	26.55	-2.44499	0.344177	-6.98356	2.87788e-12	1.0484e-10
itf06g13600	UDP-glucosyltransferase 74F2	Chr06	16739480	16741734	686.03	-3.33968	0.331543	-10.0744	7.17062e-24	1.23547e-21
itf06g13630	UDP-Glycosyltransferase superfamily protein	Chr06	16770262	16770985	168.104	-2.12907	0.277075	-7.67944	1.59787e-14	8.10758e-13
itf06g13650	Acyl transferase/acyl hydrolase/lysophospholipase superfamily protein	Chr06	16784206	16788495	2.11087	-2.70476	0.780945	-3.4138	0.000640634	0.00302068
itf06g14000	Peptidase M50B-like domain containing protein	Chr06	17128940	17132489	162.793	2.09508	0.348852	5.9977	2.00126e-09	4.15023e-08
itf06g14340	Auxin efflux carrier family protein	Chr06	17564333	17566529	3.94412	-2.27652	0.672096	-3.12957	0.00175063	0.007125
itf06g14840	HXXXD-type acyl-transferase family protein	Chr06	18041398	18043488	39.0497	-2.00484	0.325734	-6.12544	9.04315e-10	2.00922e-08
itf06g15510	Chaperone DnaJ-domain superfamily protein	Chr06	18662709	18663408	103.205	3.84832	0.47577	7.9925	1.3223e-15	7.67467e-14
itf06g15810	nuclear factor Y, subunit B3	Chr06	18957631	18959107	807.747	-2.0148	0.267382	-7.53639	4.83149e-14	2.29789e-12
itf06g15950	ARM repeat superfamily protein	Chr06	19055934	19059725	1883.74	2.3233	0.49099	4.73161	2.22749e-06	2.21335e-05
itf06g16310	Stigma-specific Stig1 family protein	Chr06	19329042	19329477	29.1453	-4.31887	0.635128	-6.17412	6.65347e-10	1.50887e-08
itf06g16590	conserved hypothetical protein	Chr06	19502293	19502800	49.4751	2.02759	0.416496	4.84243	1.28264e-06	1.3667e-05
itf06g16770	cytochrome P450, family 83, subfamily B, polypeptide	Chr06	19643798	19645245	70.263	-3.04333	0.471764	-6.40657	1.48827e-10	3.85257e-09
itf06g17030	S-locus lectin protein kinase family protein	Chr06	19843757	19846772	6.16295	-2.86717	0.682635	-3.60823	0.00030829	0.00161453
itf06g17080	receptor kinase	Chr06	19878236	19881266	15.8132	-2.71683	0.560501	-4.67848	2.89013e-06	2.79376e-05
itf06g17210	hypothetical protein	Chr06	19973274	19975184	4.68514	-3.44555	0.723776	-4.64106	3.46635e-06	3.27337e-05
itf06g17240	Wound-responsive family protein	Chr06	19987383	19988125	369.5	2.05022	0.366832	5.58215	2.3757e-08	3.94677e-07
itf06g17250	Wound-responsive family protein	Chr06	19989867	19990921	421.113	2.13676	0.610823	3.48432	0.000493381	0.00241792
itf06g17260	Wound-responsive family protein	Chr06	19992680	19994126	994.965	2.03726	0.527542	3.85223	0.000117048	0.000708942
itf06g17270	Wound-responsive family protein	Chr06	19998152	20000973	1917.52	2.53044	0.50253	5.01747	5.23573e-07	6.20921e-06
itf06g17280	Wound-responsive family protein	Chr06	20003439	20004201	281.266	4.24534	0.489859	8.59607	8.24939e-18	6.68615e-16
itf06g17290	hypothetical protein	Chr06	20006747	20008638	236.761	5.10087	0.511937	9.81459	9.74361e-23	1.41982e-20
itf06g17480	Major facilitator superfamily protein	Chr06	20123727	20128723	428.909	3.4319	0.45011	7.60878	2.76689e-14	1.34874e-12
itf06g17520	delta tonoplast integral protein	Chr06	20164209	20166124	6751.08	-3.73385	0.393147	-9.50864	1.93166e-21	2.39447e-19
itf06g17730	IQ-domain	Chr06	20370611	20371890	21.8435	2.19776	0.410439	5.2908	1.21782e-07	1.69609e-06
itf06g17760	phosphofructokinase	Chr06	20387704	20391638	184.334	2.08765	0.342727	6.08053	1.19784e-09	2.60849e-08
itf06g17800	Leucine-rich repeat transmembrane protein kinase protein	Chr06	20415095	20421045	8.86128	-2.59972	0.697639	-3.58054	0.000342882	0.00176964
itf06g17940	cytochrome P450, family 90, subfamily D, polypeptide	Chr06	20551764	20556640	51.0008	-2.1247	0.467832	-4.54451	5.50644e-06	4.91684e-05
itf06g18030	Glycosyl hydrolases family 32 protein	Chr06	20642398	20645135	143.498	-5.3339	0.603126	-8.31258	9.36445e-17	6.42955e-15
itf06g18150	GRAS family transcription factor	Chr06	20711957	20713649	355.373	-3.16906	0.297076	-10.6552	1.64899e-26	3.92819e-24
itf06g18280	Aldolase-type TIM barrel family protein	Chr06	20782092	20784336	4.23779	2.8861	0.703223	3.64073	0.000271865	0.00145209
itf06g18560	glutamate receptor 2.7	Chr06	20951860	20955556	62.6578	2.40244	0.391432	6.11348	9.74845e-10	2.1485e-08
[truncated: 1,179 more rows]

## Sheet: B_50DAT_SR_vs_T_50DAT_SR
Gene	Functional Annotation	Chr	Start	Stop	baseMean	log2FoldChange	lfcSE	stat	pvalue	padj	Trait	QTL_Number_in_Trait_Order
[truncated: 1,815 more rows]
